# Supplementary material for: Comparative transcriptome analysis reveals relationship of three major domesticated varieties of Auricularia auricula-judae
Source: Sci Rep. 2019 Jan 11;9:78. doi: 10.1038/s41598-018-36984-y (PMC6329756; doi:10.1038/s41598-018-36984-y)
Supplement: Supplementary file 2 — Dataset 1 [file 41598_2018_36984_MOESM2_ESM.xls]

## Sheet: TableS3
Dataset S1: Unigene annotations in Quanjin
#GeneNO	Sample	FPKM	GC(%)	Annotation_state	nt(subID)	nt(e)	nt_specie	nr(subID)	nr(e)	nr_specie	swiss(subID)	swiss(e)	swiss_specie	GO number	GO function
Unigene1	Quanjin	6.97494	63.2701	Yes	gi|598049476|ref|XM_007354049.1|	0	Auricularia subglabra TFB-10046 SS5	-	-	-	-	-	-	GO:0005515	protein binding
Unigene2	Quanjin	5.64608	62.6265	Yes	gi|598018207|ref|XM_007339484.1|	1.75e-170	Auricularia subglabra TFB-10046 SS5	-	-	-	-	-	-	GO:0008270,GO:0003676	zinc ion binding,nucleic acid binding
Unigene3	Quanjin	0.0752189	64.7651	Yes	gi|598024775|ref|XM_007341699.1|	7.64e-50	Auricularia subglabra TFB-10046 SS5	-	-	-	-	-	-	-	-
Unigene4	Quanjin	1.90668	57.8871	Yes	gi|598019657|ref|XM_007339914.1|	1.2e-59	Auricularia subglabra TFB-10046 SS5	-	-	-	-	-	-	-	-
Unigene5	Quanjin	3.73149	58.2451	Yes	gi|598055366|ref|XM_007356994.1|	2.32e-97	Auricularia subglabra TFB-10046 SS5	-	-	-	-	-	-	GO:0006388,GO:0000213	tRNA splicing, via endonucleolytic cleavage and ligation,tRNA-intron endonuclease activity
Unigene6	Quanjin	10.4664	55.1239	Yes	gi|598055652|ref|XM_007357137.1|	1.8e-32	Auricularia subglabra TFB-10046 SS5	-	-	-	-	-	-	-	-
Unigene7	Quanjin	0.246915	58.6081	No	-	-	-	-	-	-	-	-	-	-	-
Unigene8	Quanjin	4.56744	63.5225	Yes	gi|598025414|ref|XM_007342018.1|	0	Auricularia subglabra TFB-10046 SS5	-	-	-	-	-	-	GO:0046872,GO:0003676	metal ion binding,nucleic acid binding
Unigene9	Quanjin	18.5426	60.9223	Yes	gi|598042468|ref|XM_007350545.1|	0	Auricularia subglabra TFB-10046 SS5	-	-	-	-	-	-	GO:0055085	transmembrane transport
Unigene10	Quanjin	1.04528	62.1891	Yes	gi|598050434|ref|XM_007354528.1|	2.69e-17	Auricularia subglabra TFB-10046 SS5	-	-	-	-	-	-	-	-
Unigene11	Quanjin	14.8678	64.8549	Yes	gi|598047586|ref|XM_007353104.1|	0	Auricularia subglabra TFB-10046 SS5	-	-	-	-	-	-	GO:0006886,GO:0005622	intracellular protein transport,intracellular
Unigene12	Quanjin	27.2042	62.4025	Yes	gi|598021593|ref|XM_007340546.1|	1.11e-144	Auricularia subglabra TFB-10046 SS5	-	-	-	-	-	-	GO:0030234,GO:0042176,GO:0000502,GO:0005515	enzyme regulator activity,regulation of protein catabolic process,proteasome complex,protein binding
Unigene13	Quanjin	0.0567932	59.8703	Yes	gi|598034500|ref|XM_007346561.1|	0	Auricularia subglabra TFB-10046 SS5	-	-	-	-	-	-	GO:0006810,GO:0016021	transport,integral component of membrane
Unigene14	Quanjin	116.79	63.826	Yes	gi|598031280|ref|XM_007344951.1|	0	Auricularia subglabra TFB-10046 SS5	-	-	-	-	-	-	GO:0006412,GO:0005840,GO:0003735	translation,ribosome,structural constituent of ribosome
Unigene15	Quanjin	10.995	62.0105	Yes	gi|598034462|ref|XM_007346542.1|	0	Auricularia subglabra TFB-10046 SS5	-	-	-	-	-	-	GO:0016491,GO:0008152	oxidoreductase activity,metabolic process
Unigene16	Quanjin	5.3917	50.4257	Yes	-	-	-	gi|598056547|ref|XP_007357646.1|	1.42e-25	Auricularia subglabra TFB-10046 SS5	-	-	-	-	-
Unigene17	Quanjin	0.106358	61.1224	Yes	gi|598025710|ref|XM_007342166.1|	0	Auricularia subglabra TFB-10046 SS5	-	-	-	-	-	-	GO:0046856	phosphatidylinositol dephosphorylation
Unigene18	Quanjin	18.105	53.6827	Yes	gi|598042366|ref|XM_007350494.1|	0	Auricularia subglabra TFB-10046 SS5	-	-	-	-	-	-	GO:0016772,GO:0004672,GO:0006468,GO:0005524	transferase activity, transferring phosphorus-containing groups,protein kinase activity,protein phosphorylation,ATP binding
Unigene19	Quanjin	35.8181	59.9066	Yes	gi|598055356|ref|XM_007356989.1|	0	Auricularia subglabra TFB-10046 SS5	-	-	-	-	-	-	GO:0016042,GO:0006644,GO:0004623	lipid catabolic process,phospholipid metabolic process,phospholipase A2 activity
Unigene20	Quanjin	7.77	56.6122	Yes	gi|598032388|ref|XM_007345505.1|	6.99e-147	Auricularia subglabra TFB-10046 SS5	-	-	-	-	-	-	GO:0003676,GO:0004523	nucleic acid binding,RNA-DNA hybrid ribonuclease activity
Unigene21	Quanjin	2.45821	58.7734	Yes	gi|598015268|ref|XM_007338225.1|	0	Auricularia subglabra TFB-10046 SS5	-	-	-	-	-	-	-	-
Unigene22	Quanjin	0	56.1335	No	-	-	-	-	-	-	-	-	-	-	-
Unigene23	Quanjin	12.8465	63.9011	Yes	gi|598038244|ref|XM_007348433.1|	0	Auricularia subglabra TFB-10046 SS5	-	-	-	-	-	-	GO:0006355,GO:0005634	regulation of transcription, DNA-templated,nucleus
Unigene24	Quanjin	1.6269	67.5221	Yes	gi|598028014|ref|XM_007343318.1|	3.12e-120	Auricularia subglabra TFB-10046 SS5	-	-	-	-	-	-	-	-
Unigene25	Quanjin	1.97745	60.31	Yes	gi|598023129|ref|XM_007341090.1|	0	Auricularia subglabra TFB-10046 SS5	-	-	-	-	-	-	-	-
Unigene26	Quanjin	24.2868	64.9002	Yes	gi|598040434|ref|XM_007349528.1|	0	Auricularia subglabra TFB-10046 SS5	-	-	-	-	-	-	-	-
Unigene27	Quanjin	6.47989	56.8713	Yes	gi|598042444|ref|XM_007350533.1|	0	Auricularia subglabra TFB-10046 SS5	-	-	-	-	-	-	GO:0055114,GO:0016491	oxidation-reduction process,oxidoreductase activity
Unigene28	Quanjin	3.93017	60.1071	Yes	gi|598011496|ref|XM_007337087.1|	0	Auricularia subglabra TFB-10046 SS5	-	-	-	-	-	-	GO:0017111,GO:0000166,GO:0005524,GO:0019538	nucleoside-triphosphatase activity,nucleotide binding,ATP binding,protein metabolic process
Unigene29	Quanjin	5.63522	58.3825	Yes	gi|598039974|ref|XM_007349298.1|	0	Auricularia subglabra TFB-10046 SS5	-	-	-	-	-	-	GO:0016887,GO:0017111,GO:0016021,GO:0042626,GO:0055085,GO:0006810,GO:0005524,GO:0000166	ATPase activity,nucleoside-triphosphatase activity,integral component of membrane,ATPase activity, coupled to transmembrane movement of substances,transmembrane transport,transport,ATP binding,nucleotide binding
Unigene30	Quanjin	3.26614	58.4735	Yes	gi|598052542|ref|XM_007355582.1|	0	Auricularia subglabra TFB-10046 SS5	-	-	-	-	-	-	GO:0003824,GO:0030170,GO:0008152	catalytic activity,pyridoxal phosphate binding,metabolic process
Unigene31	Quanjin	34.1597	57.5739	Yes	gi|598015134|ref|XM_007338158.1|	0	Auricularia subglabra TFB-10046 SS5	-	-	-	-	-	-	GO:0006784,GO:0016020,GO:0016627,GO:0055114	heme a biosynthetic process,membrane,oxidoreductase activity, acting on the CH-CH group of donors,oxidation-reduction process
Unigene32	Quanjin	0.178079	53.1398	Yes	gi|598017242|ref|XM_007339141.1|	1.87e-156	Auricularia subglabra TFB-10046 SS5	-	-	-	-	-	-	GO:0006629,GO:0016788,GO:0016787	lipid metabolic process,hydrolase activity, acting on ester bonds,hydrolase activity
Unigene33	Quanjin	4.6811	69.0323	Yes	gi|598024213|ref|XM_007341487.1|	1.68e-151	Auricularia subglabra TFB-10046 SS5	-	-	-	-	-	-	-	-
Unigene34	Quanjin	0	67.1333	Yes	gi|598054766|ref|XM_007356694.1|	1.06e-155	Auricularia subglabra TFB-10046 SS5	-	-	-	-	-	-	GO:0005524,GO:0044267	ATP binding,cellular protein metabolic process
Unigene35	Quanjin	0.879239	59.9016	Yes	gi|598018868|ref|XM_007339695.1|	0	Auricularia subglabra TFB-10046 SS5	-	-	-	-	-	-	GO:0007155	cell adhesion
Unigene36	Quanjin	70.4995	61.1991	Yes	gi|598037994|ref|XM_007348308.1|	8e-180	Auricularia subglabra TFB-10046 SS5	-	-	-	-	-	-	-	-
Unigene37	Quanjin	51.679	64.7218	Yes	gi|598022811|ref|XM_007340981.1|	0	Auricularia subglabra TFB-10046 SS5	-	-	-	-	-	-	-	-
Unigene38	Quanjin	16.507	33.4967	Yes	gi|336180374|gb|JN007486.1|	0	Chaetomium thermophilum var. thermophilum DSM 1495	-	-	-	-	-	-	GO:0055114,GO:0042773,GO:0016651	oxidation-reduction process,ATP synthesis coupled electron transport,oxidoreductase activity, acting on NAD(P)H
Unigene39	Quanjin	0.0235041	64.7647	Yes	gi|598023027|ref|XM_007341055.1|	1.73e-41	Auricularia subglabra TFB-10046 SS5	-	-	-	-	-	-	GO:0016998	cell wall macromolecule catabolic process
Unigene40	Quanjin	94.5485	54.8523	Yes	gi|598051956|ref|XM_007355289.1|	8.35e-33	Auricularia subglabra TFB-10046 SS5	-	-	-	-	-	-	GO:0006412,GO:0003735,GO:0005840	translation,structural constituent of ribosome,ribosome
Unigene41	Quanjin	1.62268	61.5974	Yes	gi|598027316|ref|XM_007342969.1|	0	Auricularia subglabra TFB-10046 SS5	-	-	-	-	-	-	GO:0016787	hydrolase activity
Unigene42	Quanjin	14.5136	56.2201	Yes	gi|598044622|ref|XM_007351622.1|	3.18e-54	Auricularia subglabra TFB-10046 SS5	-	-	-	-	-	-	GO:0003899,GO:0008270,GO:0006351,GO:0003677	DNA-directed 5'-3' RNA polymerase activity,zinc ion binding,transcription, DNA-templated,DNA binding
Unigene43	Quanjin	34.2349	57.9835	Yes	gi|598017291|ref|XM_007339159.1|	0	Auricularia subglabra TFB-10046 SS5	-	-	-	-	-	-	GO:0032220,GO:0043332	plasma membrane fusion involved in cytogamy,mating projection tip
Unigene44	Quanjin	40.4885	60.6737	Yes	gi|598053630|ref|XM_007356126.1|	1.88e-161	Auricularia subglabra TFB-10046 SS5	-	-	-	-	-	-	-	-
Unigene45	Quanjin	47.0839	59.2537	No	-	-	-	-	-	-	-	-	-	-	-
Unigene46	Quanjin	1.07949	61.5297	Yes	gi|598011238|ref|XM_007337019.1|	0	Auricularia subglabra TFB-10046 SS5	-	-	-	-	-	-	GO:0055114,GO:0016491	oxidation-reduction process,oxidoreductase activity
Unigene47	Quanjin	0	67.5733	Yes	gi|598045168|ref|XM_007351895.1|	0	Auricularia subglabra TFB-10046 SS5	-	-	-	-	-	-	-	-
Unigene48	Quanjin	3.24616	58.0531	Yes	gi|598026424|ref|XM_007342523.1|	0	Auricularia subglabra TFB-10046 SS5	-	-	-	-	-	-	GO:0005507,GO:0055114,GO:0016491	copper ion binding,oxidation-reduction process,oxidoreductase activity
Unigene49	Quanjin	11.3329	57.847	Yes	gi|598032880|ref|XM_007345751.1|	0	Auricularia subglabra TFB-10046 SS5	-	-	-	-	-	-	GO:0070409,GO:0006543	carbamoyl phosphate biosynthetic process,glutamine catabolic process
Unigene50	Quanjin	33.3115	65.2222	Yes	gi|598043500|ref|XM_007351061.1|	0	Auricularia subglabra TFB-10046 SS5	-	-	-	-	-	-	-	-
Unigene51	Quanjin	2.92471	59.5462	Yes	gi|598035300|ref|XM_007346961.1|	0	Auricularia subglabra TFB-10046 SS5	-	-	-	-	-	-	GO:0016887,GO:0042626,GO:0055085,GO:0000166,GO:0006810,GO:0005524,GO:0016021,GO:0017111	ATPase activity,ATPase activity, coupled to transmembrane movement of substances,transmembrane transport,nucleotide binding,transport,ATP binding,integral component of membrane,nucleoside-triphosphatase activity
Unigene52	Quanjin	30.0815	61.3506	Yes	gi|598036760|ref|XM_007347691.1|	0	Auricularia subglabra TFB-10046 SS5	-	-	-	-	-	-	-	-
Unigene53	Quanjin	1.34143	58.2885	Yes	gi|598038006|ref|XM_007348314.1|	3.89e-149	Auricularia subglabra TFB-10046 SS5	-	-	-	-	-	-	-	-
Unigene54	Quanjin	1.69446	58.7473	Yes	gi|598042376|ref|XM_007350499.1|	1.96e-153	Auricularia subglabra TFB-10046 SS5	-	-	-	-	-	-	GO:0005515	protein binding
Unigene55	Quanjin	2.10567	52.7273	Yes	gi|598021373|ref|XM_007340462.1|	2.14e-85	Auricularia subglabra TFB-10046 SS5	-	-	-	-	-	-	GO:0016772,GO:0006468,GO:0004672,GO:0005524	transferase activity, transferring phosphorus-containing groups,protein phosphorylation,protein kinase activity,ATP binding
Unigene56	Quanjin	3.26216	59.5854	Yes	gi|598028326|ref|XM_007343474.1|	0	Auricularia subglabra TFB-10046 SS5	-	-	-	-	-	-	GO:0004553,GO:0004567,GO:0005975,GO:0046355	hydrolase activity, hydrolyzing O-glycosyl compounds,beta-mannosidase activity,carbohydrate metabolic process,mannan catabolic process
Unigene57	Quanjin	9.07969	60.512	Yes	gi|598025580|ref|XM_007342101.1|	0	Auricularia subglabra TFB-10046 SS5	-	-	-	-	-	-	-	-
Unigene58	Quanjin	0.914473	60.038	Yes	gi|598046174|ref|XM_007352398.1|	0	Auricularia subglabra TFB-10046 SS5	-	-	-	-	-	-	-	-
Unigene59	Quanjin	2.00652	52.9778	Yes	gi|598029038|ref|XM_007343830.1|	3.59e-179	Auricularia subglabra TFB-10046 SS5	-	-	-	-	-	-	-	-
Unigene60	Quanjin	37.2858	56.7206	Yes	gi|598027264|ref|XM_007342943.1|	0	Auricularia subglabra TFB-10046 SS5	-	-	-	-	-	-	GO:0016747,GO:0055114,GO:0008270,GO:0016491	transferase activity, transferring acyl groups other than amino-acyl groups,oxidation-reduction process,zinc ion binding,oxidoreductase activity
Unigene61	Quanjin	53.6419	58.9058	Yes	gi|598019508|ref|XM_007339874.1|	0	Auricularia subglabra TFB-10046 SS5	-	-	-	-	-	-	GO:0005515,GO:0008270	protein binding,zinc ion binding
Unigene62	Quanjin	9.30002	54.6121	Yes	gi|598055844|ref|XM_007357233.1|	0	Auricularia subglabra TFB-10046 SS5	-	-	-	-	-	-	GO:0009982,GO:0001522,GO:0003723,GO:0009451	pseudouridine synthase activity,pseudouridine synthesis,RNA binding,RNA modification
Unigene63	Quanjin	78.1445	57.7699	Yes	gi|598014104|ref|XM_007337763.1|	1.06e-133	Auricularia subglabra TFB-10046 SS5	-	-	-	-	-	-	-	-
Unigene64	Quanjin	54.1429	57.7652	Yes	gi|598023927|ref|XM_007341382.1|	0	Auricularia subglabra TFB-10046 SS5	-	-	-	-	-	-	GO:0008233,GO:0006508	peptidase activity,proteolysis
Unigene65	Quanjin	0.0803413	62.1505	Yes	gi|598049638|ref|XM_007354130.1|	4.15e-12	Auricularia subglabra TFB-10046 SS5	-	-	-	-	-	-	-	-
Unigene66	Quanjin	8.21965	62.9226	Yes	gi|598059930|ref|XM_007359276.1|	0	Auricularia subglabra TFB-10046 SS5	-	-	-	-	-	-	GO:0003755,GO:0005515,GO:0006457	peptidyl-prolyl cis-trans isomerase activity,protein binding,protein folding
Unigene67	Quanjin	0.396029	62.1908	Yes	gi|598050928|ref|XM_007354775.1|	4e-25	Auricularia subglabra TFB-10046 SS5	-	-	-	-	-	-	-	-
Unigene68	Quanjin	15.2563	59.821	Yes	gi|598043524|ref|XM_007351073.1|	0	Auricularia subglabra TFB-10046 SS5	-	-	-	-	-	-	GO:0016491,GO:0055114,GO:0016209	oxidoreductase activity,oxidation-reduction process,antioxidant activity
Unigene69	Quanjin	0.898723	57.6887	Yes	gi|598011974|ref|XM_007337212.1|	0	Auricularia subglabra TFB-10046 SS5	-	-	-	-	-	-	GO:0005488	binding
Unigene70	Quanjin	2.0168	66.8354	Yes	gi|598008880|ref|XM_007336406.1|	1.35e-134	Auricularia subglabra TFB-10046 SS5	-	-	-	-	-	-	-	-
Unigene71	Quanjin	1.27791	67.0441	Yes	gi|598054436|ref|XM_007356529.1|	0	Auricularia subglabra TFB-10046 SS5	-	-	-	-	-	-	GO:0005515	protein binding
Unigene72	Quanjin	2.41312	56.5789	Yes	gi|598031724|ref|XM_007345173.1|	4.74e-110	Auricularia subglabra TFB-10046 SS5	-	-	-	-	-	-	GO:0003824	catalytic activity
Unigene73	Quanjin	0.150236	63.9678	Yes	gi|598021370|ref|XM_007340461.1|	0	Auricularia subglabra TFB-10046 SS5	-	-	-	-	-	-	GO:0003676,GO:0000166	nucleic acid binding,nucleotide binding
Unigene74	Quanjin	0.25572	66.5781	Yes	gi|598028014|ref|XM_007343318.1|	5.42e-118	Auricularia subglabra TFB-10046 SS5	-	-	-	-	-	-	-	-
Unigene75	Quanjin	31.9247	62.8788	Yes	gi|598018587|ref|XM_007339612.1|	0	Auricularia subglabra TFB-10046 SS5	-	-	-	-	-	-	GO:0005622,GO:0005840,GO:0003735,GO:0006412	intracellular,ribosome,structural constituent of ribosome,translation
Unigene76	Quanjin	13.1069	58.5166	Yes	gi|598052636|ref|XM_007355629.1|	0	Auricularia subglabra TFB-10046 SS5	-	-	-	-	-	-	-	-
Unigene77	Quanjin	5.34306	56.9725	Yes	gi|598033314|ref|XM_007345968.1|	0	Auricularia subglabra TFB-10046 SS5	-	-	-	-	-	-	-	-
Unigene78	Quanjin	5.89472	52.5346	Yes	gi|598016726|ref|XM_007338938.1|	4.47e-156	Auricularia subglabra TFB-10046 SS5	-	-	-	-	-	-	-	-
Unigene79	Quanjin	23.3574	62.182	Yes	gi|598011648|ref|XM_007337126.1|	0	Auricularia subglabra TFB-10046 SS5	-	-	-	-	-	-	GO:0016829,GO:0003824,GO:0008152	lyase activity,catalytic activity,metabolic process
Unigene80	Quanjin	1.40726	59.5407	Yes	gi|598038522|ref|XM_007348572.1|	3.95e-129	Auricularia subglabra TFB-10046 SS5	-	-	-	-	-	-	GO:0003824,GO:0009058	catalytic activity,biosynthetic process
Unigene81	Quanjin	42.7395	60.3476	Yes	gi|598035532|ref|XM_007347077.1|	0	Auricularia subglabra TFB-10046 SS5	-	-	-	-	-	-	GO:0015696,GO:0008519,GO:0072488,GO:0016020	ammonium transport,ammonium transmembrane transporter activity,ammonium transmembrane transport,membrane
Unigene82	Quanjin	8.32679	60.5084	Yes	gi|598027948|ref|XM_007343285.1|	5.56e-166	Auricularia subglabra TFB-10046 SS5	-	-	-	-	-	-	-	-
Unigene83	Quanjin	0.0318832	55.4802	Yes	gi|598021144|ref|XM_007340373.1|	9.07e-145	Auricularia subglabra TFB-10046 SS5	-	-	-	-	-	-	-	-
Unigene84	Quanjin	21.4771	54.0952	Yes	-	-	-	gi|1024105517|gb|KZV96730.1|	1.06e-36	Exidia glandulosa HHB12029	-	-	-	-	-
Unigene85	Quanjin	9.67969	62.1224	Yes	gi|598049762|ref|XM_007354192.1|	7.01e-151	Auricularia subglabra TFB-10046 SS5	-	-	-	-	-	-	GO:0015031,GO:0007264,GO:0005525	protein transport,small GTPase mediated signal transduction,GTP binding
Unigene86	Quanjin	1.38702	66.568	Yes	gi|598038536|ref|XM_007348579.1|	4.4e-95	Auricularia subglabra TFB-10046 SS5	-	-	-	-	-	-	GO:0003700,GO:0043565,GO:0006355	transcription factor activity, sequence-specific DNA binding,sequence-specific DNA binding,regulation of transcription, DNA-templated
Unigene87	Quanjin	9.92215	59.9094	Yes	gi|598026938|ref|XM_007342780.1|	0	Auricularia subglabra TFB-10046 SS5	-	-	-	-	-	-	GO:0051537,GO:0055085	2 iron, 2 sulfur cluster binding,transmembrane transport
Unigene88	Quanjin	7.11445	55.3132	Yes	gi|598050634|ref|XM_007354628.1|	1.36e-66	Auricularia subglabra TFB-10046 SS5	-	-	-	-	-	-	-	-
Unigene89	Quanjin	2.79227	63.3854	Yes	gi|598044498|ref|XM_007351560.1|	0	Auricularia subglabra TFB-10046 SS5	-	-	-	-	-	-	GO:0003824,GO:0008299	catalytic activity,isoprenoid biosynthetic process
Unigene90	Quanjin	9.57655	54.4242	Yes	gi|470482009|ref|NR_076508.1|	0	Sphingomonas wittichii RW1	-	-	-	-	-	-	-	-
Unigene91	Quanjin	1.85884	63.1951	Yes	gi|598047552|ref|XM_007353087.1|	1.84e-84	Auricularia subglabra TFB-10046 SS5	-	-	-	-	-	-	GO:0006614,GO:0048500,GO:0008312	SRP-dependent cotranslational protein targeting to membrane,signal recognition particle,7S RNA binding
Unigene92	Quanjin	11.9098	59.5831	Yes	gi|598028900|ref|XM_007343761.1|	0	Auricularia subglabra TFB-10046 SS5	-	-	-	-	-	-	GO:0007165,GO:0005622	signal transduction,intracellular
Unigene93	Quanjin	0.0221394	58.8466	Yes	gi|598027472|ref|XM_007343047.1|	0	Auricularia subglabra TFB-10046 SS5	-	-	-	-	-	-	GO:0009156,GO:0009165,GO:0044249,GO:0000287,GO:0004749	ribonucleoside monophosphate biosynthetic process,nucleotide biosynthetic process,cellular biosynthetic process,magnesium ion binding,ribose phosphate diphosphokinase activity
Unigene94	Quanjin	9.64118	60.6272	Yes	gi|598012390|ref|XM_007337321.1|	0	Auricularia subglabra TFB-10046 SS5	-	-	-	-	-	-	GO:0008152,GO:0055114,GO:0016616,GO:0048037,GO:0051287	metabolic process,oxidation-reduction process,oxidoreductase activity, acting on the CH-OH group of donors, NAD or NADP as acceptor,cofactor binding,NAD binding
Unigene95	Quanjin	31.0106	63.7185	Yes	gi|598052176|ref|XM_007355399.1|	0	Auricularia subglabra TFB-10046 SS5	-	-	-	-	-	-	GO:0004672,GO:0005524,GO:0016772,GO:0004674,GO:0006468	protein kinase activity,ATP binding,transferase activity, transferring phosphorus-containing groups,protein serine/threonine kinase activity,protein phosphorylation
Unigene96	Quanjin	0.274258	64.5229	Yes	gi|598045102|ref|XM_007351862.1|	0	Auricularia subglabra TFB-10046 SS5	-	-	-	-	-	-	GO:0032777,GO:0035267	Piccolo NuA4 histone acetyltransferase complex,NuA4 histone acetyltransferase complex
Unigene97	Quanjin	48.8983	58.3381	Yes	gi|598042168|ref|XM_007350395.1|	0	Auricularia subglabra TFB-10046 SS5	-	-	-	-	-	-	GO:0006508,GO:0004190	proteolysis,aspartic-type endopeptidase activity
Unigene98	Quanjin	6.55814	57.9977	Yes	-	-	-	gi|598043881|ref|XP_007351313.1|	3.97e-24	Auricularia subglabra TFB-10046 SS5	-	-	-	-	-
Unigene99	Quanjin	25.8904	57.4009	Yes	gi|598044600|ref|XM_007351611.1|	0	Auricularia subglabra TFB-10046 SS5	-	-	-	-	-	-	GO:0005524,GO:0004672,GO:0006468,GO:0004674,GO:0016772	ATP binding,protein kinase activity,protein phosphorylation,protein serine/threonine kinase activity,transferase activity, transferring phosphorus-containing groups
Unigene100	Quanjin	1.74626	52.9315	Yes	gi|598033938|ref|XM_007346280.1|	6.72e-124	Auricularia subglabra TFB-10046 SS5	-	-	-	-	-	-	GO:0008080	N-acetyltransferase activity
Unigene101	Quanjin	5.8418	59.2435	Yes	gi|598021679|ref|XM_007340577.1|	0	Auricularia subglabra TFB-10046 SS5	-	-	-	-	-	-	GO:0006364,GO:0008649,GO:0016433,GO:0000154,GO:0000179	rRNA processing,rRNA methyltransferase activity,rRNA (adenine) methyltransferase activity,rRNA modification,rRNA (adenine-N6,N6-)-dimethyltransferase activity
Unigene102	Quanjin	0	60.2356	Yes	gi|598044172|ref|XM_007351397.1|	0	Auricularia subglabra TFB-10046 SS5	-	-	-	-	-	-	GO:0008152,GO:0016491	metabolic process,oxidoreductase activity
Unigene103	Quanjin	101.828	59.3351	Yes	gi|598017631|ref|XM_007339285.1|	0	Auricularia subglabra TFB-10046 SS5	-	-	-	-	-	-	GO:0009311,GO:0004573,GO:0003824	oligosaccharide metabolic process,mannosyl-oligosaccharide glucosidase activity,catalytic activity
Unigene104	Quanjin	0.594661	61.0487	Yes	gi|598037938|ref|XM_007348280.1|	0	Auricularia subglabra TFB-10046 SS5	-	-	-	-	-	-	-	-
Unigene105	Quanjin	14.0605	57.0909	Yes	-	-	-	gi|407928508|gb|EKG21364.1|	1.46e-08	Macrophomina phaseolina MS6	-	-	-	-	-
Unigene106	Quanjin	7.03355	61.2267	Yes	gi|598014770|ref|XM_007337976.1|	0	Auricularia subglabra TFB-10046 SS5	-	-	-	-	-	-	GO:0004812,GO:0005524,GO:0000049,GO:0043039,GO:0005737,GO:0006418,GO:0004826,GO:0000166,GO:0006432	aminoacyl-tRNA ligase activity,ATP binding,tRNA binding,tRNA aminoacylation,cytoplasm,tRNA aminoacylation for protein translation,phenylalanine-tRNA ligase activity,nucleotide binding,phenylalanyl-tRNA aminoacylation
Unigene107	Quanjin	17.7993	58.3749	Yes	gi|598011572|ref|XM_007337106.1|	0	Auricularia subglabra TFB-10046 SS5	-	-	-	-	-	-	GO:0006970,GO:0006355,GO:0043565,GO:0005634,GO:0034599,GO:0000156,GO:0000160,GO:0003700	response to osmotic stress,regulation of transcription, DNA-templated,sequence-specific DNA binding,nucleus,cellular response to oxidative stress,phosphorelay response regulator activity,phosphorelay signal transduction system,transcription factor activity, sequence-specific DNA binding
Unigene108	Quanjin	0.236447	58.469	Yes	gi|636609766|ref|XM_008037827.1|	4.72e-53	Trametes versicolor FP-101664 SS1	-	-	-	-	-	-	-	-
Unigene109	Quanjin	7.03421	28.5987	Yes	gi|122893328|gb|EF204913.1|	5.02e-115	Pleurotus ostreatus	-	-	-	-	-	-	GO:0016020,GO:0019646,GO:0015002	membrane,aerobic electron transport chain,heme-copper terminal oxidase activity
Unigene110	Quanjin	0.561658	59.9614	Yes	gi|598031496|ref|XM_007345059.1|	0	Auricularia subglabra TFB-10046 SS5	-	-	-	-	-	-	GO:0055114,GO:0016491	oxidation-reduction process,oxidoreductase activity
Unigene111	Quanjin	171.833	62.6829	Yes	gi|598053582|ref|XM_007356102.1|	0	Auricularia subglabra TFB-10046 SS5	-	-	-	-	-	-	GO:0003824,GO:0016810,GO:0005975	catalytic activity,hydrolase activity, acting on carbon-nitrogen (but not peptide) bonds,carbohydrate metabolic process
Unigene112	Quanjin	15.6144	57.6253	Yes	-	-	-	gi|598050129|ref|XP_007354437.1|	5.82e-22	Auricularia subglabra TFB-10046 SS5	-	-	-	GO:0003676,GO:0046872	nucleic acid binding,metal ion binding
Unigene113	Quanjin	2.47317	50.1992	No	-	-	-	-	-	-	-	-	-	-	-
Unigene114	Quanjin	3.56066	66.5154	Yes	gi|598023974|ref|XM_007341399.1|	0	Auricularia subglabra TFB-10046 SS5	-	-	-	-	-	-	-	-
Unigene115	Quanjin	2.29318	55.4414	Yes	gi|598010294|ref|XM_007336776.1|	1.64e-123	Auricularia subglabra TFB-10046 SS5	-	-	-	-	-	-	-	-
Unigene116	Quanjin	16.5145	58.5716	Yes	gi|598037530|ref|XM_007348076.1|	0	Auricularia subglabra TFB-10046 SS5	-	-	-	-	-	-	GO:0005515	protein binding
Unigene117	Quanjin	0	65.1974	Yes	gi|598052178|ref|XM_007355400.1|	0	Auricularia subglabra TFB-10046 SS5	-	-	-	-	-	-	-	-
Unigene118	Quanjin	132.319	52.7363	Yes	gi|598018990|ref|XM_007339730.1|	0	Auricularia subglabra TFB-10046 SS5	-	-	-	-	-	-	GO:0016758,GO:0003677	transferase activity, transferring hexosyl groups,DNA binding
Unigene119	Quanjin	19.1991	65.6868	Yes	gi|598040342|ref|XM_007349482.1|	0	Auricularia subglabra TFB-10046 SS5	-	-	-	-	-	-	GO:0017111,GO:0005524,GO:0000166,GO:0034551	nucleoside-triphosphatase activity,ATP binding,nucleotide binding,mitochondrial respiratory chain complex III assembly
Unigene120	Quanjin	0	58.1055	Yes	gi|598034380|ref|XM_007346501.1|	1.3e-76	Auricularia subglabra TFB-10046 SS5	-	-	-	-	-	-	GO:0016491,GO:0008152	oxidoreductase activity,metabolic process
Unigene121	Quanjin	4.50694	65.8758	Yes	gi|598021773|ref|XM_007340614.1|	0	Auricularia subglabra TFB-10046 SS5	-	-	-	-	-	-	GO:0000166,GO:0003676	nucleotide binding,nucleic acid binding
Unigene122	Quanjin	6.40105	54.8954	Yes	gi|598010010|ref|XM_007336703.1|	0	Auricularia subglabra TFB-10046 SS5	-	-	-	-	-	-	GO:0003824	catalytic activity
Unigene123	Quanjin	1.58303	54.1808	No	-	-	-	-	-	-	-	-	-	-	-
Unigene124	Quanjin	9.89504	54.1076	Yes	gi|598046268|ref|XM_007352445.1|	3.51e-41	Auricularia subglabra TFB-10046 SS5	-	-	-	-	-	-	-	-
Unigene125	Quanjin	53.118	62.0483	Yes	gi|598028084|ref|XM_007343353.1|	0	Auricularia subglabra TFB-10046 SS5	-	-	-	-	-	-	GO:0020037,GO:0006629	heme binding,lipid metabolic process
Unigene126	Quanjin	10.4491	62.9066	Yes	gi|598038172|ref|XM_007348397.1|	6.21e-08	Auricularia subglabra TFB-10046 SS5	-	-	-	-	-	-	-	-
Unigene127	Quanjin	7.92308	56.4238	Yes	gi|598032800|ref|XM_007345711.1|	3.54e-63	Auricularia subglabra TFB-10046 SS5	-	-	-	-	-	-	GO:0016021,GO:0055085	integral component of membrane,transmembrane transport
Unigene128	Quanjin	5.85073	55.6226	Yes	gi|598037752|ref|XM_007348187.1|	2.21e-70	Auricularia subglabra TFB-10046 SS5	-	-	-	-	-	-	GO:0046983	protein dimerization activity
Unigene129	Quanjin	158.568	58.5743	Yes	gi|598033582|ref|XM_007346102.1|	0	Auricularia subglabra TFB-10046 SS5	-	-	-	-	-	-	GO:0016020,GO:0000148,GO:0006075,GO:0003843	membrane,1,3-beta-D-glucan synthase complex,(1->3)-beta-D-glucan biosynthetic process,1,3-beta-D-glucan synthase activity
Unigene130	Quanjin	1.60659	56.4919	Yes	gi|598050286|ref|XM_007354454.1|	2.36e-31	Auricularia subglabra TFB-10046 SS5	-	-	-	-	-	-	-	-
Unigene131	Quanjin	3.14245	55.2204	No	-	-	-	-	-	-	-	-	-	-	-
Unigene132	Quanjin	31.0663	58.1047	Yes	gi|598018444|ref|XM_007339564.1|	0	Auricularia subglabra TFB-10046 SS5	-	-	-	-	-	-	GO:0005515	protein binding
Unigene133	Quanjin	7.72203	56.2238	Yes	gi|598037846|ref|XM_007348234.1|	0	Auricularia subglabra TFB-10046 SS5	-	-	-	-	-	-	-	-
Unigene134	Quanjin	0	63.9928	Yes	gi|598039682|ref|XM_007349152.1|	0	Auricularia subglabra TFB-10046 SS5	-	-	-	-	-	-	GO:0016192,GO:0016020,GO:0005515	vesicle-mediated transport,membrane,protein binding
Unigene135	Quanjin	6.98919	64.2875	Yes	gi|598039186|ref|XM_007348904.1|	0	Auricularia subglabra TFB-10046 SS5	-	-	-	-	-	-	GO:0004672,GO:0006468,GO:0016772,GO:0005524	protein kinase activity,protein phosphorylation,transferase activity, transferring phosphorus-containing groups,ATP binding
Unigene136	Quanjin	0.441344	62.2002	Yes	gi|598026400|ref|XM_007342511.1|	0	Auricularia subglabra TFB-10046 SS5	-	-	-	-	-	-	-	-
Unigene137	Quanjin	1.30159	57.8254	Yes	gi|598046006|ref|XM_007352314.1|	0	Auricularia subglabra TFB-10046 SS5	-	-	-	-	-	-	GO:0006367,GO:0043565	transcription initiation from RNA polymerase II promoter,sequence-specific DNA binding
Unigene138	Quanjin	0.021593	29.8642	Yes	gi|299737859|ref|XM_002909971.1|	1.24e-110	Coprinopsis cinerea okayama7#130	-	-	-	-	-	-	GO:0005515	protein binding
Unigene139	Quanjin	0.815904	65.8619	Yes	gi|598053152|ref|XM_007355887.1|	0	Auricularia subglabra TFB-10046 SS5	-	-	-	-	-	-	GO:0008152,GO:0016491	metabolic process,oxidoreductase activity
Unigene140	Quanjin	0	57.8984	Yes	gi|598046740|ref|XM_007352681.1|	2.71e-36	Auricularia subglabra TFB-10046 SS5	-	-	-	-	-	-	-	-
Unigene141	Quanjin	0.0547896	52.6214	Yes	gi|598041534|ref|XM_007350078.1|	5.57e-75	Auricularia subglabra TFB-10046 SS5	-	-	-	-	-	-	GO:0007017,GO:0005875	microtubule-based process,microtubule associated complex
Unigene142	Quanjin	13.5249	59.8552	Yes	gi|598044814|ref|XM_007351718.1|	0	Auricularia subglabra TFB-10046 SS5	-	-	-	-	-	-	GO:0005515	protein binding
Unigene143	Quanjin	4.26042	62.9182	Yes	gi|598010424|ref|XM_007336811.1|	0	Auricularia subglabra TFB-10046 SS5	-	-	-	-	-	-	GO:0019464,GO:0005960,GO:0006546	glycine decarboxylation via glycine cleavage system,glycine cleavage complex,glycine catabolic process
Unigene144	Quanjin	11.9842	63.6201	Yes	gi|598022835|ref|XM_007340989.1|	0	Auricularia subglabra TFB-10046 SS5	-	-	-	-	-	-	GO:0046872,GO:0006508,GO:0004222,GO:0003824	metal ion binding,proteolysis,metalloendopeptidase activity,catalytic activity
Unigene145	Quanjin	14.8782	62.7836	Yes	gi|598020867|ref|XM_007340268.1|	0	Auricularia subglabra TFB-10046 SS5	-	-	-	-	-	-	GO:0003824,GO:0030170	catalytic activity,pyridoxal phosphate binding
Unigene146	Quanjin	8.56517	58.6992	Yes	-	-	-	gi|1024098306|gb|KZV89647.1|	1.59e-29	Exidia glandulosa HHB12029	-	-	-	-	-
Unigene147	Quanjin	9.80096	54.1766	Yes	gi|598009516|ref|XM_007336576.1|	0	Auricularia subglabra TFB-10046 SS5	-	-	-	-	-	-	GO:0000166,GO:0016020	nucleotide binding,membrane
Unigene148	Quanjin	2.95523	56.8639	Yes	gi|598047210|ref|XM_007352916.1|	6.1e-163	Auricularia subglabra TFB-10046 SS5	-	-	-	-	-	-	-	-
Unigene149	Quanjin	1.84393	58.7939	Yes	gi|598016907|ref|XM_007339013.1|	0	Auricularia subglabra TFB-10046 SS5	-	-	-	-	-	-	GO:0003824	catalytic activity
Unigene150	Quanjin	3.52249	62.8739	Yes	gi|598050276|ref|XM_007354449.1|	0	Auricularia subglabra TFB-10046 SS5	-	-	-	-	-	-	-	-
Unigene151	Quanjin	3.88331	60.4883	Yes	gi|598051676|ref|XM_007355149.1|	0	Auricularia subglabra TFB-10046 SS5	-	-	-	-	-	-	-	-
Unigene152	Quanjin	0	57.4751	Yes	gi|598038352|ref|XM_007348487.1|	0	Auricularia subglabra TFB-10046 SS5	-	-	-	-	-	-	GO:0005975	carbohydrate metabolic process
Unigene153	Quanjin	5.98781	62.4855	Yes	gi|598050928|ref|XM_007354775.1|	4.06e-25	Auricularia subglabra TFB-10046 SS5	-	-	-	-	-	-	-	-
Unigene154	Quanjin	1.63681	60.5274	Yes	gi|598040314|ref|XM_007349468.1|	0	Auricularia subglabra TFB-10046 SS5	-	-	-	-	-	-	GO:0016740,GO:0009058	transferase activity,biosynthetic process
Unigene155	Quanjin	7.95745	68.7095	Yes	gi|598042724|ref|XM_007350673.1|	0	Auricularia subglabra TFB-10046 SS5	-	-	-	-	-	-	-	-
Unigene156	Quanjin	5.90929	62.3479	Yes	gi|598015422|ref|XM_007338302.1|	0	Auricularia subglabra TFB-10046 SS5	-	-	-	-	-	-	GO:0016491,GO:0008270,GO:0051903,GO:0006069,GO:0055114	oxidoreductase activity,zinc ion binding,S-(hydroxymethyl)glutathione dehydrogenase activity,ethanol oxidation,oxidation-reduction process
Unigene157	Quanjin	1.34561	55.9644	Yes	-	-	-	gi|1024092849|gb|KZV84351.1|	0	Exidia glandulosa HHB12029	-	-	-	GO:0005515	protein binding
Unigene158	Quanjin	0.0714495	61.3681	Yes	gi|598046570|ref|XM_007352596.1|	0	Auricularia subglabra TFB-10046 SS5	-	-	-	-	-	-	GO:0016757,GO:0008152	transferase activity, transferring glycosyl groups,metabolic process
Unigene159	Quanjin	23.5224	63.2911	Yes	gi|598051162|ref|XM_007354892.1|	0	Auricularia subglabra TFB-10046 SS5	-	-	-	-	-	-	GO:0009058,GO:0030170,GO:0003824	biosynthetic process,pyridoxal phosphate binding,catalytic activity
Unigene160	Quanjin	21.6909	60.5627	Yes	gi|598032624|ref|XM_007345623.1|	0	Auricularia subglabra TFB-10046 SS5	-	-	-	-	-	-	-	-
Unigene161	Quanjin	4.48702	55.6485	Yes	gi|598031164|ref|XM_007344893.1|	3.45e-29	Auricularia subglabra TFB-10046 SS5	-	-	-	-	-	-	-	-
Unigene162	Quanjin	9.53758	62.581	Yes	gi|598030458|ref|XM_007344540.1|	1.09e-80	Auricularia subglabra TFB-10046 SS5	-	-	-	-	-	-	GO:0003676,GO:0046872	nucleic acid binding,metal ion binding
Unigene163	Quanjin	56.9926	59.9325	Yes	gi|598040094|ref|XM_007349358.1|	0	Auricularia subglabra TFB-10046 SS5	-	-	-	-	-	-	GO:0008080	N-acetyltransferase activity
Unigene164	Quanjin	2.22602	59.9244	Yes	gi|598041920|ref|XM_007350271.1|	0	Auricularia subglabra TFB-10046 SS5	-	-	-	-	-	-	GO:0003824,GO:0008152,GO:0035091,GO:0005515,GO:0007154	catalytic activity,metabolic process,phosphatidylinositol binding,protein binding,cell communication
Unigene165	Quanjin	23.7009	53.9977	Yes	gi|598029038|ref|XM_007343830.1|	2.72e-179	Auricularia subglabra TFB-10046 SS5	-	-	-	-	-	-	-	-
Unigene166	Quanjin	0.639349	59.3586	Yes	gi|598051006|ref|XM_007354814.1|	2.66e-148	Auricularia subglabra TFB-10046 SS5	-	-	-	-	-	-	GO:0003824,GO:0046872,GO:0008081	catalytic activity,metal ion binding,phosphoric diester hydrolase activity
Unigene167	Quanjin	3.6718	55.3341	Yes	gi|598027188|ref|XM_007342905.1|	0	Auricularia subglabra TFB-10046 SS5	-	-	-	-	-	-	GO:0008299	isoprenoid biosynthetic process
Unigene168	Quanjin	0.439855	59.5106	Yes	gi|598013118|ref|XM_007337509.1|	0	Auricularia subglabra TFB-10046 SS5	-	-	-	-	-	-	GO:0020037,GO:0005506,GO:0055114,GO:0016705	heme binding,iron ion binding,oxidation-reduction process,oxidoreductase activity, acting on paired donors, with incorporation or reduction of molecular oxygen
Unigene169	Quanjin	135.619	56.7303	Yes	gi|598021818|ref|XM_007340631.1|	0	Auricularia subglabra TFB-10046 SS5	-	-	-	-	-	-	GO:0004553,GO:0005975	hydrolase activity, hydrolyzing O-glycosyl compounds,carbohydrate metabolic process
Unigene170	Quanjin	2.21992	65.0428	Yes	gi|598030068|ref|XM_007344345.1|	0	Auricularia subglabra TFB-10046 SS5	-	-	-	-	-	-	GO:0015171,GO:0016020,GO:0003333	amino acid transmembrane transporter activity,membrane,amino acid transmembrane transport
Unigene171	Quanjin	22.9621	56.6974	Yes	gi|598017581|ref|XM_007339268.1|	0	Auricularia subglabra TFB-10046 SS5	-	-	-	-	-	-	GO:0016810	hydrolase activity, acting on carbon-nitrogen (but not peptide) bonds
Unigene172	Quanjin	17.821	61.3487	Yes	gi|598016597|ref|XM_007338881.1|	4.44e-153	Auricularia subglabra TFB-10046 SS5	-	-	-	-	-	-	-	-
Unigene173	Quanjin	32.7284	60.437	Yes	gi|598031338|ref|XM_007344980.1|	0	Auricularia subglabra TFB-10046 SS5	-	-	-	-	-	-	-	-
Unigene174	Quanjin	0.0186003	58.3388	Yes	gi|598046600|ref|XM_007352611.1|	1.13e-133	Auricularia subglabra TFB-10046 SS5	-	-	-	-	-	-	-	-
Unigene175	Quanjin	6.16711	57.485	Yes	gi|598037108|ref|XM_007347865.1|	3.12e-06	Auricularia subglabra TFB-10046 SS5	-	-	-	-	-	-	-	-
Unigene176	Quanjin	0	59.3566	Yes	gi|598046962|ref|XM_007352792.1|	0	Auricularia subglabra TFB-10046 SS5	-	-	-	-	-	-	-	-
Unigene177	Quanjin	1.77796	61.4959	Yes	gi|598011496|ref|XM_007337087.1|	0	Auricularia subglabra TFB-10046 SS5	-	-	-	-	-	-	GO:0019538,GO:0017111,GO:0005524,GO:0000166	protein metabolic process,nucleoside-triphosphatase activity,ATP binding,nucleotide binding
Unigene178	Quanjin	2.7324	62.471	Yes	gi|598035648|ref|XM_007347135.1|	0	Auricularia subglabra TFB-10046 SS5	-	-	-	-	-	-	GO:0045135,GO:0042597,GO:0042122	poly(beta-D-mannuronate) lyase activity,periplasmic space,alginic acid catabolic process
Unigene179	Quanjin	47.0791	62.2154	Yes	gi|598044668|ref|XM_007351645.1|	0	Auricularia subglabra TFB-10046 SS5	-	-	-	-	-	-	-	-
Unigene180	Quanjin	16.0063	57.7354	Yes	gi|598048312|ref|XM_007353467.1|	7.59e-98	Auricularia subglabra TFB-10046 SS5	-	-	-	-	-	-	-	-
Unigene181	Quanjin	112.55	59.5601	Yes	gi|598040656|ref|XM_007349639.1|	2.72e-139	Auricularia subglabra TFB-10046 SS5	-	-	-	-	-	-	GO:0003779,GO:0005622	actin binding,intracellular
Unigene182	Quanjin	0	71.6132	Yes	gi|598038534|ref|XM_007348578.1|	7.82e-103	Auricularia subglabra TFB-10046 SS5	-	-	-	-	-	-	-	-
Unigene183	Quanjin	3.3196	56.809	Yes	gi|598042110|ref|XM_007350366.1|	0	Auricularia subglabra TFB-10046 SS5	-	-	-	-	-	-	-	-
Unigene184	Quanjin	1.39917	63.6004	Yes	gi|598032882|ref|XM_007345752.1|	1.44e-163	Auricularia subglabra TFB-10046 SS5	-	-	-	-	-	-	-	-
Unigene185	Quanjin	0	63.3299	Yes	gi|615407162|ref|XM_007582186.1|	2.39e-117	Neofusicoccum parvum UCRNP2	-	-	-	-	-	-	GO:0016884	carbon-nitrogen ligase activity, with glutamine as amido-N-donor
Unigene186	Quanjin	15.1154	58.9391	Yes	gi|598042652|ref|XM_007350637.1|	2.56e-24	Auricularia subglabra TFB-10046 SS5	-	-	-	-	-	-	-	-
Unigene187	Quanjin	364.695	60.3896	Yes	gi|598050834|ref|XM_007354728.1|	8.74e-32	Auricularia subglabra TFB-10046 SS5	-	-	-	-	-	-	-	-
Unigene188	Quanjin	12.1507	57.8904	Yes	gi|598024649|ref|XM_007341638.1|	0	Auricularia subglabra TFB-10046 SS5	-	-	-	-	-	-	GO:0051287,GO:0016616,GO:0048037,GO:0055114,GO:0008152	NAD binding,oxidoreductase activity, acting on the CH-OH group of donors, NAD or NADP as acceptor,cofactor binding,oxidation-reduction process,metabolic process
Unigene189	Quanjin	1.57123	51.8561	No	-	-	-	-	-	-	-	-	-	-	-
Unigene190	Quanjin	2.47831	58.3275	Yes	gi|598016564|ref|XM_007338866.1|	0	Auricularia subglabra TFB-10046 SS5	-	-	-	-	-	-	GO:0005515	protein binding
Unigene191	Quanjin	4.79045	58.4365	Yes	gi|598027836|ref|XM_007343229.1|	0	Auricularia subglabra TFB-10046 SS5	-	-	-	-	-	-	GO:0016772	transferase activity, transferring phosphorus-containing groups
Unigene192	Quanjin	8.07421	61.1507	Yes	gi|598025708|ref|XM_007342165.1|	1.32e-73	Auricularia subglabra TFB-10046 SS5	-	-	-	-	-	-	GO:0005622,GO:0003677	intracellular,DNA binding
Unigene193	Quanjin	8.36048	54.386	Yes	gi|598028796|ref|XM_007343709.1|	0	Auricularia subglabra TFB-10046 SS5	-	-	-	-	-	-	-	-
Unigene194	Quanjin	3.70088	62.7269	Yes	gi|598021345|ref|XM_007340450.1|	0	Auricularia subglabra TFB-10046 SS5	-	-	-	-	-	-	GO:0008270,GO:0006355,GO:0005634,GO:0000981	zinc ion binding,regulation of transcription, DNA-templated,nucleus,RNA polymerase II transcription factor activity, sequence-specific DNA binding
Unigene195	Quanjin	7.61011	66.5432	Yes	gi|598045850|ref|XM_007352236.1|	0	Auricularia subglabra TFB-10046 SS5	-	-	-	-	-	-	GO:0003676,GO:0000166	nucleic acid binding,nucleotide binding
Unigene196	Quanjin	3.56512	58.6133	Yes	gi|598038012|ref|XM_007348317.1|	0	Auricularia subglabra TFB-10046 SS5	-	-	-	-	-	-	-	-
Unigene197	Quanjin	2.14541	55.8959	No	-	-	-	-	-	-	-	-	-	-	-
Unigene198	Quanjin	1.73639	63.2864	Yes	gi|598029118|ref|XM_007343870.1|	5.39e-107	Auricularia subglabra TFB-10046 SS5	-	-	-	-	-	-	-	-
Unigene199	Quanjin	26.3749	59.474	Yes	gi|598015970|ref|XM_007338576.1|	0	Auricularia subglabra TFB-10046 SS5	-	-	-	-	-	-	GO:0000162,GO:0009058,GO:0016833,GO:0004049	tryptophan biosynthetic process,biosynthetic process,oxo-acid-lyase activity,anthranilate synthase activity
Unigene200	Quanjin	25.8837	59.5866	Yes	gi|598014896|ref|XM_007338039.1|	0	Auricularia subglabra TFB-10046 SS5	-	-	-	-	-	-	GO:0006810,GO:0016021	transport,integral component of membrane
Unigene201	Quanjin	1.63025	55.1226	Yes	gi|598010726|ref|XM_007336887.1|	0	Auricularia subglabra TFB-10046 SS5	-	-	-	-	-	-	-	-
Unigene202	Quanjin	0.453086	62.3383	Yes	gi|598010622|ref|XM_007336861.1|	0	Auricularia subglabra TFB-10046 SS5	-	-	-	-	-	-	GO:0016787,GO:0008152	hydrolase activity,metabolic process
Unigene203	Quanjin	20.1529	56.76	Yes	gi|598046580|ref|XM_007352601.1|	2.77e-90	Auricularia subglabra TFB-10046 SS5	-	-	-	-	-	-	-	-
Unigene204	Quanjin	6.16394	59.2624	Yes	gi|598023015|ref|XM_007341051.1|	3.34e-167	Auricularia subglabra TFB-10046 SS5	-	-	-	-	-	-	-	-
Unigene205	Quanjin	3.32208	59.6125	Yes	-	-	-	gi|1024106090|gb|KZV97296.1|	4.07e-51	Exidia glandulosa HHB12029	-	-	-	-	-
Unigene206	Quanjin	7.15399	62.5473	Yes	gi|598016887|ref|XM_007339004.1|	0	Auricularia subglabra TFB-10046 SS5	-	-	-	-	-	-	GO:0016020,GO:0015095,GO:0015693	membrane,magnesium ion transmembrane transporter activity,magnesium ion transport
Unigene207	Quanjin	9.10108	55.7803	Yes	gi|598037258|ref|XM_007347940.1|	0	Auricularia subglabra TFB-10046 SS5	-	-	-	-	-	-	GO:0055085,GO:0016021	transmembrane transport,integral component of membrane
Unigene208	Quanjin	1.95168	54.3376	Yes	gi|598052532|ref|XM_007355577.1|	5.55e-08	Auricularia subglabra TFB-10046 SS5	-	-	-	-	-	-	GO:0005515	protein binding
Unigene209	Quanjin	1.2635	66.6354	Yes	gi|598035100|ref|XM_007346861.1|	9.75e-142	Auricularia subglabra TFB-10046 SS5	-	-	-	-	-	-	GO:0005515	protein binding
Unigene210	Quanjin	75.1599	58.0365	Yes	gi|598012784|ref|XM_007337424.1|	0	Auricularia subglabra TFB-10046 SS5	-	-	-	-	-	-	GO:0005975	carbohydrate metabolic process
Unigene211	Quanjin	32.6086	54.1176	Yes	gi|598051970|ref|XM_007355296.1|	0	Auricularia subglabra TFB-10046 SS5	-	-	-	-	-	-	-	-
Unigene212	Quanjin	0.854138	63.4619	Yes	gi|598025462|ref|XM_007342042.1|	0	Auricularia subglabra TFB-10046 SS5	-	-	-	-	-	-	GO:0005524,GO:0004674,GO:0016772,GO:0006468,GO:0004672	ATP binding,protein serine/threonine kinase activity,transferase activity, transferring phosphorus-containing groups,protein phosphorylation,protein kinase activity
Unigene213	Quanjin	5.34731	62.2188	Yes	gi|598035412|ref|XM_007347017.1|	0	Auricularia subglabra TFB-10046 SS5	-	-	-	-	-	-	GO:0051082,GO:0005524,GO:0006457,GO:0044267	unfolded protein binding,ATP binding,protein folding,cellular protein metabolic process
Unigene214	Quanjin	19.189	61.6927	Yes	gi|598051114|ref|XM_007354868.1|	0	Auricularia subglabra TFB-10046 SS5	-	-	-	-	-	-	GO:0005515	protein binding
Unigene215	Quanjin	8.21747	56.6667	No	-	-	-	-	-	-	-	-	-	-	-
Unigene216	Quanjin	1.41255	61.3553	Yes	gi|598060148|ref|XM_007359385.1|	6.43e-178	Auricularia subglabra TFB-10046 SS5	-	-	-	-	-	-	GO:0016491	oxidoreductase activity
Unigene217	Quanjin	3.15347	56.5244	Yes	gi|598042454|ref|XM_007350538.1|	0	Auricularia subglabra TFB-10046 SS5	-	-	-	-	-	-	GO:0006476,GO:0051287,GO:0016811,GO:0008270,GO:0070403	protein deacetylation,NAD binding,hydrolase activity, acting on carbon-nitrogen (but not peptide) bonds, in linear amides,zinc ion binding,NAD+ binding
Unigene218	Quanjin	2.08794	57.4674	Yes	gi|598032066|ref|XM_007345344.1|	0	Auricularia subglabra TFB-10046 SS5	-	-	-	-	-	-	GO:0016572,GO:0006974,GO:0016772,GO:0010212,GO:0006281,GO:0005515,GO:0000077,GO:0005488,GO:0004674,GO:0000723,GO:0090399,GO:0016773	histone phosphorylation,cellular response to DNA damage stimulus,transferase activity, transferring phosphorus-containing groups,response to ionizing radiation,DNA repair,protein binding,DNA damage checkpoint,binding,protein serine/threonine kinase activity,telomere maintenance,replicative senescence,phosphotransferase activity, alcohol group as acceptor
Unigene219	Quanjin	3.23279	59.7758	Yes	-	-	-	gi|598058607|ref|XP_007358676.1|	3.5e-08	Auricularia subglabra TFB-10046 SS5	-	-	-	GO:0046872	metal ion binding
Unigene220	Quanjin	71.4931	62.4242	Yes	gi|598023733|ref|XM_007341310.1|	0	Auricularia subglabra TFB-10046 SS5	-	-	-	-	-	-	GO:0005488,GO:0019135,GO:0008612	binding,deoxyhypusine monooxygenase activity,peptidyl-lysine modification to peptidyl-hypusine
Unigene221	Quanjin	1.06178	55.4455	No	-	-	-	-	-	-	-	-	-	-	-
Unigene222	Quanjin	3.09574	52.8497	Yes	-	-	-	gi|598024674|ref|XP_007341710.1|	1.93e-72	Auricularia subglabra TFB-10046 SS5	-	-	-	GO:0005515	protein binding
Unigene223	Quanjin	0.515606	71.2663	Yes	gi|598047232|ref|XM_007352927.1|	0	Auricularia subglabra TFB-10046 SS5	-	-	-	-	-	-	-	-
Unigene224	Quanjin	2.47148	60.2109	Yes	gi|598044526|ref|XM_007351574.1|	0	Auricularia subglabra TFB-10046 SS5	-	-	-	-	-	-	GO:0005525,GO:0006886,GO:0007264,GO:0005622	GTP binding,intracellular protein transport,small GTPase mediated signal transduction,intracellular
Unigene225	Quanjin	0.156138	57.6762	Yes	gi|598012594|ref|XM_007337375.1|	0	Auricularia subglabra TFB-10046 SS5	-	-	-	-	-	-	GO:0005777	peroxisome
Unigene226	Quanjin	0	58.6277	Yes	gi|598046600|ref|XM_007352611.1|	1.1e-133	Auricularia subglabra TFB-10046 SS5	-	-	-	-	-	-	-	-
Unigene227	Quanjin	12.1122	64.3554	Yes	gi|598036762|ref|XM_007347692.1|	0	Auricularia subglabra TFB-10046 SS5	-	-	-	-	-	-	GO:0003824,GO:0008152	catalytic activity,metabolic process
Unigene228	Quanjin	7.23416	66.8645	Yes	gi|598037954|ref|XM_007348288.1|	3e-84	Auricularia subglabra TFB-10046 SS5	-	-	-	-	-	-	GO:0003676,GO:0008408,GO:0006139	nucleic acid binding,3'-5' exonuclease activity,nucleobase-containing compound metabolic process
Unigene229	Quanjin	43.8572	61.7367	Yes	gi|598027870|ref|XM_007343246.1|	3.64e-175	Auricularia subglabra TFB-10046 SS5	-	-	-	-	-	-	-	-
Unigene230	Quanjin	1.22681	65.2174	Yes	gi|598031056|ref|XM_007344839.1|	3.6e-59	Auricularia subglabra TFB-10046 SS5	-	-	-	-	-	-	-	-
Unigene231	Quanjin	17.5912	57.8265	Yes	gi|598037976|ref|XM_007348299.1|	0	Auricularia subglabra TFB-10046 SS5	-	-	-	-	-	-	-	-
Unigene232	Quanjin	29.9274	53.6176	Yes	gi|598018854|ref|XM_007339692.1|	0	Auricularia subglabra TFB-10046 SS5	-	-	-	-	-	-	GO:0016021,GO:0004252	integral component of membrane,serine-type endopeptidase activity
Unigene233	Quanjin	3.54575	60.2725	Yes	gi|598033970|ref|XM_007346296.1|	0	Auricularia subglabra TFB-10046 SS5	-	-	-	-	-	-	GO:0005488	binding
Unigene234	Quanjin	4.62169	67.1821	Yes	-	-	-	gi|817745366|ref|XP_012337637.1|	9.64e-05	Plasmodium fragile	-	-	-	-	-
Unigene235	Quanjin	53.0045	59.4276	Yes	gi|598026186|ref|XM_007342404.1|	0	Auricularia subglabra TFB-10046 SS5	-	-	-	-	-	-	GO:0006886,GO:0016021,GO:0005783	intracellular protein transport,integral component of membrane,endoplasmic reticulum
Unigene236	Quanjin	5.29115	56.8976	Yes	gi|598042386|ref|XM_007350504.1|	1.72e-115	Auricularia subglabra TFB-10046 SS5	-	-	-	-	-	-	GO:0016787,GO:0009972,GO:0008270,GO:0003824,GO:0004126	hydrolase activity,cytidine deamination,zinc ion binding,catalytic activity,cytidine deaminase activity
Unigene237	Quanjin	0.94216	61.501	Yes	gi|598012062|ref|XM_007337235.1|	0	Auricularia subglabra TFB-10046 SS5	-	-	-	-	-	-	GO:0055085	transmembrane transport
Unigene238	Quanjin	14.6314	56.0393	Yes	gi|598009776|ref|XM_007336643.1|	0	Auricularia subglabra TFB-10046 SS5	-	-	-	-	-	-	GO:0005524,GO:0016887	ATP binding,ATPase activity
Unigene239	Quanjin	3.49455	57.5318	Yes	-	-	-	gi|1021826256|gb|KZP14791.1|	1.72e-15	Fibulorhizoctonia sp. CBS 109695	-	-	-	-	-
Unigene240	Quanjin	0.101539	61.3155	Yes	gi|598022551|ref|XM_007340891.1|	0	Auricularia subglabra TFB-10046 SS5	-	-	-	-	-	-	GO:0008270	zinc ion binding
Unigene241	Quanjin	29.2633	62.153	Yes	gi|598053288|ref|XM_007355955.1|	0	Auricularia subglabra TFB-10046 SS5	-	-	-	-	-	-	GO:0003677,GO:0000981,GO:0005634,GO:0008270,GO:0006355,GO:0006351	DNA binding,RNA polymerase II transcription factor activity, sequence-specific DNA binding,nucleus,zinc ion binding,regulation of transcription, DNA-templated,transcription, DNA-templated
Unigene242	Quanjin	1.14656	64.4501	No	-	-	-	-	-	-	-	-	-	-	-
Unigene243	Quanjin	0.208967	57.3027	Yes	gi|598032890|ref|XM_007345756.1|	0	Auricularia subglabra TFB-10046 SS5	-	-	-	-	-	-	-	-
Unigene244	Quanjin	5.64601	57.0225	Yes	gi|598038982|ref|XM_007348802.1|	0	Auricularia subglabra TFB-10046 SS5	-	-	-	-	-	-	GO:0005524	ATP binding
Unigene245	Quanjin	39.0175	59.0963	Yes	gi|598028516|ref|XM_007343569.1|	0	Auricularia subglabra TFB-10046 SS5	-	-	-	-	-	-	GO:0004576,GO:0016020,GO:0006486	oligosaccharyl transferase activity,membrane,protein glycosylation
Unigene246	Quanjin	211.271	56.8584	Yes	gi|598023947|ref|XM_007341389.1|	0	Auricularia subglabra TFB-10046 SS5	-	-	-	-	-	-	GO:0005622,GO:0006412,GO:0000166,GO:0003735,GO:0005840	intracellular,translation,nucleotide binding,structural constituent of ribosome,ribosome
Unigene247	Quanjin	49.3845	62.0114	Yes	gi|598041660|ref|XM_007350141.1|	0	Auricularia subglabra TFB-10046 SS5	-	-	-	-	-	-	-	-
Unigene248	Quanjin	28.6884	56.1677	Yes	gi|598046514|ref|XM_007352568.1|	2.03e-147	Auricularia subglabra TFB-10046 SS5	-	-	-	-	-	-	-	-
Unigene249	Quanjin	10.4424	56.899	Yes	gi|659659325|emb|HG938355.1|	0	Neorhizobium galegae bv. officinalis bv. officinalis str. HAMBI 1141	-	-	-	-	-	-	-	-
Unigene250	Quanjin	195.826	66.9154	Yes	gi|598049524|ref|XM_007354073.1|	0	Auricularia subglabra TFB-10046 SS5	-	-	-	-	-	-	GO:0046983	protein dimerization activity
Unigene251	Quanjin	10.3455	59.0294	Yes	gi|598017040|ref|XM_007339064.1|	0	Auricularia subglabra TFB-10046 SS5	-	-	-	-	-	-	GO:0016192,GO:0006904	vesicle-mediated transport,vesicle docking involved in exocytosis
Unigene252	Quanjin	400.532	61.9639	Yes	gi|598052608|ref|XM_007355615.1|	8.56e-06	Auricularia subglabra TFB-10046 SS5	-	-	-	-	-	-	-	-
Unigene253	Quanjin	9.86748	57.0354	Yes	gi|598041550|ref|XM_007350086.1|	0	Auricularia subglabra TFB-10046 SS5	-	-	-	-	-	-	-	-
Unigene254	Quanjin	11.164	54.9027	Yes	gi|598034162|ref|XM_007346392.1|	1.52e-80	Auricularia subglabra TFB-10046 SS5	-	-	-	-	-	-	-	-
Unigene255	Quanjin	26.8411	60.0612	Yes	gi|598011484|ref|XM_007337084.1|	0	Auricularia subglabra TFB-10046 SS5	-	-	-	-	-	-	GO:0044237,GO:0050662,GO:0003824	cellular metabolic process,coenzyme binding,catalytic activity
Unigene256	Quanjin	10.6628	56.6837	Yes	gi|598014864|ref|XM_007338023.1|	0	Auricularia subglabra TFB-10046 SS5	-	-	-	-	-	-	GO:0005524,GO:0003777,GO:0005871,GO:0008017,GO:0007018	ATP binding,microtubule motor activity,kinesin complex,microtubule binding,microtubule-based movement
Unigene257	Quanjin	4.6713	55.7591	Yes	gi|598016260|ref|XM_007338719.1|	0	Auricularia subglabra TFB-10046 SS5	-	-	-	-	-	-	-	-
Unigene258	Quanjin	9.6224	55.2714	Yes	-	-	-	gi|598049737|ref|XP_007354241.1|	1.03e-100	Auricularia subglabra TFB-10046 SS5	-	-	-	-	-
Unigene259	Quanjin	8.0796	64.7782	Yes	gi|598037198|ref|XM_007347910.1|	1.74e-104	Auricularia subglabra TFB-10046 SS5	-	-	-	-	-	-	GO:0043565,GO:0008270,GO:0003700,GO:0006355	sequence-specific DNA binding,zinc ion binding,transcription factor activity, sequence-specific DNA binding,regulation of transcription, DNA-templated
Unigene260	Quanjin	15.0242	56.2328	Yes	gi|598040618|ref|XM_007349620.1|	0	Auricularia subglabra TFB-10046 SS5	-	-	-	-	-	-	GO:0016811,GO:0016884	hydrolase activity, acting on carbon-nitrogen (but not peptide) bonds, in linear amides,carbon-nitrogen ligase activity, with glutamine as amido-N-donor
Unigene261	Quanjin	0.903547	55.7135	No	-	-	-	-	-	-	-	-	-	-	-
Unigene262	Quanjin	27.6464	60.1413	Yes	gi|598015180|ref|XM_007338181.1|	0	Auricularia subglabra TFB-10046 SS5	-	-	-	-	-	-	GO:0008270,GO:0008060,GO:0032312	zinc ion binding,without function,without function
Unigene263	Quanjin	64.4248	60.8147	Yes	gi|598043062|ref|XM_007350842.1|	0	Auricularia subglabra TFB-10046 SS5	-	-	-	-	-	-	GO:0006810,GO:0016021,GO:0016192	transport,integral component of membrane,vesicle-mediated transport
Unigene264	Quanjin	12.9573	57.4374	Yes	gi|636622298|ref|XM_008044093.1|	0	Trametes versicolor FP-101664 SS1	-	-	-	-	-	-	GO:0019028	viral capsid
Unigene265	Quanjin	13.5654	61.1285	Yes	gi|598016848|ref|XM_007338988.1|	0	Auricularia subglabra TFB-10046 SS5	-	-	-	-	-	-	GO:0016020,GO:0006810,GO:0005230	membrane,transport,extracellular ligand-gated ion channel activity
Unigene266	Quanjin	21.3213	64.1439	Yes	gi|598052164|ref|XM_007355393.1|	0	Auricularia subglabra TFB-10046 SS5	-	-	-	-	-	-	-	-
Unigene267	Quanjin	0.304964	58.073	Yes	gi|598028046|ref|XM_007343334.1|	0	Auricularia subglabra TFB-10046 SS5	-	-	-	-	-	-	GO:0005515	protein binding
Unigene268	Quanjin	13.3324	62.8051	Yes	gi|598046602|ref|XM_007352612.1|	0	Auricularia subglabra TFB-10046 SS5	-	-	-	-	-	-	-	-
Unigene269	Quanjin	4.41406	59.7664	Yes	gi|598021628|ref|XM_007340558.1|	0	Auricularia subglabra TFB-10046 SS5	-	-	-	-	-	-	-	-
Unigene270	Quanjin	3.6722	56.1798	Yes	gi|598041150|ref|XM_007349886.1|	0	Auricularia subglabra TFB-10046 SS5	-	-	-	-	-	-	GO:0005515	protein binding
Unigene271	Quanjin	4.6048	59.0065	Yes	gi|598032640|ref|XM_007345631.1|	2.79e-114	Auricularia subglabra TFB-10046 SS5	-	-	-	-	-	-	GO:0003676,GO:0004386,GO:0005524	nucleic acid binding,helicase activity,ATP binding
Unigene272	Quanjin	0.230989	53.6686	Yes	gi|598047292|ref|XM_007352957.1|	8.06e-17	Auricularia subglabra TFB-10046 SS5	-	-	-	-	-	-	GO:0005515	protein binding
Unigene273	Quanjin	6.78953	56.7039	Yes	gi|598017301|ref|XM_007339163.1|	0	Auricularia subglabra TFB-10046 SS5	-	-	-	-	-	-	GO:0006810,GO:0016021	transport,integral component of membrane
Unigene274	Quanjin	100.255	62.9946	Yes	gi|598012026|ref|XM_007337225.1|	0	Auricularia subglabra TFB-10046 SS5	-	-	-	-	-	-	-	-
Unigene275	Quanjin	1.75234	30.2752	Yes	gi|15100097|gb|AF404306.1|	1.31e-27	Rhizophydium sp. 136	-	-	-	-	-	-	GO:0003677,GO:0006314,GO:0004519	DNA binding,intron homing,endonuclease activity
Unigene276	Quanjin	6.64249	55.8853	Yes	gi|598052870|ref|XM_007355746.1|	3.67e-153	Auricularia subglabra TFB-10046 SS5	-	-	-	-	-	-	-	-
Unigene277	Quanjin	2.04373	58.7617	Yes	gi|598028940|ref|XM_007343781.1|	0	Auricularia subglabra TFB-10046 SS5	-	-	-	-	-	-	-	-
Unigene278	Quanjin	0	56.8555	Yes	-	-	-	gi|598051365|ref|XP_007355055.1|	1.57e-78	Auricularia subglabra TFB-10046 SS5	-	-	-	GO:0005515	protein binding
Unigene279	Quanjin	70.1813	56.0637	Yes	gi|598010188|ref|XM_007336748.1|	0	Auricularia subglabra TFB-10046 SS5	-	-	-	-	-	-	GO:0003824,GO:0004553,GO:0030246,GO:0005975	catalytic activity,hydrolase activity, hydrolyzing O-glycosyl compounds,carbohydrate binding,carbohydrate metabolic process
Unigene280	Quanjin	0	57.0093	Yes	gi|598042100|ref|XM_007350361.1|	9.49e-09	Auricularia subglabra TFB-10046 SS5	-	-	-	-	-	-	-	-
Unigene281	Quanjin	25.3368	63.0496	Yes	gi|598027342|ref|XM_007342982.1|	0	Auricularia subglabra TFB-10046 SS5	-	-	-	-	-	-	GO:0005975,GO:0004553	carbohydrate metabolic process,hydrolase activity, hydrolyzing O-glycosyl compounds
Unigene282	Quanjin	1.18348	54.2494	Yes	gi|598018382|ref|XM_007339544.1|	1.47e-110	Auricularia subglabra TFB-10046 SS5	-	-	-	-	-	-	GO:0005622,GO:0005840,GO:0003735,GO:0006412	intracellular,ribosome,structural constituent of ribosome,translation
Unigene283	Quanjin	12.3446	57.1508	Yes	gi|598044004|ref|XM_007351313.1|	0	Auricularia subglabra TFB-10046 SS5	-	-	-	-	-	-	-	-
Unigene284	Quanjin	30.9875	59.2743	Yes	gi|598023420|ref|XM_007341195.1|	0	Auricularia subglabra TFB-10046 SS5	-	-	-	-	-	-	-	-
Unigene285	Quanjin	18.1918	57.7278	Yes	gi|598025610|ref|XM_007342116.1|	3.47e-06	Auricularia subglabra TFB-10046 SS5	-	-	-	-	-	-	-	-
Unigene286	Quanjin	27.9156	65.5289	Yes	gi|598033486|ref|XM_007346054.1|	0	Auricularia subglabra TFB-10046 SS5	-	-	-	-	-	-	-	-
Unigene287	Quanjin	9.31298	55.6018	Yes	gi|598029036|ref|XM_007343829.1|	6.2e-130	Auricularia subglabra TFB-10046 SS5	-	-	-	-	-	-	GO:0008425,GO:0006744	2-polyprenyl-6-methoxy-1,4-benzoquinone methyltransferase activity,ubiquinone biosynthetic process
Unigene288	Quanjin	7.90847	72.3183	Yes	gi|598023691|ref|XM_007341295.1|	0	Auricularia subglabra TFB-10046 SS5	-	-	-	-	-	-	-	-
Unigene289	Quanjin	3.49583	49.8322	Yes	gi|598041864|ref|XM_007350243.1|	3.83e-55	Auricularia subglabra TFB-10046 SS5	-	-	-	-	-	-	-	-
Unigene290	Quanjin	1.59947	68.0261	Yes	gi|598040230|ref|XM_007349426.1|	0	Auricularia subglabra TFB-10046 SS5	-	-	-	-	-	-	GO:0005515,GO:0046856	protein binding,phosphatidylinositol dephosphorylation
Unigene291	Quanjin	11.0018	59.53	Yes	gi|598010554|ref|XM_007336844.1|	0	Auricularia subglabra TFB-10046 SS5	-	-	-	-	-	-	GO:0000502,GO:0030234,GO:0042176,GO:0005488	proteasome complex,enzyme regulator activity,regulation of protein catabolic process,binding
Unigene292	Quanjin	32.8567	59.9731	Yes	gi|598025538|ref|XM_007342080.1|	0	Auricularia subglabra TFB-10046 SS5	-	-	-	-	-	-	GO:0006508,GO:0004197	proteolysis,cysteine-type endopeptidase activity
Unigene293	Quanjin	1.60209	60.6536	Yes	gi|598040988|ref|XM_007349805.1|	1.25e-15	Auricularia subglabra TFB-10046 SS5	-	-	-	-	-	-	-	-
Unigene294	Quanjin	11.1006	53.4196	Yes	-	-	-	gi|598018031|ref|XP_007339487.1|	4.51e-25	Auricularia subglabra TFB-10046 SS5	-	-	-	-	-
Unigene295	Quanjin	678.641	61.9777	Yes	gi|598039034|ref|XM_007348828.1|	0	Auricularia subglabra TFB-10046 SS5	-	-	-	-	-	-	-	-
Unigene296	Quanjin	70.8304	57.2117	Yes	gi|598012478|ref|XM_007337343.1|	0	Auricularia subglabra TFB-10046 SS5	-	-	-	-	-	-	GO:0016021	integral component of membrane
Unigene297	Quanjin	4.02855	54.4914	Yes	gi|598042390|ref|XM_007350506.1|	1.67e-52	Auricularia subglabra TFB-10046 SS5	-	-	-	-	-	-	GO:0005515	protein binding
Unigene298	Quanjin	43.6836	58.6811	Yes	gi|598042044|ref|XM_007350333.1|	0	Auricularia subglabra TFB-10046 SS5	-	-	-	-	-	-	GO:0005975,GO:0004553	carbohydrate metabolic process,hydrolase activity, hydrolyzing O-glycosyl compounds
Unigene299	Quanjin	19.9585	55.7197	Yes	gi|598029048|ref|XM_007343835.1|	0	Auricularia subglabra TFB-10046 SS5	-	-	-	-	-	-	GO:0004371,GO:0006071,GO:0005524	glycerone kinase activity,glycerol metabolic process,ATP binding
Unigene300	Quanjin	971.983	59.5604	Yes	gi|598050288|ref|XM_007354455.1|	2.68e-30	Auricularia subglabra TFB-10046 SS5	-	-	-	-	-	-	GO:0008237	metallopeptidase activity
Unigene301	Quanjin	0	61.8668	Yes	gi|598060660|ref|XM_007359641.1|	5.01e-16	Auricularia subglabra TFB-10046 SS5	-	-	-	-	-	-	-	-
Unigene302	Quanjin	0	56.2033	Yes	gi|189127529|gb|AY106425.2|	0	Zea mays	-	-	-	-	-	-	GO:0006952	defense response
Unigene303	Quanjin	3.52452	56.8627	Yes	gi|598041618|ref|XM_007350120.1|	1.36e-71	Auricularia subglabra TFB-10046 SS5	-	-	-	-	-	-	GO:0055114,GO:0016714	oxidation-reduction process,oxidoreductase activity, acting on paired donors, with incorporation or reduction of molecular oxygen, reduced pteridine as one donor, and incorporation of one atom of oxygen
Unigene304	Quanjin	5.17018	58.9672	Yes	gi|598008330|ref|XM_007336261.1|	0	Auricularia subglabra TFB-10046 SS5	-	-	-	-	-	-	GO:0016787	hydrolase activity
Unigene305	Quanjin	35.2491	56.2308	Yes	gi|598034322|ref|XM_007346472.1|	1.2e-08	Auricularia subglabra TFB-10046 SS5	-	-	-	-	-	-	-	-
Unigene306	Quanjin	1.90576	57.0883	Yes	gi|598037696|ref|XM_007348159.1|	0	Auricularia subglabra TFB-10046 SS5	-	-	-	-	-	-	GO:0005515	protein binding
Unigene307	Quanjin	40.4558	56.0311	Yes	gi|598029354|ref|XM_007343988.1|	0	Auricularia subglabra TFB-10046 SS5	-	-	-	-	-	-	-	-
Unigene308	Quanjin	2.29725	65.7324	Yes	gi|598043368|ref|XM_007350995.1|	0	Auricularia subglabra TFB-10046 SS5	-	-	-	-	-	-	GO:0006260,GO:0003677,GO:0003887	DNA replication,DNA binding,DNA-directed DNA polymerase activity
Unigene309	Quanjin	10.2853	60.3042	Yes	gi|598029536|ref|XM_007344079.1|	0	Auricularia subglabra TFB-10046 SS5	-	-	-	-	-	-	GO:0030246,GO:0016853,GO:0005975,GO:0003824	carbohydrate binding,isomerase activity,carbohydrate metabolic process,catalytic activity
Unigene310	Quanjin	0	59.5518	No	-	-	-	-	-	-	-	-	-	-	-
Unigene311	Quanjin	3.84688	55.5383	Yes	gi|598033694|ref|XM_007346158.1|	0	Auricularia subglabra TFB-10046 SS5	-	-	-	-	-	-	-	-
Unigene312	Quanjin	25.9883	60.2284	Yes	gi|598010120|ref|XM_007336731.1|	0	Auricularia subglabra TFB-10046 SS5	-	-	-	-	-	-	-	-
Unigene313	Quanjin	11.316	55.9606	Yes	gi|170106045|ref|XM_001884200.1|	4.71e-16	Laccaria bicolor S238N-H82	-	-	-	-	-	-	GO:0004523,GO:0003676	RNA-DNA hybrid ribonuclease activity,nucleic acid binding
Unigene314	Quanjin	6.35372	60.0128	Yes	gi|598051168|ref|XM_007354895.1|	0	Auricularia subglabra TFB-10046 SS5	-	-	-	-	-	-	GO:0004221,GO:0006511	without function,ubiquitin-dependent protein catabolic process
Unigene315	Quanjin	73.979	59.7506	Yes	gi|598044974|ref|XM_007351798.1|	0	Auricularia subglabra TFB-10046 SS5	-	-	-	-	-	-	GO:0005975,GO:0004553	carbohydrate metabolic process,hydrolase activity, hydrolyzing O-glycosyl compounds
Unigene316	Quanjin	8.39734	53.3134	Yes	-	-	-	gi|1024089000|gb|KZV80730.1|	2.78e-62	Exidia glandulosa HHB12029	-	-	-	-	-
Unigene317	Quanjin	0.495333	57.7367	Yes	-	-	-	gi|598026671|ref|XP_007342708.1|	8.67e-83	Auricularia subglabra TFB-10046 SS5	-	-	-	GO:0005515	protein binding
Unigene318	Quanjin	15.3743	57.0035	Yes	gi|598042878|ref|XM_007350750.1|	6.95e-163	Auricularia subglabra TFB-10046 SS5	-	-	-	-	-	-	GO:0006626,GO:0005741	protein targeting to mitochondrion,mitochondrial outer membrane
Unigene319	Quanjin	0.940788	60.637	Yes	gi|598030750|ref|XM_007344686.1|	1.6e-120	Auricularia subglabra TFB-10046 SS5	-	-	-	-	-	-	-	-
Unigene320	Quanjin	30.7168	56.0579	No	-	-	-	-	-	-	-	-	-	-	-
Unigene321	Quanjin	1.40525	61.2931	Yes	gi|598025672|ref|XM_007342147.1|	1.14e-92	Auricularia subglabra TFB-10046 SS5	-	-	-	-	-	-	GO:0003714,GO:0005515,GO:0006351	transcription corepressor activity,protein binding,transcription, DNA-templated
Unigene322	Quanjin	5.13552	60.781	Yes	gi|598046942|ref|XM_007352782.1|	0	Auricularia subglabra TFB-10046 SS5	-	-	-	-	-	-	GO:0016788,GO:0009058,GO:0016491,GO:0003824,GO:0055114,GO:0008152,GO:0016706,GO:0031177	hydrolase activity, acting on ester bonds,biosynthetic process,oxidoreductase activity,catalytic activity,oxidation-reduction process,metabolic process,oxidoreductase activity, acting on paired donors, with incorporation or reduction of molecular oxygen, 2-oxoglutarate as one donor, and incorporation of one atom each of oxygen into both donors,phosphopantetheine binding
Unigene323	Quanjin	7.2141	60.099	Yes	gi|598015936|ref|XM_007338559.1|	0	Auricularia subglabra TFB-10046 SS5	-	-	-	-	-	-	GO:0008171	O-methyltransferase activity
Unigene324	Quanjin	1.05188	61.603	Yes	gi|598031196|ref|XM_007344909.1|	0	Auricularia subglabra TFB-10046 SS5	-	-	-	-	-	-	-	-
Unigene325	Quanjin	0.940236	65.302	Yes	gi|598025992|ref|XM_007342307.1|	0	Auricularia subglabra TFB-10046 SS5	-	-	-	-	-	-	GO:0006482,GO:0052689	protein demethylation,carboxylic ester hydrolase activity
Unigene326	Quanjin	6.14781	60.2751	Yes	gi|598033100|ref|XM_007345861.1|	7.69e-30	Auricularia subglabra TFB-10046 SS5	-	-	-	-	-	-	-	-
Unigene327	Quanjin	0.174356	61.0711	Yes	gi|598012092|ref|XM_007337246.1|	2.72e-34	Auricularia subglabra TFB-10046 SS5	-	-	-	-	-	-	GO:0006396	RNA processing
Unigene328	Quanjin	0	57.9439	No	-	-	-	-	-	-	-	-	-	-	-
Unigene329	Quanjin	0.434603	58.1825	Yes	gi|598050892|ref|XM_007354757.1|	0	Auricularia subglabra TFB-10046 SS5	-	-	-	-	-	-	GO:0033897,GO:0003723	ribonuclease T2 activity,RNA binding
Unigene330	Quanjin	4.7164	54.4226	Yes	gi|598026866|ref|XM_007342744.1|	0	Auricularia subglabra TFB-10046 SS5	-	-	-	-	-	-	GO:0005975,GO:0003824,GO:0043169	carbohydrate metabolic process,catalytic activity,cation binding
Unigene331	Quanjin	0.368243	67.3736	No	-	-	-	-	-	-	-	-	-	-	-
Unigene332	Quanjin	8.26999	59.6807	Yes	gi|598027402|ref|XM_007343012.1|	0	Auricularia subglabra TFB-10046 SS5	-	-	-	-	-	-	GO:0008972,GO:0009228	phosphomethylpyrimidine kinase activity,thiamine biosynthetic process
Unigene333	Quanjin	16.8663	65.5388	Yes	gi|598018193|ref|XM_007339479.1|	0	Auricularia subglabra TFB-10046 SS5	-	-	-	-	-	-	-	-
Unigene334	Quanjin	2.71837	57.0025	Yes	gi|598023266|ref|XM_007341138.1|	1.99e-162	Auricularia subglabra TFB-10046 SS5	-	-	-	-	-	-	-	-
Unigene335	Quanjin	8.42772	69.0236	Yes	gi|598025018|ref|XM_007341820.1|	0	Auricularia subglabra TFB-10046 SS5	-	-	-	-	-	-	-	-
Unigene336	Quanjin	12.437	58.0421	Yes	gi|598033264|ref|XM_007345943.1|	0	Auricularia subglabra TFB-10046 SS5	-	-	-	-	-	-	GO:0046872	metal ion binding
Unigene337	Quanjin	16.8057	63.6426	Yes	gi|598037792|ref|XM_007348207.1|	0	Auricularia subglabra TFB-10046 SS5	-	-	-	-	-	-	GO:0016881	acid-amino acid ligase activity
Unigene338	Quanjin	664.021	29.8171	Yes	gi|346712191|dbj|AK379736.1|	4e-19	Bombyx mori	-	-	-	-	-	-	-	-
Unigene339	Quanjin	5.67175	56.7739	Yes	gi|598014686|ref|XM_007337934.1|	0	Auricularia subglabra TFB-10046 SS5	-	-	-	-	-	-	GO:0006396,GO:0003723,GO:0016075,GO:0004525	RNA processing,RNA binding,rRNA catabolic process,ribonuclease III activity
Unigene340	Quanjin	4.6656	60.5297	Yes	gi|598041600|ref|XM_007350111.1|	0	Auricularia subglabra TFB-10046 SS5	-	-	-	-	-	-	GO:0016868,GO:0000287,GO:0005975	intramolecular transferase activity, phosphotransferases,magnesium ion binding,carbohydrate metabolic process
Unigene341	Quanjin	8.41527	53.6974	Yes	gi|598014572|ref|XM_007337886.1|	1.44e-119	Auricularia subglabra TFB-10046 SS5	-	-	-	-	-	-	GO:0000166,GO:0003676	nucleotide binding,nucleic acid binding
Unigene342	Quanjin	49.6658	63.6364	Yes	gi|598008170|ref|XM_007336214.1|	0	Auricularia subglabra TFB-10046 SS5	-	-	-	-	-	-	GO:0005089,GO:0035023	Rho guanyl-nucleotide exchange factor activity,regulation of Rho protein signal transduction
Unigene343	Quanjin	92.0641	59.8299	No	-	-	-	-	-	-	-	-	-	-	-
Unigene344	Quanjin	0.0453016	55.4568	Yes	-	-	-	gi|749855990|gb|KIJ27250.1|	1.81e-55	Sphaerobolus stellatus SS14	-	-	-	-	-
Unigene345	Quanjin	3.79217	59.0849	Yes	gi|598044580|ref|XM_007351601.1|	0	Auricularia subglabra TFB-10046 SS5	-	-	-	-	-	-	GO:0032259,GO:0008168	methylation,methyltransferase activity
Unigene346	Quanjin	0.494427	63.4789	Yes	gi|598020004|ref|XM_007340008.1|	0	Auricularia subglabra TFB-10046 SS5	-	-	-	-	-	-	GO:0008168,GO:0008152	methyltransferase activity,metabolic process
Unigene347	Quanjin	2.70238	58.5484	Yes	gi|598021225|ref|XM_007340405.1|	2.67e-90	Auricularia subglabra TFB-10046 SS5	-	-	-	-	-	-	GO:0006281,GO:0003908,GO:0003824	DNA repair,methylated-DNA-[protein]-cysteine S-methyltransferase activity,catalytic activity
Unigene348	Quanjin	1.22301	58.7351	Yes	gi|598026820|ref|XM_007342721.1|	0	Auricularia subglabra TFB-10046 SS5	-	-	-	-	-	-	GO:0005737,GO:0008290,GO:0003779,GO:0030036,GO:0071203	cytoplasm,F-actin capping protein complex,actin binding,actin cytoskeleton organization,WASH complex
Unigene349	Quanjin	0	58.0054	Yes	gi|618818627|ref|XM_007311827.1|	5.92e-18	Stereum hirsutum FP-91666 SS1	-	-	-	-	-	-	GO:0004176,GO:0006508,GO:0004252	ATP-dependent peptidase activity,proteolysis,serine-type endopeptidase activity
Unigene350	Quanjin	0.574443	63.9251	Yes	gi|598037792|ref|XM_007348207.1|	0	Auricularia subglabra TFB-10046 SS5	-	-	-	-	-	-	-	-
Unigene351	Quanjin	9.41665	59.0372	Yes	gi|598041312|ref|XM_007349967.1|	0	Auricularia subglabra TFB-10046 SS5	-	-	-	-	-	-	GO:0005515	protein binding
Unigene352	Quanjin	3.43895	56.338	Yes	-	-	-	gi|1024087487|gb|KZV79389.1|	1.03e-48	Exidia glandulosa HHB12029	-	-	-	-	-
Unigene353	Quanjin	11.8087	58.6722	Yes	gi|598017147|ref|XM_007339104.1|	0	Auricularia subglabra TFB-10046 SS5	-	-	-	-	-	-	GO:0016787	hydrolase activity
Unigene354	Quanjin	0	58.1487	Yes	gi|598027508|ref|XM_007343065.1|	0	Auricularia subglabra TFB-10046 SS5	-	-	-	-	-	-	GO:0005515	protein binding
Unigene355	Quanjin	0.972149	54.8665	Yes	gi|598031454|ref|XM_007345038.1|	4.54e-45	Auricularia subglabra TFB-10046 SS5	-	-	-	-	-	-	-	-
Unigene356	Quanjin	6.31143	58.8026	Yes	gi|598016306|ref|XM_007338742.1|	0	Auricularia subglabra TFB-10046 SS5	-	-	-	-	-	-	GO:0008033,GO:0005737,GO:0016740,GO:0016783	tRNA processing,cytoplasm,transferase activity,sulfurtransferase activity
Unigene357	Quanjin	2.83756	57.2965	Yes	gi|598048758|ref|XM_007353690.1|	0	Auricularia subglabra TFB-10046 SS5	-	-	-	-	-	-	-	-
Unigene358	Quanjin	0.169952	56.1807	Yes	gi|598048812|ref|XM_007353717.1|	1.94e-66	Auricularia subglabra TFB-10046 SS5	-	-	-	-	-	-	-	-
Unigene359	Quanjin	5.21061	60.9241	Yes	gi|598025458|ref|XM_007342040.1|	0	Auricularia subglabra TFB-10046 SS5	-	-	-	-	-	-	-	-
Unigene360	Quanjin	16.5358	58.1967	Yes	gi|598029876|ref|XM_007344249.1|	7.76e-63	Auricularia subglabra TFB-10046 SS5	-	-	-	-	-	-	-	-
Unigene361	Quanjin	2.13224	59.6977	Yes	gi|598035166|ref|XM_007346894.1|	0	Auricularia subglabra TFB-10046 SS5	-	-	-	-	-	-	GO:0003677,GO:0003887,GO:0016779,GO:0003824	DNA binding,DNA-directed DNA polymerase activity,nucleotidyltransferase activity,catalytic activity
Unigene362	Quanjin	5.68833	63.2778	Yes	gi|598041206|ref|XM_007349914.1|	0	Auricularia subglabra TFB-10046 SS5	-	-	-	-	-	-	GO:0016042,GO:0003847	lipid catabolic process,1-alkyl-2-acetylglycerophosphocholine esterase activity
Unigene363	Quanjin	1.50878	56.8182	No	-	-	-	-	-	-	-	-	-	-	-
Unigene364	Quanjin	11.7214	57.5931	Yes	gi|598020260|ref|XM_007340076.1|	2.44e-67	Auricularia subglabra TFB-10046 SS5	-	-	-	-	-	-	-	-
Unigene365	Quanjin	13.7661	60.4217	Yes	gi|598018633|ref|XM_007339627.1|	0	Auricularia subglabra TFB-10046 SS5	-	-	-	-	-	-	GO:0000287,GO:0005525,GO:0003924	magnesium ion binding,GTP binding,GTPase activity
Unigene366	Quanjin	1.61927	59.6977	Yes	gi|598017469|ref|XM_007339228.1|	0	Auricularia subglabra TFB-10046 SS5	-	-	-	-	-	-	GO:0003676,GO:0003723,GO:0000166,GO:0006396	nucleic acid binding,RNA binding,nucleotide binding,RNA processing
Unigene367	Quanjin	0.549861	60.0256	Yes	gi|598020004|ref|XM_007340008.1|	4.83e-61	Auricularia subglabra TFB-10046 SS5	-	-	-	-	-	-	-	-
Unigene368	Quanjin	1.50512	58.2456	Yes	gi|598052480|ref|XM_007355551.1|	2.8e-69	Auricularia subglabra TFB-10046 SS5	-	-	-	-	-	-	GO:0015078,GO:0015991,GO:0033179	hydrogen ion transmembrane transporter activity,ATP hydrolysis coupled proton transport,proton-transporting V-type ATPase, V0 domain
Unigene369	Quanjin	9.12008	58.5231	Yes	gi|598032470|ref|XM_007345546.1|	3.11e-45	Auricularia subglabra TFB-10046 SS5	-	-	-	-	-	-	-	-
Unigene370	Quanjin	78.1231	60.7972	Yes	gi|598048668|ref|XM_007353645.1|	0	Auricularia subglabra TFB-10046 SS5	-	-	-	-	-	-	-	-
Unigene371	Quanjin	0.237239	59.9054	Yes	gi|598022386|ref|XM_007340834.1|	0	Auricularia subglabra TFB-10046 SS5	-	-	-	-	-	-	GO:0007165,GO:0005622	signal transduction,intracellular
Unigene372	Quanjin	3.7672	58.9754	Yes	gi|598044498|ref|XM_007351560.1|	0	Auricularia subglabra TFB-10046 SS5	-	-	-	-	-	-	GO:0008299,GO:0003824	isoprenoid biosynthetic process,catalytic activity
Unigene373	Quanjin	1402.42	56.6308	Yes	gi|1031970224|gb|CP015658.1|	3.67e-171	Trypanosoma cruzi cruzi	-	-	-	-	-	-	GO:0005515,GO:0006412,GO:0005840,GO:0003735	protein binding,translation,ribosome,structural constituent of ribosome
Unigene374	Quanjin	1.39341	60.5099	Yes	gi|598018438|ref|XM_007339562.1|	0	Auricularia subglabra TFB-10046 SS5	-	-	-	-	-	-	GO:0005524,GO:0016772,GO:0006468,GO:0004672,GO:0004674	ATP binding,transferase activity, transferring phosphorus-containing groups,protein phosphorylation,protein kinase activity,protein serine/threonine kinase activity
Unigene375	Quanjin	22.0567	59.1438	Yes	gi|598040086|ref|XM_007349354.1|	0	Auricularia subglabra TFB-10046 SS5	-	-	-	-	-	-	-	-
Unigene376	Quanjin	52.6986	59.6035	Yes	gi|598015994|ref|XM_007338588.1|	0	Auricularia subglabra TFB-10046 SS5	-	-	-	-	-	-	GO:0016772,GO:0005524,GO:0006468,GO:0004672,GO:0004674	transferase activity, transferring phosphorus-containing groups,ATP binding,protein phosphorylation,protein kinase activity,protein serine/threonine kinase activity
Unigene377	Quanjin	16.7046	59.8177	Yes	gi|598024159|ref|XM_007341467.1|	0	Auricularia subglabra TFB-10046 SS5	-	-	-	-	-	-	GO:0000166,GO:0016020	nucleotide binding,membrane
Unigene378	Quanjin	1.91624	55.8008	Yes	-	-	-	gi|598026203|ref|XP_007342474.1|	2.4e-86	Auricularia subglabra TFB-10046 SS5	-	-	-	GO:0005515	protein binding
Unigene379	Quanjin	4.111	56.4709	Yes	gi|302680922|ref|XM_003030097.1|	6.1e-126	Schizophyllum commune H4-8	-	-	-	-	-	-	GO:0030870,GO:0006281,GO:0005524	Mre11 complex,DNA repair,ATP binding
Unigene380	Quanjin	0.0329762	61.2388	Yes	gi|598012752|ref|XM_007337416.1|	0	Auricularia subglabra TFB-10046 SS5	-	-	-	-	-	-	GO:0008152,GO:0016491	metabolic process,oxidoreductase activity
Unigene381	Quanjin	0.0363247	61.0551	Yes	gi|598037604|ref|XM_007348113.1|	0	Auricularia subglabra TFB-10046 SS5	-	-	-	-	-	-	GO:0003824,GO:0044237,GO:0050662	catalytic activity,cellular metabolic process,coenzyme binding
Unigene382	Quanjin	47.443	58.1389	Yes	gi|598019990|ref|XM_007340004.1|	0	Auricularia subglabra TFB-10046 SS5	-	-	-	-	-	-	GO:0019752,GO:0003824,GO:0008152,GO:0004451	carboxylic acid metabolic process,catalytic activity,metabolic process,isocitrate lyase activity
Unigene383	Quanjin	390.35	57.4313	Yes	gi|598018579|ref|XM_007339609.1|	0	Auricularia subglabra TFB-10046 SS5	-	-	-	-	-	-	-	-
Unigene384	Quanjin	6.62799	61.7647	Yes	gi|598028938|ref|XM_007343780.1|	4.09e-159	Auricularia subglabra TFB-10046 SS5	-	-	-	-	-	-	-	-
Unigene385	Quanjin	9.34539	58.7344	Yes	gi|598009534|ref|XM_007336581.1|	0	Auricularia subglabra TFB-10046 SS5	-	-	-	-	-	-	GO:0005779,GO:0007031,GO:0016558,GO:0005515,GO:0008270	integral component of peroxisomal membrane,peroxisome organization,protein import into peroxisome matrix,protein binding,zinc ion binding
Unigene386	Quanjin	0.458834	59.2762	Yes	gi|598029196|ref|XM_007343909.1|	1.41e-175	Auricularia subglabra TFB-10046 SS5	-	-	-	-	-	-	GO:0005515	protein binding
Unigene387	Quanjin	1.75412	57.7465	Yes	gi|598032838|ref|XM_007345730.1|	0	Auricularia subglabra TFB-10046 SS5	-	-	-	-	-	-	GO:0006810,GO:0006865,GO:0016020,GO:0015171,GO:0003333,GO:0016021,GO:0055085	transport,amino acid transport,membrane,amino acid transmembrane transporter activity,amino acid transmembrane transport,integral component of membrane,transmembrane transport
Unigene388	Quanjin	56.4301	56.4829	Yes	gi|598009272|ref|XM_007336515.1|	0	Auricularia subglabra TFB-10046 SS5	-	-	-	-	-	-	GO:0055114,GO:0020037,GO:0016705,GO:0004497,GO:0005506	oxidation-reduction process,heme binding,oxidoreductase activity, acting on paired donors, with incorporation or reduction of molecular oxygen,monooxygenase activity,iron ion binding
Unigene389	Quanjin	210.386	53.3563	Yes	gi|598048308|ref|XM_007353465.1|	9.36e-44	Auricularia subglabra TFB-10046 SS5	-	-	-	-	-	-	-	-
Unigene390	Quanjin	0.90149	65.9744	Yes	gi|598047988|ref|XM_007353305.1|	0	Auricularia subglabra TFB-10046 SS5	-	-	-	-	-	-	-	-
Unigene391	Quanjin	8.09401	55.2988	Yes	-	-	-	gi|1024092249|gb|KZV83778.1|	1.36e-12	Exidia glandulosa HHB12029	-	-	-	-	-
Unigene392	Quanjin	14.5824	60.88	Yes	gi|598037152|ref|XM_007347887.1|	0	Auricularia subglabra TFB-10046 SS5	-	-	-	-	-	-	GO:0030117,GO:0006886,GO:0015031,GO:0008565,GO:0005488,GO:0016192	membrane coat,intracellular protein transport,protein transport,protein transporter activity,binding,vesicle-mediated transport
Unigene393	Quanjin	0.647922	54.2571	Yes	-	-	-	gi|1024094040|gb|KZV85500.1|	1.86e-29	Exidia glandulosa HHB12029	-	-	-	-	-
Unigene394	Quanjin	2.14125	60.2596	Yes	gi|598030138|ref|XM_007344380.1|	4.11e-80	Auricularia subglabra TFB-10046 SS5	-	-	-	-	-	-	-	-
Unigene395	Quanjin	24.2037	60.2991	Yes	gi|598025770|ref|XM_007342196.1|	0	Auricularia subglabra TFB-10046 SS5	-	-	-	-	-	-	GO:0005783	endoplasmic reticulum
Unigene396	Quanjin	7.16226	56.3314	Yes	gi|598028018|ref|XM_007343320.1|	8.16e-148	Auricularia subglabra TFB-10046 SS5	-	-	-	-	-	-	-	-
Unigene397	Quanjin	2.11044	56.6193	Yes	gi|598053518|ref|XM_007356070.1|	1.41e-58	Auricularia subglabra TFB-10046 SS5	-	-	-	-	-	-	-	-
Unigene398	Quanjin	0.0548962	66.1479	Yes	gi|598054084|ref|XM_007356353.1|	3.07e-116	Auricularia subglabra TFB-10046 SS5	-	-	-	-	-	-	-	-
Unigene399	Quanjin	1.59557	55.0041	Yes	gi|598033432|ref|XM_007346027.1|	0	Auricularia subglabra TFB-10046 SS5	-	-	-	-	-	-	GO:0050662,GO:0044237,GO:0003824	coenzyme binding,cellular metabolic process,catalytic activity
Unigene400	Quanjin	31.4231	58.4091	Yes	gi|598053092|ref|XM_007355857.1|	0	Auricularia subglabra TFB-10046 SS5	-	-	-	-	-	-	GO:0003824,GO:0006013,GO:0004559,GO:0004553,GO:0005975,GO:0030246,GO:0008270,GO:0015923	catalytic activity,mannose metabolic process,alpha-mannosidase activity,hydrolase activity, hydrolyzing O-glycosyl compounds,carbohydrate metabolic process,carbohydrate binding,zinc ion binding,mannosidase activity
Unigene401	Quanjin	1.77587	61.9755	Yes	gi|598035684|ref|XM_007347153.1|	1.9e-43	Auricularia subglabra TFB-10046 SS5	-	-	-	-	-	-	-	-
Unigene402	Quanjin	5.59036	60.6274	Yes	gi|598014654|ref|XM_007337918.1|	0	Auricularia subglabra TFB-10046 SS5	-	-	-	-	-	-	GO:0003676,GO:0008270	nucleic acid binding,zinc ion binding
Unigene403	Quanjin	1.49309	61.7708	Yes	gi|598015326|ref|XM_007338254.1|	0	Auricularia subglabra TFB-10046 SS5	-	-	-	-	-	-	GO:0008152,GO:0003824	metabolic process,catalytic activity
Unigene404	Quanjin	32.8847	58.1795	Yes	gi|598028162|ref|XM_007343392.1|	0	Auricularia subglabra TFB-10046 SS5	-	-	-	-	-	-	GO:0055114,GO:0016491	oxidation-reduction process,oxidoreductase activity
Unigene405	Quanjin	108.333	61.6245	Yes	gi|598015296|ref|XM_007338239.1|	0	Auricularia subglabra TFB-10046 SS5	-	-	-	-	-	-	GO:0004623,GO:0016042,GO:0006644	phospholipase A2 activity,lipid catabolic process,phospholipid metabolic process
Unigene406	Quanjin	1.11273	57.3281	Yes	gi|598044604|ref|XM_007351613.1|	3.85e-107	Auricularia subglabra TFB-10046 SS5	-	-	-	-	-	-	-	-
Unigene407	Quanjin	0	56.6221	Yes	gi|598026854|ref|XM_007342738.1|	0	Auricularia subglabra TFB-10046 SS5	-	-	-	-	-	-	GO:0020037,GO:0016705,GO:0055114,GO:0005506	heme binding,oxidoreductase activity, acting on paired donors, with incorporation or reduction of molecular oxygen,oxidation-reduction process,iron ion binding
Unigene408	Quanjin	0.328578	70.9607	Yes	gi|598049504|ref|XM_007354063.1|	9.11e-131	Auricularia subglabra TFB-10046 SS5	-	-	-	-	-	-	GO:0005515	protein binding
Unigene409	Quanjin	6.60288	64.7306	Yes	gi|598008500|ref|XM_007336306.1|	5.28e-152	Auricularia subglabra TFB-10046 SS5	-	-	-	-	-	-	-	-
Unigene410	Quanjin	1.01432	52.7778	No	-	-	-	-	-	-	-	-	-	-	-
Unigene411	Quanjin	6.42055	56.7151	Yes	gi|598024086|ref|XM_007341440.1|	4.02e-14	Auricularia subglabra TFB-10046 SS5	-	-	-	-	-	-	-	-
Unigene412	Quanjin	1.58551	58.7322	No	-	-	-	-	-	-	-	-	-	-	-
Unigene413	Quanjin	6.9228	58.5685	Yes	gi|598029244|ref|XM_007343933.1|	0	Auricularia subglabra TFB-10046 SS5	-	-	-	-	-	-	GO:0007076,GO:0000796	mitotic chromosome condensation,condensin complex
Unigene414	Quanjin	0.977417	37.3093	Yes	gi|1037235936|gb|KX257489.1|	0	Cladophialophora bantiana	-	-	-	-	-	-	-	-
Unigene415	Quanjin	7.28638	59.8119	Yes	gi|598032990|ref|XM_007345806.1|	0	Auricularia subglabra TFB-10046 SS5	-	-	-	-	-	-	-	-
Unigene416	Quanjin	3.44687	59.3866	Yes	gi|598014460|ref|XM_007337858.1|	0	Auricularia subglabra TFB-10046 SS5	-	-	-	-	-	-	GO:0005956,GO:0019887	protein kinase CK2 complex,protein kinase regulator activity
Unigene417	Quanjin	8.22765	54.2991	Yes	gi|598024701|ref|XM_007341662.1|	0	Auricularia subglabra TFB-10046 SS5	-	-	-	-	-	-	GO:0006950,GO:0016021	response to stress,integral component of membrane
Unigene418	Quanjin	20.2748	55.1393	Yes	gi|598007934|ref|XM_007336137.1|	9.55e-47	Auricularia subglabra TFB-10046 SS5	-	-	-	-	-	-	GO:0003735,GO:0006412,GO:0015934	structural constituent of ribosome,translation,large ribosomal subunit
Unigene419	Quanjin	18.6616	59.0934	Yes	gi|598017732|ref|XM_007339322.1|	0	Auricularia subglabra TFB-10046 SS5	-	-	-	-	-	-	GO:0005509,GO:0016020,GO:0055085	calcium ion binding,membrane,transmembrane transport
Unigene420	Quanjin	2.77343	65.1709	Yes	gi|598021628|ref|XM_007340558.1|	3.36e-67	Auricularia subglabra TFB-10046 SS5	-	-	-	-	-	-	-	-
Unigene421	Quanjin	2.61707	59.4279	Yes	gi|598028464|ref|XM_007343543.1|	0	Auricularia subglabra TFB-10046 SS5	-	-	-	-	-	-	GO:0004553,GO:0005975	hydrolase activity, hydrolyzing O-glycosyl compounds,carbohydrate metabolic process
Unigene422	Quanjin	789.107	61.5416	Yes	gi|598046200|ref|XM_007352411.1|	0	Auricularia subglabra TFB-10046 SS5	-	-	-	-	-	-	GO:0006810,GO:0055085,GO:0022857,GO:0005215,GO:0022891,GO:0016020,GO:0016021	transport,transmembrane transport,transmembrane transporter activity,transporter activity,substrate-specific transmembrane transporter activity,membrane,integral component of membrane
Unigene423	Quanjin	172.964	54.9296	Yes	gi|598046468|ref|XM_007352545.1|	3.31e-120	Auricularia subglabra TFB-10046 SS5	-	-	-	-	-	-	-	-
Unigene424	Quanjin	100.575	60.8009	Yes	gi|598041930|ref|XM_007350276.1|	0	Auricularia subglabra TFB-10046 SS5	-	-	-	-	-	-	GO:0005515	protein binding
Unigene425	Quanjin	1.06255	61.6234	Yes	gi|598017666|ref|XM_007339297.1|	0	Auricularia subglabra TFB-10046 SS5	-	-	-	-	-	-	GO:0006355,GO:0005634	regulation of transcription, DNA-templated,nucleus
Unigene426	Quanjin	2.19695	61.8466	Yes	gi|598026990|ref|XM_007342806.1|	0	Auricularia subglabra TFB-10046 SS5	-	-	-	-	-	-	GO:0005622,GO:0007165	intracellular,signal transduction
Unigene427	Quanjin	86.2101	58.2936	Yes	gi|598048556|ref|XM_007353589.1|	0	Auricularia subglabra TFB-10046 SS5	-	-	-	-	-	-	-	-
Unigene428	Quanjin	2.06907	55.819	Yes	-	-	-	gi|598016226|ref|XP_007338764.1|	1.18e-89	Auricularia subglabra TFB-10046 SS5	-	-	-	-	-
Unigene429	Quanjin	42.6006	55.6815	Yes	gi|598012414|ref|XM_007337327.1|	0	Auricularia subglabra TFB-10046 SS5	-	-	-	-	-	-	GO:0005515	protein binding
Unigene430	Quanjin	2.58369	58.1928	Yes	gi|598022033|ref|XM_007340712.1|	0	Auricularia subglabra TFB-10046 SS5	-	-	-	-	-	-	-	-
Unigene431	Quanjin	57.715	56.1294	Yes	gi|598008684|ref|XM_007336355.1|	0	Auricularia subglabra TFB-10046 SS5	-	-	-	-	-	-	GO:0055085	transmembrane transport
Unigene432	Quanjin	28.1677	59.6668	Yes	gi|598043876|ref|XM_007351249.1|	0	Auricularia subglabra TFB-10046 SS5	-	-	-	-	-	-	GO:0003824,GO:0016020	catalytic activity,membrane
Unigene433	Quanjin	489.264	61.7893	Yes	gi|598044692|ref|XM_007351657.1|	0	Auricularia subglabra TFB-10046 SS5	-	-	-	-	-	-	GO:0006200,GO:0016887,GO:0006812,GO:0019829,GO:0016021,GO:0046872,GO:0006754,GO:0000166	without function,ATPase activity,cation transport,cation-transporting ATPase activity,integral component of membrane,metal ion binding,ATP biosynthetic process,nucleotide binding
Unigene434	Quanjin	1.85166	57.8431	Yes	gi|598022386|ref|XM_007340834.1|	0	Auricularia subglabra TFB-10046 SS5	-	-	-	-	-	-	GO:0007165,GO:0005622	signal transduction,intracellular
Unigene435	Quanjin	3.15723	64.1157	Yes	gi|598027972|ref|XM_007343297.1|	0	Auricularia subglabra TFB-10046 SS5	-	-	-	-	-	-	GO:0006468,GO:0005524,GO:0004672,GO:0016772	protein phosphorylation,ATP binding,protein kinase activity,transferase activity, transferring phosphorus-containing groups
Unigene436	Quanjin	6.59869	62.2047	Yes	gi|598042318|ref|XM_007350470.1|	3.09e-108	Auricularia subglabra TFB-10046 SS5	-	-	-	-	-	-	-	-
Unigene437	Quanjin	25.8364	62.1769	Yes	gi|598022609|ref|XM_007340911.1|	0	Auricularia subglabra TFB-10046 SS5	-	-	-	-	-	-	GO:0030163,GO:0016787,GO:0005524,GO:0000166,GO:0005737,GO:0017111	protein catabolic process,hydrolase activity,ATP binding,nucleotide binding,cytoplasm,nucleoside-triphosphatase activity
Unigene438	Quanjin	3.29557	56.612	Yes	-	-	-	gi|598055931|ref|XP_007357338.1|	5.32e-75	Auricularia subglabra TFB-10046 SS5	-	-	-	GO:0005515	protein binding
Unigene439	Quanjin	12.974	56.463	Yes	gi|598028664|ref|XM_007343643.1|	0	Auricularia subglabra TFB-10046 SS5	-	-	-	-	-	-	GO:0005524,GO:0004674,GO:0006468,GO:0016772,GO:0004672	ATP binding,protein serine/threonine kinase activity,protein phosphorylation,transferase activity, transferring phosphorus-containing groups,protein kinase activity
Unigene440	Quanjin	68.0261	59.0042	Yes	gi|598018158|ref|XM_007339467.1|	0	Auricularia subglabra TFB-10046 SS5	-	-	-	-	-	-	GO:0020037,GO:0055114,GO:0004601,GO:0006979	heme binding,oxidation-reduction process,peroxidase activity,response to oxidative stress
Unigene441	Quanjin	7.44457	54.7244	Yes	-	-	-	gi|598054511|ref|XP_007356628.1|	6e-36	Auricularia subglabra TFB-10046 SS5	-	-	-	-	-
Unigene442	Quanjin	0.220013	64.7173	No	-	-	-	-	-	-	-	-	-	-	-
Unigene443	Quanjin	34.5849	63.6039	Yes	gi|598033858|ref|XM_007346240.1|	0	Auricularia subglabra TFB-10046 SS5	-	-	-	-	-	-	GO:0016192,GO:0016021,GO:0006810	vesicle-mediated transport,integral component of membrane,transport
Unigene444	Quanjin	35.3283	62.8544	Yes	gi|598042580|ref|XM_007350601.1|	0	Auricularia subglabra TFB-10046 SS5	-	-	-	-	-	-	GO:0005634,GO:0005737	nucleus,cytoplasm
Unigene445	Quanjin	15.8207	58.4195	Yes	gi|598051866|ref|XM_007355244.1|	2.42e-52	Auricularia subglabra TFB-10046 SS5	-	-	-	-	-	-	-	-
Unigene446	Quanjin	107.732	62.5325	Yes	gi|598042400|ref|XM_007350511.1|	0	Auricularia subglabra TFB-10046 SS5	-	-	-	-	-	-	-	-
Unigene447	Quanjin	59.6979	57.3551	Yes	gi|598009360|ref|XM_007336537.1|	0	Auricularia subglabra TFB-10046 SS5	-	-	-	-	-	-	GO:0046872	metal ion binding
Unigene448	Quanjin	2.34094	55.9051	Yes	gi|598026392|ref|XM_007342507.1|	3.97e-99	Auricularia subglabra TFB-10046 SS5	-	-	-	-	-	-	-	-
Unigene449	Quanjin	1.39226	60.5861	Yes	gi|598038342|ref|XM_007348482.1|	0	Auricularia subglabra TFB-10046 SS5	-	-	-	-	-	-	GO:0005975,GO:0005576,GO:0030246,GO:0004553	carbohydrate metabolic process,extracellular region,carbohydrate binding,hydrolase activity, hydrolyzing O-glycosyl compounds
Unigene450	Quanjin	1.33323	63.784	Yes	gi|598028864|ref|XM_007343743.1|	0	Auricularia subglabra TFB-10046 SS5	-	-	-	-	-	-	GO:0004674,GO:0004672,GO:0016772,GO:0006468,GO:0005524	protein serine/threonine kinase activity,protein kinase activity,transferase activity, transferring phosphorus-containing groups,protein phosphorylation,ATP binding
Unigene451	Quanjin	32.1875	61.9205	Yes	gi|598021411|ref|XM_007340477.1|	0	Auricularia subglabra TFB-10046 SS5	-	-	-	-	-	-	GO:0051537	2 iron, 2 sulfur cluster binding
Unigene452	Quanjin	83.5232	62.0674	Yes	gi|598025708|ref|XM_007342165.1|	0	Auricularia subglabra TFB-10046 SS5	-	-	-	-	-	-	-	-
Unigene453	Quanjin	0.803963	58.7464	Yes	gi|598031056|ref|XM_007344839.1|	8.57e-96	Auricularia subglabra TFB-10046 SS5	-	-	-	-	-	-	-	-
Unigene454	Quanjin	46.8141	58.2301	Yes	gi|598050872|ref|XM_007354747.1|	2.6e-130	Auricularia subglabra TFB-10046 SS5	-	-	-	-	-	-	GO:0005515	protein binding
Unigene455	Quanjin	3.6333	63.5792	Yes	gi|598045814|ref|XM_007352218.1|	0	Auricularia subglabra TFB-10046 SS5	-	-	-	-	-	-	GO:0006508,GO:0004252	proteolysis,serine-type endopeptidase activity
Unigene456	Quanjin	15.2652	54.112	Yes	gi|598037744|ref|XM_007348183.1|	0	Auricularia subglabra TFB-10046 SS5	-	-	-	-	-	-	GO:0004674,GO:0016772,GO:0005524,GO:0004672,GO:0006468	protein serine/threonine kinase activity,transferase activity, transferring phosphorus-containing groups,ATP binding,protein kinase activity,protein phosphorylation
Unigene457	Quanjin	13.0265	57.3228	Yes	gi|598021209|ref|XM_007340399.1|	0	Auricularia subglabra TFB-10046 SS5	-	-	-	-	-	-	-	-
Unigene458	Quanjin	14.834	62.7058	Yes	gi|598035172|ref|XM_007346897.1|	0	Auricularia subglabra TFB-10046 SS5	-	-	-	-	-	-	GO:0006355,GO:0043565,GO:0003700	regulation of transcription, DNA-templated,sequence-specific DNA binding,transcription factor activity, sequence-specific DNA binding
Unigene459	Quanjin	0.076988	58.9328	Yes	gi|598017688|ref|XM_007339305.1|	0	Auricularia subglabra TFB-10046 SS5	-	-	-	-	-	-	GO:0005515	protein binding
Unigene460	Quanjin	9.0512	55.7433	Yes	gi|598017803|ref|XM_007339347.1|	0	Auricularia subglabra TFB-10046 SS5	-	-	-	-	-	-	GO:0006355,GO:0003677,GO:0003713	regulation of transcription, DNA-templated,DNA binding,transcription coactivator activity
Unigene461	Quanjin	0.336413	62.8912	Yes	gi|598042258|ref|XM_007350440.1|	1.17e-49	Auricularia subglabra TFB-10046 SS5	-	-	-	-	-	-	-	-
Unigene462	Quanjin	72.272	59.7403	Yes	gi|598044744|ref|XM_007351683.1|	2.16e-151	Auricularia subglabra TFB-10046 SS5	-	-	-	-	-	-	GO:0003677,GO:0046982,GO:0000786,GO:0006334	DNA binding,protein heterodimerization activity,nucleosome,nucleosome assembly
Unigene463	Quanjin	1.43503	58.427	Yes	gi|598026980|ref|XM_007342801.1|	3.7e-48	Auricularia subglabra TFB-10046 SS5	-	-	-	-	-	-	-	-
Unigene464	Quanjin	5.1554	61.1746	Yes	gi|598042718|ref|XM_007350670.1|	0	Auricularia subglabra TFB-10046 SS5	-	-	-	-	-	-	-	-
Unigene465	Quanjin	0	64.2466	Yes	gi|598028864|ref|XM_007343743.1|	0	Auricularia subglabra TFB-10046 SS5	-	-	-	-	-	-	GO:0016772,GO:0006468,GO:0004672,GO:0004674,GO:0005524	transferase activity, transferring phosphorus-containing groups,protein phosphorylation,protein kinase activity,protein serine/threonine kinase activity,ATP binding
Unigene466	Quanjin	1.09744	58.4659	Yes	gi|598031328|ref|XM_007344975.1|	0	Auricularia subglabra TFB-10046 SS5	-	-	-	-	-	-	GO:0004190,GO:0006508	aspartic-type endopeptidase activity,proteolysis
Unigene467	Quanjin	1.0498	62.1597	Yes	gi|598023129|ref|XM_007341090.1|	0	Auricularia subglabra TFB-10046 SS5	-	-	-	-	-	-	-	-
Unigene468	Quanjin	1.24029	59.3985	Yes	gi|598041564|ref|XM_007350093.1|	2.23e-133	Auricularia subglabra TFB-10046 SS5	-	-	-	-	-	-	GO:0000166	nucleotide binding
Unigene469	Quanjin	34.5753	59.0109	Yes	gi|598029846|ref|XM_007344234.1|	0	Auricularia subglabra TFB-10046 SS5	-	-	-	-	-	-	GO:0000148,GO:0003843,GO:0006075,GO:0016020	1,3-beta-D-glucan synthase complex,1,3-beta-D-glucan synthase activity,(1->3)-beta-D-glucan biosynthetic process,membrane
Unigene470	Quanjin	3.74937	56.6905	Yes	gi|598023283|ref|XM_007341144.1|	0	Auricularia subglabra TFB-10046 SS5	-	-	-	-	-	-	GO:0055114,GO:0016491,GO:0008270,GO:0016747	oxidation-reduction process,oxidoreductase activity,zinc ion binding,transferase activity, transferring acyl groups other than amino-acyl groups
Unigene471	Quanjin	1.68988	57.688	Yes	gi|598013988|ref|XM_007337734.1|	0	Auricularia subglabra TFB-10046 SS5	-	-	-	-	-	-	GO:0055114,GO:0050661,GO:0004345,GO:0006006	oxidation-reduction process,NADP binding,glucose-6-phosphate dehydrogenase activity,glucose metabolic process
Unigene472	Quanjin	8.02755	58.82	Yes	gi|598042748|ref|XM_007350685.1|	0	Auricularia subglabra TFB-10046 SS5	-	-	-	-	-	-	GO:0004190,GO:0006508	aspartic-type endopeptidase activity,proteolysis
Unigene473	Quanjin	0.0435755	58.3204	No	-	-	-	-	-	-	-	-	-	-	-
Unigene474	Quanjin	28.2288	58.7975	Yes	gi|598039664|ref|XM_007349143.1|	0	Auricularia subglabra TFB-10046 SS5	-	-	-	-	-	-	GO:0005515	protein binding
Unigene475	Quanjin	4.51862	54.4711	Yes	gi|598046960|ref|XM_007352791.1|	0	Auricularia subglabra TFB-10046 SS5	-	-	-	-	-	-	GO:0016620,GO:0008152,GO:0004030,GO:0055114,GO:0006081,GO:0016491	oxidoreductase activity, acting on the aldehyde or oxo group of donors, NAD or NADP as acceptor,metabolic process,aldehyde dehydrogenase [NAD(P)+] activity,oxidation-reduction process,cellular aldehyde metabolic process,oxidoreductase activity
Unigene476	Quanjin	3.28901	55.4235	Yes	gi|598047614|ref|XM_007353118.1|	0	Auricularia subglabra TFB-10046 SS5	-	-	-	-	-	-	GO:0016772,GO:0005524,GO:0004672,GO:0006468	transferase activity, transferring phosphorus-containing groups,ATP binding,protein kinase activity,protein phosphorylation
Unigene477	Quanjin	69.2183	60.0727	Yes	gi|598042440|ref|XM_007350531.1|	0	Auricularia subglabra TFB-10046 SS5	-	-	-	-	-	-	GO:0005515	protein binding
Unigene478	Quanjin	28.0249	62.3224	Yes	gi|598020867|ref|XM_007340268.1|	0	Auricularia subglabra TFB-10046 SS5	-	-	-	-	-	-	GO:0003824,GO:0030170	catalytic activity,pyridoxal phosphate binding
Unigene479	Quanjin	0.348577	55.1763	Yes	-	-	-	gi|1024112119|gb|KZW03278.1|	2.84e-18	Exidia glandulosa HHB12029	-	-	-	-	-
Unigene480	Quanjin	4.43414	54.5586	Yes	gi|1001845500|gb|CP014505.1|	0	Burkholderia sp. PAMC 28687	-	-	-	-	-	-	-	-
Unigene481	Quanjin	1.28452	59.1806	No	-	-	-	-	-	-	-	-	-	-	-
Unigene482	Quanjin	2.93394	60.4104	Yes	gi|598017931|ref|XM_007339391.1|	0	Auricularia subglabra TFB-10046 SS5	-	-	-	-	-	-	GO:0005524,GO:0016772,GO:0006468,GO:0004672	ATP binding,transferase activity, transferring phosphorus-containing groups,protein phosphorylation,protein kinase activity
Unigene483	Quanjin	162.534	59.1344	Yes	gi|598008144|ref|XM_007336202.1|	0	Auricularia subglabra TFB-10046 SS5	-	-	-	-	-	-	GO:0016791	phosphatase activity
Unigene484	Quanjin	8.23202	55.4609	Yes	gi|598017990|ref|XM_007339411.1|	0	Auricularia subglabra TFB-10046 SS5	-	-	-	-	-	-	-	-
Unigene485	Quanjin	34.3649	56.7642	Yes	gi|598028692|ref|XM_007343657.1|	5.12e-111	Auricularia subglabra TFB-10046 SS5	-	-	-	-	-	-	GO:0006357,GO:0001104,GO:0016592	regulation of transcription from RNA polymerase II promoter,RNA polymerase II transcription cofactor activity,mediator complex
Unigene486	Quanjin	7.81918	58.579	Yes	gi|598025778|ref|XM_007342200.1|	0	Auricularia subglabra TFB-10046 SS5	-	-	-	-	-	-	GO:0055085,GO:0016021	transmembrane transport,integral component of membrane
Unigene487	Quanjin	18.376	61.0431	Yes	gi|598010136|ref|XM_007336735.1|	0	Auricularia subglabra TFB-10046 SS5	-	-	-	-	-	-	GO:0005622,GO:0007264,GO:0005525,GO:0006184,GO:0006886,GO:0016020,GO:0007165,GO:0006913,GO:0003924,GO:0015031	intracellular,small GTPase mediated signal transduction,GTP binding,without function,intracellular protein transport,membrane,signal transduction,nucleocytoplasmic transport,GTPase activity,protein transport
Unigene488	Quanjin	4.27738	58.3905	Yes	gi|598046962|ref|XM_007352792.1|	0	Auricularia subglabra TFB-10046 SS5	-	-	-	-	-	-	-	-
Unigene489	Quanjin	2.80969	61.9614	Yes	gi|598029120|ref|XM_007343871.1|	0	Auricularia subglabra TFB-10046 SS5	-	-	-	-	-	-	GO:0035091,GO:0007165,GO:0007154,GO:0005622,GO:0005515	phosphatidylinositol binding,signal transduction,cell communication,intracellular,protein binding
Unigene490	Quanjin	51.0572	59.8568	Yes	gi|598016361|ref|XM_007338769.1|	0	Auricularia subglabra TFB-10046 SS5	-	-	-	-	-	-	GO:0016021	integral component of membrane
Unigene491	Quanjin	0.902948	56.5603	Yes	gi|598037216|ref|XM_007347919.1|	3.24e-153	Auricularia subglabra TFB-10046 SS5	-	-	-	-	-	-	GO:0020037	heme binding
Unigene492	Quanjin	22.3375	58.2802	Yes	gi|598042460|ref|XM_007350541.1|	0	Auricularia subglabra TFB-10046 SS5	-	-	-	-	-	-	GO:0008270,GO:0005515	zinc ion binding,protein binding
Unigene493	Quanjin	31.2534	53.5314	Yes	gi|598011178|ref|XM_007337004.1|	2.46e-82	Auricularia subglabra TFB-10046 SS5	-	-	-	-	-	-	GO:0005515	protein binding
Unigene494	Quanjin	25.6775	58.0854	Yes	gi|598023434|ref|XM_007341200.1|	1.27e-26	Auricularia subglabra TFB-10046 SS5	-	-	-	-	-	-	GO:0005515	protein binding
Unigene495	Quanjin	0	58.2418	No	-	-	-	-	-	-	-	-	-	-	-
Unigene496	Quanjin	89.3496	59.8833	Yes	gi|598052394|ref|XM_007355508.1|	9.09e-150	Auricularia subglabra TFB-10046 SS5	-	-	-	-	-	-	-	-
Unigene497	Quanjin	9.93552	60.5567	Yes	gi|598028976|ref|XM_007343799.1|	0	Auricularia subglabra TFB-10046 SS5	-	-	-	-	-	-	GO:0006508,GO:0008237,GO:0008152,GO:0004181,GO:0016787	proteolysis,metallopeptidase activity,metabolic process,metallocarboxypeptidase activity,hydrolase activity
Unigene498	Quanjin	15.0073	61.5655	Yes	gi|598033538|ref|XM_007346080.1|	0	Auricularia subglabra TFB-10046 SS5	-	-	-	-	-	-	GO:0006355,GO:0008270,GO:0005634,GO:0000981	regulation of transcription, DNA-templated,zinc ion binding,nucleus,RNA polymerase II transcription factor activity, sequence-specific DNA binding
Unigene499	Quanjin	7.25772	54.1899	Yes	gi|598017208|ref|XM_007339128.1|	8.66e-167	Auricularia subglabra TFB-10046 SS5	-	-	-	-	-	-	GO:0004045	aminoacyl-tRNA hydrolase activity
Unigene500	Quanjin	2.59165	57.7497	Yes	gi|598018069|ref|XM_007339438.1|	0	Auricularia subglabra TFB-10046 SS5	-	-	-	-	-	-	-	-
Unigene501	Quanjin	0.0777853	50.3101	Yes	gi|598053902|ref|XM_007356262.1|	2e-44	Auricularia subglabra TFB-10046 SS5	-	-	-	-	-	-	GO:0042742,GO:0050832	defense response to bacterium,defense response to fungus
Unigene502	Quanjin	0.593178	59.5681	Yes	gi|598027834|ref|XM_007343228.1|	0	Auricularia subglabra TFB-10046 SS5	-	-	-	-	-	-	GO:0043967,GO:0006338,GO:0006281,GO:0035267,GO:0003677,GO:0043968,GO:0003682	histone H4 acetylation,chromatin remodeling,DNA repair,NuA4 histone acetyltransferase complex,DNA binding,histone H2A acetylation,chromatin binding
Unigene503	Quanjin	5.81842	56.7943	Yes	gi|598011520|ref|XM_007337093.1|	0	Auricularia subglabra TFB-10046 SS5	-	-	-	-	-	-	GO:0008762,GO:0003885,GO:0016020,GO:0003824,GO:0016491,GO:0016614,GO:0055114,GO:0050660	UDP-N-acetylmuramate dehydrogenase activity,D-arabinono-1,4-lactone oxidase activity,membrane,catalytic activity,oxidoreductase activity,oxidoreductase activity, acting on CH-OH group of donors,oxidation-reduction process,flavin adenine dinucleotide binding
Unigene504	Quanjin	27.653	60.4119	Yes	gi|598037762|ref|XM_007348192.1|	0	Auricularia subglabra TFB-10046 SS5	-	-	-	-	-	-	GO:0004932,GO:0004934,GO:0007186,GO:0016020,GO:0016021	mating-type factor pheromone receptor activity,mating-type alpha-factor pheromone receptor activity,G-protein coupled receptor signaling pathway,membrane,integral component of membrane
Unigene505	Quanjin	9.7289	54.6181	Yes	gi|630352514|ref|XM_007867367.1|	3.6e-68	Gloeophyllum trabeum ATCC 11539	-	-	-	-	-	-	GO:0046983	protein dimerization activity
Unigene506	Quanjin	2.28245	59.7612	Yes	gi|598054414|ref|XM_007356518.1|	0	Auricularia subglabra TFB-10046 SS5	-	-	-	-	-	-	GO:0072546	ER membrane protein complex
Unigene507	Quanjin	2.99397	60.1126	Yes	gi|598045968|ref|XM_007352295.1|	0	Auricularia subglabra TFB-10046 SS5	-	-	-	-	-	-	GO:0003677,GO:0003682	DNA binding,chromatin binding
Unigene508	Quanjin	8.51449	53.3333	Yes	-	-	-	gi|1024090197|gb|KZV81835.1|	1.41e-74	Exidia glandulosa HHB12029	-	-	-	-	-
Unigene509	Quanjin	0	58.204	Yes	gi|598012816|ref|XM_007337432.1|	6.25e-71	Auricularia subglabra TFB-10046 SS5	-	-	-	-	-	-	-	-
Unigene510	Quanjin	17.8368	63.1513	Yes	gi|598047976|ref|XM_007353299.1|	0	Auricularia subglabra TFB-10046 SS5	-	-	-	-	-	-	-	-
Unigene511	Quanjin	0.0868204	54.9744	Yes	gi|598039228|ref|XM_007348925.1|	4.88e-41	Auricularia subglabra TFB-10046 SS5	-	-	-	-	-	-	-	-
Unigene512	Quanjin	7.51757	54.3796	No	-	-	-	-	-	-	-	-	-	-	-
Unigene513	Quanjin	1.00141	60.991	Yes	gi|598050408|ref|XM_007354515.1|	0	Auricularia subglabra TFB-10046 SS5	-	-	-	-	-	-	-	-
Unigene514	Quanjin	2.68771	54.7847	Yes	-	-	-	gi|1024097931|gb|KZV89282.1|	2.71e-06	Exidia glandulosa HHB12029	-	-	-	-	-
Unigene515	Quanjin	0.318982	58.5021	Yes	gi|598048770|ref|XM_007353696.1|	6.03e-167	Auricularia subglabra TFB-10046 SS5	-	-	-	-	-	-	GO:0046872	metal ion binding
Unigene516	Quanjin	21.3828	64.0974	Yes	gi|598040514|ref|XM_007349568.1|	9.14e-172	Auricularia subglabra TFB-10046 SS5	-	-	-	-	-	-	GO:0003700,GO:0043565,GO:0006355	transcription factor activity, sequence-specific DNA binding,sequence-specific DNA binding,regulation of transcription, DNA-templated
Unigene517	Quanjin	0	63.359	Yes	gi|598049360|ref|XM_007353991.1|	3.2e-39	Auricularia subglabra TFB-10046 SS5	-	-	-	-	-	-	GO:0004553,GO:0030248,GO:0005576,GO:0005975	hydrolase activity, hydrolyzing O-glycosyl compounds,cellulose binding,extracellular region,carbohydrate metabolic process
Unigene518	Quanjin	10.6375	61.0705	Yes	gi|598046576|ref|XM_007352599.1|	0	Auricularia subglabra TFB-10046 SS5	-	-	-	-	-	-	-	-
Unigene519	Quanjin	1.28638	58.2783	Yes	gi|598031176|ref|XM_007344899.1|	0	Auricularia subglabra TFB-10046 SS5	-	-	-	-	-	-	GO:0016715,GO:0000166,GO:0055114,GO:0003676	oxidoreductase activity, acting on paired donors, with incorporation or reduction of molecular oxygen, reduced ascorbate as one donor, and incorporation of one atom of oxygen,nucleotide binding,oxidation-reduction process,nucleic acid binding
Unigene520	Quanjin	0.395191	48.8011	No	-	-	-	-	-	-	-	-	-	-	-
Unigene521	Quanjin	2.10346	58.4376	Yes	gi|598055240|ref|XM_007356931.1|	0	Auricularia subglabra TFB-10046 SS5	-	-	-	-	-	-	GO:0016787	hydrolase activity
Unigene522	Quanjin	6.37052	56.9618	Yes	gi|598012550|ref|XM_007337364.1|	0	Auricularia subglabra TFB-10046 SS5	-	-	-	-	-	-	GO:0055114,GO:0050661,GO:0015992,GO:0016491,GO:0016021,GO:0008750,GO:0008746	oxidation-reduction process,NADP binding,proton transport,oxidoreductase activity,integral component of membrane,NAD(P)+ transhydrogenase (AB-specific) activity,NAD(P)+ transhydrogenase activity
Unigene523	Quanjin	61.5931	61.671	Yes	gi|598010386|ref|XM_007336802.1|	0	Auricularia subglabra TFB-10046 SS5	-	-	-	-	-	-	GO:0030001,GO:0055085,GO:0016020,GO:0046873	metal ion transport,transmembrane transport,membrane,metal ion transmembrane transporter activity
Unigene524	Quanjin	11.8547	59.5563	Yes	gi|598038954|ref|XM_007348788.1|	0	Auricularia subglabra TFB-10046 SS5	-	-	-	-	-	-	GO:0016810,GO:0016787	hydrolase activity, acting on carbon-nitrogen (but not peptide) bonds,hydrolase activity
Unigene525	Quanjin	9.37854	58.8534	Yes	-	-	-	gi|598049011|ref|XP_007353878.1|	1.42e-54	Auricularia subglabra TFB-10046 SS5	-	-	-	GO:0005515	protein binding
Unigene526	Quanjin	5.58472	57.8294	Yes	gi|598019369|ref|XM_007339835.1|	0	Auricularia subglabra TFB-10046 SS5	-	-	-	-	-	-	GO:0016772,GO:0016020	transferase activity, transferring phosphorus-containing groups,membrane
Unigene527	Quanjin	0.126497	62.9044	Yes	gi|598015580|ref|XM_007338381.1|	0	Auricularia subglabra TFB-10046 SS5	-	-	-	-	-	-	-	-
Unigene528	Quanjin	1.57376	57.4544	Yes	gi|598018069|ref|XM_007339438.1|	0	Auricularia subglabra TFB-10046 SS5	-	-	-	-	-	-	-	-
Unigene529	Quanjin	0.242898	66.858	Yes	gi|598027614|ref|XM_007343118.1|	0	Auricularia subglabra TFB-10046 SS5	-	-	-	-	-	-	GO:0003824	catalytic activity
Unigene530	Quanjin	12.2638	55.4974	Yes	gi|598052320|ref|XM_007355471.1|	1.21e-76	Auricularia subglabra TFB-10046 SS5	-	-	-	-	-	-	GO:0005975,GO:0005576,GO:0004553,GO:0030248	carbohydrate metabolic process,extracellular region,hydrolase activity, hydrolyzing O-glycosyl compounds,cellulose binding
Unigene531	Quanjin	52.337	54.9687	Yes	gi|598046564|ref|XM_007352593.1|	0	Auricularia subglabra TFB-10046 SS5	-	-	-	-	-	-	GO:0004012,GO:0000287,GO:0019829,GO:0016021,GO:0006812,GO:0015914,GO:0005524	phospholipid-translocating ATPase activity,magnesium ion binding,cation-transporting ATPase activity,integral component of membrane,cation transport,phospholipid transport,ATP binding
Unigene532	Quanjin	1.20126	58.6303	Yes	gi|598052518|ref|XM_007355570.1|	0	Auricularia subglabra TFB-10046 SS5	-	-	-	-	-	-	GO:0051537	2 iron, 2 sulfur cluster binding
Unigene533	Quanjin	11.3562	57.0842	Yes	gi|598038288|ref|XM_007348455.1|	1.07e-73	Auricularia subglabra TFB-10046 SS5	-	-	-	-	-	-	GO:0005515	protein binding
Unigene534	Quanjin	9.81985	56.8067	Yes	gi|598016953|ref|XM_007339031.1|	0	Auricularia subglabra TFB-10046 SS5	-	-	-	-	-	-	GO:0006535	cysteine biosynthetic process from serine
Unigene535	Quanjin	57.1034	54.6468	Yes	gi|322160574|gb|JF175168.1|	0	uncultured bacterium	-	-	-	-	-	-	-	-
Unigene536	Quanjin	23.6086	57.4598	Yes	gi|598014932|ref|XM_007338057.1|	0	Auricularia subglabra TFB-10046 SS5	-	-	-	-	-	-	GO:0005515	protein binding
Unigene537	Quanjin	3.7156	66.266	Yes	gi|598049376|ref|XM_007353999.1|	0	Auricularia subglabra TFB-10046 SS5	-	-	-	-	-	-	-	-
Unigene538	Quanjin	1.93948	57.604	Yes	gi|598017506|ref|XM_007339241.1|	0	Auricularia subglabra TFB-10046 SS5	-	-	-	-	-	-	GO:0005515	protein binding
Unigene539	Quanjin	90.9335	55.4617	Yes	gi|598009890|ref|XM_007336672.1|	0	Auricularia subglabra TFB-10046 SS5	-	-	-	-	-	-	-	-
Unigene540	Quanjin	8.67062	58.8941	Yes	gi|598039672|ref|XM_007349147.1|	0	Auricularia subglabra TFB-10046 SS5	-	-	-	-	-	-	GO:0006281,GO:0006284,GO:0003824	DNA repair,base-excision repair,catalytic activity
Unigene541	Quanjin	5.54389	58.6968	Yes	gi|598047214|ref|XM_007352918.1|	3.79e-137	Auricularia subglabra TFB-10046 SS5	-	-	-	-	-	-	-	-
Unigene542	Quanjin	2.00426	55.0991	Yes	gi|598021903|ref|XM_007340664.1|	0	Auricularia subglabra TFB-10046 SS5	-	-	-	-	-	-	GO:0008152,GO:0003824	metabolic process,catalytic activity
Unigene543	Quanjin	9.79915	57.995	Yes	gi|598010376|ref|XM_007336799.1|	0	Auricularia subglabra TFB-10046 SS5	-	-	-	-	-	-	-	-
Unigene544	Quanjin	26.3283	60.1796	Yes	gi|598019783|ref|XM_007339949.1|	0	Auricularia subglabra TFB-10046 SS5	-	-	-	-	-	-	-	-
Unigene545	Quanjin	158.612	56.7708	Yes	gi|598014856|ref|XM_007338019.1|	0	Auricularia subglabra TFB-10046 SS5	-	-	-	-	-	-	GO:0006032,GO:0004553,GO:0005975,GO:0004568	chitin catabolic process,hydrolase activity, hydrolyzing O-glycosyl compounds,carbohydrate metabolic process,chitinase activity
Unigene546	Quanjin	31.6893	55.4504	Yes	gi|598022838|ref|XM_007340990.1|	0	Auricularia subglabra TFB-10046 SS5	-	-	-	-	-	-	GO:0016787	hydrolase activity
Unigene547	Quanjin	36.9142	60.2183	Yes	gi|598033570|ref|XM_007346096.1|	0	Auricularia subglabra TFB-10046 SS5	-	-	-	-	-	-	-	-
Unigene548	Quanjin	15.7797	55.7962	Yes	gi|598011896|ref|XM_007337192.1|	2.02e-57	Auricularia subglabra TFB-10046 SS5	-	-	-	-	-	-	-	-
Unigene549	Quanjin	64.5767	65.3934	Yes	gi|598031096|ref|XM_007344859.1|	0	Auricularia subglabra TFB-10046 SS5	-	-	-	-	-	-	GO:0003824,GO:0005975,GO:0030246,GO:0004553	catalytic activity,carbohydrate metabolic process,carbohydrate binding,hydrolase activity, hydrolyzing O-glycosyl compounds
Unigene550	Quanjin	1.10874	59.8804	Yes	gi|598033948|ref|XM_007346285.1|	0	Auricularia subglabra TFB-10046 SS5	-	-	-	-	-	-	GO:0016620,GO:0005737,GO:0051287,GO:0055114,GO:0003991,GO:0006526	oxidoreductase activity, acting on the aldehyde or oxo group of donors, NAD or NADP as acceptor,cytoplasm,NAD binding,oxidation-reduction process,acetylglutamate kinase activity,arginine biosynthetic process
Unigene551	Quanjin	16.3358	62.0144	Yes	gi|598015574|ref|XM_007338378.1|	0	Auricularia subglabra TFB-10046 SS5	-	-	-	-	-	-	GO:0042626	ATPase activity, coupled to transmembrane movement of substances
Unigene552	Quanjin	7.63088	56.1453	Yes	gi|598053792|ref|XM_007356207.1|	0	Auricularia subglabra TFB-10046 SS5	-	-	-	-	-	-	GO:0016491,GO:0008152	oxidoreductase activity,metabolic process
Unigene553	Quanjin	2.55089	64.4313	Yes	gi|598038538|ref|XM_007348580.1|	6.77e-98	Auricularia subglabra TFB-10046 SS5	-	-	-	-	-	-	-	-
Unigene554	Quanjin	2.66381	53.7587	Yes	-	-	-	gi|598036835|ref|XP_007347790.1|	1.79e-94	Auricularia subglabra TFB-10046 SS5	-	-	-	-	-
Unigene555	Quanjin	16.3438	61.4662	Yes	gi|598038878|ref|XM_007348750.1|	3.96e-34	Auricularia subglabra TFB-10046 SS5	-	-	-	-	-	-	-	-
Unigene556	Quanjin	95.317	57.1228	Yes	gi|598043336|ref|XM_007350979.1|	0	Auricularia subglabra TFB-10046 SS5	-	-	-	-	-	-	GO:0003824,GO:0008152	catalytic activity,metabolic process
Unigene557	Quanjin	112.321	57.3661	Yes	gi|598054170|ref|XM_007356396.1|	0	Auricularia subglabra TFB-10046 SS5	-	-	-	-	-	-	GO:0005622,GO:0005215,GO:0006810	intracellular,transporter activity,transport
Unigene558	Quanjin	1.47284	62.4531	No	-	-	-	-	-	-	-	-	-	-	-
Unigene559	Quanjin	39.5123	59.277	Yes	-	-	-	gi|598049827|ref|XP_007354286.1|	1.16e-27	Auricularia subglabra TFB-10046 SS5	-	-	-	GO:0005515	protein binding
Unigene560	Quanjin	0.952711	62.2527	Yes	gi|693582629|dbj|AB922508.1|	1.02e-08	Hyaloperonospora arabidopsidis Emoy2	-	-	-	-	-	-	GO:0003676,GO:0015074	nucleic acid binding,DNA integration
Unigene561	Quanjin	0.0533564	61.6892	Yes	gi|598050128|ref|XM_007354375.1|	6.14e-104	Auricularia subglabra TFB-10046 SS5	-	-	-	-	-	-	GO:0046872,GO:0003676	metal ion binding,nucleic acid binding
Unigene562	Quanjin	1.8798	56.9743	Yes	gi|598022862|ref|XM_007340998.1|	2.1e-164	Auricularia subglabra TFB-10046 SS5	-	-	-	-	-	-	-	-
Unigene563	Quanjin	4.53316	54.918	Yes	-	-	-	gi|598036273|ref|XP_007347509.1|	1.39e-97	Auricularia subglabra TFB-10046 SS5	-	-	-	GO:0005515	protein binding
Unigene564	Quanjin	3.90142	63.8754	Yes	gi|598015470|ref|XM_007338326.1|	3.95e-55	Auricularia subglabra TFB-10046 SS5	-	-	-	-	-	-	-	-
Unigene565	Quanjin	2.37092	58.408	Yes	gi|598022859|ref|XM_007340997.1|	0	Auricularia subglabra TFB-10046 SS5	-	-	-	-	-	-	GO:0006468,GO:0005524,GO:0016772,GO:0004672	protein phosphorylation,ATP binding,transferase activity, transferring phosphorus-containing groups,protein kinase activity
Unigene566	Quanjin	0.295105	58.5278	Yes	gi|598024197|ref|XM_007341481.1|	0	Auricularia subglabra TFB-10046 SS5	-	-	-	-	-	-	GO:0055085	transmembrane transport
Unigene567	Quanjin	9.34384	61.8145	Yes	gi|598047586|ref|XM_007353104.1|	0	Auricularia subglabra TFB-10046 SS5	-	-	-	-	-	-	GO:0005622,GO:0006886	intracellular,intracellular protein transport
Unigene568	Quanjin	1.95271	56.0554	No	-	-	-	-	-	-	-	-	-	-	-
Unigene569	Quanjin	25.6151	57.8287	Yes	gi|598012196|ref|XM_007337272.1|	0	Auricularia subglabra TFB-10046 SS5	-	-	-	-	-	-	-	-
Unigene570	Quanjin	2.21402	66.4049	Yes	gi|598039710|ref|XM_007349166.1|	0	Auricularia subglabra TFB-10046 SS5	-	-	-	-	-	-	-	-
Unigene571	Quanjin	17.2246	56.8273	Yes	gi|598053162|ref|XM_007355892.1|	0	Auricularia subglabra TFB-10046 SS5	-	-	-	-	-	-	-	-
Unigene572	Quanjin	7.34641	55.2632	No	-	-	-	-	-	-	-	-	-	-	-
Unigene573	Quanjin	2.9043	29.103	Yes	gi|449326973|gb|KC573037.1|	1.14e-104	Cantharellus cibarius	-	-	-	-	-	-	GO:0004519	endonuclease activity
Unigene574	Quanjin	53.7377	58.8278	Yes	gi|598039630|ref|XM_007349126.1|	0	Auricularia subglabra TFB-10046 SS5	-	-	-	-	-	-	-	-
Unigene575	Quanjin	0.920371	59.1845	Yes	gi|598041448|ref|XM_007350035.1|	2.65e-102	Auricularia subglabra TFB-10046 SS5	-	-	-	-	-	-	GO:0003677,GO:0008270	DNA binding,zinc ion binding
Unigene576	Quanjin	2.64246	56.62	Yes	gi|598043112|ref|XM_007350867.1|	2.55e-158	Auricularia subglabra TFB-10046 SS5	-	-	-	-	-	-	GO:0016772	transferase activity, transferring phosphorus-containing groups
Unigene577	Quanjin	1.17413	51.619	Yes	-	-	-	gi|1024100353|gb|KZV91650.1|	4.89e-07	Exidia glandulosa HHB12029	-	-	-	-	-
Unigene578	Quanjin	6.35559	53.0097	Yes	gi|598049234|ref|XM_007353928.1|	1.3e-66	Auricularia subglabra TFB-10046 SS5	-	-	-	-	-	-	-	-
Unigene579	Quanjin	1.9373	64.9576	Yes	gi|598032348|ref|XM_007345485.1|	0	Auricularia subglabra TFB-10046 SS5	-	-	-	-	-	-	GO:0005643	nuclear pore
Unigene580	Quanjin	2.02578	61.2056	Yes	gi|598008564|ref|XM_007336322.1|	0	Auricularia subglabra TFB-10046 SS5	-	-	-	-	-	-	GO:0005515	protein binding
Unigene581	Quanjin	154.88	58.8579	No	-	-	-	-	-	-	-	-	-	-	-
Unigene582	Quanjin	1.37264	56.1299	Yes	gi|598016553|ref|XM_007338861.1|	0	Auricularia subglabra TFB-10046 SS5	-	-	-	-	-	-	GO:0003824,GO:0004556,GO:0005975,GO:0005509,GO:0043169	catalytic activity,alpha-amylase activity,carbohydrate metabolic process,calcium ion binding,cation binding
Unigene583	Quanjin	6.87462	60.3952	Yes	gi|598028156|ref|XM_007343389.1|	0	Auricularia subglabra TFB-10046 SS5	-	-	-	-	-	-	GO:0016620,GO:0055114,GO:0016491,GO:0008152	oxidoreductase activity, acting on the aldehyde or oxo group of donors, NAD or NADP as acceptor,oxidation-reduction process,oxidoreductase activity,metabolic process
Unigene584	Quanjin	1.43995	54.1756	Yes	gi|598024787|ref|XM_007341705.1|	6.49e-32	Auricularia subglabra TFB-10046 SS5	-	-	-	-	-	-	GO:0006457,GO:0003755	protein folding,peptidyl-prolyl cis-trans isomerase activity
Unigene585	Quanjin	12.8381	58.5006	Yes	gi|598038006|ref|XM_007348314.1|	0	Auricularia subglabra TFB-10046 SS5	-	-	-	-	-	-	GO:0008171	O-methyltransferase activity
Unigene586	Quanjin	3.53343	62.3153	Yes	gi|598053038|ref|XM_007355830.1|	1.12e-55	Auricularia subglabra TFB-10046 SS5	-	-	-	-	-	-	GO:0003677,GO:0005524	DNA binding,ATP binding
Unigene587	Quanjin	4.34685	59.6955	Yes	gi|598050846|ref|XM_007354734.1|	0	Auricularia subglabra TFB-10046 SS5	-	-	-	-	-	-	GO:0055085	transmembrane transport
Unigene588	Quanjin	0	60.8756	Yes	gi|598046168|ref|XM_007352395.1|	0	Auricularia subglabra TFB-10046 SS5	-	-	-	-	-	-	-	-
Unigene589	Quanjin	3.73831	61.4781	Yes	gi|598025668|ref|XM_007342145.1|	0	Auricularia subglabra TFB-10046 SS5	-	-	-	-	-	-	GO:0005515	protein binding
Unigene590	Quanjin	0	63.0435	No	-	-	-	-	-	-	-	-	-	-	-
Unigene591	Quanjin	32.1346	58.4501	Yes	gi|598010148|ref|XM_007336738.1|	0	Auricularia subglabra TFB-10046 SS5	-	-	-	-	-	-	GO:0004386,GO:0008026,GO:0005524,GO:0003676	helicase activity,ATP-dependent helicase activity,ATP binding,nucleic acid binding
Unigene592	Quanjin	24.0377	50.2335	Yes	gi|598014842|ref|XM_007338012.1|	0	Auricularia subglabra TFB-10046 SS5	-	-	-	-	-	-	GO:0005524	ATP binding
Unigene593	Quanjin	4.85412	56.0562	Yes	gi|598019067|ref|XM_007339752.1|	0	Auricularia subglabra TFB-10046 SS5	-	-	-	-	-	-	GO:0006415,GO:0003747	translational termination,translation release factor activity
Unigene594	Quanjin	6.57541	60.0601	Yes	gi|598016386|ref|XM_007338781.1|	0	Auricularia subglabra TFB-10046 SS5	-	-	-	-	-	-	GO:0005515	protein binding
Unigene595	Quanjin	2.70127	61.3091	Yes	gi|598017543|ref|XM_007339255.1|	0	Auricularia subglabra TFB-10046 SS5	-	-	-	-	-	-	GO:0032777,GO:0035267	Piccolo NuA4 histone acetyltransferase complex,NuA4 histone acetyltransferase complex
Unigene596	Quanjin	0	60.1594	Yes	gi|598045940|ref|XM_007352281.1|	1.96e-09	Auricularia subglabra TFB-10046 SS5	-	-	-	-	-	-	-	-
Unigene597	Quanjin	7.60472	56.6185	Yes	gi|598021172|ref|XM_007340385.1|	4.24e-63	Auricularia subglabra TFB-10046 SS5	-	-	-	-	-	-	-	-
Unigene598	Quanjin	7.34553	57.0946	Yes	gi|598017677|ref|XM_007339301.1|	0	Auricularia subglabra TFB-10046 SS5	-	-	-	-	-	-	GO:0007067,GO:0007017,GO:0005869	mitotic nuclear division,microtubule-based process,dynactin complex
Unigene599	Quanjin	2.98764	54.0336	Yes	gi|598017484|ref|XM_007339233.1|	0	Auricularia subglabra TFB-10046 SS5	-	-	-	-	-	-	GO:0005634	nucleus
Unigene600	Quanjin	13.6339	55.5162	Yes	gi|598021059|ref|XM_007340339.1|	5.75e-100	Auricularia subglabra TFB-10046 SS5	-	-	-	-	-	-	GO:0004672,GO:0016772,GO:0006468,GO:0005524	protein kinase activity,transferase activity, transferring phosphorus-containing groups,protein phosphorylation,ATP binding
Unigene601	Quanjin	73.1027	55.8684	Yes	gi|598017979|ref|XM_007339407.1|	0	Auricularia subglabra TFB-10046 SS5	-	-	-	-	-	-	GO:0017108,GO:0033567,GO:0043142	5'-flap endonuclease activity,DNA replication, Okazaki fragment processing,single-stranded DNA-dependent ATPase activity
Unigene602	Quanjin	2.58148	55.5634	Yes	gi|598038066|ref|XM_007348344.1|	0	Auricularia subglabra TFB-10046 SS5	-	-	-	-	-	-	-	-
Unigene603	Quanjin	9.24111	57.8089	Yes	gi|598039330|ref|XM_007348976.1|	0	Auricularia subglabra TFB-10046 SS5	-	-	-	-	-	-	-	-
Unigene604	Quanjin	41.9735	59.3291	Yes	gi|598048302|ref|XM_007353462.1|	0	Auricularia subglabra TFB-10046 SS5	-	-	-	-	-	-	GO:0002098,GO:0008033,GO:0050660	tRNA wobble uridine modification,tRNA processing,flavin adenine dinucleotide binding
Unigene605	Quanjin	53.6578	59.0164	Yes	gi|598012022|ref|XM_007337224.1|	3.06e-138	Auricularia subglabra TFB-10046 SS5	-	-	-	-	-	-	GO:0003677,GO:0046982,GO:0005634,GO:0006334,GO:0000786	DNA binding,protein heterodimerization activity,nucleus,nucleosome assembly,nucleosome
Unigene606	Quanjin	2.04138	57.1076	Yes	gi|598013578|ref|XM_007337630.1|	0	Auricularia subglabra TFB-10046 SS5	-	-	-	-	-	-	GO:0006888,GO:0000139,GO:0016021,GO:0005801	ER to Golgi vesicle-mediated transport,Golgi membrane,integral component of membrane,cis-Golgi network
Unigene607	Quanjin	1.32118	57.8118	Yes	gi|598025060|ref|XM_007341841.1|	0	Auricularia subglabra TFB-10046 SS5	-	-	-	-	-	-	-	-
Unigene608	Quanjin	4.80935	61.2167	Yes	gi|598055152|ref|XM_007356887.1|	2.23e-32	Auricularia subglabra TFB-10046 SS5	-	-	-	-	-	-	GO:0005515	protein binding
Unigene609	Quanjin	1.37707	55.3371	No	-	-	-	-	-	-	-	-	-	-	-
Unigene610	Quanjin	0.0266824	64.4444	Yes	gi|598027922|ref|XM_007343272.1|	0	Auricularia subglabra TFB-10046 SS5	-	-	-	-	-	-	GO:0005975,GO:0016810,GO:0003824	carbohydrate metabolic process,hydrolase activity, acting on carbon-nitrogen (but not peptide) bonds,catalytic activity
Unigene611	Quanjin	20.3773	57.3842	Yes	gi|598048564|ref|XM_007353593.1|	0	Auricularia subglabra TFB-10046 SS5	-	-	-	-	-	-	GO:0005524,GO:0000166,GO:0017111,GO:0016887	ATP binding,nucleotide binding,nucleoside-triphosphatase activity,ATPase activity
Unigene612	Quanjin	14.8369	59.7973	Yes	gi|598045462|ref|XM_007352042.1|	1.04e-118	Auricularia subglabra TFB-10046 SS5	-	-	-	-	-	-	GO:0004857,GO:0045980,GO:0005739	enzyme inhibitor activity,negative regulation of nucleotide metabolic process,mitochondrion
Unigene613	Quanjin	11.1379	68.6313	Yes	gi|598031040|ref|XM_007344831.1|	0	Auricularia subglabra TFB-10046 SS5	-	-	-	-	-	-	-	-
Unigene614	Quanjin	0.884842	55.7491	No	-	-	-	-	-	-	-	-	-	-	-
Unigene615	Quanjin	6.56055	62.3415	No	-	-	-	-	-	-	-	-	-	-	-
Unigene616	Quanjin	0.836081	57.3836	Yes	gi|598048150|ref|XM_007353386.1|	3.08e-79	Auricularia subglabra TFB-10046 SS5	-	-	-	-	-	-	GO:0004814,GO:0004812,GO:0000166,GO:0006420,GO:0006418,GO:0005524	arginine-tRNA ligase activity,aminoacyl-tRNA ligase activity,nucleotide binding,arginyl-tRNA aminoacylation,tRNA aminoacylation for protein translation,ATP binding
Unigene617	Quanjin	0.615412	62.1956	Yes	gi|598022877|ref|XM_007341003.1|	0	Auricularia subglabra TFB-10046 SS5	-	-	-	-	-	-	GO:0042729,GO:0072686,GO:0030472	DASH complex,mitotic spindle,mitotic spindle organization in nucleus
Unigene618	Quanjin	2.2116	54.9651	Yes	gi|598021511|ref|XM_007340514.1|	0	Auricularia subglabra TFB-10046 SS5	-	-	-	-	-	-	GO:0003824,GO:0005975,GO:0030246	catalytic activity,carbohydrate metabolic process,carbohydrate binding
Unigene619	Quanjin	14.0777	67.0282	Yes	gi|598044554|ref|XM_007351588.1|	3.77e-117	Auricularia subglabra TFB-10046 SS5	-	-	-	-	-	-	GO:0005524,GO:0006468,GO:0004672,GO:0016772	ATP binding,protein phosphorylation,protein kinase activity,transferase activity, transferring phosphorus-containing groups
Unigene620	Quanjin	80.6623	58.482	Yes	gi|598026884|ref|XM_007342753.1|	0	Auricularia subglabra TFB-10046 SS5	-	-	-	-	-	-	GO:0003924,GO:0005525	GTPase activity,GTP binding
Unigene621	Quanjin	55.163	57.6572	Yes	gi|598016055|ref|XM_007338618.1|	0	Auricularia subglabra TFB-10046 SS5	-	-	-	-	-	-	GO:0005515	protein binding
Unigene622	Quanjin	63.5948	62.127	Yes	gi|598027442|ref|XM_007343032.1|	0	Auricularia subglabra TFB-10046 SS5	-	-	-	-	-	-	-	-
Unigene623	Quanjin	4.76286	71.8459	Yes	gi|598024741|ref|XM_007341682.1|	9.48e-20	Auricularia subglabra TFB-10046 SS5	-	-	-	-	-	-	-	-
Unigene624	Quanjin	33.9128	57.9304	Yes	gi|598024208|ref|XM_007341485.1|	0	Auricularia subglabra TFB-10046 SS5	-	-	-	-	-	-	GO:0005839,GO:0004298,GO:0051603,GO:0004175	proteasome core complex,threonine-type endopeptidase activity,proteolysis involved in cellular protein catabolic process,endopeptidase activity
Unigene625	Quanjin	1.44631	61.5673	Yes	gi|598029160|ref|XM_007343891.1|	0	Auricularia subglabra TFB-10046 SS5	-	-	-	-	-	-	GO:0004615,GO:0003824,GO:0008152,GO:0005737,GO:0019307	phosphomannomutase activity,catalytic activity,metabolic process,cytoplasm,mannose biosynthetic process
Unigene626	Quanjin	67.5569	61.4035	Yes	gi|598032764|ref|XM_007345693.1|	0	Auricularia subglabra TFB-10046 SS5	-	-	-	-	-	-	GO:0003677,GO:0006352	DNA binding,DNA-templated transcription, initiation
Unigene627	Quanjin	30.3598	59.7146	Yes	gi|598016069|ref|XM_007338625.1|	0	Auricularia subglabra TFB-10046 SS5	-	-	-	-	-	-	GO:0005737,GO:0016788,GO:0019478	cytoplasm,hydrolase activity, acting on ester bonds,D-amino acid catabolic process
Unigene628	Quanjin	8.32548	54.7847	Yes	gi|598047282|ref|XM_007352952.1|	5.58e-152	Auricularia subglabra TFB-10046 SS5	-	-	-	-	-	-	GO:0016491,GO:0016747,GO:0055114,GO:0008270	oxidoreductase activity,transferase activity, transferring acyl groups other than amino-acyl groups,oxidation-reduction process,zinc ion binding
Unigene629	Quanjin	3.58142	57.7642	Yes	gi|598026302|ref|XM_007342462.1|	6.93e-92	Auricularia subglabra TFB-10046 SS5	-	-	-	-	-	-	GO:0005515	protein binding
Unigene630	Quanjin	1.83848	56.9641	Yes	gi|598037614|ref|XM_007348118.1|	0	Auricularia subglabra TFB-10046 SS5	-	-	-	-	-	-	GO:0055114,GO:0016491,GO:0010181,GO:0042602	oxidation-reduction process,oxidoreductase activity,FMN binding,riboflavin reductase (NADPH) activity
Unigene631	Quanjin	9.39042	64.0675	Yes	gi|598028024|ref|XM_007343323.1|	0	Auricularia subglabra TFB-10046 SS5	-	-	-	-	-	-	-	-
Unigene632	Quanjin	18.56	60.1104	Yes	gi|598025668|ref|XM_007342145.1|	0	Auricularia subglabra TFB-10046 SS5	-	-	-	-	-	-	GO:0005515	protein binding
Unigene633	Quanjin	0.869256	57.394	Yes	gi|598046488|ref|XM_007352555.1|	2.22e-16	Auricularia subglabra TFB-10046 SS5	-	-	-	-	-	-	-	-
Unigene634	Quanjin	52.5919	57.4866	Yes	gi|598040774|ref|XM_007349698.1|	0	Auricularia subglabra TFB-10046 SS5	-	-	-	-	-	-	GO:0051082,GO:0005524,GO:0044267,GO:0006457	unfolded protein binding,ATP binding,cellular protein metabolic process,protein folding
Unigene635	Quanjin	0	52.6836	Yes	gi|598029134|ref|XM_007343878.1|	7.8e-08	Auricularia subglabra TFB-10046 SS5	-	-	-	-	-	-	-	-
Unigene636	Quanjin	0.32153	62.459	Yes	gi|598021529|ref|XM_007340520.1|	2.31e-93	Auricularia subglabra TFB-10046 SS5	-	-	-	-	-	-	-	-
Unigene637	Quanjin	25.7151	57.9977	Yes	gi|598026940|ref|XM_007342781.1|	0	Auricularia subglabra TFB-10046 SS5	-	-	-	-	-	-	GO:0016491,GO:0008152,GO:0016620,GO:0055114	oxidoreductase activity,metabolic process,oxidoreductase activity, acting on the aldehyde or oxo group of donors, NAD or NADP as acceptor,oxidation-reduction process
Unigene638	Quanjin	4.08637	54.1705	Yes	-	-	-	gi|168047452|ref|XP_001776184.1|	2.09e-41	Physcomitrella patens	-	-	-	GO:0016772,GO:0006468,GO:0005524,GO:0004672,GO:0004674	transferase activity, transferring phosphorus-containing groups,protein phosphorylation,ATP binding,protein kinase activity,protein serine/threonine kinase activity
Unigene639	Quanjin	0	58.2711	Yes	gi|598017194|ref|XM_007339123.1|	0	Auricularia subglabra TFB-10046 SS5	-	-	-	-	-	-	-	-
Unigene640	Quanjin	5.2044	60.2222	Yes	gi|598023980|ref|XM_007341401.1|	0	Auricularia subglabra TFB-10046 SS5	-	-	-	-	-	-	GO:0005525	GTP binding
Unigene641	Quanjin	15.8883	62.9738	Yes	gi|598053648|ref|XM_007356135.1|	0	Auricularia subglabra TFB-10046 SS5	-	-	-	-	-	-	GO:0005515	protein binding
Unigene642	Quanjin	2.99898	60.9873	Yes	gi|598033500|ref|XM_007346061.1|	0	Auricularia subglabra TFB-10046 SS5	-	-	-	-	-	-	GO:0005488	binding
Unigene643	Quanjin	0.504174	62.046	Yes	gi|598053006|ref|XM_007355814.1|	0	Auricularia subglabra TFB-10046 SS5	-	-	-	-	-	-	-	-
Unigene644	Quanjin	0.982938	57.83	Yes	gi|598021864|ref|XM_007340648.1|	0	Auricularia subglabra TFB-10046 SS5	-	-	-	-	-	-	GO:0017111,GO:0005524,GO:0000166,GO:0016887	nucleoside-triphosphatase activity,ATP binding,nucleotide binding,ATPase activity
Unigene645	Quanjin	2.16836	56.3846	Yes	-	-	-	gi|1024105947|gb|KZV97155.1|	6.52e-49	Exidia glandulosa HHB12029	-	-	-	-	-
Unigene646	Quanjin	64.8149	59.9533	Yes	gi|598028060|ref|XM_007343341.1|	0	Auricularia subglabra TFB-10046 SS5	-	-	-	-	-	-	GO:0005515	protein binding
Unigene647	Quanjin	50.0807	58.3977	Yes	gi|598023966|ref|XM_007341396.1|	0	Auricularia subglabra TFB-10046 SS5	-	-	-	-	-	-	GO:0016787,GO:0006464,GO:0000139,GO:0004382	hydrolase activity,cellular protein modification process,Golgi membrane,guanosine-diphosphatase activity
Unigene648	Quanjin	0	67.0851	Yes	gi|598038972|ref|XM_007348797.1|	0	Auricularia subglabra TFB-10046 SS5	-	-	-	-	-	-	-	-
Unigene649	Quanjin	25.0548	57.0353	Yes	gi|598017965|ref|XM_007339402.1|	0	Auricularia subglabra TFB-10046 SS5	-	-	-	-	-	-	GO:0016491,GO:0046872,GO:0055114	oxidoreductase activity,metal ion binding,oxidation-reduction process
Unigene650	Quanjin	0.212022	61.6155	Yes	gi|598033286|ref|XM_007345954.1|	0	Auricularia subglabra TFB-10046 SS5	-	-	-	-	-	-	GO:0005743,GO:0006744	mitochondrial inner membrane,ubiquinone biosynthetic process
Unigene651	Quanjin	4.86262	61.7933	Yes	gi|598033452|ref|XM_007346037.1|	0	Auricularia subglabra TFB-10046 SS5	-	-	-	-	-	-	GO:0005737,GO:0005852,GO:0003743,GO:0005515	cytoplasm,eukaryotic translation initiation factor 3 complex,translation initiation factor activity,protein binding
Unigene652	Quanjin	1.72372	63.9442	Yes	gi|598054506|ref|XM_007356564.1|	0	Auricularia subglabra TFB-10046 SS5	-	-	-	-	-	-	GO:0004190,GO:0006508	aspartic-type endopeptidase activity,proteolysis
Unigene653	Quanjin	1.8073	63.0092	Yes	gi|598027972|ref|XM_007343297.1|	0	Auricularia subglabra TFB-10046 SS5	-	-	-	-	-	-	GO:0006468,GO:0016772,GO:0004672,GO:0005524	protein phosphorylation,transferase activity, transferring phosphorus-containing groups,protein kinase activity,ATP binding
Unigene654	Quanjin	4.45563	56.7911	Yes	gi|598033266|ref|XM_007345944.1|	2.33e-99	Auricularia subglabra TFB-10046 SS5	-	-	-	-	-	-	GO:0004553,GO:0005975	hydrolase activity, hydrolyzing O-glycosyl compounds,carbohydrate metabolic process
Unigene655	Quanjin	1.78871	62.2162	Yes	gi|598021227|ref|XM_007340406.1|	3.55e-74	Auricularia subglabra TFB-10046 SS5	-	-	-	-	-	-	-	-
Unigene656	Quanjin	1.57694	65.054	Yes	gi|598022525|ref|XM_007340882.1|	0	Auricularia subglabra TFB-10046 SS5	-	-	-	-	-	-	GO:0009058	biosynthetic process
Unigene657	Quanjin	13.582	58.7244	Yes	gi|598051862|ref|XM_007355242.1|	9.9e-102	Auricularia subglabra TFB-10046 SS5	-	-	-	-	-	-	-	-
Unigene658	Quanjin	4.72944	55.5608	Yes	gi|598040784|ref|XM_007349703.1|	8.9e-44	Auricularia subglabra TFB-10046 SS5	-	-	-	-	-	-	-	-
Unigene659	Quanjin	7.01688	65.0317	Yes	gi|598023126|ref|XM_007341089.1|	0	Auricularia subglabra TFB-10046 SS5	-	-	-	-	-	-	-	-
Unigene660	Quanjin	181.268	57.7181	Yes	gi|598025334|ref|XM_007341978.1|	0	Auricularia subglabra TFB-10046 SS5	-	-	-	-	-	-	GO:0003735,GO:0005840,GO:0005622,GO:0006412	structural constituent of ribosome,ribosome,intracellular,translation
Unigene661	Quanjin	40.7535	63.6925	Yes	gi|598025430|ref|XM_007342026.1|	0	Auricularia subglabra TFB-10046 SS5	-	-	-	-	-	-	GO:0005515	protein binding
Unigene662	Quanjin	3.57663	63.378	Yes	gi|598040120|ref|XM_007349371.1|	0	Auricularia subglabra TFB-10046 SS5	-	-	-	-	-	-	GO:0005515	protein binding
Unigene663	Quanjin	33.7266	61.7047	Yes	gi|598022551|ref|XM_007340891.1|	0	Auricularia subglabra TFB-10046 SS5	-	-	-	-	-	-	-	-
Unigene664	Quanjin	4.83087	58.6599	Yes	gi|598049024|ref|XM_007353823.1|	0	Auricularia subglabra TFB-10046 SS5	-	-	-	-	-	-	GO:0004100,GO:0006031,GO:0016758	chitin synthase activity,chitin biosynthetic process,transferase activity, transferring hexosyl groups
Unigene665	Quanjin	4.02307	57.5195	No	-	-	-	-	-	-	-	-	-	-	-
Unigene666	Quanjin	3.60499	56.4776	Yes	gi|598025480|ref|XM_007342051.1|	0	Auricularia subglabra TFB-10046 SS5	-	-	-	-	-	-	GO:0003824,GO:0009058,GO:0030170	catalytic activity,biosynthetic process,pyridoxal phosphate binding
Unigene667	Quanjin	25.0458	56.2613	Yes	gi|598026328|ref|XM_007342475.1|	6.47e-130	Auricularia subglabra TFB-10046 SS5	-	-	-	-	-	-	-	-
Unigene668	Quanjin	41.2354	62.1275	Yes	gi|598008936|ref|XM_007336421.1|	0	Auricularia subglabra TFB-10046 SS5	-	-	-	-	-	-	GO:0003824,GO:0005975,GO:0016810	catalytic activity,carbohydrate metabolic process,hydrolase activity, acting on carbon-nitrogen (but not peptide) bonds
Unigene669	Quanjin	19.5692	57.1193	Yes	gi|598020035|ref|XM_007340016.1|	0	Auricularia subglabra TFB-10046 SS5	-	-	-	-	-	-	-	-
Unigene670	Quanjin	31.3085	58.3987	Yes	gi|598021561|ref|XM_007340533.1|	0	Auricularia subglabra TFB-10046 SS5	-	-	-	-	-	-	GO:0003824,GO:0030246,GO:0005975	catalytic activity,carbohydrate binding,carbohydrate metabolic process
Unigene671	Quanjin	3.8199	61.8086	Yes	gi|598050374|ref|XM_007354498.1|	4.17e-77	Auricularia subglabra TFB-10046 SS5	-	-	-	-	-	-	-	-
Unigene672	Quanjin	1.15542	66.2371	Yes	gi|598039500|ref|XM_007349061.1|	1.09e-21	Auricularia subglabra TFB-10046 SS5	-	-	-	-	-	-	-	-
Unigene673	Quanjin	13.8994	56.4337	Yes	gi|598011876|ref|XM_007337187.1|	0	Auricularia subglabra TFB-10046 SS5	-	-	-	-	-	-	-	-
Unigene674	Quanjin	15.9601	54.8264	Yes	gi|598043308|ref|XM_007350965.1|	0	Auricularia subglabra TFB-10046 SS5	-	-	-	-	-	-	GO:0000160,GO:0016020,GO:0006355,GO:0007165,GO:0004871,GO:0016772,GO:0000155,GO:0016021,GO:0005524,GO:0000156,GO:0016310	phosphorelay signal transduction system,membrane,regulation of transcription, DNA-templated,signal transduction,signal transducer activity,transferase activity, transferring phosphorus-containing groups,phosphorelay sensor kinase activity,integral component of membrane,ATP binding,phosphorelay response regulator activity,phosphorylation
Unigene675	Quanjin	2.99902	63.2715	Yes	gi|598013562|ref|XM_007337626.1|	0	Auricularia subglabra TFB-10046 SS5	-	-	-	-	-	-	GO:0004177,GO:0008235,GO:0006508	aminopeptidase activity,metalloexopeptidase activity,proteolysis
Unigene676	Quanjin	228.323	58.1395	Yes	gi|598027908|ref|XM_007343265.1|	1.53e-161	Auricularia subglabra TFB-10046 SS5	-	-	-	-	-	-	GO:0006412,GO:0003735,GO:0005840,GO:0005622	translation,structural constituent of ribosome,ribosome,intracellular
Unigene677	Quanjin	1.38698	62.5442	Yes	gi|598009034|ref|XM_007336448.1|	0	Auricularia subglabra TFB-10046 SS5	-	-	-	-	-	-	GO:0016020	membrane
Unigene678	Quanjin	34.6579	60.2927	Yes	gi|598016736|ref|XM_007338942.1|	0	Auricularia subglabra TFB-10046 SS5	-	-	-	-	-	-	GO:0016459,GO:0051015,GO:0003774,GO:0005524,GO:0005515	myosin complex,actin filament binding,motor activity,ATP binding,protein binding
Unigene679	Quanjin	123.134	56.8591	Yes	gi|598027620|ref|XM_007343121.1|	0	Auricularia subglabra TFB-10046 SS5	-	-	-	-	-	-	GO:0050660,GO:0008812,GO:0016614,GO:0055114,GO:0006066	flavin adenine dinucleotide binding,choline dehydrogenase activity,oxidoreductase activity, acting on CH-OH group of donors,oxidation-reduction process,alcohol metabolic process
Unigene680	Quanjin	1.49778	61.1462	Yes	gi|598037432|ref|XM_007348027.1|	1.15e-138	Auricularia subglabra TFB-10046 SS5	-	-	-	-	-	-	GO:0016787	hydrolase activity
Unigene681	Quanjin	73.7333	57.9053	Yes	gi|598018506|ref|XM_007339585.1|	0	Auricularia subglabra TFB-10046 SS5	-	-	-	-	-	-	GO:0032313,GO:0005097	without function,without function
Unigene682	Quanjin	27.5987	62.1338	Yes	gi|598046192|ref|XM_007352407.1|	0	Auricularia subglabra TFB-10046 SS5	-	-	-	-	-	-	-	-
Unigene683	Quanjin	2.48791	60.6552	Yes	gi|598013470|ref|XM_007337603.1|	0	Auricularia subglabra TFB-10046 SS5	-	-	-	-	-	-	GO:0006284,GO:0016787,GO:0003824,GO:0019104,GO:0006281	base-excision repair,hydrolase activity,catalytic activity,DNA N-glycosylase activity,DNA repair
Unigene684	Quanjin	1.71399	60.9023	Yes	gi|598042752|ref|XM_007350687.1|	0	Auricularia subglabra TFB-10046 SS5	-	-	-	-	-	-	GO:0005515	protein binding
Unigene685	Quanjin	4.8391	60.5514	Yes	gi|598015000|ref|XM_007338091.1|	0	Auricularia subglabra TFB-10046 SS5	-	-	-	-	-	-	GO:0005515	protein binding
Unigene686	Quanjin	50.11	63.3133	Yes	gi|598046432|ref|XM_007352527.1|	0	Auricularia subglabra TFB-10046 SS5	-	-	-	-	-	-	-	-
Unigene687	Quanjin	2.36547	65.0699	Yes	gi|598044236|ref|XM_007351429.1|	1.35e-110	Auricularia subglabra TFB-10046 SS5	-	-	-	-	-	-	-	-
Unigene688	Quanjin	0.185988	59.5752	Yes	gi|598031162|ref|XM_007344892.1|	0	Auricularia subglabra TFB-10046 SS5	-	-	-	-	-	-	GO:0005975,GO:0008152,GO:0016758,GO:0030259	carbohydrate metabolic process,metabolic process,transferase activity, transferring hexosyl groups,lipid glycosylation
Unigene689	Quanjin	0.571523	64.8481	Yes	gi|598020891|ref|XM_007340276.1|	0	Auricularia subglabra TFB-10046 SS5	-	-	-	-	-	-	GO:0016772,GO:0004674,GO:0006468,GO:0004672,GO:0005524,GO:0007094	transferase activity, transferring phosphorus-containing groups,protein serine/threonine kinase activity,protein phosphorylation,protein kinase activity,ATP binding,mitotic spindle assembly checkpoint
Unigene690	Quanjin	24.923	58.011	Yes	gi|598013068|ref|XM_007337496.1|	1.68e-160	Auricularia subglabra TFB-10046 SS5	-	-	-	-	-	-	-	-
Unigene691	Quanjin	2.74872	59.6016	Yes	gi|598027150|ref|XM_007342886.1|	0	Auricularia subglabra TFB-10046 SS5	-	-	-	-	-	-	GO:0050660,GO:0006066,GO:0016614,GO:0008812,GO:0055114	flavin adenine dinucleotide binding,alcohol metabolic process,oxidoreductase activity, acting on CH-OH group of donors,choline dehydrogenase activity,oxidation-reduction process
Unigene692	Quanjin	20.6478	57.1588	Yes	gi|598014798|ref|XM_007337990.1|	0	Auricularia subglabra TFB-10046 SS5	-	-	-	-	-	-	GO:0016772,GO:0005515,GO:0004672,GO:0004674,GO:0006468,GO:0005524	transferase activity, transferring phosphorus-containing groups,protein binding,protein kinase activity,protein serine/threonine kinase activity,protein phosphorylation,ATP binding
Unigene693	Quanjin	4.08532	61.8519	Yes	gi|598018603|ref|XM_007339617.1|	0	Auricularia subglabra TFB-10046 SS5	-	-	-	-	-	-	-	-
Unigene694	Quanjin	4.34624	62.3195	Yes	gi|598032688|ref|XM_007345655.1|	0	Auricularia subglabra TFB-10046 SS5	-	-	-	-	-	-	-	-
Unigene695	Quanjin	2.15437	61.9141	No	-	-	-	-	-	-	-	-	-	-	-
Unigene696	Quanjin	0.812392	59.3696	Yes	gi|598045792|ref|XM_007352207.1|	0	Auricularia subglabra TFB-10046 SS5	-	-	-	-	-	-	GO:0006508,GO:0005618,GO:0016020,GO:0004252	proteolysis,cell wall,membrane,serine-type endopeptidase activity
Unigene697	Quanjin	58.9535	54.7531	Yes	gi|598009550|ref|XM_007336585.1|	0	Auricularia subglabra TFB-10046 SS5	-	-	-	-	-	-	GO:0005634,GO:0003677,GO:0006355,GO:0003700	nucleus,DNA binding,regulation of transcription, DNA-templated,transcription factor activity, sequence-specific DNA binding
Unigene698	Quanjin	0	53.2403	Yes	gi|598041734|ref|XM_007350178.1|	1.12e-26	Auricularia subglabra TFB-10046 SS5	-	-	-	-	-	-	-	-
Unigene699	Quanjin	0.114007	58.3838	Yes	gi|598045980|ref|XM_007352301.1|	0	Auricularia subglabra TFB-10046 SS5	-	-	-	-	-	-	GO:0006465,GO:0016021,GO:0005787,GO:0008233	signal peptide processing,integral component of membrane,signal peptidase complex,peptidase activity
Unigene700	Quanjin	53.4189	54.1788	Yes	gi|598030936|ref|XM_007344779.1|	1.2e-175	Auricularia subglabra TFB-10046 SS5	-	-	-	-	-	-	-	-
Unigene701	Quanjin	57.1654	59.6893	Yes	gi|598021578|ref|XM_007340540.1|	0	Auricularia subglabra TFB-10046 SS5	-	-	-	-	-	-	GO:0030126,GO:0030117,GO:0005515,GO:0006886,GO:0005198,GO:0016192	COPI vesicle coat,membrane coat,protein binding,intracellular protein transport,structural molecule activity,vesicle-mediated transport
Unigene702	Quanjin	0	54.5958	Yes	gi|162463827|ref|NM_001111959.1|	0	Zea mays	-	-	-	-	-	-	-	-
Unigene703	Quanjin	31.0518	64.2899	Yes	gi|598048608|ref|XM_007353615.1|	3.27e-93	Auricularia subglabra TFB-10046 SS5	-	-	-	-	-	-	GO:0003676,GO:0046872	nucleic acid binding,metal ion binding
Unigene704	Quanjin	0.951456	58.1138	Yes	gi|598018027|ref|XM_007339424.1|	0	Auricularia subglabra TFB-10046 SS5	-	-	-	-	-	-	GO:0003899,GO:0006351	DNA-directed 5'-3' RNA polymerase activity,transcription, DNA-templated
Unigene705	Quanjin	8.0336	60.3008	Yes	gi|598029778|ref|XM_007344200.1|	0	Auricularia subglabra TFB-10046 SS5	-	-	-	-	-	-	GO:0008152,GO:0003824	metabolic process,catalytic activity
Unigene706	Quanjin	7.10056	52.3849	Yes	gi|598016382|ref|XM_007338779.1|	0	Auricularia subglabra TFB-10046 SS5	-	-	-	-	-	-	GO:0004416,GO:0008270,GO:0016787,GO:0006750	hydroxyacylglutathione hydrolase activity,zinc ion binding,hydrolase activity,glutathione biosynthetic process
Unigene707	Quanjin	19.6171	57.9828	Yes	gi|598027636|ref|XM_007343129.1|	8.74e-159	Auricularia subglabra TFB-10046 SS5	-	-	-	-	-	-	-	-
Unigene708	Quanjin	89.7467	59.4526	Yes	gi|598010120|ref|XM_007336731.1|	0	Auricularia subglabra TFB-10046 SS5	-	-	-	-	-	-	-	-
Unigene709	Quanjin	3.19681	63.4506	Yes	gi|598027086|ref|XM_007342854.1|	0	Auricularia subglabra TFB-10046 SS5	-	-	-	-	-	-	GO:0004527,GO:0003676	exonuclease activity,nucleic acid binding
Unigene710	Quanjin	49.3502	56.6858	Yes	gi|598041198|ref|XM_007349910.1|	1.9e-94	Auricularia subglabra TFB-10046 SS5	-	-	-	-	-	-	-	-
Unigene711	Quanjin	3.31134	57.8571	Yes	gi|598037666|ref|XM_007348144.1|	0	Auricularia subglabra TFB-10046 SS5	-	-	-	-	-	-	GO:0005515	protein binding
Unigene712	Quanjin	31.8001	66.09	Yes	gi|598043166|ref|XM_007350894.1|	0	Auricularia subglabra TFB-10046 SS5	-	-	-	-	-	-	GO:0038032	termination of G-protein coupled receptor signaling pathway
Unigene713	Quanjin	1.32191	61.3761	Yes	gi|598027022|ref|XM_007342822.1|	0	Auricularia subglabra TFB-10046 SS5	-	-	-	-	-	-	GO:0000062	fatty-acyl-CoA binding
Unigene714	Quanjin	0	60.8625	Yes	gi|598018330|ref|XM_007339526.1|	0	Auricularia subglabra TFB-10046 SS5	-	-	-	-	-	-	GO:0016021	integral component of membrane
Unigene715	Quanjin	0.485239	60.8484	Yes	gi|598054442|ref|XM_007356532.1|	0	Auricularia subglabra TFB-10046 SS5	-	-	-	-	-	-	GO:0016998	cell wall macromolecule catabolic process
Unigene716	Quanjin	1.59143	58.0755	Yes	gi|598028300|ref|XM_007343461.1|	0	Auricularia subglabra TFB-10046 SS5	-	-	-	-	-	-	GO:0003676,GO:0008270	nucleic acid binding,zinc ion binding
Unigene717	Quanjin	3.62582	61.0473	Yes	gi|598036750|ref|XM_007347686.1|	0	Auricularia subglabra TFB-10046 SS5	-	-	-	-	-	-	GO:0003743,GO:0005525,GO:0003924,GO:0006413,GO:0005622	translation initiation factor activity,GTP binding,GTPase activity,translational initiation,intracellular
Unigene718	Quanjin	117.247	59.9148	Yes	gi|598025096|ref|XM_007341859.1|	0	Auricularia subglabra TFB-10046 SS5	-	-	-	-	-	-	GO:0004707,GO:0016772,GO:0004672,GO:0006468,GO:0005524,GO:0004674	MAP kinase activity,transferase activity, transferring phosphorus-containing groups,protein kinase activity,protein phosphorylation,ATP binding,protein serine/threonine kinase activity
Unigene719	Quanjin	1.52123	60.101	Yes	gi|598033510|ref|XM_007346066.1|	0	Auricularia subglabra TFB-10046 SS5	-	-	-	-	-	-	-	-
Unigene720	Quanjin	2.05371	58.4137	Yes	gi|598044272|ref|XM_007351447.1|	1.78e-112	Auricularia subglabra TFB-10046 SS5	-	-	-	-	-	-	GO:0004674,GO:0004672,GO:0016772,GO:0006468,GO:0005524	protein serine/threonine kinase activity,protein kinase activity,transferase activity, transferring phosphorus-containing groups,protein phosphorylation,ATP binding
Unigene721	Quanjin	14.3908	68.5301	Yes	gi|598023607|ref|XM_007341264.1|	0	Auricularia subglabra TFB-10046 SS5	-	-	-	-	-	-	GO:0005515	protein binding
Unigene722	Quanjin	25.9726	59.4151	Yes	gi|598048760|ref|XM_007353691.1|	0	Auricularia subglabra TFB-10046 SS5	-	-	-	-	-	-	GO:0016874	ligase activity
Unigene723	Quanjin	3.0702	60.4922	Yes	gi|598056066|ref|XM_007357344.1|	0	Auricularia subglabra TFB-10046 SS5	-	-	-	-	-	-	GO:0004553,GO:0005975	hydrolase activity, hydrolyzing O-glycosyl compounds,carbohydrate metabolic process
Unigene724	Quanjin	2.83557	52.1851	No	-	-	-	-	-	-	-	-	-	-	-
Unigene725	Quanjin	5.88945	66.1994	Yes	gi|598026192|ref|XM_007342407.1|	9.11e-89	Auricularia subglabra TFB-10046 SS5	-	-	-	-	-	-	GO:0004571,GO:0005509,GO:0016020	mannosyl-oligosaccharide 1,2-alpha-mannosidase activity,calcium ion binding,membrane
Unigene726	Quanjin	3.46493	56.8659	Yes	gi|598032066|ref|XM_007345344.1|	3.98e-112	Auricularia subglabra TFB-10046 SS5	-	-	-	-	-	-	GO:0016773,GO:0000723,GO:0006974,GO:0016772,GO:0004674,GO:0090399,GO:0010212,GO:0016572,GO:0006281,GO:0000077	phosphotransferase activity, alcohol group as acceptor,telomere maintenance,cellular response to DNA damage stimulus,transferase activity, transferring phosphorus-containing groups,protein serine/threonine kinase activity,replicative senescence,response to ionizing radiation,histone phosphorylation,DNA repair,DNA damage checkpoint
Unigene727	Quanjin	1.12509	65.9731	Yes	gi|598009736|ref|XM_007336633.1|	1.75e-29	Auricularia subglabra TFB-10046 SS5	-	-	-	-	-	-	-	-
Unigene728	Quanjin	4.24171	61.3154	Yes	gi|598011338|ref|XM_007337047.1|	0	Auricularia subglabra TFB-10046 SS5	-	-	-	-	-	-	GO:0016021,GO:0055085	integral component of membrane,transmembrane transport
Unigene729	Quanjin	8.38223	59.0969	Yes	gi|598021091|ref|XM_007340351.1|	6.31e-165	Auricularia subglabra TFB-10046 SS5	-	-	-	-	-	-	-	-
Unigene730	Quanjin	0.28302	57.0441	Yes	gi|598041632|ref|XM_007350127.1|	0	Auricularia subglabra TFB-10046 SS5	-	-	-	-	-	-	-	-
Unigene731	Quanjin	4.50081	57.8732	Yes	gi|598016863|ref|XM_007338994.1|	4.02e-117	Auricularia subglabra TFB-10046 SS5	-	-	-	-	-	-	-	-
Unigene732	Quanjin	1.75637	62.3891	Yes	gi|598039164|ref|XM_007348893.1|	0	Auricularia subglabra TFB-10046 SS5	-	-	-	-	-	-	GO:0005515	protein binding
Unigene733	Quanjin	69.5555	58.6694	Yes	gi|598039778|ref|XM_007349200.1|	0	Auricularia subglabra TFB-10046 SS5	-	-	-	-	-	-	-	-
Unigene734	Quanjin	4.59458	55.8418	Yes	gi|598040016|ref|XM_007349319.1|	3.59e-72	Auricularia subglabra TFB-10046 SS5	-	-	-	-	-	-	GO:0004385,GO:0005515,GO:0006163	guanylate kinase activity,protein binding,purine nucleotide metabolic process
Unigene735	Quanjin	13.2398	52.7473	Yes	gi|598021642|ref|XM_007340563.1|	1.18e-46	Auricularia subglabra TFB-10046 SS5	-	-	-	-	-	-	-	-
Unigene736	Quanjin	33.0439	59.7361	Yes	gi|598025560|ref|XM_007342091.1|	0	Auricularia subglabra TFB-10046 SS5	-	-	-	-	-	-	GO:0006596,GO:0003824	polyamine biosynthetic process,catalytic activity
Unigene737	Quanjin	11.3874	59.4643	Yes	gi|598012656|ref|XM_007337392.1|	0	Auricularia subglabra TFB-10046 SS5	-	-	-	-	-	-	GO:0003779,GO:0005622	actin binding,intracellular
Unigene738	Quanjin	0	59.409	Yes	gi|598051904|ref|XM_007355263.1|	6.58e-40	Auricularia subglabra TFB-10046 SS5	-	-	-	-	-	-	-	-
Unigene739	Quanjin	51.0313	58.7251	Yes	gi|598022760|ref|XM_007340963.1|	0	Auricularia subglabra TFB-10046 SS5	-	-	-	-	-	-	GO:0008152,GO:0004160,GO:0009082,GO:0003824	metabolic process,dihydroxy-acid dehydratase activity,branched-chain amino acid biosynthetic process,catalytic activity
Unigene740	Quanjin	0.0586479	54.6834	Yes	gi|598040214|ref|XM_007349418.1|	1.19e-162	Auricularia subglabra TFB-10046 SS5	-	-	-	-	-	-	GO:0016705,GO:0020037,GO:0055114,GO:0005506	oxidoreductase activity, acting on paired donors, with incorporation or reduction of molecular oxygen,heme binding,oxidation-reduction process,iron ion binding
Unigene741	Quanjin	0.071525	55.0063	Yes	-	-	-	gi|1024092849|gb|KZV84351.1|	1.56e-55	Exidia glandulosa HHB12029	-	-	-	-	-
Unigene742	Quanjin	68.1309	58.952	Yes	gi|598025904|ref|XM_007342263.1|	0	Auricularia subglabra TFB-10046 SS5	-	-	-	-	-	-	GO:0016021,GO:0004659,GO:0006744,GO:0009058	integral component of membrane,prenyltransferase activity,ubiquinone biosynthetic process,biosynthetic process
Unigene743	Quanjin	5.34141	55.3433	Yes	gi|598026060|ref|XM_007342341.1|	9.84e-24	Auricularia subglabra TFB-10046 SS5	-	-	-	-	-	-	-	-
Unigene744	Quanjin	0	59.4595	Yes	gi|598031256|ref|XM_007344939.1|	0	Auricularia subglabra TFB-10046 SS5	-	-	-	-	-	-	GO:0016020,GO:0022891,GO:0005215,GO:0006810,GO:0016021,GO:0022857,GO:0055085	membrane,substrate-specific transmembrane transporter activity,transporter activity,transport,integral component of membrane,transmembrane transporter activity,transmembrane transport
Unigene745	Quanjin	16.5075	61.6002	Yes	gi|598021041|ref|XM_007340333.1|	0	Auricularia subglabra TFB-10046 SS5	-	-	-	-	-	-	GO:0003824,GO:0006470,GO:0004722	catalytic activity,protein dephosphorylation,protein serine/threonine phosphatase activity
Unigene746	Quanjin	3.72766	64.6415	Yes	gi|598051918|ref|XM_007355270.1|	0	Auricularia subglabra TFB-10046 SS5	-	-	-	-	-	-	-	-
Unigene747	Quanjin	5.10665	59.0686	Yes	gi|598042296|ref|XM_007350459.1|	6.41e-178	Auricularia subglabra TFB-10046 SS5	-	-	-	-	-	-	-	-
Unigene748	Quanjin	36.3995	59.7255	Yes	gi|598011110|ref|XM_007336987.1|	0	Auricularia subglabra TFB-10046 SS5	-	-	-	-	-	-	GO:0005515,GO:0016791	protein binding,phosphatase activity
Unigene749	Quanjin	2.45563	56.7323	Yes	gi|598037202|ref|XM_007347912.1|	3.66e-97	Auricularia subglabra TFB-10046 SS5	-	-	-	-	-	-	-	-
Unigene750	Quanjin	0.879872	55.792	Yes	gi|598023532|ref|XM_007341236.1|	0	Auricularia subglabra TFB-10046 SS5	-	-	-	-	-	-	GO:0005515	protein binding
Unigene751	Quanjin	24.9993	61.7103	Yes	gi|598042214|ref|XM_007350418.1|	4.45e-166	Auricularia subglabra TFB-10046 SS5	-	-	-	-	-	-	-	-
Unigene752	Quanjin	18.1611	60.9663	Yes	gi|598023789|ref|XM_007341331.1|	0	Auricularia subglabra TFB-10046 SS5	-	-	-	-	-	-	GO:0008536,GO:0006886,GO:0005488	Ran GTPase binding,intracellular protein transport,binding
Unigene753	Quanjin	2.40288	56.3374	Yes	gi|598009162|ref|XM_007336487.1|	0	Auricularia subglabra TFB-10046 SS5	-	-	-	-	-	-	-	-
Unigene754	Quanjin	10.2133	65.5134	Yes	gi|598050492|ref|XM_007354557.1|	0	Auricularia subglabra TFB-10046 SS5	-	-	-	-	-	-	GO:0005515	protein binding
Unigene755	Quanjin	1.5021	65.246	Yes	gi|598008694|ref|XM_007336358.1|	0	Auricularia subglabra TFB-10046 SS5	-	-	-	-	-	-	GO:0006777	Mo-molybdopterin cofactor biosynthetic process
Unigene756	Quanjin	35.9409	57.699	Yes	gi|598029416|ref|XM_007344019.1|	0	Auricularia subglabra TFB-10046 SS5	-	-	-	-	-	-	-	-
Unigene757	Quanjin	23.6262	63.1399	Yes	gi|598029512|ref|XM_007344067.1|	1.04e-127	Auricularia subglabra TFB-10046 SS5	-	-	-	-	-	-	-	-
Unigene758	Quanjin	21.3209	63.144	Yes	gi|598032334|ref|XM_007345478.1|	0	Auricularia subglabra TFB-10046 SS5	-	-	-	-	-	-	GO:0016192,GO:0006810,GO:0016021	vesicle-mediated transport,transport,integral component of membrane
Unigene759	Quanjin	28.7325	59.8252	Yes	gi|598038086|ref|XM_007348354.1|	0	Auricularia subglabra TFB-10046 SS5	-	-	-	-	-	-	GO:0005515	protein binding
Unigene760	Quanjin	0	60.2679	Yes	gi|598052082|ref|XM_007355352.1|	2.99e-150	Auricularia subglabra TFB-10046 SS5	-	-	-	-	-	-	GO:0003824,GO:0008152,GO:0016787	catalytic activity,metabolic process,hydrolase activity
Unigene761	Quanjin	1.70606	53.4236	Yes	-	-	-	gi|1024111686|gb|KZW02847.1|	2.56e-121	Exidia glandulosa HHB12029	-	-	-	GO:0006468,GO:0004672,GO:0005524,GO:0016772	protein phosphorylation,protein kinase activity,ATP binding,transferase activity, transferring phosphorus-containing groups
Unigene762	Quanjin	12.49	64.8313	Yes	gi|598032420|ref|XM_007345521.1|	0	Auricularia subglabra TFB-10046 SS5	-	-	-	-	-	-	-	-
Unigene763	Quanjin	83.785	57.1798	Yes	gi|628842060|ref|XM_007772386.1|	6.31e-08	Coniophora puteana RWD-64-598 SS2	-	-	-	-	-	-	GO:0004190,GO:0006508	aspartic-type endopeptidase activity,proteolysis
Unigene764	Quanjin	7.43107	61.5694	Yes	gi|598057028|ref|XM_007357825.1|	0	Auricularia subglabra TFB-10046 SS5	-	-	-	-	-	-	GO:0016887,GO:0016020,GO:0017111,GO:0005524,GO:0000166	ATPase activity,membrane,nucleoside-triphosphatase activity,ATP binding,nucleotide binding
Unigene765	Quanjin	6.35468	56.2929	Yes	gi|598015534|ref|XM_007338358.1|	0	Auricularia subglabra TFB-10046 SS5	-	-	-	-	-	-	GO:0005741	mitochondrial outer membrane
Unigene766	Quanjin	2.46973	61.2691	No	-	-	-	-	-	-	-	-	-	-	-
Unigene767	Quanjin	34.9752	61.144	Yes	gi|598016865|ref|XM_007338995.1|	0	Auricularia subglabra TFB-10046 SS5	-	-	-	-	-	-	GO:0005515,GO:0035091,GO:0007154	protein binding,phosphatidylinositol binding,cell communication
Unigene768	Quanjin	0	53.5484	Yes	-	-	-	gi|1024111007|gb|KZW02171.1|	9.85e-40	Exidia glandulosa HHB12029	-	-	-	-	-
Unigene769	Quanjin	0.0844851	54.8254	Yes	-	-	-	gi|598031687|ref|XP_007345216.1|	2.6e-29	Auricularia subglabra TFB-10046 SS5	-	-	-	-	-
Unigene770	Quanjin	149.704	60.7582	Yes	gi|598029114|ref|XM_007343868.1|	0	Auricularia subglabra TFB-10046 SS5	-	-	-	-	-	-	GO:0006094,GO:0016874,GO:0004736,GO:0005524,GO:0004075	gluconeogenesis,ligase activity,pyruvate carboxylase activity,ATP binding,biotin carboxylase activity
Unigene771	Quanjin	0.0750978	55.9436	Yes	gi|598023917|ref|XM_007341378.1|	8.97e-37	Auricularia subglabra TFB-10046 SS5	-	-	-	-	-	-	GO:0005515	protein binding
Unigene772	Quanjin	47.5025	44.884	Yes	gi|1008898244|gb|CP014773.1|	0	Mucilaginibacter sp. PAMC 26640	-	-	-	-	-	-	-	-
Unigene773	Quanjin	0.430034	55.0877	Yes	gi|598009866|ref|XM_007336666.1|	5.07e-85	Auricularia subglabra TFB-10046 SS5	-	-	-	-	-	-	-	-
Unigene774	Quanjin	9.49618	59.0067	Yes	gi|598024649|ref|XM_007341638.1|	0	Auricularia subglabra TFB-10046 SS5	-	-	-	-	-	-	GO:0016616,GO:0008152,GO:0055114,GO:0051287,GO:0048037	oxidoreductase activity, acting on the CH-OH group of donors, NAD or NADP as acceptor,metabolic process,oxidation-reduction process,NAD binding,cofactor binding
Unigene775	Quanjin	11.5537	60.309	Yes	gi|598016438|ref|XM_007338806.1|	0	Auricularia subglabra TFB-10046 SS5	-	-	-	-	-	-	GO:0016787	hydrolase activity
Unigene776	Quanjin	2.82568	56.7778	Yes	gi|598027632|ref|XM_007343127.1|	5.13e-34	Auricularia subglabra TFB-10046 SS5	-	-	-	-	-	-	-	-
Unigene777	Quanjin	53.6648	64.0377	Yes	gi|598047272|ref|XM_007352947.1|	0	Auricularia subglabra TFB-10046 SS5	-	-	-	-	-	-	GO:0050660,GO:0016614,GO:0055114	flavin adenine dinucleotide binding,oxidoreductase activity, acting on CH-OH group of donors,oxidation-reduction process
Unigene778	Quanjin	2.07232	63.265	Yes	gi|598024240|ref|XM_007341497.1|	0	Auricularia subglabra TFB-10046 SS5	-	-	-	-	-	-	GO:0016491,GO:0008270,GO:0016747,GO:0055114	oxidoreductase activity,zinc ion binding,transferase activity, transferring acyl groups other than amino-acyl groups,oxidation-reduction process
Unigene779	Quanjin	25.594	64.1909	Yes	gi|598020008|ref|XM_007340009.1|	0	Auricularia subglabra TFB-10046 SS5	-	-	-	-	-	-	-	-
Unigene780	Quanjin	13.2186	59.4138	Yes	gi|598015696|ref|XM_007338439.1|	0	Auricularia subglabra TFB-10046 SS5	-	-	-	-	-	-	GO:0005515	protein binding
Unigene781	Quanjin	19.4353	59.4192	Yes	gi|598009972|ref|XM_007336693.1|	0	Auricularia subglabra TFB-10046 SS5	-	-	-	-	-	-	GO:0016791,GO:0006470,GO:0008138,GO:0004725,GO:0016311	phosphatase activity,protein dephosphorylation,protein tyrosine/serine/threonine phosphatase activity,protein tyrosine phosphatase activity,dephosphorylation
Unigene782	Quanjin	3.89283	65.3345	Yes	gi|598060166|ref|XM_007359394.1|	0	Auricularia subglabra TFB-10046 SS5	-	-	-	-	-	-	GO:0008237,GO:0004222,GO:0006508	metallopeptidase activity,metalloendopeptidase activity,proteolysis
Unigene783	Quanjin	16.395	58.104	Yes	gi|598054106|ref|XM_007356364.1|	5.35e-31	Auricularia subglabra TFB-10046 SS5	-	-	-	-	-	-	GO:0005515	protein binding
Unigene784	Quanjin	3.1969	59.4624	Yes	gi|598022262|ref|XM_007340791.1|	0	Auricularia subglabra TFB-10046 SS5	-	-	-	-	-	-	GO:0005634	nucleus
Unigene785	Quanjin	4.22619	55.6845	Yes	gi|598013806|ref|XM_007337689.1|	0	Auricularia subglabra TFB-10046 SS5	-	-	-	-	-	-	-	-
Unigene786	Quanjin	16.8018	63.5187	Yes	gi|598044248|ref|XM_007351435.1|	3.88e-164	Auricularia subglabra TFB-10046 SS5	-	-	-	-	-	-	GO:0046872,GO:0003676	metal ion binding,nucleic acid binding
Unigene787	Quanjin	0.441198	60.4833	Yes	gi|598047646|ref|XM_007353134.1|	1.07e-85	Auricularia subglabra TFB-10046 SS5	-	-	-	-	-	-	GO:0005515	protein binding
Unigene788	Quanjin	3.31344	56.7662	Yes	gi|598042074|ref|XM_007350348.1|	0	Auricularia subglabra TFB-10046 SS5	-	-	-	-	-	-	GO:0006468,GO:0004674,GO:0004672,GO:0016772,GO:0005524	protein phosphorylation,protein serine/threonine kinase activity,protein kinase activity,transferase activity, transferring phosphorus-containing groups,ATP binding
Unigene789	Quanjin	12.3044	59.4469	Yes	gi|598053946|ref|XM_007356284.1|	0	Auricularia subglabra TFB-10046 SS5	-	-	-	-	-	-	GO:0006355,GO:0003677	regulation of transcription, DNA-templated,DNA binding
Unigene790	Quanjin	0.319388	58.3912	Yes	gi|598039162|ref|XM_007348892.1|	0	Auricularia subglabra TFB-10046 SS5	-	-	-	-	-	-	GO:0016787	hydrolase activity
Unigene791	Quanjin	6.80027	56.7882	Yes	gi|598014682|ref|XM_007337932.1|	0	Auricularia subglabra TFB-10046 SS5	-	-	-	-	-	-	GO:0009013,GO:0016491,GO:0055114,GO:0008152,GO:0016620,GO:0009450	succinate-semialdehyde dehydrogenase [NAD(P)+] activity,oxidoreductase activity,oxidation-reduction process,metabolic process,oxidoreductase activity, acting on the aldehyde or oxo group of donors, NAD or NADP as acceptor,gamma-aminobutyric acid catabolic process
Unigene792	Quanjin	0.44208	60.9656	Yes	gi|598053646|ref|XM_007356134.1|	0	Auricularia subglabra TFB-10046 SS5	-	-	-	-	-	-	GO:0019904	protein domain specific binding
Unigene793	Quanjin	32.0798	62.488	Yes	gi|598010386|ref|XM_007336802.1|	0	Auricularia subglabra TFB-10046 SS5	-	-	-	-	-	-	GO:0046873,GO:0030001,GO:0055085,GO:0016020	metal ion transmembrane transporter activity,metal ion transport,transmembrane transport,membrane
Unigene794	Quanjin	3.8141	57.8838	No	-	-	-	-	-	-	-	-	-	-	-
Unigene795	Quanjin	0	58.0247	Yes	-	-	-	gi|598040285|ref|XP_007349515.1|	7.09e-27	Auricularia subglabra TFB-10046 SS5	-	-	-	-	-
Unigene796	Quanjin	21.0069	59.6048	Yes	gi|598041824|ref|XM_007350223.1|	0	Auricularia subglabra TFB-10046 SS5	-	-	-	-	-	-	GO:0005509,GO:0016020	calcium ion binding,membrane
Unigene797	Quanjin	0.241259	60.8924	Yes	gi|598042716|ref|XM_007350669.1|	1.73e-130	Auricularia subglabra TFB-10046 SS5	-	-	-	-	-	-	-	-
Unigene798	Quanjin	1.45418	60.6541	Yes	gi|598055478|ref|XM_007357050.1|	1.44e-155	Auricularia subglabra TFB-10046 SS5	-	-	-	-	-	-	GO:0005524	ATP binding
Unigene799	Quanjin	139.034	56.9883	Yes	gi|598013292|ref|XM_007337558.1|	0	Auricularia subglabra TFB-10046 SS5	-	-	-	-	-	-	GO:0016491,GO:0045892,GO:0010181	oxidoreductase activity,negative regulation of transcription, DNA-templated,FMN binding
Unigene800	Quanjin	2.00188	62.6134	Yes	gi|598044442|ref|XM_007351532.1|	9.4e-164	Auricularia subglabra TFB-10046 SS5	-	-	-	-	-	-	GO:0004252,GO:0006508	serine-type endopeptidase activity,proteolysis
Unigene801	Quanjin	10.9386	55.5066	Yes	-	-	-	gi|1024102151|gb|KZV93415.1|	4.79e-06	Exidia glandulosa HHB12029	-	-	-	GO:0003676	nucleic acid binding
Unigene802	Quanjin	6.06107	57.8847	Yes	gi|598015358|ref|XM_007338270.1|	0	Auricularia subglabra TFB-10046 SS5	-	-	-	-	-	-	GO:0006139,GO:0008168	nucleobase-containing compound metabolic process,methyltransferase activity
Unigene803	Quanjin	1.97445	55.1527	Yes	gi|598042068|ref|XM_007350345.1|	0	Auricularia subglabra TFB-10046 SS5	-	-	-	-	-	-	GO:0008677,GO:0016491,GO:0016616,GO:0050661,GO:0055114,GO:0050662	2-dehydropantoate 2-reductase activity,oxidoreductase activity,oxidoreductase activity, acting on the CH-OH group of donors, NAD or NADP as acceptor,NADP binding,oxidation-reduction process,coenzyme binding
Unigene804	Quanjin	0.111702	55.6325	Yes	gi|598035842|ref|XM_007347232.1|	7.88e-15	Auricularia subglabra TFB-10046 SS5	-	-	-	-	-	-	GO:0046872,GO:0003676	metal ion binding,nucleic acid binding
Unigene805	Quanjin	0	55.6634	Yes	gi|598044142|ref|XM_007351382.1|	1.49e-13	Auricularia subglabra TFB-10046 SS5	-	-	-	-	-	-	-	-
Unigene806	Quanjin	0	57.7068	No	-	-	-	-	-	-	-	-	-	-	-
Unigene807	Quanjin	7.77154	62.6643	Yes	gi|598042702|ref|XM_007350662.1|	0	Auricularia subglabra TFB-10046 SS5	-	-	-	-	-	-	-	-
Unigene808	Quanjin	0	57.2526	Yes	-	-	-	gi|598026189|ref|XP_007342467.1|	4.22e-53	Auricularia subglabra TFB-10046 SS5	-	-	-	GO:0005515	protein binding
Unigene809	Quanjin	1.61812	65.1469	Yes	gi|598056078|ref|XM_007357350.1|	0	Auricularia subglabra TFB-10046 SS5	-	-	-	-	-	-	GO:0055114,GO:0010181,GO:0016491	oxidation-reduction process,FMN binding,oxidoreductase activity
Unigene810	Quanjin	0.193903	57.9777	Yes	gi|598054280|ref|XM_007356451.1|	8.49e-84	Auricularia subglabra TFB-10046 SS5	-	-	-	-	-	-	GO:0016772,GO:0004672,GO:0006468,GO:0004674,GO:0005524	transferase activity, transferring phosphorus-containing groups,protein kinase activity,protein phosphorylation,protein serine/threonine kinase activity,ATP binding
Unigene811	Quanjin	83.2102	61.2709	Yes	gi|598035730|ref|XM_007347176.1|	0	Auricularia subglabra TFB-10046 SS5	-	-	-	-	-	-	GO:0004672,GO:0016772,GO:0005524,GO:0004674,GO:0006468	protein kinase activity,transferase activity, transferring phosphorus-containing groups,ATP binding,protein serine/threonine kinase activity,protein phosphorylation
Unigene812	Quanjin	0.699504	56.7268	No	-	-	-	-	-	-	-	-	-	-	-
Unigene813	Quanjin	0.0430069	62.7015	Yes	gi|598038088|ref|XM_007348355.1|	0	Auricularia subglabra TFB-10046 SS5	-	-	-	-	-	-	GO:0016597,GO:0004072,GO:0008152,GO:0008652,GO:0009089	amino acid binding,aspartate kinase activity,metabolic process,cellular amino acid biosynthetic process,lysine biosynthetic process via diaminopimelate
Unigene814	Quanjin	16.2405	66.1262	Yes	gi|598025634|ref|XM_007342128.1|	0	Auricularia subglabra TFB-10046 SS5	-	-	-	-	-	-	-	-
Unigene815	Quanjin	9.51925	62.0966	Yes	gi|598049582|ref|XM_007354102.1|	0	Auricularia subglabra TFB-10046 SS5	-	-	-	-	-	-	GO:0006914	autophagy
Unigene816	Quanjin	0	53.2787	Yes	-	-	-	gi|1024092842|gb|KZV84345.1|	1.78e-40	Exidia glandulosa HHB12029	-	-	-	GO:0000166	nucleotide binding
Unigene817	Quanjin	0.545468	61.0149	Yes	gi|598058088|ref|XM_007358355.1|	5.44e-162	Auricularia subglabra TFB-10046 SS5	-	-	-	-	-	-	GO:0003677,GO:0006310,GO:0015074	DNA binding,DNA recombination,DNA integration
Unigene818	Quanjin	117.137	57.8076	Yes	gi|598018815|ref|XM_007339681.1|	0	Auricularia subglabra TFB-10046 SS5	-	-	-	-	-	-	GO:0030170,GO:0009058,GO:0008483,GO:0003824,GO:0006520	pyridoxal phosphate binding,biosynthetic process,transaminase activity,catalytic activity,cellular amino acid metabolic process
Unigene819	Quanjin	2.17884	55.2593	No	-	-	-	-	-	-	-	-	-	-	-
Unigene820	Quanjin	2.50651	56.6996	Yes	gi|598042898|ref|XM_007350760.1|	5.94e-146	Auricularia subglabra TFB-10046 SS5	-	-	-	-	-	-	GO:0005515,GO:0008270	protein binding,zinc ion binding
Unigene821	Quanjin	6.18129	58.8411	Yes	gi|598042764|ref|XM_007350693.1|	0	Auricularia subglabra TFB-10046 SS5	-	-	-	-	-	-	GO:0035023,GO:0035556,GO:0005089,GO:0005083	regulation of Rho protein signal transduction,intracellular signal transduction,Rho guanyl-nucleotide exchange factor activity,without function
Unigene822	Quanjin	1.82448	59.2713	Yes	gi|598037742|ref|XM_007348182.1|	0	Auricularia subglabra TFB-10046 SS5	-	-	-	-	-	-	GO:0008026,GO:0043140,GO:0003676,GO:0006281,GO:0004386,GO:0005524,GO:0006260,GO:0006310	ATP-dependent helicase activity,ATP-dependent 3'-5' DNA helicase activity,nucleic acid binding,DNA repair,helicase activity,ATP binding,DNA replication,DNA recombination
Unigene823	Quanjin	1.35519	53.2481	Yes	gi|598009662|ref|XM_007336614.1|	0	Auricularia subglabra TFB-10046 SS5	-	-	-	-	-	-	GO:0016887,GO:0017111,GO:0005524,GO:0000166	ATPase activity,nucleoside-triphosphatase activity,ATP binding,nucleotide binding
Unigene824	Quanjin	7.93892	65.6003	Yes	gi|598022823|ref|XM_007340985.1|	0	Auricularia subglabra TFB-10046 SS5	-	-	-	-	-	-	-	-
Unigene825	Quanjin	2.84906	54.2007	Yes	gi|598021382|ref|XM_007340466.1|	7.46e-154	Auricularia subglabra TFB-10046 SS5	-	-	-	-	-	-	GO:0005515	protein binding
Unigene826	Quanjin	4.51775	63.9883	Yes	gi|598015330|ref|XM_007338256.1|	0	Auricularia subglabra TFB-10046 SS5	-	-	-	-	-	-	-	-
Unigene827	Quanjin	29.0421	58.8797	Yes	gi|598036768|ref|XM_007347695.1|	0	Auricularia subglabra TFB-10046 SS5	-	-	-	-	-	-	GO:0004386,GO:0003676,GO:0008026,GO:0005524	helicase activity,nucleic acid binding,ATP-dependent helicase activity,ATP binding
Unigene828	Quanjin	10.7216	62.5449	Yes	gi|598022276|ref|XM_007340796.1|	0	Auricularia subglabra TFB-10046 SS5	-	-	-	-	-	-	-	-
Unigene829	Quanjin	0.273534	56.1341	Yes	gi|598017344|ref|XM_007339181.1|	0	Auricularia subglabra TFB-10046 SS5	-	-	-	-	-	-	GO:0005694,GO:0003677,GO:0003917,GO:0006265,GO:0003918	chromosome,DNA binding,DNA topoisomerase type I activity,DNA topological change,DNA topoisomerase type II (ATP-hydrolyzing) activity
Unigene830	Quanjin	0.056518	60.3906	Yes	gi|598040208|ref|XM_007349415.1|	0	Auricularia subglabra TFB-10046 SS5	-	-	-	-	-	-	-	-
Unigene831	Quanjin	11.157	59.4398	Yes	gi|598045428|ref|XM_007352025.1|	0	Auricularia subglabra TFB-10046 SS5	-	-	-	-	-	-	GO:0000166,GO:0017111	nucleotide binding,nucleoside-triphosphatase activity
Unigene832	Quanjin	36.2465	62.8643	Yes	gi|598040370|ref|XM_007349496.1|	0	Auricularia subglabra TFB-10046 SS5	-	-	-	-	-	-	GO:0046872	metal ion binding
Unigene833	Quanjin	2.38412	65.9626	Yes	gi|598054978|ref|XM_007356800.1|	0	Auricularia subglabra TFB-10046 SS5	-	-	-	-	-	-	GO:0003677,GO:0005622,GO:0004519,GO:0008270,GO:0006281	DNA binding,intracellular,endonuclease activity,zinc ion binding,DNA repair
Unigene834	Quanjin	7.74861	55.0518	Yes	gi|598010002|ref|XM_007336701.1|	0	Auricularia subglabra TFB-10046 SS5	-	-	-	-	-	-	GO:0006508,GO:0008234	proteolysis,cysteine-type peptidase activity
Unigene835	Quanjin	1.58114	54.8815	Yes	gi|598025350|ref|XM_007341986.1|	1.62e-07	Auricularia subglabra TFB-10046 SS5	-	-	-	-	-	-	-	-
Unigene836	Quanjin	0.689357	54.8029	Yes	gi|598021100|ref|XM_007340355.1|	3.23e-87	Auricularia subglabra TFB-10046 SS5	-	-	-	-	-	-	GO:0006468,GO:0016772,GO:0004672,GO:0005524	protein phosphorylation,transferase activity, transferring phosphorus-containing groups,protein kinase activity,ATP binding
Unigene837	Quanjin	2.59565	59.116	Yes	gi|598044622|ref|XM_007351622.1|	4.22e-54	Auricularia subglabra TFB-10046 SS5	-	-	-	-	-	-	GO:0003677,GO:0006351,GO:0003899,GO:0008270	DNA binding,transcription, DNA-templated,DNA-directed 5'-3' RNA polymerase activity,zinc ion binding
Unigene838	Quanjin	18.1585	57.2441	Yes	gi|598044416|ref|XM_007351519.1|	0	Auricularia subglabra TFB-10046 SS5	-	-	-	-	-	-	GO:0016787,GO:0009166	hydrolase activity,nucleotide catabolic process
Unigene839	Quanjin	3.26826	54.2222	Yes	gi|992090935|ref|XM_015548147.1|	2.68e-21	Aspergillus nomius NRRL 13137	-	-	-	-	-	-	-	-
Unigene840	Quanjin	25.0877	55.2013	Yes	gi|1032524578|emb|LT576451.1|	0	Curtobacterium sp. 9128	-	-	-	-	-	-	-	-
Unigene841	Quanjin	0.651913	59.7163	Yes	gi|598049808|ref|XM_007354215.1|	0	Auricularia subglabra TFB-10046 SS5	-	-	-	-	-	-	GO:0005524,GO:0016818	ATP binding,hydrolase activity, acting on acid anhydrides, in phosphorus-containing anhydrides
Unigene842	Quanjin	2.76792	58.2857	Yes	gi|598028926|ref|XM_007343774.1|	0	Auricularia subglabra TFB-10046 SS5	-	-	-	-	-	-	GO:0035556	intracellular signal transduction
Unigene843	Quanjin	0.538269	57.5676	Yes	gi|598032664|ref|XM_007345643.1|	0	Auricularia subglabra TFB-10046 SS5	-	-	-	-	-	-	-	-
Unigene844	Quanjin	6.42675	61.6941	Yes	gi|598027128|ref|XM_007342875.1|	0	Auricularia subglabra TFB-10046 SS5	-	-	-	-	-	-	-	-
Unigene845	Quanjin	0.464221	60.1578	Yes	gi|598018225|ref|XM_007339490.1|	0	Auricularia subglabra TFB-10046 SS5	-	-	-	-	-	-	GO:0007155,GO:0005515	cell adhesion,protein binding
Unigene846	Quanjin	2.35368	58.7106	Yes	-	-	-	gi|598032483|ref|XP_007345614.1|	2.08e-20	Auricularia subglabra TFB-10046 SS5	-	-	-	-	-
Unigene847	Quanjin	0.65519	60.9354	Yes	gi|598022707|ref|XM_007340945.1|	0	Auricularia subglabra TFB-10046 SS5	-	-	-	-	-	-	-	-
Unigene848	Quanjin	22771	59.7101	Yes	gi|598054428|ref|XM_007356525.1|	1.95e-83	Auricularia subglabra TFB-10046 SS5	-	-	-	-	-	-	GO:0006950	response to stress
Unigene849	Quanjin	0.519501	62.3551	Yes	gi|598008272|ref|XM_007336245.1|	0	Auricularia subglabra TFB-10046 SS5	-	-	-	-	-	-	GO:0005694,GO:0051276,GO:0005524,GO:0005515	chromosome,chromosome organization,ATP binding,protein binding
Unigene850	Quanjin	101.848	61.3046	Yes	gi|598044142|ref|XM_007351382.1|	0	Auricularia subglabra TFB-10046 SS5	-	-	-	-	-	-	GO:0020037,GO:0006979,GO:0004601,GO:0055114	heme binding,response to oxidative stress,peroxidase activity,oxidation-reduction process
Unigene851	Quanjin	2.00171	58.5592	Yes	gi|598041742|ref|XM_007350182.1|	0	Auricularia subglabra TFB-10046 SS5	-	-	-	-	-	-	-	-
Unigene852	Quanjin	15.2939	58.4231	Yes	gi|598022548|ref|XM_007340890.1|	0	Auricularia subglabra TFB-10046 SS5	-	-	-	-	-	-	GO:0003824,GO:0004018,GO:0009152	catalytic activity,N6-(1,2-dicarboxyethyl)AMP AMP-lyase (fumarate-forming) activity,purine ribonucleotide biosynthetic process
Unigene853	Quanjin	2.8376	61.1864	Yes	gi|598008848|ref|XM_007336397.1|	0	Auricularia subglabra TFB-10046 SS5	-	-	-	-	-	-	GO:0003924,GO:0031683,GO:0007186,GO:0004871,GO:0019001	GTPase activity,G-protein beta/gamma-subunit complex binding,G-protein coupled receptor signaling pathway,signal transducer activity,guanyl nucleotide binding
Unigene854	Quanjin	15.7904	61.8989	Yes	gi|598015188|ref|XM_007338185.1|	0	Auricularia subglabra TFB-10046 SS5	-	-	-	-	-	-	GO:0005515	protein binding
Unigene855	Quanjin	6.49759	56.8959	Yes	gi|598015384|ref|XM_007338283.1|	0	Auricularia subglabra TFB-10046 SS5	-	-	-	-	-	-	GO:0008233,GO:0005737,GO:0006508,GO:0004177	peptidase activity,cytoplasm,proteolysis,aminopeptidase activity
Unigene856	Quanjin	0	52.0936	Yes	gi|195636733|gb|EU965717.1|	0	Zea mays	-	-	-	-	-	-	GO:0003743,GO:0006413	translation initiation factor activity,translational initiation
Unigene857	Quanjin	4.57746	57.9322	Yes	gi|598011178|ref|XM_007337004.1|	2.67e-86	Auricularia subglabra TFB-10046 SS5	-	-	-	-	-	-	GO:0005515	protein binding
Unigene858	Quanjin	3.25521	56.8891	Yes	-	-	-	gi|598051127|ref|XP_007354936.1|	1.35e-17	Auricularia subglabra TFB-10046 SS5	-	-	-	-	-
Unigene859	Quanjin	3.07214	57.8807	Yes	gi|598039622|ref|XM_007349122.1|	1.77e-73	Auricularia subglabra TFB-10046 SS5	-	-	-	-	-	-	-	-
Unigene860	Quanjin	1.32279	60.0858	Yes	-	-	-	gi|1024099593|gb|KZV90905.1|	4.95e-26	Exidia glandulosa HHB12029	-	-	-	GO:0004553,GO:0005576,GO:0030248,GO:0005975	hydrolase activity, hydrolyzing O-glycosyl compounds,extracellular region,cellulose binding,carbohydrate metabolic process
Unigene861	Quanjin	0	57.3733	Yes	gi|598041626|ref|XM_007350124.1|	0	Auricularia subglabra TFB-10046 SS5	-	-	-	-	-	-	-	-
Unigene862	Quanjin	0	60.3286	Yes	gi|598026372|ref|XM_007342497.1|	6.36e-29	Auricularia subglabra TFB-10046 SS5	-	-	-	-	-	-	-	-
Unigene863	Quanjin	70.3037	55.7111	Yes	gi|598029626|ref|XM_007344124.1|	0	Auricularia subglabra TFB-10046 SS5	-	-	-	-	-	-	GO:0004806,GO:0006629	triglyceride lipase activity,lipid metabolic process
Unigene864	Quanjin	26.3954	59.1747	Yes	gi|598028792|ref|XM_007343707.1|	0	Auricularia subglabra TFB-10046 SS5	-	-	-	-	-	-	GO:0005515	protein binding
Unigene865	Quanjin	0.788435	57.58	Yes	gi|598028696|ref|XM_007343659.1|	0	Auricularia subglabra TFB-10046 SS5	-	-	-	-	-	-	GO:0016491	oxidoreductase activity
Unigene866	Quanjin	1.50839	61.097	Yes	-	-	-	gi|1024101724|gb|KZV92995.1|	4.4e-66	Exidia glandulosa HHB12029	-	-	-	-	-
Unigene867	Quanjin	3.84418	58.7976	Yes	gi|598015238|ref|XM_007338210.1|	0	Auricularia subglabra TFB-10046 SS5	-	-	-	-	-	-	GO:0042254,GO:0005634	ribosome biogenesis,nucleus
Unigene868	Quanjin	0.871556	56.7568	Yes	gi|598021905|ref|XM_007340665.1|	2.07e-127	Auricularia subglabra TFB-10046 SS5	-	-	-	-	-	-	GO:0016787	hydrolase activity
Unigene869	Quanjin	305.298	63.4825	Yes	gi|598039164|ref|XM_007348893.1|	0	Auricularia subglabra TFB-10046 SS5	-	-	-	-	-	-	GO:0005515	protein binding
Unigene870	Quanjin	0.160094	62.1277	Yes	gi|598049080|ref|XM_007353851.1|	1.4e-61	Auricularia subglabra TFB-10046 SS5	-	-	-	-	-	-	-	-
Unigene871	Quanjin	44.8901	51.4463	Yes	gi|598012366|ref|XM_007337315.1|	5.22e-94	Auricularia subglabra TFB-10046 SS5	-	-	-	-	-	-	-	-
Unigene872	Quanjin	11.8593	54.5658	Yes	gi|598018210|ref|XM_007339485.1|	0	Auricularia subglabra TFB-10046 SS5	-	-	-	-	-	-	GO:0006887,GO:0000145	exocytosis,exocyst
Unigene873	Quanjin	3.67899	59.263	Yes	gi|598021368|ref|XM_007340460.1|	0	Auricularia subglabra TFB-10046 SS5	-	-	-	-	-	-	GO:0016772	transferase activity, transferring phosphorus-containing groups
Unigene874	Quanjin	0.768625	57.5627	Yes	gi|598036926|ref|XM_007347774.1|	2.45e-40	Auricularia subglabra TFB-10046 SS5	-	-	-	-	-	-	GO:0004672,GO:0006468,GO:0016772,GO:0005524	protein kinase activity,protein phosphorylation,transferase activity, transferring phosphorus-containing groups,ATP binding
Unigene875	Quanjin	1.06594	56.7205	Yes	-	-	-	gi|1024092849|gb|KZV84351.1|	0	Exidia glandulosa HHB12029	-	-	-	-	-
Unigene876	Quanjin	33.7602	57.0117	Yes	gi|598046534|ref|XM_007352578.1|	0	Auricularia subglabra TFB-10046 SS5	-	-	-	-	-	-	GO:0016747,GO:0016491,GO:0008270,GO:0055114	transferase activity, transferring acyl groups other than amino-acyl groups,oxidoreductase activity,zinc ion binding,oxidation-reduction process
Unigene877	Quanjin	0.339396	63.2	Yes	gi|598015486|ref|XM_007338334.1|	0	Auricularia subglabra TFB-10046 SS5	-	-	-	-	-	-	GO:0016020,GO:0005215,GO:0006810	membrane,transporter activity,transport
Unigene878	Quanjin	567.15	58.7353	Yes	gi|598021736|ref|XM_007340600.1|	3.6e-178	Auricularia subglabra TFB-10046 SS5	-	-	-	-	-	-	GO:0006334,GO:0005634,GO:0003677,GO:0000786,GO:0046982	nucleosome assembly,nucleus,DNA binding,nucleosome,protein heterodimerization activity
Unigene879	Quanjin	73.8829	54.8213	Yes	gi|598012660|ref|XM_007337393.1|	0	Auricularia subglabra TFB-10046 SS5	-	-	-	-	-	-	GO:0016714,GO:0055114	oxidoreductase activity, acting on paired donors, with incorporation or reduction of molecular oxygen, reduced pteridine as one donor, and incorporation of one atom of oxygen,oxidation-reduction process
Unigene880	Quanjin	3.49147	60.4361	Yes	gi|598044106|ref|XM_007351364.1|	0	Auricularia subglabra TFB-10046 SS5	-	-	-	-	-	-	GO:0055114,GO:0016491	oxidation-reduction process,oxidoreductase activity
Unigene881	Quanjin	28.9297	54.6931	Yes	gi|598021799|ref|XM_007340623.1|	1.32e-98	Auricularia subglabra TFB-10046 SS5	-	-	-	-	-	-	GO:0003677,GO:0046983,GO:0003899,GO:0006351	DNA binding,protein dimerization activity,DNA-directed 5'-3' RNA polymerase activity,transcription, DNA-templated
Unigene882	Quanjin	1.39129	51.8621	No	-	-	-	-	-	-	-	-	-	-	-
Unigene883	Quanjin	0	60.333	Yes	gi|598035300|ref|XM_007346961.1|	0	Auricularia subglabra TFB-10046 SS5	-	-	-	-	-	-	GO:0000166,GO:0006810,GO:0017111,GO:0016887,GO:0055085,GO:0016021,GO:0005524,GO:0042626	nucleotide binding,transport,nucleoside-triphosphatase activity,ATPase activity,transmembrane transport,integral component of membrane,ATP binding,ATPase activity, coupled to transmembrane movement of substances
Unigene884	Quanjin	23.0973	60.0272	Yes	gi|598028720|ref|XM_007343671.1|	0	Auricularia subglabra TFB-10046 SS5	-	-	-	-	-	-	-	-
Unigene885	Quanjin	1.15119	60.2348	Yes	gi|598023930|ref|XM_007341383.1|	1.1e-110	Auricularia subglabra TFB-10046 SS5	-	-	-	-	-	-	GO:0003824	catalytic activity
Unigene886	Quanjin	4.41325	54.1597	No	-	-	-	-	-	-	-	-	-	-	-
Unigene887	Quanjin	0	54.7867	Yes	gi|598046910|ref|XM_007352766.1|	7.62e-26	Auricularia subglabra TFB-10046 SS5	-	-	-	-	-	-	GO:0005515	protein binding
Unigene888	Quanjin	4.50932	61.1663	Yes	gi|598018284|ref|XM_007339510.1|	0	Auricularia subglabra TFB-10046 SS5	-	-	-	-	-	-	GO:0044249,GO:0044237	cellular biosynthetic process,cellular metabolic process
Unigene889	Quanjin	32.5082	53.5797	Yes	gi|598018420|ref|XM_007339556.1|	0	Auricularia subglabra TFB-10046 SS5	-	-	-	-	-	-	GO:0005215,GO:0016020,GO:0006810	transporter activity,membrane,transport
Unigene890	Quanjin	1.88172	60.369	Yes	gi|598023680|ref|XM_007341291.1|	0	Auricularia subglabra TFB-10046 SS5	-	-	-	-	-	-	-	-
Unigene891	Quanjin	1.50336	64.9533	Yes	gi|598041508|ref|XM_007350065.1|	0	Auricularia subglabra TFB-10046 SS5	-	-	-	-	-	-	GO:0016021,GO:0004506,GO:0016491,GO:0050660,GO:0008152,GO:0055114	integral component of membrane,squalene monooxygenase activity,oxidoreductase activity,flavin adenine dinucleotide binding,metabolic process,oxidation-reduction process
Unigene892	Quanjin	8.30975	58.4142	Yes	gi|598039078|ref|XM_007348850.1|	0	Auricularia subglabra TFB-10046 SS5	-	-	-	-	-	-	-	-
Unigene893	Quanjin	3.40932	54.213	Yes	gi|598030688|ref|XM_007344655.1|	2.1e-52	Auricularia subglabra TFB-10046 SS5	-	-	-	-	-	-	-	-
Unigene894	Quanjin	7.77955	56.377	Yes	gi|598021882|ref|XM_007340655.1|	9.13e-31	Auricularia subglabra TFB-10046 SS5	-	-	-	-	-	-	-	-
Unigene895	Quanjin	3.11452	56.8863	Yes	gi|598042116|ref|XM_007350369.1|	0	Auricularia subglabra TFB-10046 SS5	-	-	-	-	-	-	GO:0008270,GO:0005515	zinc ion binding,protein binding
Unigene896	Quanjin	125.7	65.8537	Yes	gi|598022811|ref|XM_007340981.1|	0	Auricularia subglabra TFB-10046 SS5	-	-	-	-	-	-	-	-
Unigene897	Quanjin	48.6839	60.1774	Yes	gi|598032768|ref|XM_007345695.1|	0	Auricularia subglabra TFB-10046 SS5	-	-	-	-	-	-	GO:0005634,GO:0008270,GO:0003676,GO:0003677,GO:0003684,GO:0006281,GO:0005515	nucleus,zinc ion binding,nucleic acid binding,DNA binding,damaged DNA binding,DNA repair,protein binding
Unigene898	Quanjin	0.33643	57.4776	Yes	gi|598048748|ref|XM_007353685.1|	0	Auricularia subglabra TFB-10046 SS5	-	-	-	-	-	-	GO:0005524,GO:0017111,GO:0000166	ATP binding,nucleoside-triphosphatase activity,nucleotide binding
Unigene899	Quanjin	1.5795	57.8735	Yes	gi|598022438|ref|XM_007340852.1|	0	Auricularia subglabra TFB-10046 SS5	-	-	-	-	-	-	GO:0046872	metal ion binding
Unigene900	Quanjin	7.72423	64.0285	Yes	gi|598040104|ref|XM_007349363.1|	0	Auricularia subglabra TFB-10046 SS5	-	-	-	-	-	-	GO:0005524,GO:0005515	ATP binding,protein binding
Unigene901	Quanjin	12.2313	58.2136	Yes	gi|598023428|ref|XM_007341198.1|	0	Auricularia subglabra TFB-10046 SS5	-	-	-	-	-	-	-	-
Unigene902	Quanjin	1.71409	54.595	Yes	gi|598015136|ref|XM_007338159.1|	7.96e-125	Auricularia subglabra TFB-10046 SS5	-	-	-	-	-	-	-	-
Unigene903	Quanjin	0.364564	60.411	Yes	gi|598035166|ref|XM_007346894.1|	2.23e-127	Auricularia subglabra TFB-10046 SS5	-	-	-	-	-	-	GO:0016779,GO:0006281,GO:0003677,GO:0003887,GO:0003824	nucleotidyltransferase activity,DNA repair,DNA binding,DNA-directed DNA polymerase activity,catalytic activity
Unigene904	Quanjin	170.245	60.8791	Yes	gi|598012630|ref|XM_007337385.1|	0	Auricularia subglabra TFB-10046 SS5	-	-	-	-	-	-	GO:0006468,GO:0005524,GO:0004674,GO:0016772,GO:0004672	protein phosphorylation,ATP binding,protein serine/threonine kinase activity,transferase activity, transferring phosphorus-containing groups,protein kinase activity
Unigene905	Quanjin	31.4546	63.8525	Yes	gi|598022332|ref|XM_007340815.1|	0	Auricularia subglabra TFB-10046 SS5	-	-	-	-	-	-	GO:0008270,GO:0005515	zinc ion binding,protein binding
Unigene906	Quanjin	8.99405	58.9328	Yes	gi|598012060|ref|XM_007337234.1|	0	Auricularia subglabra TFB-10046 SS5	-	-	-	-	-	-	GO:0008442,GO:0055114,GO:0050662,GO:0006573,GO:0016491,GO:0004616,GO:0006098,GO:0016616	3-hydroxyisobutyrate dehydrogenase activity,oxidation-reduction process,coenzyme binding,valine metabolic process,oxidoreductase activity,phosphogluconate dehydrogenase (decarboxylating) activity,pentose-phosphate shunt,oxidoreductase activity, acting on the CH-OH group of donors, NAD or NADP as acceptor
Unigene907	Quanjin	0.19506	64.4455	Yes	gi|598030904|ref|XM_007344763.1|	0	Auricularia subglabra TFB-10046 SS5	-	-	-	-	-	-	GO:0005975,GO:0004553	carbohydrate metabolic process,hydrolase activity, hydrolyzing O-glycosyl compounds
Unigene908	Quanjin	6.87565	56.01	Yes	gi|598015810|ref|XM_007338496.1|	0	Auricularia subglabra TFB-10046 SS5	-	-	-	-	-	-	GO:0009982,GO:0001522,GO:0003723,GO:0009451	pseudouridine synthase activity,pseudouridine synthesis,RNA binding,RNA modification
Unigene909	Quanjin	74.2263	57.8824	Yes	gi|598024455|ref|XM_007341572.1|	9.89e-80	Auricularia subglabra TFB-10046 SS5	-	-	-	-	-	-	-	-
Unigene910	Quanjin	0	53.8462	Yes	gi|598053656|ref|XM_007356139.1|	2.64e-46	Auricularia subglabra TFB-10046 SS5	-	-	-	-	-	-	-	-
Unigene911	Quanjin	1.35199	59.4499	Yes	gi|598043574|ref|XM_007351098.1|	2e-87	Auricularia subglabra TFB-10046 SS5	-	-	-	-	-	-	-	-
Unigene912	Quanjin	0.487895	59.0778	Yes	gi|598054108|ref|XM_007356365.1|	3.85e-52	Auricularia subglabra TFB-10046 SS5	-	-	-	-	-	-	GO:0005515	protein binding
Unigene913	Quanjin	2.98871	54.2304	Yes	gi|598010254|ref|XM_007336765.1|	0	Auricularia subglabra TFB-10046 SS5	-	-	-	-	-	-	-	-
Unigene914	Quanjin	12.9531	58.3567	Yes	gi|598045888|ref|XM_007352255.1|	0	Auricularia subglabra TFB-10046 SS5	-	-	-	-	-	-	GO:0032040	small-subunit processome
Unigene915	Quanjin	0.910096	58.7653	Yes	gi|598036536|ref|XM_007347579.1|	0	Auricularia subglabra TFB-10046 SS5	-	-	-	-	-	-	GO:0055085,GO:0016020,GO:0005215,GO:0006810	transmembrane transport,membrane,transporter activity,transport
Unigene916	Quanjin	59.0628	59.7685	Yes	gi|598031310|ref|XM_007344966.1|	0	Auricularia subglabra TFB-10046 SS5	-	-	-	-	-	-	GO:0033897,GO:0003723	ribonuclease T2 activity,RNA binding
Unigene917	Quanjin	28.333	55.8363	Yes	gi|598035882|ref|XM_007347252.1|	3.81e-17	Auricularia subglabra TFB-10046 SS5	-	-	-	-	-	-	-	-
Unigene918	Quanjin	3.17813	55.5556	No	-	-	-	-	-	-	-	-	-	-	-
Unigene919	Quanjin	5.22695	64.3379	Yes	gi|598032802|ref|XM_007345712.1|	0	Auricularia subglabra TFB-10046 SS5	-	-	-	-	-	-	-	-
Unigene920	Quanjin	2.83489	54.0522	Yes	gi|598041624|ref|XM_007350123.1|	6.29e-51	Auricularia subglabra TFB-10046 SS5	-	-	-	-	-	-	-	-
Unigene921	Quanjin	11.646	57.8699	Yes	gi|598022377|ref|XM_007340831.1|	9.61e-57	Auricularia subglabra TFB-10046 SS5	-	-	-	-	-	-	-	-
Unigene922	Quanjin	0.774691	66.5787	Yes	gi|598037060|ref|XM_007347841.1|	0	Auricularia subglabra TFB-10046 SS5	-	-	-	-	-	-	GO:0003677	DNA binding
Unigene923	Quanjin	24.6084	52.306	Yes	gi|598055248|ref|XM_007356935.1|	2.03e-54	Auricularia subglabra TFB-10046 SS5	-	-	-	-	-	-	-	-
Unigene924	Quanjin	3.51202	59.8822	Yes	gi|598031256|ref|XM_007344939.1|	0	Auricularia subglabra TFB-10046 SS5	-	-	-	-	-	-	GO:0016021,GO:0016020,GO:0022891,GO:0055085,GO:0022857	integral component of membrane,membrane,substrate-specific transmembrane transporter activity,transmembrane transport,transmembrane transporter activity
Unigene925	Quanjin	210.55	63.7415	Yes	gi|598012006|ref|XM_007337220.1|	0	Auricularia subglabra TFB-10046 SS5	-	-	-	-	-	-	GO:0008270	zinc ion binding
Unigene926	Quanjin	7.79991	55.615	Yes	gi|598029796|ref|XM_007344209.1|	6.09e-98	Auricularia subglabra TFB-10046 SS5	-	-	-	-	-	-	GO:0005515	protein binding
Unigene927	Quanjin	12.7241	58.9858	Yes	gi|598017721|ref|XM_007339317.1|	0	Auricularia subglabra TFB-10046 SS5	-	-	-	-	-	-	GO:0006891,GO:0017119	intra-Golgi vesicle-mediated transport,Golgi transport complex
Unigene928	Quanjin	8.30686	58.3048	Yes	gi|598051976|ref|XM_007355299.1|	0	Auricularia subglabra TFB-10046 SS5	-	-	-	-	-	-	GO:0016491,GO:0016020,GO:0055114	oxidoreductase activity,membrane,oxidation-reduction process
Unigene929	Quanjin	22.0291	57.9142	Yes	gi|598044614|ref|XM_007351618.1|	0	Auricularia subglabra TFB-10046 SS5	-	-	-	-	-	-	GO:0004807,GO:0003824,GO:0006096,GO:0008152	triose-phosphate isomerase activity,catalytic activity,glycolytic process,metabolic process
Unigene930	Quanjin	0.895915	57.5554	Yes	gi|598027228|ref|XM_007342925.1|	0	Auricularia subglabra TFB-10046 SS5	-	-	-	-	-	-	GO:0016021,GO:0055085	integral component of membrane,transmembrane transport
Unigene931	Quanjin	3.68657	66.0528	Yes	gi|598035542|ref|XM_007347082.1|	5.61e-166	Auricularia subglabra TFB-10046 SS5	-	-	-	-	-	-	-	-
Unigene932	Quanjin	21.3127	59.8174	Yes	gi|598007900|ref|XM_007336124.1|	7.16e-75	Auricularia subglabra TFB-10046 SS5	-	-	-	-	-	-	GO:0022904,GO:0016651,GO:0005743	respiratory electron transport chain,oxidoreductase activity, acting on NAD(P)H,mitochondrial inner membrane
Unigene933	Quanjin	0	60.7823	Yes	gi|598035704|ref|XM_007347163.1|	3.29e-72	Auricularia subglabra TFB-10046 SS5	-	-	-	-	-	-	GO:0005515	protein binding
Unigene934	Quanjin	1.43829	53.4139	Yes	-	-	-	gi|1024111687|gb|KZW02848.1|	3.49e-115	Exidia glandulosa HHB12029	-	-	-	GO:0006468,GO:0005524,GO:0016772,GO:0004672	protein phosphorylation,ATP binding,transferase activity, transferring phosphorus-containing groups,protein kinase activity
Unigene935	Quanjin	3.36458	56.4363	Yes	gi|598009300|ref|XM_007336522.1|	3.01e-99	Auricularia subglabra TFB-10046 SS5	-	-	-	-	-	-	-	-
Unigene936	Quanjin	4.83279	56.9926	Yes	-	-	-	gi|1024104021|gb|KZV95255.1|	1.03e-36	Exidia glandulosa HHB12029	-	-	-	-	-
Unigene937	Quanjin	4.94674	59.7773	Yes	gi|598027374|ref|XM_007342998.1|	0	Auricularia subglabra TFB-10046 SS5	-	-	-	-	-	-	GO:0004386,GO:0016817,GO:0005524,GO:0003676	helicase activity,hydrolase activity, acting on acid anhydrides,ATP binding,nucleic acid binding
Unigene938	Quanjin	2.056	58.0205	Yes	gi|598037354|ref|XM_007347988.1|	1.71e-107	Auricularia subglabra TFB-10046 SS5	-	-	-	-	-	-	-	-
Unigene939	Quanjin	4.77613	59.9734	Yes	gi|598017606|ref|XM_007339277.1|	0	Auricularia subglabra TFB-10046 SS5	-	-	-	-	-	-	-	-
Unigene940	Quanjin	1.34365	57.9365	Yes	gi|598014874|ref|XM_007338028.1|	7.17e-62	Auricularia subglabra TFB-10046 SS5	-	-	-	-	-	-	-	-
Unigene941	Quanjin	0.835973	61.9592	Yes	gi|598039574|ref|XM_007349098.1|	0	Auricularia subglabra TFB-10046 SS5	-	-	-	-	-	-	GO:0008270,GO:0005515	zinc ion binding,protein binding
Unigene942	Quanjin	6.64517	56.4045	Yes	gi|598022794|ref|XM_007340975.1|	5.55e-155	Auricularia subglabra TFB-10046 SS5	-	-	-	-	-	-	GO:0005515	protein binding
Unigene943	Quanjin	0.836804	63.3403	Yes	gi|598036868|ref|XM_007347745.1|	1.29e-63	Auricularia subglabra TFB-10046 SS5	-	-	-	-	-	-	GO:0006508,GO:0004190	proteolysis,aspartic-type endopeptidase activity
Unigene944	Quanjin	24.3813	60.0339	Yes	gi|598048722|ref|XM_007353672.1|	0	Auricularia subglabra TFB-10046 SS5	-	-	-	-	-	-	GO:0005978,GO:0004373	glycogen biosynthetic process,glycogen (starch) synthase activity
Unigene945	Quanjin	3.17747	67.7778	Yes	gi|598047834|ref|XM_007353228.1|	8.67e-25	Auricularia subglabra TFB-10046 SS5	-	-	-	-	-	-	-	-
Unigene946	Quanjin	11.1399	62.9433	Yes	gi|598032328|ref|XM_007345475.1|	0	Auricularia subglabra TFB-10046 SS5	-	-	-	-	-	-	-	-
Unigene947	Quanjin	1.42206	53.7669	Yes	-	-	-	gi|1024111691|gb|KZW02852.1|	4.61e-35	Exidia glandulosa HHB12029	-	-	-	-	-
Unigene948	Quanjin	0.864685	60.4908	Yes	gi|598030870|ref|XM_007344746.1|	0	Auricularia subglabra TFB-10046 SS5	-	-	-	-	-	-	-	-
Unigene949	Quanjin	318.198	53.4161	Yes	gi|598029004|ref|XM_007343813.1|	8.28e-173	Auricularia subglabra TFB-10046 SS5	-	-	-	-	-	-	GO:0004601,GO:0055114	peroxidase activity,oxidation-reduction process
Unigene950	Quanjin	0.0584174	62.5357	Yes	gi|629672206|ref|XM_007799716.1|	0	Eutypa lata UCREL1	-	-	-	-	-	-	GO:0003824,GO:0055114,GO:0016491,GO:0008762,GO:0050660,GO:0016614	catalytic activity,oxidation-reduction process,oxidoreductase activity,UDP-N-acetylmuramate dehydrogenase activity,flavin adenine dinucleotide binding,oxidoreductase activity, acting on CH-OH group of donors
Unigene951	Quanjin	62.9822	62.6801	Yes	gi|598044130|ref|XM_007351376.1|	2.31e-138	Auricularia subglabra TFB-10046 SS5	-	-	-	-	-	-	-	-
Unigene952	Quanjin	55.8951	58.5034	Yes	gi|598021602|ref|XM_007340549.1|	0	Auricularia subglabra TFB-10046 SS5	-	-	-	-	-	-	GO:0006487,GO:0008250,GO:0016021	protein N-linked glycosylation,oligosaccharyltransferase complex,integral component of membrane
Unigene953	Quanjin	25.5511	56.2214	Yes	gi|598024430|ref|XM_007341563.1|	0	Auricularia subglabra TFB-10046 SS5	-	-	-	-	-	-	-	-
Unigene954	Quanjin	0.249058	57	Yes	gi|598044610|ref|XM_007351616.1|	8.17e-123	Auricularia subglabra TFB-10046 SS5	-	-	-	-	-	-	-	-
Unigene955	Quanjin	54.091	57.5171	Yes	gi|598043320|ref|XM_007350971.1|	2.97e-128	Auricularia subglabra TFB-10046 SS5	-	-	-	-	-	-	GO:0006334,GO:0000786,GO:0046982,GO:0003677,GO:0005634	nucleosome assembly,nucleosome,protein heterodimerization activity,DNA binding,nucleus
Unigene956	Quanjin	123.473	57.067	Yes	gi|598011662|ref|XM_007337131.1|	0	Auricularia subglabra TFB-10046 SS5	-	-	-	-	-	-	GO:0035556,GO:0004674,GO:0006468,GO:0005524,GO:0004672,GO:0016772	intracellular signal transduction,protein serine/threonine kinase activity,protein phosphorylation,ATP binding,protein kinase activity,transferase activity, transferring phosphorus-containing groups
Unigene957	Quanjin	3.00383	57.1772	Yes	gi|598018125|ref|XM_007339456.1|	0	Auricularia subglabra TFB-10046 SS5	-	-	-	-	-	-	GO:0016021,GO:0006506,GO:0005789	integral component of membrane,GPI anchor biosynthetic process,endoplasmic reticulum membrane
Unigene958	Quanjin	13.3588	56.0203	Yes	gi|598040770|ref|XM_007349696.1|	0	Auricularia subglabra TFB-10046 SS5	-	-	-	-	-	-	GO:0050662,GO:0044237,GO:0003824	coenzyme binding,cellular metabolic process,catalytic activity
Unigene959	Quanjin	2.31083	55.5866	Yes	gi|598016146|ref|XM_007338663.1|	1.07e-133	Auricularia subglabra TFB-10046 SS5	-	-	-	-	-	-	GO:0005737,GO:0008033,GO:0005524,GO:0000166,GO:0016879	cytoplasm,tRNA processing,ATP binding,nucleotide binding,ligase activity, forming carbon-nitrogen bonds
Unigene960	Quanjin	19.7856	60.0239	Yes	gi|598019713|ref|XM_007339929.1|	0	Auricularia subglabra TFB-10046 SS5	-	-	-	-	-	-	GO:0003676,GO:0046872	nucleic acid binding,metal ion binding
Unigene961	Quanjin	3.64772	64.2799	Yes	gi|598051200|ref|XM_007354911.1|	0	Auricularia subglabra TFB-10046 SS5	-	-	-	-	-	-	GO:0000166	nucleotide binding
Unigene962	Quanjin	10.2574	57.7764	Yes	gi|598017374|ref|XM_007339192.1|	0	Auricularia subglabra TFB-10046 SS5	-	-	-	-	-	-	-	-
Unigene963	Quanjin	5.5543	55.6528	Yes	gi|598014218|ref|XM_007337796.1|	0	Auricularia subglabra TFB-10046 SS5	-	-	-	-	-	-	GO:0008612	peptidyl-lysine modification to peptidyl-hypusine
Unigene964	Quanjin	56.6549	55.6318	Yes	gi|598041256|ref|XM_007349939.1|	1.34e-09	Auricularia subglabra TFB-10046 SS5	-	-	-	-	-	-	GO:0046872	metal ion binding
Unigene965	Quanjin	0.871764	57.3651	Yes	gi|598047234|ref|XM_007352928.1|	0	Auricularia subglabra TFB-10046 SS5	-	-	-	-	-	-	GO:0055114,GO:0016706,GO:0005506,GO:0016491	oxidation-reduction process,oxidoreductase activity, acting on paired donors, with incorporation or reduction of molecular oxygen, 2-oxoglutarate as one donor, and incorporation of one atom each of oxygen into both donors,iron ion binding,oxidoreductase activity
Unigene966	Quanjin	2.80607	55.6433	Yes	gi|598029036|ref|XM_007343829.1|	2.93e-130	Auricularia subglabra TFB-10046 SS5	-	-	-	-	-	-	GO:0006744,GO:0008425	ubiquinone biosynthetic process,2-polyprenyl-6-methoxy-1,4-benzoquinone methyltransferase activity
Unigene967	Quanjin	0.0238015	57.8237	Yes	gi|598033878|ref|XM_007346250.1|	0	Auricularia subglabra TFB-10046 SS5	-	-	-	-	-	-	GO:0020037,GO:0005506,GO:0055114,GO:0016705	heme binding,iron ion binding,oxidation-reduction process,oxidoreductase activity, acting on paired donors, with incorporation or reduction of molecular oxygen
Unigene968	Quanjin	0	60.2315	Yes	gi|598054440|ref|XM_007356531.1|	0	Auricularia subglabra TFB-10046 SS5	-	-	-	-	-	-	-	-
Unigene969	Quanjin	10.4121	55.8246	Yes	gi|598019022|ref|XM_007339739.1|	1.24e-68	Auricularia subglabra TFB-10046 SS5	-	-	-	-	-	-	-	-
Unigene970	Quanjin	3.20217	64.4926	Yes	gi|344034313|gb|CP002994.1|	0	Streptomyces violaceusniger Tu 4113	-	-	-	-	-	-	GO:0003824	catalytic activity
Unigene971	Quanjin	4.46094	62.839	Yes	gi|598053006|ref|XM_007355814.1|	0	Auricularia subglabra TFB-10046 SS5	-	-	-	-	-	-	-	-
Unigene972	Quanjin	8.24177	60	Yes	gi|598029090|ref|XM_007343856.1|	0	Auricularia subglabra TFB-10046 SS5	-	-	-	-	-	-	-	-
Unigene973	Quanjin	69.6633	61.0603	Yes	gi|598010368|ref|XM_007336795.1|	0	Auricularia subglabra TFB-10046 SS5	-	-	-	-	-	-	-	-
Unigene974	Quanjin	4.33998	65.6764	Yes	gi|598036868|ref|XM_007347745.1|	0	Auricularia subglabra TFB-10046 SS5	-	-	-	-	-	-	GO:0006508,GO:0004190	proteolysis,aspartic-type endopeptidase activity
Unigene975	Quanjin	54.6926	64.4805	Yes	gi|598025626|ref|XM_007342124.1|	0	Auricularia subglabra TFB-10046 SS5	-	-	-	-	-	-	GO:0005737,GO:0030170,GO:0071266,GO:0016301,GO:0016773,GO:0003824,GO:0004496,GO:0008299,GO:0004121,GO:0008152,GO:0005524	cytoplasm,pyridoxal phosphate binding,'de novo' L-methionine biosynthetic process,kinase activity,phosphotransferase activity, alcohol group as acceptor,catalytic activity,mevalonate kinase activity,isoprenoid biosynthetic process,cystathionine beta-lyase activity,metabolic process,ATP binding
Unigene976	Quanjin	41.3576	58.0588	Yes	gi|598042456|ref|XM_007350539.1|	0	Auricularia subglabra TFB-10046 SS5	-	-	-	-	-	-	GO:0055114,GO:0016491	oxidation-reduction process,oxidoreductase activity
Unigene977	Quanjin	4.3408	64.2451	Yes	gi|598015106|ref|XM_007338144.1|	0	Auricularia subglabra TFB-10046 SS5	-	-	-	-	-	-	GO:0043565,GO:0006355,GO:0003700,GO:0005634	sequence-specific DNA binding,regulation of transcription, DNA-templated,transcription factor activity, sequence-specific DNA binding,nucleus
Unigene978	Quanjin	1.17775	59.661	Yes	gi|598055370|ref|XM_007356996.1|	7.09e-25	Auricularia subglabra TFB-10046 SS5	-	-	-	-	-	-	-	-
Unigene979	Quanjin	8.01995	55.8363	Yes	gi|598042892|ref|XM_007350757.1|	0	Auricularia subglabra TFB-10046 SS5	-	-	-	-	-	-	-	-
Unigene980	Quanjin	0	58.7558	Yes	gi|598042426|ref|XM_007350524.1|	0	Auricularia subglabra TFB-10046 SS5	-	-	-	-	-	-	GO:0055085,GO:0016020,GO:0046873,GO:0030001	transmembrane transport,membrane,metal ion transmembrane transporter activity,metal ion transport
Unigene981	Quanjin	7.09598	64.5885	Yes	gi|598022308|ref|XM_007340807.1|	0	Auricularia subglabra TFB-10046 SS5	-	-	-	-	-	-	GO:0046873,GO:0030001,GO:0055085,GO:0016020	metal ion transmembrane transporter activity,metal ion transport,transmembrane transport,membrane
Unigene982	Quanjin	1.8559	58.7089	Yes	gi|598012958|ref|XM_007337468.1|	2.97e-20	Auricularia subglabra TFB-10046 SS5	-	-	-	-	-	-	-	-
Unigene983	Quanjin	0	55.4224	Yes	gi|598011532|ref|XM_007337096.1|	8.71e-18	Auricularia subglabra TFB-10046 SS5	-	-	-	-	-	-	-	-
Unigene984	Quanjin	1.01396	55.4183	Yes	-	-	-	gi|598026297|ref|XP_007342521.1|	1.58e-81	Auricularia subglabra TFB-10046 SS5	-	-	-	-	-
Unigene985	Quanjin	46.2506	60.6547	Yes	gi|598013530|ref|XM_007337618.1|	0	Auricularia subglabra TFB-10046 SS5	-	-	-	-	-	-	GO:0051082,GO:0006457,GO:0005783,GO:0005515,GO:0005509	unfolded protein binding,protein folding,endoplasmic reticulum,protein binding,calcium ion binding
Unigene986	Quanjin	5.38784	61.4565	No	-	-	-	-	-	-	-	-	-	-	-
Unigene987	Quanjin	2.95297	57.4767	Yes	gi|598018750|ref|XM_007339663.1|	0	Auricularia subglabra TFB-10046 SS5	-	-	-	-	-	-	GO:0005622,GO:0006412,GO:0005840,GO:0003735	intracellular,translation,ribosome,structural constituent of ribosome
Unigene988	Quanjin	9.86331	57.5943	Yes	gi|598013722|ref|XM_007337667.1|	9.63e-65	Auricularia subglabra TFB-10046 SS5	-	-	-	-	-	-	GO:0008270,GO:0000981,GO:0005634,GO:0006355	zinc ion binding,RNA polymerase II transcription factor activity, sequence-specific DNA binding,nucleus,regulation of transcription, DNA-templated
Unigene989	Quanjin	5.40709	56.6047	Yes	gi|598010292|ref|XM_007336775.1|	0	Auricularia subglabra TFB-10046 SS5	-	-	-	-	-	-	-	-
Unigene990	Quanjin	17.5032	61.7431	Yes	gi|598021309|ref|XM_007340438.1|	0	Auricularia subglabra TFB-10046 SS5	-	-	-	-	-	-	-	-
Unigene991	Quanjin	3.15092	60.6134	Yes	gi|598025352|ref|XM_007341987.1|	0	Auricularia subglabra TFB-10046 SS5	-	-	-	-	-	-	GO:0016575,GO:0004407	histone deacetylation,histone deacetylase activity
Unigene992	Quanjin	25.7759	53.7659	Yes	gi|598038286|ref|XM_007348454.1|	1.33e-37	Auricularia subglabra TFB-10046 SS5	-	-	-	-	-	-	-	-
Unigene993	Quanjin	0.749673	55.7971	Yes	gi|598046712|ref|XM_007352667.1|	2.04e-07	Auricularia subglabra TFB-10046 SS5	-	-	-	-	-	-	-	-
Unigene994	Quanjin	0.860149	57.3596	Yes	gi|598037626|ref|XM_007348124.1|	0	Auricularia subglabra TFB-10046 SS5	-	-	-	-	-	-	-	-
Unigene995	Quanjin	23937.6	49.3144	Yes	gi|363987639|gb|JN712676.1|	0	Auricularia auricula-judae	-	-	-	-	-	-	-	-
Unigene996	Quanjin	1.89214	59.8351	Yes	gi|598033948|ref|XM_007346285.1|	0	Auricularia subglabra TFB-10046 SS5	-	-	-	-	-	-	GO:0005515	protein binding
Unigene997	Quanjin	207.469	55.12	Yes	gi|598014852|ref|XM_007338017.1|	0	Auricularia subglabra TFB-10046 SS5	-	-	-	-	-	-	GO:0019843,GO:0006412,GO:0005840,GO:0003735	rRNA binding,translation,ribosome,structural constituent of ribosome
Unigene998	Quanjin	2.05212	58.574	Yes	gi|598048362|ref|XM_007353492.1|	0	Auricularia subglabra TFB-10046 SS5	-	-	-	-	-	-	GO:0008080,GO:0016787	N-acetyltransferase activity,hydrolase activity
Unigene999	Quanjin	109.107	58.7249	Yes	gi|598028296|ref|XM_007343459.1|	0	Auricularia subglabra TFB-10046 SS5	-	-	-	-	-	-	GO:0006031,GO:0016758,GO:0004100	chitin biosynthetic process,transferase activity, transferring hexosyl groups,chitin synthase activity
Unigene1000	Quanjin	0	68.2104	Yes	gi|598034498|ref|XM_007346560.1|	3.34e-131	Auricularia subglabra TFB-10046 SS5	-	-	-	-	-	-	GO:0005515	protein binding
Unigene1001	Quanjin	19.5697	61.4441	Yes	gi|598013206|ref|XM_007337531.1|	0	Auricularia subglabra TFB-10046 SS5	-	-	-	-	-	-	-	-
Unigene1002	Quanjin	36.0635	55.6189	Yes	gi|598019302|ref|XM_007339816.1|	0	Auricularia subglabra TFB-10046 SS5	-	-	-	-	-	-	GO:0016884	carbon-nitrogen ligase activity, with glutamine as amido-N-donor
Unigene1003	Quanjin	0.0422037	53.3747	Yes	gi|598037726|ref|XM_007348174.1|	5.36e-39	Auricularia subglabra TFB-10046 SS5	-	-	-	-	-	-	GO:0007186,GO:0016020,GO:0004933,GO:0016021,GO:0004932	G-protein coupled receptor signaling pathway,membrane,mating-type a-factor pheromone receptor activity,integral component of membrane,mating-type factor pheromone receptor activity
Unigene1004	Quanjin	1.24417	56.044	Yes	gi|598029606|ref|XM_007344114.1|	0	Auricularia subglabra TFB-10046 SS5	-	-	-	-	-	-	GO:0055085,GO:0016021	transmembrane transport,integral component of membrane
Unigene1005	Quanjin	15.8011	69.392	Yes	gi|598054048|ref|XM_007356335.1|	2.32e-174	Auricularia subglabra TFB-10046 SS5	-	-	-	-	-	-	GO:0005515	protein binding
Unigene1006	Quanjin	0.579504	59.4623	Yes	gi|598037612|ref|XM_007348117.1|	0	Auricularia subglabra TFB-10046 SS5	-	-	-	-	-	-	-	-
Unigene1007	Quanjin	4.14599	60.2537	Yes	gi|598051648|ref|XM_007355135.1|	0	Auricularia subglabra TFB-10046 SS5	-	-	-	-	-	-	-	-
Unigene1008	Quanjin	2.01192	65.4583	Yes	gi|598035716|ref|XM_007347169.1|	9.73e-93	Auricularia subglabra TFB-10046 SS5	-	-	-	-	-	-	-	-
Unigene1009	Quanjin	9.94949	54.499	Yes	gi|598023280|ref|XM_007341143.1|	0	Auricularia subglabra TFB-10046 SS5	-	-	-	-	-	-	-	-
Unigene1010	Quanjin	1.49182	60.5236	Yes	gi|598017625|ref|XM_007339283.1|	0	Auricularia subglabra TFB-10046 SS5	-	-	-	-	-	-	GO:0055085	transmembrane transport
Unigene1011	Quanjin	7.07516	61.809	Yes	gi|598042000|ref|XM_007350311.1|	0	Auricularia subglabra TFB-10046 SS5	-	-	-	-	-	-	GO:0019901,GO:0006351,GO:0006355,GO:0016538,GO:0000079,GO:0070985	protein kinase binding,transcription, DNA-templated,regulation of transcription, DNA-templated,cyclin-dependent protein serine/threonine kinase regulator activity,regulation of cyclin-dependent protein serine/threonine kinase activity,TFIIK complex
Unigene1012	Quanjin	7.18749	57.1739	Yes	-	-	-	gi|598025151|ref|XP_007341948.1|	1.73e-53	Auricularia subglabra TFB-10046 SS5	-	-	-	-	-
Unigene1013	Quanjin	0.571159	56.6747	Yes	gi|598032164|ref|XM_007345393.1|	0	Auricularia subglabra TFB-10046 SS5	-	-	-	-	-	-	GO:0008812,GO:0050660,GO:0016614,GO:0055114,GO:0006066	choline dehydrogenase activity,flavin adenine dinucleotide binding,oxidoreductase activity, acting on CH-OH group of donors,oxidation-reduction process,alcohol metabolic process
Unigene1014	Quanjin	12.2307	60.426	Yes	gi|598053992|ref|XM_007356307.1|	0	Auricularia subglabra TFB-10046 SS5	-	-	-	-	-	-	GO:0008168	methyltransferase activity
Unigene1015	Quanjin	0.323163	52.9334	Yes	gi|598036144|ref|XM_007347383.1|	1.01e-35	Auricularia subglabra TFB-10046 SS5	-	-	-	-	-	-	-	-
Unigene1016	Quanjin	10.2981	60.1596	Yes	gi|598015986|ref|XM_007338584.1|	0	Auricularia subglabra TFB-10046 SS5	-	-	-	-	-	-	GO:0005515	protein binding
Unigene1017	Quanjin	5.04473	63.5757	Yes	gi|598023765|ref|XM_007341322.1|	3.06e-61	Auricularia subglabra TFB-10046 SS5	-	-	-	-	-	-	-	-
Unigene1018	Quanjin	6.74804	64.3979	Yes	gi|598008512|ref|XM_007336309.1|	0	Auricularia subglabra TFB-10046 SS5	-	-	-	-	-	-	GO:0006406,GO:0006611,GO:0006998,GO:0031965	mRNA export from nucleus,protein export from nucleus,nuclear envelope organization,nuclear membrane
Unigene1019	Quanjin	118.691	52.7073	Yes	gi|598014706|ref|XM_007337944.1|	0	Auricularia subglabra TFB-10046 SS5	-	-	-	-	-	-	-	-
Unigene1020	Quanjin	3.55824	64.52	Yes	gi|598033468|ref|XM_007346045.1|	0	Auricularia subglabra TFB-10046 SS5	-	-	-	-	-	-	GO:0005515,GO:0005622,GO:0006396,GO:0005634,GO:0000398	protein binding,intracellular,RNA processing,nucleus,mRNA splicing, via spliceosome
Unigene1021	Quanjin	0.89952	55.7798	No	-	-	-	-	-	-	-	-	-	-	-
Unigene1022	Quanjin	3.08008	59.9445	Yes	gi|598016863|ref|XM_007338994.1|	0	Auricularia subglabra TFB-10046 SS5	-	-	-	-	-	-	-	-
Unigene1023	Quanjin	10.1496	62.2802	Yes	gi|598037734|ref|XM_007348178.1|	0	Auricularia subglabra TFB-10046 SS5	-	-	-	-	-	-	GO:0008483,GO:0030170,GO:0003824	transaminase activity,pyridoxal phosphate binding,catalytic activity
Unigene1024	Quanjin	0	56.962	Yes	gi|195607975|gb|EU953700.1|	0	Zea mays	-	-	-	-	-	-	GO:0006952	defense response
Unigene1025	Quanjin	1.11642	60.4978	Yes	gi|598033128|ref|XM_007345875.1|	4.76e-21	Auricularia subglabra TFB-10046 SS5	-	-	-	-	-	-	-	-
Unigene1026	Quanjin	7.78434	58.8394	Yes	gi|598044726|ref|XM_007351674.1|	0	Auricularia subglabra TFB-10046 SS5	-	-	-	-	-	-	GO:0005515,GO:0006508,GO:0008233,GO:0005634	protein binding,proteolysis,peptidase activity,nucleus
Unigene1027	Quanjin	1.04292	65.0477	Yes	gi|598036316|ref|XM_007347469.1|	0	Auricularia subglabra TFB-10046 SS5	-	-	-	-	-	-	GO:0004089,GO:0006730,GO:0008270	carbonate dehydratase activity,one-carbon metabolic process,zinc ion binding
Unigene1028	Quanjin	22.9491	62.349	Yes	gi|598052074|ref|XM_007355348.1|	0	Auricularia subglabra TFB-10046 SS5	-	-	-	-	-	-	GO:0005515	protein binding
Unigene1029	Quanjin	19.1507	30.5389	Yes	gi|318135586|gb|GU384608.1|	3.24e-82	Rhodocybe pruinosostipitata	-	-	-	-	-	-	GO:0004519	endonuclease activity
Unigene1030	Quanjin	1.38018	56.0811	Yes	-	-	-	gi|591481687|gb|EXM12393.1|	5.04e-31	Fusarium oxysporum f. sp. vasinfectum 25433	-	-	-	GO:0005515	protein binding
Unigene1031	Quanjin	2.01547	68.5328	Yes	gi|598037514|ref|XM_007348068.1|	0	Auricularia subglabra TFB-10046 SS5	-	-	-	-	-	-	GO:0005515	protein binding
Unigene1032	Quanjin	10.6909	60.7914	Yes	gi|598044142|ref|XM_007351382.1|	4.92e-123	Auricularia subglabra TFB-10046 SS5	-	-	-	-	-	-	-	-
Unigene1033	Quanjin	0.888113	52.381	Yes	gi|1040157804|gb|KU291500.1|	0	Hyparrhenia subplumosa	-	-	-	-	-	-	-	-
Unigene1034	Quanjin	0.323255	56.8199	Yes	-	-	-	gi|598026203|ref|XP_007342474.1|	8.74e-76	Auricularia subglabra TFB-10046 SS5	-	-	-	GO:0006508,GO:0004252	proteolysis,serine-type endopeptidase activity
Unigene1035	Quanjin	1.91862	66.4406	Yes	gi|598051374|ref|XM_007354998.1|	0	Auricularia subglabra TFB-10046 SS5	-	-	-	-	-	-	-	-
Unigene1036	Quanjin	32.3984	53.9568	Yes	gi|598050092|ref|XM_007354357.1|	5.87e-22	Auricularia subglabra TFB-10046 SS5	-	-	-	-	-	-	-	-
Unigene1037	Quanjin	2.17918	67.3191	Yes	gi|598041392|ref|XM_007350007.1|	0	Auricularia subglabra TFB-10046 SS5	-	-	-	-	-	-	-	-
Unigene1038	Quanjin	1.40713	61.2642	Yes	gi|598022551|ref|XM_007340891.1|	0	Auricularia subglabra TFB-10046 SS5	-	-	-	-	-	-	-	-
Unigene1039	Quanjin	1.15246	59.3544	Yes	gi|598036158|ref|XM_007347390.1|	8.27e-170	Auricularia subglabra TFB-10046 SS5	-	-	-	-	-	-	GO:0030170,GO:0003824,GO:0009058	pyridoxal phosphate binding,catalytic activity,biosynthetic process
Unigene1040	Quanjin	0	61.6848	Yes	gi|598035684|ref|XM_007347153.1|	9.5e-41	Auricularia subglabra TFB-10046 SS5	-	-	-	-	-	-	-	-
Unigene1041	Quanjin	3.15887	55.1931	Yes	gi|598033952|ref|XM_007346287.1|	1.08e-09	Auricularia subglabra TFB-10046 SS5	-	-	-	-	-	-	-	-
Unigene1042	Quanjin	2.95862	54.1312	Yes	gi|598009516|ref|XM_007336576.1|	0	Auricularia subglabra TFB-10046 SS5	-	-	-	-	-	-	GO:0016021	integral component of membrane
Unigene1043	Quanjin	11.7411	57.1961	Yes	gi|598021249|ref|XM_007340416.1|	4.04e-135	Auricularia subglabra TFB-10046 SS5	-	-	-	-	-	-	-	-
Unigene1044	Quanjin	1.10747	56.1265	Yes	gi|598015638|ref|XM_007338410.1|	7.11e-80	Auricularia subglabra TFB-10046 SS5	-	-	-	-	-	-	-	-
Unigene1045	Quanjin	1.16821	59.6639	Yes	gi|598037482|ref|XM_007348052.1|	0	Auricularia subglabra TFB-10046 SS5	-	-	-	-	-	-	GO:0005488	binding
Unigene1046	Quanjin	2.46715	61.7566	Yes	gi|598049376|ref|XM_007353999.1|	0	Auricularia subglabra TFB-10046 SS5	-	-	-	-	-	-	-	-
Unigene1047	Quanjin	0.656411	60.1735	Yes	gi|598013362|ref|XM_007337576.1|	0	Auricularia subglabra TFB-10046 SS5	-	-	-	-	-	-	-	-
Unigene1048	Quanjin	4.07495	66.3482	Yes	gi|598047114|ref|XM_007352868.1|	0	Auricularia subglabra TFB-10046 SS5	-	-	-	-	-	-	GO:0008270,GO:0005515	zinc ion binding,protein binding
Unigene1049	Quanjin	5.61533	61.8247	Yes	-	-	-	gi|1021835371|gb|KZP23714.1|	1.2e-16	Fibulorhizoctonia sp. CBS 109695	-	-	-	-	-
Unigene1050	Quanjin	11.6224	58.8592	Yes	gi|598037398|ref|XM_007348010.1|	8.03e-110	Auricularia subglabra TFB-10046 SS5	-	-	-	-	-	-	-	-
Unigene1051	Quanjin	40.4043	56.685	Yes	gi|598027950|ref|XM_007343286.1|	3.72e-147	Auricularia subglabra TFB-10046 SS5	-	-	-	-	-	-	-	-
Unigene1052	Quanjin	0.261568	60.9502	Yes	gi|598037600|ref|XM_007348111.1|	6.44e-48	Auricularia subglabra TFB-10046 SS5	-	-	-	-	-	-	-	-
Unigene1053	Quanjin	11.7406	54.3832	Yes	gi|598037728|ref|XM_007348175.1|	1.39e-131	Auricularia subglabra TFB-10046 SS5	-	-	-	-	-	-	GO:0003677,GO:0003682	DNA binding,chromatin binding
Unigene1054	Quanjin	27.6085	53.4483	Yes	gi|598032994|ref|XM_007345808.1|	0	Auricularia subglabra TFB-10046 SS5	-	-	-	-	-	-	GO:0005085,GO:0005089,GO:0035556,GO:0035023	guanyl-nucleotide exchange factor activity,Rho guanyl-nucleotide exchange factor activity,intracellular signal transduction,regulation of Rho protein signal transduction
Unigene1055	Quanjin	58.0225	59.8091	Yes	gi|598038344|ref|XM_007348483.1|	0	Auricularia subglabra TFB-10046 SS5	-	-	-	-	-	-	-	-
Unigene1056	Quanjin	139.551	57.8947	Yes	gi|598012636|ref|XM_007337387.1|	3.91e-12	Auricularia subglabra TFB-10046 SS5	-	-	-	-	-	-	-	-
Unigene1057	Quanjin	40.0624	63.0444	Yes	gi|598053008|ref|XM_007355815.1|	0	Auricularia subglabra TFB-10046 SS5	-	-	-	-	-	-	GO:0005730,GO:0005525	nucleolus,GTP binding
Unigene1058	Quanjin	0.762736	64.4612	Yes	gi|598054812|ref|XM_007356717.1|	1.48e-176	Auricularia subglabra TFB-10046 SS5	-	-	-	-	-	-	GO:0005515,GO:0046872,GO:0008270	protein binding,metal ion binding,zinc ion binding
Unigene1059	Quanjin	4.39106	58.1556	Yes	gi|598037020|ref|XM_007347821.1|	0	Auricularia subglabra TFB-10046 SS5	-	-	-	-	-	-	-	-
Unigene1060	Quanjin	112.273	60.3126	Yes	gi|598025446|ref|XM_007342034.1|	0	Auricularia subglabra TFB-10046 SS5	-	-	-	-	-	-	GO:0035091,GO:0005515,GO:0007154	phosphatidylinositol binding,protein binding,cell communication
Unigene1061	Quanjin	10.3479	57.0888	No	-	-	-	-	-	-	-	-	-	-	-
Unigene1062	Quanjin	32.298	58.4435	Yes	gi|598028542|ref|XM_007343582.1|	0	Auricularia subglabra TFB-10046 SS5	-	-	-	-	-	-	GO:0003924,GO:0005525	GTPase activity,GTP binding
Unigene1063	Quanjin	0.276035	61.2613	Yes	gi|598051668|ref|XM_007355145.1|	0	Auricularia subglabra TFB-10046 SS5	-	-	-	-	-	-	-	-
Unigene1064	Quanjin	0.351188	61.3212	Yes	gi|598046434|ref|XM_007352528.1|	0	Auricularia subglabra TFB-10046 SS5	-	-	-	-	-	-	-	-
Unigene1065	Quanjin	24.1363	56.5267	Yes	gi|598048314|ref|XM_007353468.1|	0	Auricularia subglabra TFB-10046 SS5	-	-	-	-	-	-	-	-
Unigene1066	Quanjin	1.47042	56.3287	Yes	gi|598051728|ref|XM_007355175.1|	0	Auricularia subglabra TFB-10046 SS5	-	-	-	-	-	-	-	-
Unigene1067	Quanjin	115.273	61.8001	Yes	gi|598022879|ref|XM_007341004.1|	0	Auricularia subglabra TFB-10046 SS5	-	-	-	-	-	-	GO:0030976,GO:0004591,GO:0055114,GO:0008152,GO:0016624,GO:0006099	thiamine pyrophosphate binding,oxoglutarate dehydrogenase (succinyl-transferring) activity,oxidation-reduction process,metabolic process,oxidoreductase activity, acting on the aldehyde or oxo group of donors, disulfide as acceptor,tricarboxylic acid cycle
Unigene1068	Quanjin	28.6341	64.3746	Yes	gi|598019108|ref|XM_007339763.1|	0	Auricularia subglabra TFB-10046 SS5	-	-	-	-	-	-	GO:0005524,GO:0016772,GO:0004672,GO:0004674,GO:0006468	ATP binding,transferase activity, transferring phosphorus-containing groups,protein kinase activity,protein serine/threonine kinase activity,protein phosphorylation
Unigene1069	Quanjin	51.3894	55.7812	Yes	gi|598026854|ref|XM_007342738.1|	0	Auricularia subglabra TFB-10046 SS5	-	-	-	-	-	-	GO:0055114,GO:0016705,GO:0020037,GO:0005506	oxidation-reduction process,oxidoreductase activity, acting on paired donors, with incorporation or reduction of molecular oxygen,heme binding,iron ion binding
Unigene1070	Quanjin	10.4669	56.8096	No	-	-	-	-	-	-	-	-	-	-	-
Unigene1071	Quanjin	5.76213	60.2895	Yes	gi|598043148|ref|XM_007350885.1|	0	Auricularia subglabra TFB-10046 SS5	-	-	-	-	-	-	GO:0005515	protein binding
Unigene1072	Quanjin	9.79155	61.8448	Yes	gi|598011734|ref|XM_007337151.1|	0	Auricularia subglabra TFB-10046 SS5	-	-	-	-	-	-	GO:0016491,GO:0051537,GO:0055114	oxidoreductase activity,2 iron, 2 sulfur cluster binding,oxidation-reduction process
Unigene1073	Quanjin	24.8902	62.0888	Yes	gi|598015956|ref|XM_007338569.1|	0	Auricularia subglabra TFB-10046 SS5	-	-	-	-	-	-	GO:0000139,GO:0008643,GO:0016021,GO:0005351	Golgi membrane,carbohydrate transport,integral component of membrane,sugar:proton symporter activity
Unigene1074	Quanjin	0	53.2312	Yes	gi|598048980|ref|XM_007353801.1|	5.19e-52	Auricularia subglabra TFB-10046 SS5	-	-	-	-	-	-	-	-
Unigene1075	Quanjin	0.614257	61.0236	Yes	gi|598015688|ref|XM_007338435.1|	0	Auricularia subglabra TFB-10046 SS5	-	-	-	-	-	-	GO:0003700,GO:0006355,GO:0003677	transcription factor activity, sequence-specific DNA binding,regulation of transcription, DNA-templated,DNA binding
Unigene1076	Quanjin	3.82347	60.8718	Yes	gi|636602840|ref|XM_008034364.1|	2.31e-51	Trametes versicolor FP-101664 SS1	-	-	-	-	-	-	-	-
Unigene1077	Quanjin	128.555	56.1347	Yes	gi|598026284|ref|XM_007342453.1|	0	Auricularia subglabra TFB-10046 SS5	-	-	-	-	-	-	GO:0016787	hydrolase activity
Unigene1078	Quanjin	0.373373	58.1112	Yes	gi|598051022|ref|XM_007354822.1|	0	Auricularia subglabra TFB-10046 SS5	-	-	-	-	-	-	-	-
Unigene1079	Quanjin	68.5196	52.2604	Yes	gi|598029046|ref|XM_007343834.1|	0	Auricularia subglabra TFB-10046 SS5	-	-	-	-	-	-	GO:0055114,GO:0016628,GO:0016020	oxidation-reduction process,oxidoreductase activity, acting on the CH-CH group of donors, NAD or NADP as acceptor,membrane
Unigene1080	Quanjin	7.81094	59.9491	Yes	gi|598054078|ref|XM_007356350.1|	5.01e-37	Auricularia subglabra TFB-10046 SS5	-	-	-	-	-	-	GO:0005515	protein binding
Unigene1081	Quanjin	47.3138	57.816	Yes	gi|598012262|ref|XM_007337289.1|	0	Auricularia subglabra TFB-10046 SS5	-	-	-	-	-	-	GO:0005524,GO:0016787	ATP binding,hydrolase activity
Unigene1082	Quanjin	9.58561	59.4691	Yes	gi|598012386|ref|XM_007337320.1|	0	Auricularia subglabra TFB-10046 SS5	-	-	-	-	-	-	GO:0016491,GO:0008152	oxidoreductase activity,metabolic process
Unigene1083	Quanjin	6.51245	69.0141	Yes	gi|598039586|ref|XM_007349104.1|	4.75e-163	Auricularia subglabra TFB-10046 SS5	-	-	-	-	-	-	-	-
Unigene1084	Quanjin	83.7596	64.1966	Yes	gi|598021710|ref|XM_007340589.1|	1.18e-78	Auricularia subglabra TFB-10046 SS5	-	-	-	-	-	-	-	-
Unigene1085	Quanjin	47.5202	58.371	Yes	gi|598017018|ref|XM_007339055.1|	0	Auricularia subglabra TFB-10046 SS5	-	-	-	-	-	-	GO:0006508,GO:0008233	proteolysis,peptidase activity
Unigene1086	Quanjin	30.187	58.498	Yes	gi|598014668|ref|XM_007337925.1|	4.06e-56	Auricularia subglabra TFB-10046 SS5	-	-	-	-	-	-	GO:0005787,GO:0006465,GO:0016021,GO:0008233	signal peptidase complex,signal peptide processing,integral component of membrane,peptidase activity
Unigene1087	Quanjin	4.99164	64.7947	Yes	gi|598033434|ref|XM_007346028.1|	0	Auricularia subglabra TFB-10046 SS5	-	-	-	-	-	-	GO:0003676,GO:0000166	nucleic acid binding,nucleotide binding
Unigene1088	Quanjin	0.603231	63.6971	Yes	gi|598044280|ref|XM_007351451.1|	0	Auricularia subglabra TFB-10046 SS5	-	-	-	-	-	-	-	-
Unigene1089	Quanjin	4.2602	49.9025	No	-	-	-	-	-	-	-	-	-	-	-
Unigene1090	Quanjin	0	55.8074	Yes	gi|598038946|ref|XM_007348784.1|	8.26e-24	Auricularia subglabra TFB-10046 SS5	-	-	-	-	-	-	-	-
Unigene1091	Quanjin	0.410172	64.2605	Yes	gi|598016386|ref|XM_007338781.1|	0	Auricularia subglabra TFB-10046 SS5	-	-	-	-	-	-	GO:0005515	protein binding
Unigene1092	Quanjin	9.27844	70.045	Yes	gi|598039208|ref|XM_007348915.1|	0	Auricularia subglabra TFB-10046 SS5	-	-	-	-	-	-	GO:0006886	intracellular protein transport
Unigene1093	Quanjin	50.2964	57.9892	Yes	gi|598039630|ref|XM_007349126.1|	0	Auricularia subglabra TFB-10046 SS5	-	-	-	-	-	-	-	-
Unigene1094	Quanjin	0.141524	56.1201	Yes	gi|1001851586|gb|CP014513.1|	0	Frondihabitans sp. PAMC 28766	-	-	-	-	-	-	-	-
Unigene1095	Quanjin	2.66764	59.501	Yes	gi|598039056|ref|XM_007348839.1|	0	Auricularia subglabra TFB-10046 SS5	-	-	-	-	-	-	GO:0003677,GO:0003899,GO:0006351,GO:0032549	DNA binding,DNA-directed 5'-3' RNA polymerase activity,transcription, DNA-templated,ribonucleoside binding
Unigene1096	Quanjin	1.38591	62.2861	Yes	gi|598035648|ref|XM_007347135.1|	0	Auricularia subglabra TFB-10046 SS5	-	-	-	-	-	-	GO:0045135,GO:0042597,GO:0042122	poly(beta-D-mannuronate) lyase activity,periplasmic space,alginic acid catabolic process
Unigene1097	Quanjin	0.262209	59.6283	Yes	gi|598038010|ref|XM_007348316.1|	0	Auricularia subglabra TFB-10046 SS5	-	-	-	-	-	-	-	-
Unigene1098	Quanjin	3.07973	62.6009	Yes	gi|598043524|ref|XM_007351073.1|	0	Auricularia subglabra TFB-10046 SS5	-	-	-	-	-	-	GO:0016491,GO:0016209,GO:0055114	oxidoreductase activity,antioxidant activity,oxidation-reduction process
Unigene1099	Quanjin	3.91743	56.3927	Yes	gi|598046268|ref|XM_007352445.1|	1.44e-43	Auricularia subglabra TFB-10046 SS5	-	-	-	-	-	-	-	-
Unigene1100	Quanjin	0.428336	58.7287	No	-	-	-	-	-	-	-	-	-	-	-
Unigene1101	Quanjin	24.9707	57.5231	Yes	gi|598008636|ref|XM_007336343.1|	0	Auricularia subglabra TFB-10046 SS5	-	-	-	-	-	-	GO:0016881	acid-amino acid ligase activity
Unigene1102	Quanjin	6.60534	54.9819	Yes	gi|598039070|ref|XM_007348846.1|	0	Auricularia subglabra TFB-10046 SS5	-	-	-	-	-	-	GO:0006644,GO:0008170	phospholipid metabolic process,N-methyltransferase activity
Unigene1103	Quanjin	1.37555	58.941	Yes	gi|598009292|ref|XM_007336520.1|	0	Auricularia subglabra TFB-10046 SS5	-	-	-	-	-	-	GO:0005488,GO:0000011,GO:0005515	binding,vacuole inheritance,protein binding
Unigene1104	Quanjin	12.6258	60.0996	Yes	gi|598015256|ref|XM_007338219.1|	0	Auricularia subglabra TFB-10046 SS5	-	-	-	-	-	-	GO:0016491,GO:0055114,GO:0008152	oxidoreductase activity,oxidation-reduction process,metabolic process
Unigene1105	Quanjin	0	60.0398	No	-	-	-	-	-	-	-	-	-	-	-
Unigene1106	Quanjin	487.221	63.1043	Yes	gi|598010542|ref|XM_007336841.1|	6.22e-168	Auricularia subglabra TFB-10046 SS5	-	-	-	-	-	-	-	-
Unigene1107	Quanjin	2.11375	61.7251	Yes	gi|598016705|ref|XM_007338929.1|	0	Auricularia subglabra TFB-10046 SS5	-	-	-	-	-	-	GO:0005737	cytoplasm
Unigene1108	Quanjin	0.14992	61.7125	Yes	gi|598017495|ref|XM_007339237.1|	0	Auricularia subglabra TFB-10046 SS5	-	-	-	-	-	-	-	-
Unigene1109	Quanjin	14.8668	60.914	Yes	gi|598024765|ref|XM_007341694.1|	0	Auricularia subglabra TFB-10046 SS5	-	-	-	-	-	-	GO:0006334,GO:0005634	nucleosome assembly,nucleus
Unigene1110	Quanjin	2.04897	61.677	Yes	gi|598027424|ref|XM_007343023.1|	0	Auricularia subglabra TFB-10046 SS5	-	-	-	-	-	-	GO:0003676	nucleic acid binding
Unigene1111	Quanjin	0	61.6361	Yes	gi|598055754|ref|XM_007357188.1|	4.6e-74	Auricularia subglabra TFB-10046 SS5	-	-	-	-	-	-	-	-
Unigene1112	Quanjin	0	56.9199	No	-	-	-	-	-	-	-	-	-	-	-
Unigene1113	Quanjin	8.5159	58.0645	Yes	gi|598009024|ref|XM_007336445.1|	0	Auricularia subglabra TFB-10046 SS5	-	-	-	-	-	-	-	-
Unigene1114	Quanjin	8.06313	50	Yes	gi|440222357|gb|JQ929895.1|	1.6e-35	Auricularia auricula-judae	-	-	-	-	-	-	-	-
Unigene1115	Quanjin	8.56567	64.8514	Yes	gi|598031350|ref|XM_007344986.1|	4.35e-102	Auricularia subglabra TFB-10046 SS5	-	-	-	-	-	-	-	-
Unigene1116	Quanjin	19.4832	54.9264	Yes	gi|598041644|ref|XM_007350133.1|	2.29e-19	Auricularia subglabra TFB-10046 SS5	-	-	-	-	-	-	-	-
Unigene1117	Quanjin	4.09159	62.2083	Yes	gi|598055352|ref|XM_007356987.1|	0	Auricularia subglabra TFB-10046 SS5	-	-	-	-	-	-	GO:0016491,GO:0008152	oxidoreductase activity,metabolic process
Unigene1118	Quanjin	1.02869	60.7159	Yes	gi|598028028|ref|XM_007343325.1|	1.28e-99	Auricularia subglabra TFB-10046 SS5	-	-	-	-	-	-	-	-
Unigene1119	Quanjin	12.4693	59.5221	Yes	gi|598053824|ref|XM_007356223.1|	0	Auricularia subglabra TFB-10046 SS5	-	-	-	-	-	-	GO:0005515	protein binding
Unigene1120	Quanjin	1.63723	56.2103	Yes	gi|598021628|ref|XM_007340558.1|	5.58e-145	Auricularia subglabra TFB-10046 SS5	-	-	-	-	-	-	-	-
Unigene1121	Quanjin	145.357	60.5155	Yes	gi|598026840|ref|XM_007342731.1|	0	Auricularia subglabra TFB-10046 SS5	-	-	-	-	-	-	GO:0006812,GO:0016021,GO:0015299,GO:0055085	cation transport,integral component of membrane,solute:proton antiporter activity,transmembrane transport
Unigene1122	Quanjin	40.5969	64.5753	Yes	gi|598041636|ref|XM_007350129.1|	0	Auricularia subglabra TFB-10046 SS5	-	-	-	-	-	-	GO:0005622,GO:0005515,GO:0003779	intracellular,protein binding,actin binding
Unigene1123	Quanjin	2.59463	56.3218	No	-	-	-	-	-	-	-	-	-	-	-
Unigene1124	Quanjin	5.54453	55.9185	Yes	gi|598024089|ref|XM_007341441.1|	0	Auricularia subglabra TFB-10046 SS5	-	-	-	-	-	-	GO:0016810,GO:0005975,GO:0003824	hydrolase activity, acting on carbon-nitrogen (but not peptide) bonds,carbohydrate metabolic process,catalytic activity
Unigene1125	Quanjin	0.367889	54.717	Yes	gi|598028532|ref|XM_007343577.1|	2.87e-155	Auricularia subglabra TFB-10046 SS5	-	-	-	-	-	-	-	-
Unigene1126	Quanjin	4.91805	57.602	Yes	gi|598008214|ref|XM_007336227.1|	1.16e-31	Auricularia subglabra TFB-10046 SS5	-	-	-	-	-	-	-	-
Unigene1127	Quanjin	0	57.2944	No	-	-	-	-	-	-	-	-	-	-	-
Unigene1128	Quanjin	2.54994	58.8299	Yes	gi|598017033|ref|XM_007339061.1|	5.67e-49	Auricularia subglabra TFB-10046 SS5	-	-	-	-	-	-	-	-
Unigene1129	Quanjin	17.1827	59.4761	Yes	gi|598040450|ref|XM_007349536.1|	0	Auricularia subglabra TFB-10046 SS5	-	-	-	-	-	-	GO:0016706,GO:0055114,GO:0016491	oxidoreductase activity, acting on paired donors, with incorporation or reduction of molecular oxygen, 2-oxoglutarate as one donor, and incorporation of one atom each of oxygen into both donors,oxidation-reduction process,oxidoreductase activity
Unigene1130	Quanjin	6.99187	61.5112	Yes	gi|598052992|ref|XM_007355807.1|	0	Auricularia subglabra TFB-10046 SS5	-	-	-	-	-	-	GO:0008237	metallopeptidase activity
Unigene1131	Quanjin	9.85238	56.8639	Yes	gi|598019287|ref|XM_007339812.1|	0	Auricularia subglabra TFB-10046 SS5	-	-	-	-	-	-	GO:0050660,GO:0008033,GO:0003824,GO:0017150,GO:0055114	flavin adenine dinucleotide binding,tRNA processing,catalytic activity,tRNA dihydrouridine synthase activity,oxidation-reduction process
Unigene1132	Quanjin	9.51673	57.03	Yes	gi|598042866|ref|XM_007350744.1|	1.73e-44	Auricularia subglabra TFB-10046 SS5	-	-	-	-	-	-	-	-
Unigene1133	Quanjin	2.84913	59.7502	Yes	gi|598053178|ref|XM_007355900.1|	0	Auricularia subglabra TFB-10046 SS5	-	-	-	-	-	-	GO:0016020	membrane
Unigene1134	Quanjin	2.96583	55.5556	Yes	gi|598027450|ref|XM_007343036.1|	0	Auricularia subglabra TFB-10046 SS5	-	-	-	-	-	-	GO:0006284,GO:0006281,GO:0003677,GO:0003824	base-excision repair,DNA repair,DNA binding,catalytic activity
Unigene1135	Quanjin	0	54.3071	No	-	-	-	-	-	-	-	-	-	-	-
Unigene1136	Quanjin	1.80843	56.2395	Yes	gi|598045770|ref|XM_007352196.1|	4.94e-146	Auricularia subglabra TFB-10046 SS5	-	-	-	-	-	-	GO:0016491,GO:0008152	oxidoreductase activity,metabolic process
Unigene1137	Quanjin	16.6221	58.8484	Yes	gi|598008594|ref|XM_007336330.1|	0	Auricularia subglabra TFB-10046 SS5	-	-	-	-	-	-	GO:0005524,GO:0030983,GO:0006298	ATP binding,mismatched DNA binding,mismatch repair
Unigene1138	Quanjin	87.003	58.5609	Yes	gi|598025618|ref|XM_007342120.1|	0	Auricularia subglabra TFB-10046 SS5	-	-	-	-	-	-	-	-
Unigene1139	Quanjin	15.8119	57.7374	Yes	gi|630020116|ref|XM_007835456.1|	3.99e-35	Pestalotiopsis fici W106-1	-	-	-	-	-	-	-	-
Unigene1140	Quanjin	4.13545	59.1411	No	-	-	-	-	-	-	-	-	-	-	-
Unigene1141	Quanjin	0.0611168	60.6715	Yes	gi|598025450|ref|XM_007342036.1|	7.57e-60	Auricularia subglabra TFB-10046 SS5	-	-	-	-	-	-	GO:0008168	methyltransferase activity
Unigene1142	Quanjin	170.52	65.4844	Yes	gi|598048984|ref|XM_007353803.1|	7.08e-21	Auricularia subglabra TFB-10046 SS5	-	-	-	-	-	-	-	-
Unigene1143	Quanjin	8.86793	64.0019	Yes	gi|598018546|ref|XM_007339598.1|	0	Auricularia subglabra TFB-10046 SS5	-	-	-	-	-	-	GO:0005515	protein binding
Unigene1144	Quanjin	25.9338	60.2725	Yes	gi|598017922|ref|XM_007339388.1|	0	Auricularia subglabra TFB-10046 SS5	-	-	-	-	-	-	-	-
Unigene1145	Quanjin	2.19937	52.9845	Yes	gi|598046538|ref|XM_007352580.1|	0	Auricularia subglabra TFB-10046 SS5	-	-	-	-	-	-	GO:0016747,GO:0055114,GO:0016491,GO:0008270	transferase activity, transferring acyl groups other than amino-acyl groups,oxidation-reduction process,oxidoreductase activity,zinc ion binding
Unigene1146	Quanjin	0	63.5379	No	-	-	-	-	-	-	-	-	-	-	-
Unigene1147	Quanjin	0.323091	58.874	Yes	gi|598040296|ref|XM_007349459.1|	6.93e-17	Auricularia subglabra TFB-10046 SS5	-	-	-	-	-	-	-	-
Unigene1148	Quanjin	427.84	32.0282	Yes	gi|549414471|emb|HF570115.2|	0	Ganoderma lucidum	-	-	-	-	-	-	GO:0006314,GO:0004519,GO:0003677	intron homing,endonuclease activity,DNA binding
Unigene1149	Quanjin	0.532447	59.4787	Yes	gi|598052922|ref|XM_007355772.1|	5.56e-105	Auricularia subglabra TFB-10046 SS5	-	-	-	-	-	-	GO:0005515,GO:0046872	protein binding,metal ion binding
Unigene1150	Quanjin	1.55877	61.5787	Yes	gi|598018438|ref|XM_007339562.1|	0	Auricularia subglabra TFB-10046 SS5	-	-	-	-	-	-	GO:0006355,GO:0005634,GO:0000981,GO:0008270	regulation of transcription, DNA-templated,nucleus,RNA polymerase II transcription factor activity, sequence-specific DNA binding,zinc ion binding
Unigene1151	Quanjin	8.68079	62.1105	Yes	gi|598031156|ref|XM_007344889.1|	0	Auricularia subglabra TFB-10046 SS5	-	-	-	-	-	-	GO:0006816,GO:0016021,GO:0019829,GO:0046872,GO:0000166,GO:0005388,GO:0006812	calcium ion transport,integral component of membrane,cation-transporting ATPase activity,metal ion binding,nucleotide binding,calcium-transporting ATPase activity,cation transport
Unigene1152	Quanjin	14.2414	55.874	Yes	gi|598019100|ref|XM_007339761.1|	0	Auricularia subglabra TFB-10046 SS5	-	-	-	-	-	-	GO:0005515,GO:0005524	protein binding,ATP binding
Unigene1153	Quanjin	1.28988	59.1816	Yes	gi|598054282|ref|XM_007356452.1|	2.22e-26	Auricularia subglabra TFB-10046 SS5	-	-	-	-	-	-	GO:0006468,GO:0004672,GO:0004674,GO:0005524,GO:0016772	protein phosphorylation,protein kinase activity,protein serine/threonine kinase activity,ATP binding,transferase activity, transferring phosphorus-containing groups
Unigene1154	Quanjin	30.3061	64.9273	Yes	gi|598035250|ref|XM_007346936.1|	0	Auricularia subglabra TFB-10046 SS5	-	-	-	-	-	-	-	-
Unigene1155	Quanjin	1.20244	65.2943	Yes	gi|598027884|ref|XM_007343253.1|	0	Auricularia subglabra TFB-10046 SS5	-	-	-	-	-	-	GO:0005634	nucleus
Unigene1156	Quanjin	7.59678	59.3514	Yes	gi|598031358|ref|XM_007344990.1|	0	Auricularia subglabra TFB-10046 SS5	-	-	-	-	-	-	-	-
Unigene1157	Quanjin	2.45119	63.0811	Yes	gi|598025976|ref|XM_007342299.1|	4.06e-10	Auricularia subglabra TFB-10046 SS5	-	-	-	-	-	-	-	-
Unigene1158	Quanjin	2.40535	57.0492	Yes	gi|598013514|ref|XM_007337614.1|	5.43e-145	Auricularia subglabra TFB-10046 SS5	-	-	-	-	-	-	GO:0016772,GO:0006468,GO:0004672,GO:0004674,GO:0005524	transferase activity, transferring phosphorus-containing groups,protein phosphorylation,protein kinase activity,protein serine/threonine kinase activity,ATP binding
Unigene1159	Quanjin	0.963578	57.1817	Yes	gi|598008154|ref|XM_007336207.1|	0	Auricularia subglabra TFB-10046 SS5	-	-	-	-	-	-	GO:0016833,GO:0003824,GO:0016763,GO:0000105,GO:0000107,GO:0005737,GO:0008152	oxo-acid-lyase activity,catalytic activity,transferase activity, transferring pentosyl groups,histidine biosynthetic process,imidazoleglycerol-phosphate synthase activity,cytoplasm,metabolic process
Unigene1160	Quanjin	12.9197	60.7411	Yes	gi|598022618|ref|XM_007340914.1|	0	Auricularia subglabra TFB-10046 SS5	-	-	-	-	-	-	GO:0055085,GO:0016021	transmembrane transport,integral component of membrane
Unigene1161	Quanjin	0	62.3519	No	-	-	-	-	-	-	-	-	-	-	-
Unigene1162	Quanjin	0.648255	61.5039	Yes	gi|598025986|ref|XM_007342304.1|	8.53e-56	Auricularia subglabra TFB-10046 SS5	-	-	-	-	-	-	-	-
Unigene1163	Quanjin	2.13603	55.7086	Yes	gi|598032704|ref|XM_007345663.1|	0	Auricularia subglabra TFB-10046 SS5	-	-	-	-	-	-	GO:0016810,GO:0005515	hydrolase activity, acting on carbon-nitrogen (but not peptide) bonds,protein binding
Unigene1164	Quanjin	6.58758	64.0247	Yes	gi|598052662|ref|XM_007355642.1|	0	Auricularia subglabra TFB-10046 SS5	-	-	-	-	-	-	GO:0004672,GO:0005524,GO:0004713,GO:0016772,GO:0006468	protein kinase activity,ATP binding,protein tyrosine kinase activity,transferase activity, transferring phosphorus-containing groups,protein phosphorylation
Unigene1165	Quanjin	1.6871	69.1829	Yes	gi|598044008|ref|XM_007351315.1|	3.84e-166	Auricularia subglabra TFB-10046 SS5	-	-	-	-	-	-	GO:0006396,GO:0008452	RNA processing,RNA ligase activity
Unigene1166	Quanjin	78.1532	65.1888	Yes	gi|598027676|ref|XM_007343149.1|	0	Auricularia subglabra TFB-10046 SS5	-	-	-	-	-	-	GO:0005515	protein binding
Unigene1167	Quanjin	7.54203	58.6327	Yes	gi|598008940|ref|XM_007336423.1|	0	Auricularia subglabra TFB-10046 SS5	-	-	-	-	-	-	GO:0005975,GO:0004553,GO:0030248,GO:0005576	carbohydrate metabolic process,hydrolase activity, hydrolyzing O-glycosyl compounds,cellulose binding,extracellular region
Unigene1168	Quanjin	10.2625	54.9492	Yes	-	-	-	gi|761925012|gb|KIY46351.1|	1.24e-40	Fistulina hepatica ATCC 64428	-	-	-	-	-
Unigene1169	Quanjin	28.1549	61.666	Yes	gi|598037790|ref|XM_007348206.1|	0	Auricularia subglabra TFB-10046 SS5	-	-	-	-	-	-	GO:0005634,GO:0006355,GO:0003700,GO:0046872,GO:0003676	nucleus,regulation of transcription, DNA-templated,transcription factor activity, sequence-specific DNA binding,metal ion binding,nucleic acid binding
Unigene1170	Quanjin	4.73542	58.0996	Yes	gi|598052112|ref|XM_007355367.1|	0	Auricularia subglabra TFB-10046 SS5	-	-	-	-	-	-	-	-
Unigene1171	Quanjin	59.132	61.9554	Yes	gi|598034066|ref|XM_007346344.1|	0	Auricularia subglabra TFB-10046 SS5	-	-	-	-	-	-	GO:0046872	metal ion binding
Unigene1172	Quanjin	1.70445	56.6305	Yes	gi|598055206|ref|XM_007356914.1|	4.09e-17	Auricularia subglabra TFB-10046 SS5	-	-	-	-	-	-	GO:0005515	protein binding
Unigene1173	Quanjin	44.8767	63.4113	Yes	gi|598016850|ref|XM_007338989.1|	0	Auricularia subglabra TFB-10046 SS5	-	-	-	-	-	-	GO:0003676,GO:0046872	nucleic acid binding,metal ion binding
Unigene1174	Quanjin	15.8926	59.7243	Yes	gi|598031036|ref|XM_007344829.1|	0	Auricularia subglabra TFB-10046 SS5	-	-	-	-	-	-	GO:0005975,GO:0006032,GO:0004553,GO:0004568	carbohydrate metabolic process,chitin catabolic process,hydrolase activity, hydrolyzing O-glycosyl compounds,chitinase activity
Unigene1175	Quanjin	20.0319	56.1358	Yes	gi|598021918|ref|XM_007340670.1|	0	Auricularia subglabra TFB-10046 SS5	-	-	-	-	-	-	GO:0003993,GO:0016791	acid phosphatase activity,phosphatase activity
Unigene1176	Quanjin	7.06412	61.5466	Yes	gi|598026372|ref|XM_007342497.1|	3.22e-33	Auricularia subglabra TFB-10046 SS5	-	-	-	-	-	-	-	-
Unigene1177	Quanjin	28.637	61.7786	Yes	gi|598036716|ref|XM_007347669.1|	0	Auricularia subglabra TFB-10046 SS5	-	-	-	-	-	-	GO:0008080	N-acetyltransferase activity
Unigene1178	Quanjin	0.0418864	60.7656	Yes	gi|598050828|ref|XM_007354725.1|	9.11e-125	Auricularia subglabra TFB-10046 SS5	-	-	-	-	-	-	GO:0004252,GO:0016020,GO:0006508,GO:0005618	serine-type endopeptidase activity,membrane,proteolysis,cell wall
Unigene1179	Quanjin	11.8279	56.635	Yes	gi|598024640|ref|XM_007341635.1|	2.57e-172	Auricularia subglabra TFB-10046 SS5	-	-	-	-	-	-	GO:0005515	protein binding
Unigene1180	Quanjin	0.790439	60.1494	Yes	gi|598051086|ref|XM_007354854.1|	2.3e-170	Auricularia subglabra TFB-10046 SS5	-	-	-	-	-	-	-	-
Unigene1181	Quanjin	29.7852	63.0338	Yes	gi|598008628|ref|XM_007336341.1|	0	Auricularia subglabra TFB-10046 SS5	-	-	-	-	-	-	GO:0003824,GO:0003938,GO:0055114,GO:0006164	catalytic activity,IMP dehydrogenase activity,oxidation-reduction process,purine nucleotide biosynthetic process
Unigene1182	Quanjin	7.75552	63.7906	Yes	gi|598041182|ref|XM_007349902.1|	6.25e-50	Auricularia subglabra TFB-10046 SS5	-	-	-	-	-	-	GO:0046872	metal ion binding
Unigene1183	Quanjin	1.04047	60.2459	Yes	gi|598051006|ref|XM_007354814.1|	2.51e-126	Auricularia subglabra TFB-10046 SS5	-	-	-	-	-	-	GO:0009055,GO:0045454,GO:0015035	electron carrier activity,cell redox homeostasis,protein disulfide oxidoreductase activity
Unigene1184	Quanjin	1.34021	58.8591	Yes	gi|598034154|ref|XM_007346388.1|	0	Auricularia subglabra TFB-10046 SS5	-	-	-	-	-	-	GO:0005515	protein binding
Unigene1185	Quanjin	0	57.7533	Yes	gi|598012816|ref|XM_007337432.1|	1.37e-70	Auricularia subglabra TFB-10046 SS5	-	-	-	-	-	-	-	-
Unigene1186	Quanjin	5.66533	53.6062	Yes	gi|598055366|ref|XM_007356994.1|	1e-90	Auricularia subglabra TFB-10046 SS5	-	-	-	-	-	-	GO:0000213,GO:0006388	tRNA-intron endonuclease activity,tRNA splicing, via endonucleolytic cleavage and ligation
Unigene1187	Quanjin	33.7756	62.8094	Yes	gi|598049856|ref|XM_007354239.1|	9.98e-36	Auricularia subglabra TFB-10046 SS5	-	-	-	-	-	-	-	-
Unigene1188	Quanjin	30.5265	61.5952	Yes	gi|598011130|ref|XM_007336992.1|	0	Auricularia subglabra TFB-10046 SS5	-	-	-	-	-	-	GO:0006468,GO:0004672,GO:0005524,GO:0004674,GO:0016772	protein phosphorylation,protein kinase activity,ATP binding,protein serine/threonine kinase activity,transferase activity, transferring phosphorus-containing groups
Unigene1189	Quanjin	0.0252077	60.8392	Yes	gi|598017476|ref|XM_007339230.1|	0	Auricularia subglabra TFB-10046 SS5	-	-	-	-	-	-	GO:0016705,GO:0005506,GO:0020037,GO:0055114	oxidoreductase activity, acting on paired donors, with incorporation or reduction of molecular oxygen,iron ion binding,heme binding,oxidation-reduction process
Unigene1190	Quanjin	88.2499	57.4713	Yes	gi|598036682|ref|XM_007347652.1|	0	Auricularia subglabra TFB-10046 SS5	-	-	-	-	-	-	GO:0005515	protein binding
Unigene1191	Quanjin	0.0729232	52.8758	Yes	gi|598037748|ref|XM_007348185.1|	0	Auricularia subglabra TFB-10046 SS5	-	-	-	-	-	-	GO:0005992,GO:0003824	trehalose biosynthetic process,catalytic activity
Unigene1192	Quanjin	17.0232	56.3953	Yes	gi|598015220|ref|XM_007338201.1|	8.04e-43	Auricularia subglabra TFB-10046 SS5	-	-	-	-	-	-	GO:0030150,GO:0005742	protein import into mitochondrial matrix,mitochondrial outer membrane translocase complex
Unigene1193	Quanjin	1.68822	66.2779	Yes	gi|598011354|ref|XM_007337051.1|	4.89e-44	Auricularia subglabra TFB-10046 SS5	-	-	-	-	-	-	-	-
Unigene1194	Quanjin	1.53753	56.4507	Yes	gi|598037246|ref|XM_007347934.1|	8.82e-12	Auricularia subglabra TFB-10046 SS5	-	-	-	-	-	-	-	-
Unigene1195	Quanjin	10.0969	65.9374	Yes	gi|598022823|ref|XM_007340985.1|	0	Auricularia subglabra TFB-10046 SS5	-	-	-	-	-	-	-	-
Unigene1196	Quanjin	3.86811	62.4779	Yes	gi|598013862|ref|XM_007337703.1|	4.71e-41	Auricularia subglabra TFB-10046 SS5	-	-	-	-	-	-	-	-
Unigene1197	Quanjin	6.31303	60.479	Yes	gi|598049762|ref|XM_007354192.1|	0	Auricularia subglabra TFB-10046 SS5	-	-	-	-	-	-	-	-
Unigene1198	Quanjin	1.99092	57.2137	Yes	gi|598037926|ref|XM_007348274.1|	0	Auricularia subglabra TFB-10046 SS5	-	-	-	-	-	-	GO:0016491,GO:0055114,GO:0016706	oxidoreductase activity,oxidation-reduction process,oxidoreductase activity, acting on paired donors, with incorporation or reduction of molecular oxygen, 2-oxoglutarate as one donor, and incorporation of one atom each of oxygen into both donors
Unigene1199	Quanjin	3.05096	59.1481	Yes	gi|598033510|ref|XM_007346066.1|	0	Auricularia subglabra TFB-10046 SS5	-	-	-	-	-	-	-	-
Unigene1200	Quanjin	3.84772	55.7955	Yes	gi|598030848|ref|XM_007344735.1|	2.8e-46	Auricularia subglabra TFB-10046 SS5	-	-	-	-	-	-	GO:0015969	guanosine tetraphosphate metabolic process
Unigene1201	Quanjin	4.59189	51.5933	No	-	-	-	-	-	-	-	-	-	-	-
Unigene1202	Quanjin	46.5144	58.8801	Yes	gi|598028132|ref|XM_007343377.1|	1.53e-154	Auricularia subglabra TFB-10046 SS5	-	-	-	-	-	-	-	-
Unigene1203	Quanjin	8.97235	61.1451	Yes	gi|598028668|ref|XM_007343645.1|	0	Auricularia subglabra TFB-10046 SS5	-	-	-	-	-	-	GO:0003777,GO:0005524,GO:0007018,GO:0005871,GO:0008017	microtubule motor activity,ATP binding,microtubule-based movement,kinesin complex,microtubule binding
Unigene1204	Quanjin	5.33694	59.3695	No	-	-	-	-	-	-	-	-	-	-	-
Unigene1205	Quanjin	17.6531	55.5905	Yes	gi|598023003|ref|XM_007341047.1|	0	Auricularia subglabra TFB-10046 SS5	-	-	-	-	-	-	GO:0005975	carbohydrate metabolic process
Unigene1206	Quanjin	1.97221	58.0704	Yes	gi|598032796|ref|XM_007345709.1|	7.44e-19	Auricularia subglabra TFB-10046 SS5	-	-	-	-	-	-	-	-
Unigene1207	Quanjin	1.50775	49.0284	No	-	-	-	-	-	-	-	-	-	-	-
Unigene1208	Quanjin	2.22598	60.1667	Yes	gi|598045992|ref|XM_007352307.1|	0	Auricularia subglabra TFB-10046 SS5	-	-	-	-	-	-	GO:0005515	protein binding
Unigene1209	Quanjin	6.71511	60.7093	Yes	gi|598051668|ref|XM_007355145.1|	0	Auricularia subglabra TFB-10046 SS5	-	-	-	-	-	-	-	-
Unigene1210	Quanjin	7.69257	58.8511	Yes	gi|598046352|ref|XM_007352487.1|	0	Auricularia subglabra TFB-10046 SS5	-	-	-	-	-	-	GO:0005515	protein binding
Unigene1211	Quanjin	1.23876	57.1278	Yes	gi|598015178|ref|XM_007338180.1|	0	Auricularia subglabra TFB-10046 SS5	-	-	-	-	-	-	-	-
Unigene1212	Quanjin	0.0759838	57.7288	Yes	gi|598011990|ref|XM_007337216.1|	0	Auricularia subglabra TFB-10046 SS5	-	-	-	-	-	-	GO:0000287,GO:0004427,GO:0006796,GO:0005737	magnesium ion binding,inorganic diphosphatase activity,phosphate-containing compound metabolic process,cytoplasm
Unigene1213	Quanjin	168.849	58.5106	Yes	gi|598045422|ref|XM_007352022.1|	1.28e-115	Auricularia subglabra TFB-10046 SS5	-	-	-	-	-	-	GO:0046872,GO:0006801,GO:0004784,GO:0055114	metal ion binding,superoxide metabolic process,superoxide dismutase activity,oxidation-reduction process
Unigene1214	Quanjin	9.11219	54.6045	Yes	gi|598016252|ref|XM_007338715.1|	0	Auricularia subglabra TFB-10046 SS5	-	-	-	-	-	-	GO:0004386,GO:0008270,GO:0005524,GO:0003677,GO:0000184,GO:0005737	helicase activity,zinc ion binding,ATP binding,DNA binding,nuclear-transcribed mRNA catabolic process, nonsense-mediated decay,cytoplasm
Unigene1215	Quanjin	62.0005	62.1288	Yes	gi|598039598|ref|XM_007349110.1|	0	Auricularia subglabra TFB-10046 SS5	-	-	-	-	-	-	GO:0000439,GO:0006289,GO:0006351	core TFIIH complex,nucleotide-excision repair,transcription, DNA-templated
Unigene1216	Quanjin	3.1473	49.0937	Yes	gi|944365128|gb|CP012746.1|	0	Paraburkholderia caribensis MBA4	-	-	-	-	-	-	-	-
Unigene1217	Quanjin	0	50.1672	No	-	-	-	-	-	-	-	-	-	-	-
Unigene1218	Quanjin	126.613	61.9935	Yes	gi|598039550|ref|XM_007349086.1|	0	Auricularia subglabra TFB-10046 SS5	-	-	-	-	-	-	GO:0016772,GO:0005524,GO:0004672,GO:0004674,GO:0006468	transferase activity, transferring phosphorus-containing groups,ATP binding,protein kinase activity,protein serine/threonine kinase activity,protein phosphorylation
Unigene1219	Quanjin	0.658056	62.6123	Yes	gi|598010424|ref|XM_007336811.1|	0	Auricularia subglabra TFB-10046 SS5	-	-	-	-	-	-	GO:0016020	membrane
Unigene1220	Quanjin	3.4407	61.6215	Yes	gi|598042040|ref|XM_007350331.1|	0	Auricularia subglabra TFB-10046 SS5	-	-	-	-	-	-	GO:0005488,GO:0006886,GO:0005515,GO:0008536	binding,intracellular protein transport,protein binding,Ran GTPase binding
Unigene1221	Quanjin	5.08435	53.9738	Yes	gi|598018948|ref|XM_007339718.1|	8.61e-143	Auricularia subglabra TFB-10046 SS5	-	-	-	-	-	-	-	-
Unigene1222	Quanjin	1.65693	55.9585	Yes	-	-	-	gi|1024097931|gb|KZV89282.1|	7.35e-14	Exidia glandulosa HHB12029	-	-	-	-	-
Unigene1223	Quanjin	2.48858	59.4839	Yes	gi|598051784|ref|XM_007355203.1|	0	Auricularia subglabra TFB-10046 SS5	-	-	-	-	-	-	GO:0008152,GO:0016491	metabolic process,oxidoreductase activity
Unigene1224	Quanjin	0.419761	67.3533	Yes	gi|598028068|ref|XM_007343345.1|	1.3e-129	Auricularia subglabra TFB-10046 SS5	-	-	-	-	-	-	-	-
Unigene1225	Quanjin	13.5454	55.9239	Yes	gi|598054168|ref|XM_007356395.1|	0	Auricularia subglabra TFB-10046 SS5	-	-	-	-	-	-	GO:0003824	catalytic activity
Unigene1226	Quanjin	17.8798	60.3489	Yes	gi|598042002|ref|XM_007350312.1|	0	Auricularia subglabra TFB-10046 SS5	-	-	-	-	-	-	GO:0004471,GO:0004470,GO:0051287,GO:0006108,GO:0055114	malate dehydrogenase (decarboxylating) (NAD+) activity,malic enzyme activity,NAD binding,malate metabolic process,oxidation-reduction process
Unigene1227	Quanjin	10.6692	62.6679	Yes	gi|598017606|ref|XM_007339277.1|	0	Auricularia subglabra TFB-10046 SS5	-	-	-	-	-	-	-	-
Unigene1228	Quanjin	2.43559	59.045	Yes	gi|598013276|ref|XM_007337554.1|	0	Auricularia subglabra TFB-10046 SS5	-	-	-	-	-	-	GO:0008152,GO:0016491	metabolic process,oxidoreductase activity
Unigene1229	Quanjin	0.500796	60.0401	Yes	gi|598025458|ref|XM_007342040.1|	0	Auricularia subglabra TFB-10046 SS5	-	-	-	-	-	-	GO:0004672,GO:0006468,GO:0005524,GO:0016772	protein kinase activity,protein phosphorylation,ATP binding,transferase activity, transferring phosphorus-containing groups
Unigene1230	Quanjin	7.52963	62.2191	Yes	gi|598032792|ref|XM_007345707.1|	0	Auricularia subglabra TFB-10046 SS5	-	-	-	-	-	-	GO:0006810,GO:0005622	transport,intracellular
Unigene1231	Quanjin	11.6694	61.2387	Yes	gi|598041600|ref|XM_007350111.1|	0	Auricularia subglabra TFB-10046 SS5	-	-	-	-	-	-	GO:0020037,GO:0005506,GO:0016717,GO:0006629,GO:0006633,GO:0055114	heme binding,iron ion binding,oxidoreductase activity, acting on paired donors, with oxidation of a pair of donors resulting in the reduction of molecular oxygen to two molecules of water,lipid metabolic process,fatty acid biosynthetic process,oxidation-reduction process
Unigene1232	Quanjin	12.3397	58.1818	Yes	gi|598051068|ref|XM_007354845.1|	1.63e-157	Auricularia subglabra TFB-10046 SS5	-	-	-	-	-	-	-	-
Unigene1233	Quanjin	14.3123	62.9844	Yes	gi|598047008|ref|XM_007352815.1|	0	Auricularia subglabra TFB-10046 SS5	-	-	-	-	-	-	GO:0006508,GO:0016020,GO:0004222	proteolysis,membrane,metalloendopeptidase activity
Unigene1234	Quanjin	2.23266	60.8087	Yes	gi|598012526|ref|XM_007337358.1|	0	Auricularia subglabra TFB-10046 SS5	-	-	-	-	-	-	GO:0005515	protein binding
Unigene1235	Quanjin	52.9237	68.2836	Yes	gi|598053938|ref|XM_007356280.1|	0	Auricularia subglabra TFB-10046 SS5	-	-	-	-	-	-	-	-
Unigene1236	Quanjin	4.30125	55.2583	Yes	gi|598016583|ref|XM_007338875.1|	0	Auricularia subglabra TFB-10046 SS5	-	-	-	-	-	-	GO:0003677,GO:0006260,GO:0003887	DNA binding,DNA replication,DNA-directed DNA polymerase activity
Unigene1237	Quanjin	4.76254	61.8709	Yes	gi|598040738|ref|XM_007349680.1|	4.03e-118	Auricularia subglabra TFB-10046 SS5	-	-	-	-	-	-	-	-
Unigene1238	Quanjin	29.8545	55.0132	Yes	gi|598038496|ref|XM_007348559.1|	6.42e-79	Auricularia subglabra TFB-10046 SS5	-	-	-	-	-	-	-	-
Unigene1239	Quanjin	1.12699	55.1724	Yes	gi|598037278|ref|XM_007347950.1|	2.39e-43	Auricularia subglabra TFB-10046 SS5	-	-	-	-	-	-	-	-
Unigene1240	Quanjin	0	62.2969	Yes	gi|598028830|ref|XM_007343726.1|	1.98e-48	Auricularia subglabra TFB-10046 SS5	-	-	-	-	-	-	-	-
Unigene1241	Quanjin	27.6219	57.3341	Yes	gi|598017182|ref|XM_007339118.1|	0	Auricularia subglabra TFB-10046 SS5	-	-	-	-	-	-	GO:0046872	metal ion binding
Unigene1242	Quanjin	0.0623396	55.4425	Yes	gi|598039876|ref|XM_007349249.1|	6.82e-90	Auricularia subglabra TFB-10046 SS5	-	-	-	-	-	-	GO:0005515	protein binding
Unigene1243	Quanjin	7.81906	65.7631	Yes	gi|598021172|ref|XM_007340385.1|	0	Auricularia subglabra TFB-10046 SS5	-	-	-	-	-	-	-	-
Unigene1244	Quanjin	65.4738	57.6239	Yes	gi|598010770|ref|XM_007336898.1|	0	Auricularia subglabra TFB-10046 SS5	-	-	-	-	-	-	GO:0016787	hydrolase activity
Unigene1245	Quanjin	3.80894	53.2397	Yes	gi|598055294|ref|XM_007356958.1|	1.02e-17	Auricularia subglabra TFB-10046 SS5	-	-	-	-	-	-	-	-
Unigene1246	Quanjin	6.29111	63.7665	Yes	gi|598028024|ref|XM_007343323.1|	1.09e-172	Auricularia subglabra TFB-10046 SS5	-	-	-	-	-	-	-	-
Unigene1247	Quanjin	37.6711	58.4727	Yes	gi|598043280|ref|XM_007350951.1|	4.78e-66	Auricularia subglabra TFB-10046 SS5	-	-	-	-	-	-	-	-
Unigene1248	Quanjin	18.4995	60.9416	Yes	gi|598027224|ref|XM_007342923.1|	0	Auricularia subglabra TFB-10046 SS5	-	-	-	-	-	-	GO:0005507	copper ion binding
Unigene1249	Quanjin	21.3004	58.7218	Yes	gi|598017899|ref|XM_007339380.1|	0	Auricularia subglabra TFB-10046 SS5	-	-	-	-	-	-	GO:0032012,GO:0005086	regulation of ARF protein signal transduction,ARF guanyl-nucleotide exchange factor activity
Unigene1250	Quanjin	20.0983	61.9073	Yes	gi|598052068|ref|XM_007355345.1|	8.35e-133	Auricularia subglabra TFB-10046 SS5	-	-	-	-	-	-	GO:0046983,GO:0003677	protein dimerization activity,DNA binding
Unigene1251	Quanjin	5.20007	53.7752	Yes	gi|598056142|ref|XM_007357382.1|	1.97e-07	Auricularia subglabra TFB-10046 SS5	-	-	-	-	-	-	-	-
Unigene1252	Quanjin	0.653777	54	Yes	gi|319753907|gb|CP002454.1|	1.34e-168	Deinococcus maricopensis DSM 21211	-	-	-	-	-	-	-	-
Unigene1253	Quanjin	6.27983	57.9302	Yes	gi|598022033|ref|XM_007340712.1|	0	Auricularia subglabra TFB-10046 SS5	-	-	-	-	-	-	-	-
Unigene1254	Quanjin	0.842748	57.5246	Yes	gi|598021756|ref|XM_007340608.1|	0	Auricularia subglabra TFB-10046 SS5	-	-	-	-	-	-	-	-
Unigene1255	Quanjin	12.3644	62.323	Yes	gi|598048794|ref|XM_007353708.1|	0	Auricularia subglabra TFB-10046 SS5	-	-	-	-	-	-	-	-
Unigene1256	Quanjin	4.54721	54.7922	Yes	gi|598034004|ref|XM_007346313.1|	0	Auricularia subglabra TFB-10046 SS5	-	-	-	-	-	-	GO:0016491,GO:0008152	oxidoreductase activity,metabolic process
Unigene1257	Quanjin	658.939	61.1589	Yes	gi|598044066|ref|XM_007351344.1|	0	Auricularia subglabra TFB-10046 SS5	-	-	-	-	-	-	GO:0006508,GO:0004190	proteolysis,aspartic-type endopeptidase activity
Unigene1258	Quanjin	0.69223	57.4182	Yes	gi|598053098|ref|XM_007355860.1|	0	Auricularia subglabra TFB-10046 SS5	-	-	-	-	-	-	-	-
Unigene1259	Quanjin	0.963617	63.0952	Yes	gi|598037420|ref|XM_007348021.1|	0	Auricularia subglabra TFB-10046 SS5	-	-	-	-	-	-	-	-
Unigene1260	Quanjin	26.1973	64.3797	Yes	gi|598049082|ref|XM_007353852.1|	0	Auricularia subglabra TFB-10046 SS5	-	-	-	-	-	-	GO:0016787	hydrolase activity
Unigene1261	Quanjin	0.527062	59.6398	Yes	gi|598039348|ref|XM_007348985.1|	2.87e-17	Auricularia subglabra TFB-10046 SS5	-	-	-	-	-	-	-	-
Unigene1262	Quanjin	0.237349	61.2029	Yes	gi|598013858|ref|XM_007337702.1|	0	Auricularia subglabra TFB-10046 SS5	-	-	-	-	-	-	-	-
Unigene1263	Quanjin	15.7426	57.4468	Yes	gi|598012594|ref|XM_007337375.1|	0	Auricularia subglabra TFB-10046 SS5	-	-	-	-	-	-	GO:0005777	peroxisome
Unigene1264	Quanjin	3.12446	58.114	Yes	gi|598030110|ref|XM_007344366.1|	8.24e-38	Auricularia subglabra TFB-10046 SS5	-	-	-	-	-	-	GO:0005515	protein binding
Unigene1265	Quanjin	2.5652	54.3605	Yes	gi|598012346|ref|XM_007337310.1|	0	Auricularia subglabra TFB-10046 SS5	-	-	-	-	-	-	GO:0009231,GO:0016491,GO:0004746,GO:0055114	riboflavin biosynthetic process,oxidoreductase activity,riboflavin synthase activity,oxidation-reduction process
Unigene1266	Quanjin	3.1033	57.056	Yes	gi|598034140|ref|XM_007346381.1|	3.93e-85	Auricularia subglabra TFB-10046 SS5	-	-	-	-	-	-	GO:0016491,GO:0008152	oxidoreductase activity,metabolic process
Unigene1267	Quanjin	1.65867	56.6518	Yes	-	-	-	gi|1024100210|gb|KZV91510.1|	4.36e-99	Exidia glandulosa HHB12029	-	-	-	GO:0016772	transferase activity, transferring phosphorus-containing groups
Unigene1268	Quanjin	0	65.0818	Yes	gi|598027070|ref|XM_007342846.1|	0	Auricularia subglabra TFB-10046 SS5	-	-	-	-	-	-	GO:0005634,GO:0006289,GO:0003684	nucleus,nucleotide-excision repair,damaged DNA binding
Unigene1269	Quanjin	6.29116	60.5176	Yes	gi|598041840|ref|XM_007350231.1|	0	Auricularia subglabra TFB-10046 SS5	-	-	-	-	-	-	-	-
Unigene1270	Quanjin	8.62546	63.2701	Yes	gi|598045434|ref|XM_007352028.1|	5.5e-131	Auricularia subglabra TFB-10046 SS5	-	-	-	-	-	-	GO:0000166,GO:0003676	nucleotide binding,nucleic acid binding
Unigene1271	Quanjin	18.9804	62.7665	Yes	gi|598022856|ref|XM_007340996.1|	0	Auricularia subglabra TFB-10046 SS5	-	-	-	-	-	-	GO:0003824,GO:0008152	catalytic activity,metabolic process
Unigene1272	Quanjin	54.6065	55.6254	Yes	gi|598011856|ref|XM_007337182.1|	0	Auricularia subglabra TFB-10046 SS5	-	-	-	-	-	-	GO:0005975,GO:0004553	carbohydrate metabolic process,hydrolase activity, hydrolyzing O-glycosyl compounds
Unigene1273	Quanjin	14.6526	60.3687	Yes	gi|598015514|ref|XM_007338348.1|	0	Auricularia subglabra TFB-10046 SS5	-	-	-	-	-	-	GO:0003824,GO:0050662,GO:0044237	catalytic activity,coenzyme binding,cellular metabolic process
Unigene1274	Quanjin	0.460232	61.0485	Yes	gi|598010634|ref|XM_007336864.1|	0	Auricularia subglabra TFB-10046 SS5	-	-	-	-	-	-	GO:0003700,GO:0006355,GO:0043565	transcription factor activity, sequence-specific DNA binding,regulation of transcription, DNA-templated,sequence-specific DNA binding
Unigene1275	Quanjin	4.60395	55.8302	Yes	gi|598040956|ref|XM_007349789.1|	0	Auricularia subglabra TFB-10046 SS5	-	-	-	-	-	-	GO:0016491,GO:0055114,GO:0008152	oxidoreductase activity,oxidation-reduction process,metabolic process
Unigene1276	Quanjin	10.1905	63.1138	Yes	gi|598036726|ref|XM_007347674.1|	0	Auricularia subglabra TFB-10046 SS5	-	-	-	-	-	-	GO:0005975,GO:0042132,GO:0042578	carbohydrate metabolic process,fructose 1,6-bisphosphate 1-phosphatase activity,phosphoric ester hydrolase activity
Unigene1277	Quanjin	1.34296	55.7734	Yes	gi|598041518|ref|XM_007350070.1|	1.51e-62	Auricularia subglabra TFB-10046 SS5	-	-	-	-	-	-	GO:0016614,GO:0055114	oxidoreductase activity, acting on CH-OH group of donors,oxidation-reduction process
Unigene1278	Quanjin	0.711917	50.2722	No	-	-	-	-	-	-	-	-	-	-	-
Unigene1279	Quanjin	46.9607	60.6156	Yes	gi|598017409|ref|XM_007339205.1|	0	Auricularia subglabra TFB-10046 SS5	-	-	-	-	-	-	-	-
Unigene1280	Quanjin	20.2339	61.4058	Yes	gi|598044716|ref|XM_007351669.1|	0	Auricularia subglabra TFB-10046 SS5	-	-	-	-	-	-	GO:0016307,GO:0046488	phosphatidylinositol phosphate kinase activity,phosphatidylinositol metabolic process
Unigene1281	Quanjin	0	59.2809	Yes	gi|598052422|ref|XM_007355522.1|	1.58e-47	Auricularia subglabra TFB-10046 SS5	-	-	-	-	-	-	-	-
Unigene1282	Quanjin	61.7999	59.3722	Yes	gi|598015662|ref|XM_007338422.1|	0	Auricularia subglabra TFB-10046 SS5	-	-	-	-	-	-	GO:0016811	hydrolase activity, acting on carbon-nitrogen (but not peptide) bonds, in linear amides
Unigene1283	Quanjin	10.6392	59.1815	Yes	gi|598021537|ref|XM_007340523.1|	0	Auricularia subglabra TFB-10046 SS5	-	-	-	-	-	-	-	-
Unigene1284	Quanjin	16.8496	58.3419	Yes	gi|598042072|ref|XM_007350347.1|	0	Auricularia subglabra TFB-10046 SS5	-	-	-	-	-	-	GO:0003824,GO:0004401,GO:0000105	catalytic activity,histidinol-phosphatase activity,histidine biosynthetic process
Unigene1285	Quanjin	2.35325	59.8888	Yes	gi|598046030|ref|XM_007352326.1|	2.21e-59	Auricularia subglabra TFB-10046 SS5	-	-	-	-	-	-	-	-
Unigene1286	Quanjin	8.25937	61.5778	Yes	gi|598027052|ref|XM_007342837.1|	0	Auricularia subglabra TFB-10046 SS5	-	-	-	-	-	-	GO:0004514,GO:0004516,GO:0009435,GO:0019357	nicotinate-nucleotide diphosphorylase (carboxylating) activity,nicotinate phosphoribosyltransferase activity,NAD biosynthetic process,nicotinate nucleotide biosynthetic process
Unigene1287	Quanjin	10.23	60.4337	Yes	gi|598049784|ref|XM_007354203.1|	0	Auricularia subglabra TFB-10046 SS5	-	-	-	-	-	-	GO:0006629,GO:0016788,GO:0016787	lipid metabolic process,hydrolase activity, acting on ester bonds,hydrolase activity
Unigene1288	Quanjin	93.3632	60.7467	Yes	gi|598053952|ref|XM_007356287.1|	0	Auricularia subglabra TFB-10046 SS5	-	-	-	-	-	-	GO:0044237,GO:0050662,GO:0003824	cellular metabolic process,coenzyme binding,catalytic activity
Unigene1289	Quanjin	6.21799	59.9787	Yes	gi|598027756|ref|XM_007343189.1|	0	Auricularia subglabra TFB-10046 SS5	-	-	-	-	-	-	GO:0005737,GO:0016149,GO:0006415	cytoplasm,translation release factor activity, codon specific,translational termination
Unigene1290	Quanjin	2.89987	56.7133	Yes	gi|598016968|ref|XM_007339035.1|	0	Auricularia subglabra TFB-10046 SS5	-	-	-	-	-	-	GO:0006355,GO:0000439,GO:0006289	regulation of transcription, DNA-templated,core TFIIH complex,nucleotide-excision repair
Unigene1291	Quanjin	99.6444	61.3693	Yes	gi|598051426|ref|XM_007355024.1|	4.5e-167	Auricularia subglabra TFB-10046 SS5	-	-	-	-	-	-	-	-
Unigene1292	Quanjin	0	65.1794	Yes	gi|598041854|ref|XM_007350238.1|	8.08e-42	Auricularia subglabra TFB-10046 SS5	-	-	-	-	-	-	-	-
Unigene1293	Quanjin	3.15443	61.5853	Yes	gi|598039610|ref|XM_007349116.1|	0	Auricularia subglabra TFB-10046 SS5	-	-	-	-	-	-	GO:0006952	defense response
Unigene1294	Quanjin	1.19278	54.4254	No	-	-	-	-	-	-	-	-	-	-	-
Unigene1295	Quanjin	27.4673	56.3121	Yes	gi|703597103|gb|CP009755.1|	0	Curtobacterium sp. MR_MD2014	-	-	-	-	-	-	-	-
Unigene1296	Quanjin	0.0769122	58.9269	Yes	gi|598034954|ref|XM_007346788.1|	2.98e-122	Auricularia subglabra TFB-10046 SS5	-	-	-	-	-	-	-	-
Unigene1297	Quanjin	6.78666	52.6544	Yes	gi|598025768|ref|XM_007342195.1|	0	Auricularia subglabra TFB-10046 SS5	-	-	-	-	-	-	GO:0006351,GO:0005634,GO:0003899,GO:0003677	transcription, DNA-templated,nucleus,DNA-directed 5'-3' RNA polymerase activity,DNA binding
Unigene1298	Quanjin	0	58.2318	Yes	gi|598054876|ref|XM_007356749.1|	2.38e-46	Auricularia subglabra TFB-10046 SS5	-	-	-	-	-	-	GO:0003676,GO:0004523	nucleic acid binding,RNA-DNA hybrid ribonuclease activity
Unigene1299	Quanjin	5.27819	63.9692	Yes	gi|598020292|ref|XM_007340084.1|	2.72e-79	Auricularia subglabra TFB-10046 SS5	-	-	-	-	-	-	GO:0005515	protein binding
Unigene1300	Quanjin	5.58855	64.9081	Yes	gi|598028024|ref|XM_007343323.1|	0	Auricularia subglabra TFB-10046 SS5	-	-	-	-	-	-	-	-
Unigene1301	Quanjin	10.7289	60.6395	Yes	gi|598014700|ref|XM_007337941.1|	0	Auricularia subglabra TFB-10046 SS5	-	-	-	-	-	-	-	-
Unigene1302	Quanjin	1.20241	62.2285	No	-	-	-	-	-	-	-	-	-	-	-
Unigene1303	Quanjin	17.1217	54.2476	Yes	-	-	-	gi|598020838|ref|XP_007340319.1|	1.99e-05	Auricularia subglabra TFB-10046 SS5	-	-	-	-	-
Unigene1304	Quanjin	8.65621	59.5041	Yes	gi|598011416|ref|XM_007337067.1|	0	Auricularia subglabra TFB-10046 SS5	-	-	-	-	-	-	GO:0016651,GO:0051287,GO:0048038,GO:0055114	oxidoreductase activity, acting on NAD(P)H,NAD binding,quinone binding,oxidation-reduction process
Unigene1305	Quanjin	0.0857214	64.3544	Yes	gi|598010954|ref|XM_007336945.1|	0	Auricularia subglabra TFB-10046 SS5	-	-	-	-	-	-	GO:0004222,GO:0005615,GO:0008270	metalloendopeptidase activity,extracellular space,zinc ion binding
Unigene1306	Quanjin	10.4788	56.1	Yes	gi|598044462|ref|XM_007351542.1|	4.42e-133	Auricularia subglabra TFB-10046 SS5	-	-	-	-	-	-	GO:0008152,GO:0016491	metabolic process,oxidoreductase activity
Unigene1307	Quanjin	58.6642	59.4166	Yes	gi|598013880|ref|XM_007337708.1|	0	Auricularia subglabra TFB-10046 SS5	-	-	-	-	-	-	GO:0008152,GO:0003824	metabolic process,catalytic activity
Unigene1308	Quanjin	0.802368	65.9716	No	-	-	-	-	-	-	-	-	-	-	-
Unigene1309	Quanjin	30.5703	61.1697	Yes	gi|598037852|ref|XM_007348237.1|	6.01e-119	Auricularia subglabra TFB-10046 SS5	-	-	-	-	-	-	GO:0003676	nucleic acid binding
Unigene1310	Quanjin	10.0469	60.7383	Yes	gi|598021368|ref|XM_007340460.1|	0	Auricularia subglabra TFB-10046 SS5	-	-	-	-	-	-	GO:0005992,GO:0003824,GO:0008152	trehalose biosynthetic process,catalytic activity,metabolic process
Unigene1311	Quanjin	1.1803	54.6405	Yes	gi|598013260|ref|XM_007337547.1|	1.85e-32	Auricularia subglabra TFB-10046 SS5	-	-	-	-	-	-	-	-
Unigene1312	Quanjin	16.4288	58.9145	Yes	gi|598033572|ref|XM_007346097.1|	0	Auricularia subglabra TFB-10046 SS5	-	-	-	-	-	-	GO:0008081,GO:0006629	phosphoric diester hydrolase activity,lipid metabolic process
Unigene1313	Quanjin	0.852282	58.2165	Yes	gi|598009922|ref|XM_007336680.1|	0	Auricularia subglabra TFB-10046 SS5	-	-	-	-	-	-	GO:0005515	protein binding
Unigene1314	Quanjin	2.29291	61.557	Yes	gi|598040014|ref|XM_007349318.1|	0	Auricularia subglabra TFB-10046 SS5	-	-	-	-	-	-	-	-
Unigene1315	Quanjin	41.0781	59.3264	Yes	gi|598016156|ref|XM_007338668.1|	0	Auricularia subglabra TFB-10046 SS5	-	-	-	-	-	-	-	-
Unigene1316	Quanjin	9.40941	53.6435	Yes	gi|598027916|ref|XM_007343269.1|	4.69e-36	Auricularia subglabra TFB-10046 SS5	-	-	-	-	-	-	GO:0005524,GO:0004672,GO:0006468,GO:0016772	ATP binding,protein kinase activity,protein phosphorylation,transferase activity, transferring phosphorus-containing groups
Unigene1317	Quanjin	1.00642	61.3139	No	-	-	-	-	-	-	-	-	-	-	-
Unigene1318	Quanjin	0.360122	57.9212	Yes	gi|598025998|ref|XM_007342310.1|	0	Auricularia subglabra TFB-10046 SS5	-	-	-	-	-	-	GO:0055114,GO:0003824,GO:0016614,GO:0016491,GO:0008762,GO:0050660	oxidation-reduction process,catalytic activity,oxidoreductase activity, acting on CH-OH group of donors,oxidoreductase activity,UDP-N-acetylmuramate dehydrogenase activity,flavin adenine dinucleotide binding
Unigene1319	Quanjin	8.66434	55.287	Yes	gi|598018665|ref|XM_007339637.1|	0	Auricularia subglabra TFB-10046 SS5	-	-	-	-	-	-	GO:0003824,GO:0033961	catalytic activity,cis-stilbene-oxide hydrolase activity
Unigene1320	Quanjin	0	58.8664	Yes	gi|598026894|ref|XM_007342758.1|	0	Auricularia subglabra TFB-10046 SS5	-	-	-	-	-	-	-	-
Unigene1321	Quanjin	0.22186	62.7516	Yes	gi|598046602|ref|XM_007352612.1|	0	Auricularia subglabra TFB-10046 SS5	-	-	-	-	-	-	-	-
Unigene1322	Quanjin	7.73274	63.9821	Yes	gi|598032970|ref|XM_007345796.1|	0	Auricularia subglabra TFB-10046 SS5	-	-	-	-	-	-	GO:0005515	protein binding
Unigene1323	Quanjin	5.00903	61.7666	Yes	gi|598055674|ref|XM_007357148.1|	0	Auricularia subglabra TFB-10046 SS5	-	-	-	-	-	-	GO:0005515	protein binding
Unigene1324	Quanjin	30.0961	58.7106	Yes	gi|598034006|ref|XM_007346314.1|	0	Auricularia subglabra TFB-10046 SS5	-	-	-	-	-	-	GO:0016998	cell wall macromolecule catabolic process
Unigene1325	Quanjin	61.7353	58.1964	Yes	gi|598022383|ref|XM_007340833.1|	0	Auricularia subglabra TFB-10046 SS5	-	-	-	-	-	-	GO:0005622,GO:0007165	intracellular,signal transduction
Unigene1326	Quanjin	0.357317	60.4956	Yes	gi|598040656|ref|XM_007349639.1|	3.88e-138	Auricularia subglabra TFB-10046 SS5	-	-	-	-	-	-	GO:0003779,GO:0005622	actin binding,intracellular
Unigene1327	Quanjin	5.27634	57.7578	Yes	gi|598018731|ref|XM_007339657.1|	0	Auricularia subglabra TFB-10046 SS5	-	-	-	-	-	-	GO:0055114,GO:0003824,GO:0010181,GO:0016491	oxidation-reduction process,catalytic activity,FMN binding,oxidoreductase activity
Unigene1328	Quanjin	0.962192	55.7349	Yes	gi|598026812|ref|XM_007342717.1|	0	Auricularia subglabra TFB-10046 SS5	-	-	-	-	-	-	-	-
Unigene1329	Quanjin	0.0283309	58.5761	Yes	gi|598022891|ref|XM_007341008.1|	0	Auricularia subglabra TFB-10046 SS5	-	-	-	-	-	-	-	-
Unigene1330	Quanjin	2.83324	64.9666	Yes	gi|598012644|ref|XM_007337389.1|	0	Auricularia subglabra TFB-10046 SS5	-	-	-	-	-	-	GO:0016833,GO:0009058,GO:0008152	oxo-acid-lyase activity,biosynthetic process,metabolic process
Unigene1331	Quanjin	1.01621	56.1413	Yes	gi|598010828|ref|XM_007336913.1|	0	Auricularia subglabra TFB-10046 SS5	-	-	-	-	-	-	GO:0017111,GO:0016021,GO:0042626,GO:0006810,GO:0016887,GO:0000166,GO:0055085,GO:0005524	nucleoside-triphosphatase activity,integral component of membrane,ATPase activity, coupled to transmembrane movement of substances,transport,ATPase activity,nucleotide binding,transmembrane transport,ATP binding
Unigene1332	Quanjin	0.477388	54.5872	Yes	gi|598039782|ref|XM_007349202.1|	0	Auricularia subglabra TFB-10046 SS5	-	-	-	-	-	-	-	-
Unigene1333	Quanjin	96.2112	61.0977	Yes	gi|598032978|ref|XM_007345800.1|	0	Auricularia subglabra TFB-10046 SS5	-	-	-	-	-	-	GO:0005525,GO:0007264,GO:0005622,GO:0015031,GO:0007165,GO:0006184,GO:0003924,GO:0016020	GTP binding,small GTPase mediated signal transduction,intracellular,protein transport,signal transduction,without function,GTPase activity,membrane
Unigene1334	Quanjin	34.4169	57.0189	Yes	gi|598018060|ref|XM_007339435.1|	0	Auricularia subglabra TFB-10046 SS5	-	-	-	-	-	-	GO:0005524,GO:0031491,GO:0006338,GO:0003676,GO:0005634,GO:0043044,GO:0003677,GO:0016818,GO:0003682,GO:0004386	ATP binding,nucleosome binding,chromatin remodeling,nucleic acid binding,nucleus,ATP-dependent chromatin remodeling,DNA binding,hydrolase activity, acting on acid anhydrides, in phosphorus-containing anhydrides,chromatin binding,helicase activity
Unigene1335	Quanjin	1.12456	62.0797	Yes	gi|598037812|ref|XM_007348217.1|	1.03e-65	Auricularia subglabra TFB-10046 SS5	-	-	-	-	-	-	-	-
Unigene1336	Quanjin	41.5892	58.839	Yes	gi|598032874|ref|XM_007345748.1|	0	Auricularia subglabra TFB-10046 SS5	-	-	-	-	-	-	GO:0016787	hydrolase activity
Unigene1337	Quanjin	13.5386	58.1395	Yes	gi|598041844|ref|XM_007350233.1|	3.31e-140	Auricularia subglabra TFB-10046 SS5	-	-	-	-	-	-	-	-
Unigene1338	Quanjin	53.4919	55.9192	Yes	gi|598012108|ref|XM_007337250.1|	0	Auricularia subglabra TFB-10046 SS5	-	-	-	-	-	-	-	-
Unigene1339	Quanjin	1.3297	61.7412	Yes	gi|598039180|ref|XM_007348901.1|	0	Auricularia subglabra TFB-10046 SS5	-	-	-	-	-	-	GO:0000166,GO:0004812,GO:0006420,GO:0005524,GO:0006418,GO:0004814,GO:0005737	nucleotide binding,aminoacyl-tRNA ligase activity,arginyl-tRNA aminoacylation,ATP binding,tRNA aminoacylation for protein translation,arginine-tRNA ligase activity,cytoplasm
Unigene1340	Quanjin	20.8848	56.3655	Yes	gi|598014632|ref|XM_007337907.1|	0	Auricularia subglabra TFB-10046 SS5	-	-	-	-	-	-	GO:0005515	protein binding
Unigene1341	Quanjin	39.5232	62.2965	Yes	gi|598029460|ref|XM_007344041.1|	0	Auricularia subglabra TFB-10046 SS5	-	-	-	-	-	-	-	-
Unigene1342	Quanjin	30.5108	61.3973	Yes	gi|598014174|ref|XM_007337784.1|	0	Auricularia subglabra TFB-10046 SS5	-	-	-	-	-	-	GO:0003676,GO:0000166	nucleic acid binding,nucleotide binding
Unigene1343	Quanjin	7.04366	60	Yes	gi|598041890|ref|XM_007350256.1|	4.92e-71	Auricularia subglabra TFB-10046 SS5	-	-	-	-	-	-	GO:0006508,GO:0004197	proteolysis,cysteine-type endopeptidase activity
Unigene1344	Quanjin	1.7137	61.3914	Yes	gi|598009100|ref|XM_007336468.1|	0	Auricularia subglabra TFB-10046 SS5	-	-	-	-	-	-	GO:0043565,GO:0046982,GO:0005622	sequence-specific DNA binding,protein heterodimerization activity,intracellular
Unigene1345	Quanjin	2.34642	58.0225	Yes	gi|598009922|ref|XM_007336680.1|	0	Auricularia subglabra TFB-10046 SS5	-	-	-	-	-	-	GO:0005515	protein binding
Unigene1346	Quanjin	0.584195	59.0062	Yes	gi|815789557|ref|XM_012359904.1|	4.25e-09	Linepithema humile	-	-	-	-	-	-	-	-
Unigene1347	Quanjin	0.543063	69.1259	Yes	gi|598023974|ref|XM_007341399.1|	0	Auricularia subglabra TFB-10046 SS5	-	-	-	-	-	-	-	-
Unigene1348	Quanjin	8.38884	61.8616	Yes	gi|598027060|ref|XM_007342841.1|	0	Auricularia subglabra TFB-10046 SS5	-	-	-	-	-	-	GO:0003676,GO:0008270,GO:0046872	nucleic acid binding,zinc ion binding,metal ion binding
Unigene1349	Quanjin	407.083	54.0169	No	-	-	-	-	-	-	-	-	-	-	-
Unigene1350	Quanjin	6.57993	61.3796	Yes	gi|598051922|ref|XM_007355272.1|	0	Auricularia subglabra TFB-10046 SS5	-	-	-	-	-	-	GO:0004363,GO:0016874,GO:0006750,GO:0005524	glutathione synthase activity,ligase activity,glutathione biosynthetic process,ATP binding
Unigene1351	Quanjin	2.00654	61.5337	Yes	gi|598016667|ref|XM_007338913.1|	0	Auricularia subglabra TFB-10046 SS5	-	-	-	-	-	-	GO:0042254,GO:0001522,GO:0031429	ribosome biogenesis,pseudouridine synthesis,box H/ACA snoRNP complex
Unigene1352	Quanjin	11.2495	63.3907	Yes	gi|598032764|ref|XM_007345693.1|	0	Auricularia subglabra TFB-10046 SS5	-	-	-	-	-	-	GO:0003677,GO:0006352	DNA binding,DNA-templated transcription, initiation
Unigene1353	Quanjin	1.88022	55.5921	Yes	-	-	-	gi|598055653|ref|XP_007357199.1|	2.77e-116	Auricularia subglabra TFB-10046 SS5	-	-	-	-	-
Unigene1354	Quanjin	19.11	54.8659	Yes	gi|598016747|ref|XM_007338947.1|	3.87e-74	Auricularia subglabra TFB-10046 SS5	-	-	-	-	-	-	GO:0005515	protein binding
Unigene1355	Quanjin	7.53603	56.7866	Yes	gi|598041632|ref|XM_007350127.1|	3.79e-174	Auricularia subglabra TFB-10046 SS5	-	-	-	-	-	-	-	-
Unigene1356	Quanjin	14.1694	59.3379	Yes	gi|598033286|ref|XM_007345954.1|	0	Auricularia subglabra TFB-10046 SS5	-	-	-	-	-	-	GO:0046872	metal ion binding
Unigene1357	Quanjin	348.051	59.721	Yes	gi|598019953|ref|XM_007339994.1|	0	Auricularia subglabra TFB-10046 SS5	-	-	-	-	-	-	GO:0006468,GO:0004674,GO:0005524,GO:0016772,GO:0004672	protein phosphorylation,protein serine/threonine kinase activity,ATP binding,transferase activity, transferring phosphorus-containing groups,protein kinase activity
Unigene1358	Quanjin	0	65.221	Yes	gi|598055164|ref|XM_007356893.1|	0	Auricularia subglabra TFB-10046 SS5	-	-	-	-	-	-	-	-
Unigene1359	Quanjin	6.76378	58.7196	No	-	-	-	-	-	-	-	-	-	-	-
Unigene1360	Quanjin	0.75523	58.3558	No	-	-	-	-	-	-	-	-	-	-	-
Unigene1361	Quanjin	1.25872	67.2432	Yes	gi|598048056|ref|XM_007353339.1|	0	Auricularia subglabra TFB-10046 SS5	-	-	-	-	-	-	GO:0008080	N-acetyltransferase activity
Unigene1362	Quanjin	40.2459	57.4595	Yes	gi|598007912|ref|XM_007336127.1|	3.55e-74	Auricularia subglabra TFB-10046 SS5	-	-	-	-	-	-	GO:0006122,GO:0008121	mitochondrial electron transport, ubiquinol to cytochrome c,ubiquinol-cytochrome-c reductase activity
Unigene1363	Quanjin	0.112286	63.4448	Yes	gi|598060006|ref|XM_007359314.1|	0	Auricularia subglabra TFB-10046 SS5	-	-	-	-	-	-	GO:0016772,GO:0005524,GO:0006468,GO:0004672,GO:0005515,GO:0004674	transferase activity, transferring phosphorus-containing groups,ATP binding,protein phosphorylation,protein kinase activity,protein binding,protein serine/threonine kinase activity
Unigene1364	Quanjin	2.96775	65.8879	Yes	gi|598023143|ref|XM_007341095.1|	1.35e-134	Auricularia subglabra TFB-10046 SS5	-	-	-	-	-	-	GO:0005515	protein binding
Unigene1365	Quanjin	6.13708	56.9276	Yes	gi|598024183|ref|XM_007341476.1|	0	Auricularia subglabra TFB-10046 SS5	-	-	-	-	-	-	GO:0016491,GO:0008152,GO:0055114,GO:0016620	oxidoreductase activity,metabolic process,oxidation-reduction process,oxidoreductase activity, acting on the aldehyde or oxo group of donors, NAD or NADP as acceptor
Unigene1366	Quanjin	6.43777	65.0485	Yes	gi|598053186|ref|XM_007355904.1|	1.25e-161	Auricularia subglabra TFB-10046 SS5	-	-	-	-	-	-	GO:0005509	calcium ion binding
Unigene1367	Quanjin	60.3444	63.0731	Yes	gi|598043364|ref|XM_007350993.1|	0	Auricularia subglabra TFB-10046 SS5	-	-	-	-	-	-	GO:0007165,GO:0035556,GO:0005515	signal transduction,intracellular signal transduction,protein binding
Unigene1368	Quanjin	1.74386	62.6609	Yes	gi|636602840|ref|XM_008034364.1|	4.27e-39	Trametes versicolor FP-101664 SS1	-	-	-	-	-	-	-	-
Unigene1369	Quanjin	1.60451	59.9359	Yes	gi|598054562|ref|XM_007356592.1|	5.04e-20	Auricularia subglabra TFB-10046 SS5	-	-	-	-	-	-	-	-
Unigene1370	Quanjin	8.06189	62.9149	Yes	gi|598021948|ref|XM_007340683.1|	5.84e-79	Auricularia subglabra TFB-10046 SS5	-	-	-	-	-	-	GO:0005975,GO:0005576,GO:0004553,GO:0030246	carbohydrate metabolic process,extracellular region,hydrolase activity, hydrolyzing O-glycosyl compounds,carbohydrate binding
Unigene1371	Quanjin	26.8457	53.532	Yes	gi|598012164|ref|XM_007337264.1|	0	Auricularia subglabra TFB-10046 SS5	-	-	-	-	-	-	-	-
Unigene1372	Quanjin	13.5631	58.2119	Yes	gi|598028210|ref|XM_007343416.1|	0	Auricularia subglabra TFB-10046 SS5	-	-	-	-	-	-	GO:0005525	GTP binding
Unigene1373	Quanjin	1.38082	57.4204	Yes	gi|598049310|ref|XM_007353966.1|	2.14e-138	Auricularia subglabra TFB-10046 SS5	-	-	-	-	-	-	GO:0016491,GO:0008152	oxidoreductase activity,metabolic process
Unigene1374	Quanjin	1.5745	55.0661	Yes	gi|598040686|ref|XM_007349654.1|	0	Auricularia subglabra TFB-10046 SS5	-	-	-	-	-	-	-	-
Unigene1375	Quanjin	3.39864	57.6869	Yes	gi|598049776|ref|XM_007354199.1|	3.29e-73	Auricularia subglabra TFB-10046 SS5	-	-	-	-	-	-	-	-
Unigene1376	Quanjin	2.93175	60.7003	Yes	gi|598015446|ref|XM_007338314.1|	0	Auricularia subglabra TFB-10046 SS5	-	-	-	-	-	-	GO:0016772	transferase activity, transferring phosphorus-containing groups
Unigene1377	Quanjin	3.82274	59.5258	Yes	gi|598052492|ref|XM_007355557.1|	0	Auricularia subglabra TFB-10046 SS5	-	-	-	-	-	-	GO:0005515,GO:0016020,GO:0016192	protein binding,membrane,vesicle-mediated transport
Unigene1378	Quanjin	3.79029	60.0498	Yes	gi|598030808|ref|XM_007344715.1|	0	Auricularia subglabra TFB-10046 SS5	-	-	-	-	-	-	GO:0003873,GO:0004331,GO:0006000,GO:0003824,GO:0006003,GO:0005524	6-phosphofructo-2-kinase activity,fructose-2,6-bisphosphate 2-phosphatase activity,fructose metabolic process,catalytic activity,fructose 2,6-bisphosphate metabolic process,ATP binding
Unigene1379	Quanjin	55.7581	58.7716	Yes	gi|598027114|ref|XM_007342868.1|	0	Auricularia subglabra TFB-10046 SS5	-	-	-	-	-	-	GO:0005737,GO:0006002,GO:0005945,GO:0006096,GO:0003872	cytoplasm,fructose 6-phosphate metabolic process,6-phosphofructokinase complex,glycolytic process,6-phosphofructokinase activity
Unigene1380	Quanjin	0.0873956	63.3188	Yes	gi|598032606|ref|XM_007345614.1|	0	Auricularia subglabra TFB-10046 SS5	-	-	-	-	-	-	-	-
Unigene1381	Quanjin	57.669	59.3978	Yes	gi|598028364|ref|XM_007343493.1|	1.94e-68	Auricularia subglabra TFB-10046 SS5	-	-	-	-	-	-	-	-
Unigene1382	Quanjin	0.471002	63.39	Yes	gi|598053236|ref|XM_007355929.1|	0	Auricularia subglabra TFB-10046 SS5	-	-	-	-	-	-	-	-
Unigene1383	Quanjin	0.274432	64.5889	Yes	gi|598025734|ref|XM_007342178.1|	0	Auricularia subglabra TFB-10046 SS5	-	-	-	-	-	-	GO:0005634,GO:0000079,GO:0051726,GO:0019901	nucleus,regulation of cyclin-dependent protein serine/threonine kinase activity,regulation of cell cycle,protein kinase binding
Unigene1384	Quanjin	1.21875	55.7433	Yes	gi|598039876|ref|XM_007349249.1|	1.12e-89	Auricularia subglabra TFB-10046 SS5	-	-	-	-	-	-	GO:0005515	protein binding
Unigene1385	Quanjin	0.344946	52.2005	Yes	-	-	-	gi|598048543|ref|XP_007353644.1|	4.76e-70	Auricularia subglabra TFB-10046 SS5	-	-	-	-	-
Unigene1386	Quanjin	5.99565	62.314	Yes	gi|598032994|ref|XM_007345808.1|	0	Auricularia subglabra TFB-10046 SS5	-	-	-	-	-	-	GO:0005515,GO:0030479,GO:0006897,GO:0003779,GO:0005509	protein binding,actin cortical patch,endocytosis,actin binding,calcium ion binding
Unigene1387	Quanjin	0.0383639	54.7927	Yes	gi|599123989|ref|XM_007389101.1|	1.66e-07	Punctularia strigosozonata HHB-11173 SS5	-	-	-	-	-	-	GO:0005515	protein binding
Unigene1388	Quanjin	0.943558	60.1344	Yes	gi|598046432|ref|XM_007352527.1|	0	Auricularia subglabra TFB-10046 SS5	-	-	-	-	-	-	GO:0005515	protein binding
Unigene1389	Quanjin	57.6418	61.2429	Yes	gi|598038878|ref|XM_007348750.1|	3.94e-34	Auricularia subglabra TFB-10046 SS5	-	-	-	-	-	-	-	-
Unigene1390	Quanjin	10.807	67.8222	Yes	gi|598008908|ref|XM_007336413.1|	0	Auricularia subglabra TFB-10046 SS5	-	-	-	-	-	-	-	-
Unigene1391	Quanjin	0.747607	59.3968	Yes	gi|598049144|ref|XM_007353883.1|	0	Auricularia subglabra TFB-10046 SS5	-	-	-	-	-	-	GO:0005524,GO:0016772,GO:0004672,GO:0004674,GO:0006468	ATP binding,transferase activity, transferring phosphorus-containing groups,protein kinase activity,protein serine/threonine kinase activity,protein phosphorylation
Unigene1392	Quanjin	1.82197	55.565	Yes	gi|598039328|ref|XM_007348975.1|	2.39e-42	Auricularia subglabra TFB-10046 SS5	-	-	-	-	-	-	-	-
Unigene1393	Quanjin	0	63.6711	Yes	gi|598050276|ref|XM_007354449.1|	1.17e-102	Auricularia subglabra TFB-10046 SS5	-	-	-	-	-	-	-	-
Unigene1394	Quanjin	57.0749	58.8814	Yes	gi|598011300|ref|XM_007337037.1|	0	Auricularia subglabra TFB-10046 SS5	-	-	-	-	-	-	GO:0016810,GO:0005975,GO:0003824	hydrolase activity, acting on carbon-nitrogen (but not peptide) bonds,carbohydrate metabolic process,catalytic activity
Unigene1395	Quanjin	0	54.013	Yes	-	-	-	gi|1024092849|gb|KZV84351.1|	8.94e-58	Exidia glandulosa HHB12029	-	-	-	GO:0005515	protein binding
Unigene1396	Quanjin	65.6475	66.1165	Yes	gi|598051054|ref|XM_007354838.1|	0	Auricularia subglabra TFB-10046 SS5	-	-	-	-	-	-	-	-
Unigene1397	Quanjin	6.45051	61.3511	Yes	gi|598027206|ref|XM_007342914.1|	0	Auricularia subglabra TFB-10046 SS5	-	-	-	-	-	-	GO:0008168,GO:0008152	methyltransferase activity,metabolic process
Unigene1398	Quanjin	32.7482	61.6697	Yes	gi|598008722|ref|XM_007336365.1|	0	Auricularia subglabra TFB-10046 SS5	-	-	-	-	-	-	GO:0008270,GO:0019789	zinc ion binding,SUMO transferase activity
Unigene1399	Quanjin	0.595995	57.1617	Yes	-	-	-	gi|598032179|ref|XP_007345462.1|	1.46e-15	Auricularia subglabra TFB-10046 SS5	-	-	-	-	-
Unigene1400	Quanjin	17.7803	54.6232	Yes	gi|598014440|ref|XM_007337853.1|	0	Auricularia subglabra TFB-10046 SS5	-	-	-	-	-	-	GO:0046856,GO:0042578	phosphatidylinositol dephosphorylation,phosphoric ester hydrolase activity
Unigene1401	Quanjin	1.71139	62.642	Yes	gi|598031984|ref|XM_007345303.1|	7.69e-94	Auricularia subglabra TFB-10046 SS5	-	-	-	-	-	-	GO:0004523,GO:0003676	RNA-DNA hybrid ribonuclease activity,nucleic acid binding
Unigene1402	Quanjin	93.1865	60.0129	Yes	gi|598021886|ref|XM_007340657.1|	0	Auricularia subglabra TFB-10046 SS5	-	-	-	-	-	-	-	-
Unigene1403	Quanjin	7.26439	59.0361	Yes	gi|598011326|ref|XM_007337044.1|	0	Auricularia subglabra TFB-10046 SS5	-	-	-	-	-	-	-	-
Unigene1404	Quanjin	5.57955	57.7922	Yes	gi|598015018|ref|XM_007338100.1|	0	Auricularia subglabra TFB-10046 SS5	-	-	-	-	-	-	GO:0004553	hydrolase activity, hydrolyzing O-glycosyl compounds
Unigene1405	Quanjin	4.00272	61.3333	Yes	gi|598051852|ref|XM_007355237.1|	0	Auricularia subglabra TFB-10046 SS5	-	-	-	-	-	-	GO:0000387,GO:0008270,GO:0005634,GO:0005685,GO:0000398,GO:0003676	spliceosomal snRNP assembly,zinc ion binding,nucleus,U1 snRNP,mRNA splicing, via spliceosome,nucleic acid binding
Unigene1406	Quanjin	0	56.0264	Yes	gi|598041558|ref|XM_007350090.1|	3.5e-146	Auricularia subglabra TFB-10046 SS5	-	-	-	-	-	-	GO:0016810	hydrolase activity, acting on carbon-nitrogen (but not peptide) bonds
Unigene1407	Quanjin	0.701657	55.0622	Yes	gi|598038142|ref|XM_007348382.1|	0	Auricularia subglabra TFB-10046 SS5	-	-	-	-	-	-	GO:0016491,GO:0008152	oxidoreductase activity,metabolic process
Unigene1408	Quanjin	1.40588	60.054	No	-	-	-	-	-	-	-	-	-	-	-
Unigene1409	Quanjin	1.39579	57.8251	Yes	gi|598032690|ref|XM_007345656.1|	2.13e-94	Auricularia subglabra TFB-10046 SS5	-	-	-	-	-	-	-	-
Unigene1410	Quanjin	7.75953	61.2628	Yes	gi|598022348|ref|XM_007340821.1|	0	Auricularia subglabra TFB-10046 SS5	-	-	-	-	-	-	GO:0006357,GO:0016592,GO:0001104	regulation of transcription from RNA polymerase II promoter,mediator complex,RNA polymerase II transcription cofactor activity
Unigene1411	Quanjin	2.877	32.2008	Yes	gi|924859|gb|U27022.1|AAU27022	0	Auricularia auricula-judae	-	-	-	-	-	-	-	-
Unigene1412	Quanjin	82.1412	58.3006	Yes	gi|598039840|ref|XM_007349231.1|	0	Auricularia subglabra TFB-10046 SS5	-	-	-	-	-	-	-	-
Unigene1413	Quanjin	6.42772	56.3608	Yes	gi|598017301|ref|XM_007339163.1|	0	Auricularia subglabra TFB-10046 SS5	-	-	-	-	-	-	GO:0006810,GO:0016021	transport,integral component of membrane
Unigene1414	Quanjin	86.7221	59.3594	Yes	gi|598014654|ref|XM_007337918.1|	0	Auricularia subglabra TFB-10046 SS5	-	-	-	-	-	-	GO:0016787	hydrolase activity
Unigene1415	Quanjin	7.3577	62.5965	Yes	gi|598008364|ref|XM_007336270.1|	0	Auricularia subglabra TFB-10046 SS5	-	-	-	-	-	-	GO:0030170,GO:0009058,GO:0003824	pyridoxal phosphate binding,biosynthetic process,catalytic activity
Unigene1416	Quanjin	1.97009	57.7148	No	-	-	-	-	-	-	-	-	-	-	-
Unigene1417	Quanjin	277.248	57.5251	Yes	gi|598015056|ref|XM_007338119.1|	0	Auricularia subglabra TFB-10046 SS5	-	-	-	-	-	-	GO:0003824	catalytic activity
Unigene1418	Quanjin	13.7511	55.6962	No	-	-	-	-	-	-	-	-	-	-	-
Unigene1419	Quanjin	2.46321	62.0269	Yes	gi|598020665|ref|XM_007340193.1|	9.17e-20	Auricularia subglabra TFB-10046 SS5	-	-	-	-	-	-	-	-
Unigene1420	Quanjin	1836.93	62.0801	Yes	gi|598021140|ref|XM_007340371.1|	0	Auricularia subglabra TFB-10046 SS5	-	-	-	-	-	-	GO:0016998	cell wall macromolecule catabolic process
Unigene1421	Quanjin	150.823	59.811	Yes	gi|598018459|ref|XM_007339569.1|	0	Auricularia subglabra TFB-10046 SS5	-	-	-	-	-	-	GO:0005515	protein binding
Unigene1422	Quanjin	0.0898526	55.9594	Yes	gi|551629984|ref|XM_005817908.1|	5.34e-15	Guillardia theta CCMP2712	-	-	-	-	-	-	-	-
Unigene1423	Quanjin	6.43742	56.777	Yes	gi|598010476|ref|XM_007336824.1|	0	Auricularia subglabra TFB-10046 SS5	-	-	-	-	-	-	GO:0005515	protein binding
Unigene1424	Quanjin	4.63957	63.5178	Yes	gi|598031136|ref|XM_007344879.1|	0	Auricularia subglabra TFB-10046 SS5	-	-	-	-	-	-	GO:0016021,GO:0055085	integral component of membrane,transmembrane transport
Unigene1425	Quanjin	1.59144	60.073	Yes	gi|598018868|ref|XM_007339695.1|	0	Auricularia subglabra TFB-10046 SS5	-	-	-	-	-	-	GO:0007155	cell adhesion
Unigene1426	Quanjin	6.21193	62.0091	Yes	gi|598008516|ref|XM_007336310.1|	0	Auricularia subglabra TFB-10046 SS5	-	-	-	-	-	-	GO:0006508,GO:0004252	proteolysis,serine-type endopeptidase activity
Unigene1427	Quanjin	124.235	57.6534	Yes	gi|598010606|ref|XM_007336857.1|	0	Auricularia subglabra TFB-10046 SS5	-	-	-	-	-	-	GO:0003899,GO:0006351,GO:0003723	DNA-directed 5'-3' RNA polymerase activity,transcription, DNA-templated,RNA binding
Unigene1428	Quanjin	8.58452	59.4566	Yes	gi|598014190|ref|XM_007337789.1|	0	Auricularia subglabra TFB-10046 SS5	-	-	-	-	-	-	GO:0008026,GO:0005524,GO:0003676,GO:0004386	ATP-dependent helicase activity,ATP binding,nucleic acid binding,helicase activity
Unigene1429	Quanjin	15.9743	55.0937	Yes	gi|598010144|ref|XM_007336737.1|	6.65e-154	Auricularia subglabra TFB-10046 SS5	-	-	-	-	-	-	-	-
Unigene1430	Quanjin	0.559753	61.5419	Yes	gi|598038940|ref|XM_007348781.1|	0	Auricularia subglabra TFB-10046 SS5	-	-	-	-	-	-	-	-
Unigene1431	Quanjin	3.28718	68.4688	Yes	gi|598034546|ref|XM_007346584.1|	0	Auricularia subglabra TFB-10046 SS5	-	-	-	-	-	-	-	-
Unigene1432	Quanjin	4.02892	57.9224	Yes	gi|598029356|ref|XM_007343989.1|	0	Auricularia subglabra TFB-10046 SS5	-	-	-	-	-	-	GO:0005515	protein binding
Unigene1433	Quanjin	82.4394	59.4247	Yes	gi|598037054|ref|XM_007347838.1|	0	Auricularia subglabra TFB-10046 SS5	-	-	-	-	-	-	GO:0005515	protein binding
Unigene1434	Quanjin	9.95504	62.9041	Yes	gi|598048114|ref|XM_007353368.1|	0	Auricularia subglabra TFB-10046 SS5	-	-	-	-	-	-	-	-
Unigene1435	Quanjin	20.5744	60.4967	Yes	gi|598010346|ref|XM_007336790.1|	0	Auricularia subglabra TFB-10046 SS5	-	-	-	-	-	-	-	-
Unigene1436	Quanjin	7.38156	52.2759	Yes	gi|598041984|ref|XM_007350303.1|	6.07e-146	Auricularia subglabra TFB-10046 SS5	-	-	-	-	-	-	GO:0004672,GO:0006468,GO:0016772,GO:0005524	protein kinase activity,protein phosphorylation,transferase activity, transferring phosphorus-containing groups,ATP binding
Unigene1437	Quanjin	107.92	56.4387	Yes	gi|598025650|ref|XM_007342136.1|	0	Auricularia subglabra TFB-10046 SS5	-	-	-	-	-	-	GO:0016021,GO:0055085	integral component of membrane,transmembrane transport
Unigene1438	Quanjin	0.83035	53.3875	No	-	-	-	-	-	-	-	-	-	-	-
Unigene1439	Quanjin	2.91963	61.3445	Yes	gi|598024019|ref|XM_007341415.1|	9.59e-82	Auricularia subglabra TFB-10046 SS5	-	-	-	-	-	-	-	-
Unigene1440	Quanjin	143.737	59.3624	Yes	gi|598013156|ref|XM_007337518.1|	0	Auricularia subglabra TFB-10046 SS5	-	-	-	-	-	-	GO:0016717,GO:0006633,GO:0005783,GO:0006629,GO:0055114,GO:0016020,GO:0004768,GO:0020037,GO:0005506	oxidoreductase activity, acting on paired donors, with oxidation of a pair of donors resulting in the reduction of molecular oxygen to two molecules of water,fatty acid biosynthetic process,endoplasmic reticulum,lipid metabolic process,oxidation-reduction process,membrane,stearoyl-CoA 9-desaturase activity,heme binding,iron ion binding
Unigene1441	Quanjin	6.89712	61.3269	Yes	gi|598050128|ref|XM_007354375.1|	3.87e-62	Auricularia subglabra TFB-10046 SS5	-	-	-	-	-	-	GO:0003676,GO:0046872	nucleic acid binding,metal ion binding
Unigene1442	Quanjin	3.52782	58.9346	No	-	-	-	-	-	-	-	-	-	-	-
Unigene1443	Quanjin	0.650456	60.3352	Yes	gi|598027760|ref|XM_007343191.1|	1.46e-15	Auricularia subglabra TFB-10046 SS5	-	-	-	-	-	-	GO:0005515	protein binding
Unigene1444	Quanjin	17.0151	54.071	Yes	gi|598039676|ref|XM_007349149.1|	5.52e-62	Auricularia subglabra TFB-10046 SS5	-	-	-	-	-	-	-	-
Unigene1445	Quanjin	5.81655	63.0045	Yes	gi|598034324|ref|XM_007346473.1|	2.22e-176	Auricularia subglabra TFB-10046 SS5	-	-	-	-	-	-	-	-
Unigene1446	Quanjin	0.930739	56.3183	Yes	-	-	-	gi|598026283|ref|XP_007342514.1|	6.35e-38	Auricularia subglabra TFB-10046 SS5	-	-	-	-	-
Unigene1447	Quanjin	11.5197	59.5028	Yes	gi|598054142|ref|XM_007356382.1|	0	Auricularia subglabra TFB-10046 SS5	-	-	-	-	-	-	GO:0006415,GO:0005737,GO:0003747,GO:0016149	translational termination,cytoplasm,translation release factor activity,translation release factor activity, codon specific
Unigene1448	Quanjin	0.0590807	63.4159	Yes	gi|598025468|ref|XM_007342045.1|	0	Auricularia subglabra TFB-10046 SS5	-	-	-	-	-	-	GO:0003676	nucleic acid binding
Unigene1449	Quanjin	2.67597	58.8064	Yes	gi|598038138|ref|XM_007348380.1|	0	Auricularia subglabra TFB-10046 SS5	-	-	-	-	-	-	GO:0015693,GO:0016020,GO:0015095	magnesium ion transport,membrane,magnesium ion transmembrane transporter activity
Unigene1450	Quanjin	14.6111	60.7966	Yes	gi|598018106|ref|XM_007339450.1|	0	Auricularia subglabra TFB-10046 SS5	-	-	-	-	-	-	GO:0005622,GO:0003735,GO:0006412,GO:0005840	intracellular,structural constituent of ribosome,translation,ribosome
Unigene1451	Quanjin	6.41262	57.0778	Yes	gi|598014934|ref|XM_007338058.1|	0	Auricularia subglabra TFB-10046 SS5	-	-	-	-	-	-	GO:0005515	protein binding
Unigene1452	Quanjin	1.74087	61.7481	Yes	gi|598043110|ref|XM_007350866.1|	2.88e-31	Auricularia subglabra TFB-10046 SS5	-	-	-	-	-	-	-	-
Unigene1453	Quanjin	0	55.9532	Yes	gi|598051560|ref|XM_007355091.1|	1.1e-104	Auricularia subglabra TFB-10046 SS5	-	-	-	-	-	-	-	-
Unigene1454	Quanjin	18.3439	59.651	Yes	gi|598014682|ref|XM_007337932.1|	0	Auricularia subglabra TFB-10046 SS5	-	-	-	-	-	-	GO:0008270,GO:0003676,GO:0046872	zinc ion binding,nucleic acid binding,metal ion binding
Unigene1455	Quanjin	0	54.2744	Yes	gi|598054924|ref|XM_007356773.1|	1.12e-26	Auricularia subglabra TFB-10046 SS5	-	-	-	-	-	-	GO:0003677	DNA binding
Unigene1456	Quanjin	2.70695	58.8728	Yes	gi|598045470|ref|XM_007352046.1|	0	Auricularia subglabra TFB-10046 SS5	-	-	-	-	-	-	-	-
Unigene1457	Quanjin	3.48061	59.8967	Yes	gi|598053422|ref|XM_007356022.1|	2.68e-82	Auricularia subglabra TFB-10046 SS5	-	-	-	-	-	-	GO:0005840,GO:0005622,GO:0003676,GO:0003723,GO:0006412,GO:0003735	ribosome,intracellular,nucleic acid binding,RNA binding,translation,structural constituent of ribosome
Unigene1458	Quanjin	45.4951	58.1304	Yes	gi|598016317|ref|XM_007338747.1|	0	Auricularia subglabra TFB-10046 SS5	-	-	-	-	-	-	GO:0005515	protein binding
Unigene1459	Quanjin	0	59.8366	Yes	gi|598046828|ref|XM_007352725.1|	4.76e-08	Auricularia subglabra TFB-10046 SS5	-	-	-	-	-	-	-	-
Unigene1460	Quanjin	3.32242	57.9063	Yes	gi|598037016|ref|XM_007347819.1|	0	Auricularia subglabra TFB-10046 SS5	-	-	-	-	-	-	GO:0009439,GO:0003677,GO:0008824	cyanate metabolic process,DNA binding,cyanate hydratase activity
Unigene1461	Quanjin	9.29726	62.3101	Yes	gi|598043364|ref|XM_007350993.1|	0	Auricularia subglabra TFB-10046 SS5	-	-	-	-	-	-	GO:0035556,GO:0005515,GO:0007165	intracellular signal transduction,protein binding,signal transduction
Unigene1462	Quanjin	3.67282	63.2231	Yes	-	-	-	gi|1024092842|gb|KZV84345.1|	5.61e-75	Exidia glandulosa HHB12029	-	-	-	GO:0000166	nucleotide binding
Unigene1463	Quanjin	5.20624	54.5125	Yes	gi|598029098|ref|XM_007343860.1|	0	Auricularia subglabra TFB-10046 SS5	-	-	-	-	-	-	GO:0005524,GO:0017111,GO:0000166,GO:0006260,GO:0003677	ATP binding,nucleoside-triphosphatase activity,nucleotide binding,DNA replication,DNA binding
Unigene1464	Quanjin	4.07573	54.4444	Yes	gi|598038180|ref|XM_007348401.1|	4.37e-87	Auricularia subglabra TFB-10046 SS5	-	-	-	-	-	-	-	-
Unigene1465	Quanjin	23.8986	62.7007	Yes	gi|598008516|ref|XM_007336310.1|	0	Auricularia subglabra TFB-10046 SS5	-	-	-	-	-	-	GO:0004252,GO:0006508	serine-type endopeptidase activity,proteolysis
Unigene1466	Quanjin	3.50795	61.1154	Yes	gi|598041698|ref|XM_007350160.1|	0	Auricularia subglabra TFB-10046 SS5	-	-	-	-	-	-	GO:0005515	protein binding
Unigene1467	Quanjin	131.455	62.7182	Yes	gi|598037272|ref|XM_007347947.1|	0	Auricularia subglabra TFB-10046 SS5	-	-	-	-	-	-	GO:0008152,GO:0003824	metabolic process,catalytic activity
Unigene1468	Quanjin	14.8813	55.6558	Yes	gi|598009710|ref|XM_007336626.1|	0	Auricularia subglabra TFB-10046 SS5	-	-	-	-	-	-	GO:0005515	protein binding
Unigene1469	Quanjin	11.0168	54.7809	No	-	-	-	-	-	-	-	-	-	-	-
Unigene1470	Quanjin	1.99475	63.4275	Yes	gi|598036876|ref|XM_007347749.1|	0	Auricularia subglabra TFB-10046 SS5	-	-	-	-	-	-	GO:0008152,GO:0016787	metabolic process,hydrolase activity
Unigene1471	Quanjin	5.61437	54.7855	Yes	gi|598016207|ref|XM_007338693.1|	0	Auricularia subglabra TFB-10046 SS5	-	-	-	-	-	-	GO:0008152,GO:0003824	metabolic process,catalytic activity
Unigene1472	Quanjin	2.03692	60.3887	Yes	gi|598031166|ref|XM_007344894.1|	0	Auricularia subglabra TFB-10046 SS5	-	-	-	-	-	-	-	-
Unigene1473	Quanjin	7.68034	55.753	Yes	gi|598053644|ref|XM_007356133.1|	1.97e-62	Auricularia subglabra TFB-10046 SS5	-	-	-	-	-	-	-	-
Unigene1474	Quanjin	3.62178	61.1002	Yes	gi|598039646|ref|XM_007349134.1|	0	Auricularia subglabra TFB-10046 SS5	-	-	-	-	-	-	GO:0000166,GO:0003676	nucleotide binding,nucleic acid binding
Unigene1475	Quanjin	1.31134	53.7449	Yes	gi|598017165|ref|XM_007339111.1|	0	Auricularia subglabra TFB-10046 SS5	-	-	-	-	-	-	GO:0005515	protein binding
Unigene1476	Quanjin	0.492537	54.5881	Yes	gi|598011920|ref|XM_007337198.1|	0	Auricularia subglabra TFB-10046 SS5	-	-	-	-	-	-	GO:0055085,GO:0016021	transmembrane transport,integral component of membrane
Unigene1477	Quanjin	0.0618364	58.8295	Yes	gi|598015280|ref|XM_007338231.1|	0	Auricularia subglabra TFB-10046 SS5	-	-	-	-	-	-	GO:0000166	nucleotide binding
Unigene1478	Quanjin	6.42364	63.7279	Yes	gi|598031216|ref|XM_007344919.1|	0	Auricularia subglabra TFB-10046 SS5	-	-	-	-	-	-	-	-
Unigene1479	Quanjin	12.0411	63.6411	Yes	gi|598044964|ref|XM_007351793.1|	0	Auricularia subglabra TFB-10046 SS5	-	-	-	-	-	-	-	-
Unigene1480	Quanjin	25.734	59.5868	Yes	gi|598032752|ref|XM_007345687.1|	0	Auricularia subglabra TFB-10046 SS5	-	-	-	-	-	-	GO:0016810	hydrolase activity, acting on carbon-nitrogen (but not peptide) bonds
Unigene1481	Quanjin	33.6484	59.9698	Yes	gi|598042780|ref|XM_007350701.1|	0	Auricularia subglabra TFB-10046 SS5	-	-	-	-	-	-	GO:0005840,GO:0003723,GO:0003735,GO:0005622,GO:0006412	ribosome,RNA binding,structural constituent of ribosome,intracellular,translation
Unigene1482	Quanjin	34.1506	57.3913	Yes	gi|598016413|ref|XM_007338794.1|	0	Auricularia subglabra TFB-10046 SS5	-	-	-	-	-	-	-	-
Unigene1483	Quanjin	2.65754	52.9337	Yes	gi|598014582|ref|XM_007337889.1|	1.91e-41	Auricularia subglabra TFB-10046 SS5	-	-	-	-	-	-	-	-
Unigene1484	Quanjin	3.28487	54.0222	Yes	gi|598037762|ref|XM_007348192.1|	8.38e-56	Auricularia subglabra TFB-10046 SS5	-	-	-	-	-	-	GO:0004934,GO:0004932,GO:0016021,GO:0016020,GO:0007186	mating-type alpha-factor pheromone receptor activity,mating-type factor pheromone receptor activity,integral component of membrane,membrane,G-protein coupled receptor signaling pathway
Unigene1485	Quanjin	21.0849	54.0816	Yes	gi|598038294|ref|XM_007348458.1|	1.52e-127	Auricularia subglabra TFB-10046 SS5	-	-	-	-	-	-	-	-
Unigene1486	Quanjin	61.1858	57.3402	Yes	gi|598026830|ref|XM_007342726.1|	0	Auricularia subglabra TFB-10046 SS5	-	-	-	-	-	-	GO:0016998	cell wall macromolecule catabolic process
Unigene1487	Quanjin	1.67372	62.5551	Yes	gi|598026316|ref|XM_007342469.1|	2.29e-118	Auricularia subglabra TFB-10046 SS5	-	-	-	-	-	-	GO:0010181,GO:0003824,GO:0016491,GO:0055114	FMN binding,catalytic activity,oxidoreductase activity,oxidation-reduction process
Unigene1488	Quanjin	2.64142	59.9068	Yes	gi|598055350|ref|XM_007356986.1|	1.37e-57	Auricularia subglabra TFB-10046 SS5	-	-	-	-	-	-	GO:0005515	protein binding
Unigene1489	Quanjin	103.925	54.026	Yes	gi|302680696|ref|XM_003029984.1|	7.27e-119	Schizophyllum commune H4-8	-	-	-	-	-	-	GO:0005515	protein binding
Unigene1490	Quanjin	0	58.1716	Yes	gi|598040212|ref|XM_007349417.1|	2.22e-121	Auricularia subglabra TFB-10046 SS5	-	-	-	-	-	-	GO:0005515	protein binding
Unigene1491	Quanjin	102.59	58.1184	Yes	gi|598025564|ref|XM_007342093.1|	0	Auricularia subglabra TFB-10046 SS5	-	-	-	-	-	-	GO:0005515	protein binding
Unigene1492	Quanjin	3.74101	61.4753	Yes	gi|598036830|ref|XM_007347726.1|	0	Auricularia subglabra TFB-10046 SS5	-	-	-	-	-	-	GO:0019901,GO:0006396,GO:0006355,GO:0000079	protein kinase binding,RNA processing,regulation of transcription, DNA-templated,regulation of cyclin-dependent protein serine/threonine kinase activity
Unigene1493	Quanjin	38.1712	55.6806	Yes	gi|598029602|ref|XM_007344112.1|	0	Auricularia subglabra TFB-10046 SS5	-	-	-	-	-	-	-	-
Unigene1494	Quanjin	0.412552	58.4153	Yes	gi|598033978|ref|XM_007346300.1|	0	Auricularia subglabra TFB-10046 SS5	-	-	-	-	-	-	GO:0019836	hemolysis by symbiont of host erythrocytes
Unigene1495	Quanjin	8.27739	58.4647	Yes	gi|598036770|ref|XM_007347696.1|	2.01e-63	Auricularia subglabra TFB-10046 SS5	-	-	-	-	-	-	-	-
Unigene1496	Quanjin	7.86311	53.8922	Yes	gi|598047238|ref|XM_007352930.1|	0	Auricularia subglabra TFB-10046 SS5	-	-	-	-	-	-	GO:0055114,GO:0016491,GO:0016706,GO:0005506	oxidation-reduction process,oxidoreductase activity,oxidoreductase activity, acting on paired donors, with incorporation or reduction of molecular oxygen, 2-oxoglutarate as one donor, and incorporation of one atom each of oxygen into both donors,iron ion binding
Unigene1497	Quanjin	4.52736	56.8167	Yes	gi|598014038|ref|XM_007337747.1|	0	Auricularia subglabra TFB-10046 SS5	-	-	-	-	-	-	GO:0003824,GO:0008152	catalytic activity,metabolic process
Unigene1498	Quanjin	0	55.5053	No	-	-	-	-	-	-	-	-	-	-	-
Unigene1499	Quanjin	0.0492426	62.3902	Yes	gi|598008806|ref|XM_007336386.1|	5.8e-12	Auricularia subglabra TFB-10046 SS5	-	-	-	-	-	-	-	-
Unigene1500	Quanjin	15.7585	59.951	Yes	gi|598021354|ref|XM_007340454.1|	0	Auricularia subglabra TFB-10046 SS5	-	-	-	-	-	-	GO:0016887,GO:0000166,GO:0017111,GO:0005524,GO:0016020	ATPase activity,nucleotide binding,nucleoside-triphosphatase activity,ATP binding,membrane
Unigene1501	Quanjin	2.25455	56.7195	Yes	gi|598016755|ref|XM_007338950.1|	0	Auricularia subglabra TFB-10046 SS5	-	-	-	-	-	-	GO:0005975,GO:0003824,GO:0030246,GO:0004553	carbohydrate metabolic process,catalytic activity,carbohydrate binding,hydrolase activity, hydrolyzing O-glycosyl compounds
Unigene1502	Quanjin	5.82428	58.0984	Yes	gi|598044306|ref|XM_007351464.1|	6.32e-23	Auricularia subglabra TFB-10046 SS5	-	-	-	-	-	-	GO:0016772	transferase activity, transferring phosphorus-containing groups
Unigene1503	Quanjin	41.8096	63.9844	Yes	gi|598041410|ref|XM_007350016.1|	0	Auricularia subglabra TFB-10046 SS5	-	-	-	-	-	-	GO:0004820,GO:0005524,GO:0006426,GO:0000166,GO:0004812,GO:0005737,GO:0006418	glycine-tRNA ligase activity,ATP binding,glycyl-tRNA aminoacylation,nucleotide binding,aminoacyl-tRNA ligase activity,cytoplasm,tRNA aminoacylation for protein translation
Unigene1504	Quanjin	20.0261	55.5556	Yes	gi|598024430|ref|XM_007341563.1|	0	Auricularia subglabra TFB-10046 SS5	-	-	-	-	-	-	-	-
Unigene1505	Quanjin	8.92432	60.1739	Yes	gi|598010948|ref|XM_007336944.1|	3.77e-160	Auricularia subglabra TFB-10046 SS5	-	-	-	-	-	-	GO:0005184,GO:0007218	neuropeptide hormone activity,neuropeptide signaling pathway
Unigene1506	Quanjin	0.286256	54.058	No	-	-	-	-	-	-	-	-	-	-	-
Unigene1507	Quanjin	19.6922	66.9211	Yes	gi|598015428|ref|XM_007338305.1|	0	Auricularia subglabra TFB-10046 SS5	-	-	-	-	-	-	GO:0006810,GO:0016192,GO:0016021	transport,vesicle-mediated transport,integral component of membrane
Unigene1508	Quanjin	6.31768	53.7107	Yes	gi|598015092|ref|XM_007338137.1|	0	Auricularia subglabra TFB-10046 SS5	-	-	-	-	-	-	GO:0005975	carbohydrate metabolic process
Unigene1509	Quanjin	19.6238	57.3975	Yes	gi|598029668|ref|XM_007344145.1|	0	Auricularia subglabra TFB-10046 SS5	-	-	-	-	-	-	GO:0005815,GO:0000226,GO:0000922	microtubule organizing center,microtubule cytoskeleton organization,spindle pole
Unigene1510	Quanjin	9.35089	61.516	Yes	gi|598033292|ref|XM_007345957.1|	0	Auricularia subglabra TFB-10046 SS5	-	-	-	-	-	-	GO:0005515,GO:0004609,GO:0005509,GO:0008654	protein binding,phosphatidylserine decarboxylase activity,calcium ion binding,phospholipid biosynthetic process
Unigene1511	Quanjin	3.73835	56.2368	Yes	gi|598045132|ref|XM_007351877.1|	0	Auricularia subglabra TFB-10046 SS5	-	-	-	-	-	-	GO:0035091,GO:0007154,GO:0005515	phosphatidylinositol binding,cell communication,protein binding
Unigene1512	Quanjin	25.0043	64.9332	Yes	gi|598039848|ref|XM_007349235.1|	0	Auricularia subglabra TFB-10046 SS5	-	-	-	-	-	-	GO:0009039,GO:0006807,GO:0016787,GO:0016810,GO:0019627,GO:0016151,GO:0043419	urease activity,nitrogen compound metabolic process,hydrolase activity,hydrolase activity, acting on carbon-nitrogen (but not peptide) bonds,urea metabolic process,nickel cation binding,urea catabolic process
Unigene1513	Quanjin	1.38846	55.2214	Yes	gi|598020858|ref|XM_007340265.1|	9.39e-107	Auricularia subglabra TFB-10046 SS5	-	-	-	-	-	-	-	-
Unigene1514	Quanjin	0	59.2975	Yes	gi|598027830|ref|XM_007343226.1|	8.78e-37	Auricularia subglabra TFB-10046 SS5	-	-	-	-	-	-	GO:0055114,GO:0016616,GO:0048037	oxidation-reduction process,oxidoreductase activity, acting on the CH-OH group of donors, NAD or NADP as acceptor,cofactor binding
Unigene1515	Quanjin	310.387	60.0868	Yes	gi|598040760|ref|XM_007349691.1|	2.54e-81	Auricularia subglabra TFB-10046 SS5	-	-	-	-	-	-	GO:0003735,GO:0005622,GO:0006412,GO:0005840	structural constituent of ribosome,intracellular,translation,ribosome
Unigene1516	Quanjin	0	56.057	Yes	gi|598039348|ref|XM_007348985.1|	2.41e-17	Auricularia subglabra TFB-10046 SS5	-	-	-	-	-	-	-	-
Unigene1517	Quanjin	33.5006	58.1501	Yes	gi|598039622|ref|XM_007349122.1|	1.78e-73	Auricularia subglabra TFB-10046 SS5	-	-	-	-	-	-	-	-
Unigene1518	Quanjin	25.2464	60	Yes	gi|598042186|ref|XM_007350404.1|	0	Auricularia subglabra TFB-10046 SS5	-	-	-	-	-	-	GO:0000166,GO:0019722	nucleotide binding,calcium-mediated signaling
Unigene1519	Quanjin	17.4001	59.4717	Yes	gi|598054096|ref|XM_007356359.1|	1.43e-137	Auricularia subglabra TFB-10046 SS5	-	-	-	-	-	-	-	-
Unigene1520	Quanjin	0	55.578	Yes	gi|598027938|ref|XM_007343280.1|	0	Auricularia subglabra TFB-10046 SS5	-	-	-	-	-	-	GO:0005515	protein binding
Unigene1521	Quanjin	6.26682	54.8892	Yes	gi|598027880|ref|XM_007343251.1|	0	Auricularia subglabra TFB-10046 SS5	-	-	-	-	-	-	-	-
Unigene1522	Quanjin	31.9016	51.8476	Yes	gi|598009720|ref|XM_007336629.1|	1.02e-146	Auricularia subglabra TFB-10046 SS5	-	-	-	-	-	-	GO:0016192,GO:0015031,GO:0008565,GO:0006886,GO:0030123,GO:0006810,GO:0030117	vesicle-mediated transport,protein transport,protein transporter activity,intracellular protein transport,AP-3 adaptor complex,transport,membrane coat
Unigene1523	Quanjin	7.77583	64.8039	Yes	gi|598015456|ref|XM_007338319.1|	0	Auricularia subglabra TFB-10046 SS5	-	-	-	-	-	-	GO:0004170,GO:0046080,GO:0016787	dUTP diphosphatase activity,dUTP metabolic process,hydrolase activity
Unigene1524	Quanjin	1.60553	59.1497	Yes	gi|598034154|ref|XM_007346388.1|	0	Auricularia subglabra TFB-10046 SS5	-	-	-	-	-	-	GO:0005515	protein binding
Unigene1525	Quanjin	5.40378	52.6905	Yes	gi|598012070|ref|XM_007337239.1|	0	Auricularia subglabra TFB-10046 SS5	-	-	-	-	-	-	-	-
Unigene1526	Quanjin	3.37237	55.4784	Yes	gi|598028440|ref|XM_007343531.1|	2.8e-06	Auricularia subglabra TFB-10046 SS5	-	-	-	-	-	-	GO:0005515	protein binding
Unigene1527	Quanjin	2.58087	60.8629	Yes	gi|598040370|ref|XM_007349496.1|	0	Auricularia subglabra TFB-10046 SS5	-	-	-	-	-	-	-	-
Unigene1528	Quanjin	1.32395	58.26	Yes	gi|598024500|ref|XM_007341587.1|	9.39e-09	Auricularia subglabra TFB-10046 SS5	-	-	-	-	-	-	-	-
Unigene1529	Quanjin	4.13384	53.6071	Yes	gi|598019213|ref|XM_007339792.1|	0	Auricularia subglabra TFB-10046 SS5	-	-	-	-	-	-	GO:0016787	hydrolase activity
Unigene1530	Quanjin	11.4375	61.0959	Yes	gi|598031310|ref|XM_007344966.1|	0	Auricularia subglabra TFB-10046 SS5	-	-	-	-	-	-	GO:0030170,GO:0003824	pyridoxal phosphate binding,catalytic activity
Unigene1531	Quanjin	4.38883	58.6317	Yes	gi|598041838|ref|XM_007350230.1|	0	Auricularia subglabra TFB-10046 SS5	-	-	-	-	-	-	GO:0019825,GO:0020037,GO:0005506,GO:0055114,GO:0015671,GO:0016491	oxygen binding,heme binding,iron ion binding,oxidation-reduction process,oxygen transport,oxidoreductase activity
Unigene1532	Quanjin	3.35539	55.432	Yes	gi|598016042|ref|XM_007338612.1|	0	Auricularia subglabra TFB-10046 SS5	-	-	-	-	-	-	GO:0016765	transferase activity, transferring alkyl or aryl (other than methyl) groups
Unigene1533	Quanjin	6.76297	59.3431	Yes	gi|598052110|ref|XM_007355366.1|	0	Auricularia subglabra TFB-10046 SS5	-	-	-	-	-	-	-	-
Unigene1534	Quanjin	9.49816	57.5799	Yes	gi|598049226|ref|XM_007353924.1|	4.76e-27	Auricularia subglabra TFB-10046 SS5	-	-	-	-	-	-	-	-
Unigene1535	Quanjin	11.6028	64.6722	Yes	gi|598009394|ref|XM_007336545.1|	0	Auricularia subglabra TFB-10046 SS5	-	-	-	-	-	-	-	-
Unigene1536	Quanjin	4.37713	58.92	Yes	gi|598017979|ref|XM_007339407.1|	4.3e-127	Auricularia subglabra TFB-10046 SS5	-	-	-	-	-	-	GO:0017108,GO:0033567,GO:0043142	5'-flap endonuclease activity,DNA replication, Okazaki fragment processing,single-stranded DNA-dependent ATPase activity
Unigene1537	Quanjin	49.4919	58.2744	Yes	gi|598052070|ref|XM_007355346.1|	0	Auricularia subglabra TFB-10046 SS5	-	-	-	-	-	-	GO:0006886,GO:0016192,GO:0030132,GO:0030130,GO:0005198,GO:0005515	intracellular protein transport,vesicle-mediated transport,clathrin coat of coated pit,clathrin coat of trans-Golgi network vesicle,structural molecule activity,protein binding
Unigene1538	Quanjin	0.971464	60.8764	Yes	gi|598010370|ref|XM_007336796.1|	1.18e-74	Auricularia subglabra TFB-10046 SS5	-	-	-	-	-	-	GO:0006807,GO:0016151	nitrogen compound metabolic process,nickel cation binding
Unigene1539	Quanjin	0	58.6718	Yes	-	-	-	gi|598051589|ref|XP_007355167.1|	5.63e-20	Auricularia subglabra TFB-10046 SS5	-	-	-	-	-
Unigene1540	Quanjin	8.94154	59.6507	Yes	gi|598037238|ref|XM_007347930.1|	0	Auricularia subglabra TFB-10046 SS5	-	-	-	-	-	-	GO:0004553,GO:0005975	hydrolase activity, hydrolyzing O-glycosyl compounds,carbohydrate metabolic process
Unigene1541	Quanjin	1.80132	61.1251	Yes	gi|598043554|ref|XM_007351088.1|	0	Auricularia subglabra TFB-10046 SS5	-	-	-	-	-	-	GO:0009166,GO:0000166,GO:0016788,GO:0016787,GO:0046872	nucleotide catabolic process,nucleotide binding,hydrolase activity, acting on ester bonds,hydrolase activity,metal ion binding
Unigene1542	Quanjin	6.43537	51.6746	Yes	gi|598029214|ref|XM_007343918.1|	1.23e-71	Auricularia subglabra TFB-10046 SS5	-	-	-	-	-	-	GO:0006810,GO:0006144,GO:0033971	transport,purine nucleobase metabolic process,hydroxyisourate hydrolase activity
Unigene1543	Quanjin	0.780359	58.2243	Yes	gi|598034124|ref|XM_007346373.1|	0	Auricularia subglabra TFB-10046 SS5	-	-	-	-	-	-	-	-
Unigene1544	Quanjin	3.31689	61.4097	Yes	gi|598017264|ref|XM_007339149.1|	0	Auricularia subglabra TFB-10046 SS5	-	-	-	-	-	-	GO:0046872,GO:0003824,GO:0008081	metal ion binding,catalytic activity,phosphoric diester hydrolase activity
Unigene1545	Quanjin	42.6989	63.2358	Yes	gi|598034148|ref|XM_007346385.1|	0	Auricularia subglabra TFB-10046 SS5	-	-	-	-	-	-	-	-
Unigene1546	Quanjin	1.46922	53.3378	Yes	gi|598047014|ref|XM_007352818.1|	5.52e-96	Auricularia subglabra TFB-10046 SS5	-	-	-	-	-	-	-	-
Unigene1547	Quanjin	16.9201	59.8159	Yes	gi|598019254|ref|XM_007339803.1|	0	Auricularia subglabra TFB-10046 SS5	-	-	-	-	-	-	GO:0005515	protein binding
Unigene1548	Quanjin	342.858	60.6321	Yes	gi|598041554|ref|XM_007350088.1|	0	Auricularia subglabra TFB-10046 SS5	-	-	-	-	-	-	GO:0000166,GO:0003676	nucleotide binding,nucleic acid binding
Unigene1549	Quanjin	3.76222	56.0731	Yes	-	-	-	gi|598038459|ref|XP_007348602.1|	6.28e-33	Auricularia subglabra TFB-10046 SS5	-	-	-	GO:0005515	protein binding
Unigene1550	Quanjin	7.76934	65.5069	Yes	gi|598013234|ref|XM_007337538.1|	1.06e-82	Auricularia subglabra TFB-10046 SS5	-	-	-	-	-	-	-	-
Unigene1551	Quanjin	55.741	63.5579	Yes	gi|598049476|ref|XM_007354049.1|	0	Auricularia subglabra TFB-10046 SS5	-	-	-	-	-	-	GO:0005975,GO:0004553	carbohydrate metabolic process,hydrolase activity, hydrolyzing O-glycosyl compounds
Unigene1552	Quanjin	63.395	62.1508	Yes	gi|598037772|ref|XM_007348197.1|	3.12e-152	Auricularia subglabra TFB-10046 SS5	-	-	-	-	-	-	GO:0006412,GO:0005622,GO:0003735,GO:0019843,GO:0005840,GO:0005515	translation,intracellular,structural constituent of ribosome,rRNA binding,ribosome,protein binding
Unigene1553	Quanjin	16.3538	65.3153	Yes	gi|598025828|ref|XM_007342225.1|	5.94e-171	Auricularia subglabra TFB-10046 SS5	-	-	-	-	-	-	GO:0000166,GO:0003676	nucleotide binding,nucleic acid binding
Unigene1554	Quanjin	1.79851	59.8894	Yes	gi|598044736|ref|XM_007351679.1|	2.2e-84	Auricularia subglabra TFB-10046 SS5	-	-	-	-	-	-	GO:0005515	protein binding
Unigene1555	Quanjin	1.12866	61.3333	Yes	gi|598023853|ref|XM_007341355.1|	3.07e-08	Auricularia subglabra TFB-10046 SS5	-	-	-	-	-	-	-	-
Unigene1556	Quanjin	1.12434	56.1788	Yes	gi|598032646|ref|XM_007345634.1|	0	Auricularia subglabra TFB-10046 SS5	-	-	-	-	-	-	GO:0006281,GO:0003913	DNA repair,DNA photolyase activity
Unigene1557	Quanjin	3.47129	52.1968	No	-	-	-	-	-	-	-	-	-	-	-
Unigene1558	Quanjin	0.449263	56.4939	Yes	-	-	-	gi|1024102757|gb|KZV94011.1|	6.83e-180	Exidia glandulosa HHB12029	-	-	-	GO:0016772	transferase activity, transferring phosphorus-containing groups
Unigene1559	Quanjin	19.636	62.929	Yes	gi|598032274|ref|XM_007345448.1|	1.06e-69	Auricularia subglabra TFB-10046 SS5	-	-	-	-	-	-	-	-
Unigene1560	Quanjin	12.6572	64.6429	Yes	gi|598035542|ref|XM_007347082.1|	7.06e-146	Auricularia subglabra TFB-10046 SS5	-	-	-	-	-	-	-	-
Unigene1561	Quanjin	6.89575	62.1037	Yes	gi|598011472|ref|XM_007337081.1|	0	Auricularia subglabra TFB-10046 SS5	-	-	-	-	-	-	GO:0005515	protein binding
Unigene1562	Quanjin	0.902932	56.7652	Yes	gi|598010402|ref|XM_007336806.1|	0	Auricularia subglabra TFB-10046 SS5	-	-	-	-	-	-	GO:0032040	small-subunit processome
Unigene1563	Quanjin	32.2682	56.6042	Yes	gi|598036910|ref|XM_007347766.1|	0	Auricularia subglabra TFB-10046 SS5	-	-	-	-	-	-	GO:0022857,GO:0016020,GO:0055085,GO:0022891,GO:0016021	transmembrane transporter activity,membrane,transmembrane transport,substrate-specific transmembrane transporter activity,integral component of membrane
Unigene1564	Quanjin	77.1057	59.9492	Yes	gi|598053960|ref|XM_007356291.1|	0	Auricularia subglabra TFB-10046 SS5	-	-	-	-	-	-	GO:0046933,GO:0015986	proton-transporting ATP synthase activity, rotational mechanism,ATP synthesis coupled proton transport
Unigene1565	Quanjin	167.419	55.1883	Yes	gi|598014628|ref|XM_007337905.1|	0	Auricularia subglabra TFB-10046 SS5	-	-	-	-	-	-	GO:0055085	transmembrane transport
Unigene1566	Quanjin	64.6969	63.0112	Yes	gi|598020835|ref|XM_007340256.1|	1.27e-136	Auricularia subglabra TFB-10046 SS5	-	-	-	-	-	-	GO:0006414,GO:0005840,GO:0005622,GO:0003735	translational elongation,ribosome,intracellular,structural constituent of ribosome
Unigene1567	Quanjin	3.48499	61.9807	Yes	gi|598033452|ref|XM_007346037.1|	0	Auricularia subglabra TFB-10046 SS5	-	-	-	-	-	-	GO:0005515,GO:0003743,GO:0005737,GO:0005852	protein binding,translation initiation factor activity,cytoplasm,eukaryotic translation initiation factor 3 complex
Unigene1568	Quanjin	1.25224	60.8261	Yes	gi|598037690|ref|XM_007348156.1|	0	Auricularia subglabra TFB-10046 SS5	-	-	-	-	-	-	GO:0015940,GO:0004592	pantothenate biosynthetic process,pantoate-beta-alanine ligase activity
Unigene1569	Quanjin	36.9141	61.5308	Yes	gi|598044110|ref|XM_007351366.1|	1.78e-30	Auricularia subglabra TFB-10046 SS5	-	-	-	-	-	-	-	-
Unigene1570	Quanjin	2.2953	63.4023	Yes	gi|598045428|ref|XM_007352025.1|	0	Auricularia subglabra TFB-10046 SS5	-	-	-	-	-	-	GO:0000166,GO:0017111	nucleotide binding,nucleoside-triphosphatase activity
Unigene1571	Quanjin	13.5857	55.7476	Yes	gi|598015678|ref|XM_007338430.1|	0	Auricularia subglabra TFB-10046 SS5	-	-	-	-	-	-	-	-
Unigene1572	Quanjin	0.112583	63.5861	Yes	gi|598044018|ref|XM_007351320.1|	0	Auricularia subglabra TFB-10046 SS5	-	-	-	-	-	-	GO:0016787	hydrolase activity
Unigene1573	Quanjin	0	62.5156	No	-	-	-	-	-	-	-	-	-	-	-
Unigene1574	Quanjin	0	59.6627	Yes	gi|598032796|ref|XM_007345709.1|	1.32e-27	Auricularia subglabra TFB-10046 SS5	-	-	-	-	-	-	-	-
Unigene1575	Quanjin	82.8039	52.7103	Yes	gi|598035992|ref|XM_007347307.1|	6.18e-14	Auricularia subglabra TFB-10046 SS5	-	-	-	-	-	-	-	-
Unigene1576	Quanjin	0.937429	61.4618	Yes	gi|598043574|ref|XM_007351098.1|	5.91e-93	Auricularia subglabra TFB-10046 SS5	-	-	-	-	-	-	-	-
Unigene1577	Quanjin	12.2112	58.3894	Yes	gi|598017522|ref|XM_007339247.1|	0	Auricularia subglabra TFB-10046 SS5	-	-	-	-	-	-	GO:0006508,GO:0004185	proteolysis,serine-type carboxypeptidase activity
Unigene1578	Quanjin	111.876	59.5622	Yes	gi|598040642|ref|XM_007349632.1|	0	Auricularia subglabra TFB-10046 SS5	-	-	-	-	-	-	GO:0004674,GO:0006468,GO:0005524,GO:0016772,GO:0004672	protein serine/threonine kinase activity,protein phosphorylation,ATP binding,transferase activity, transferring phosphorus-containing groups,protein kinase activity
Unigene1579	Quanjin	44.7048	57.9405	Yes	gi|598053890|ref|XM_007356256.1|	0	Auricularia subglabra TFB-10046 SS5	-	-	-	-	-	-	GO:0031683,GO:0007165,GO:0001664,GO:0005525,GO:0019001,GO:0003924,GO:0007186,GO:0006184,GO:0007189,GO:0004871	G-protein beta/gamma-subunit complex binding,signal transduction,G-protein coupled receptor binding,GTP binding,guanyl nucleotide binding,GTPase activity,G-protein coupled receptor signaling pathway,without function,adenylate cyclase-activating G-protein coupled receptor signaling pathway,signal transducer activity
Unigene1580	Quanjin	1.95527	55.6153	Yes	gi|598046960|ref|XM_007352791.1|	0	Auricularia subglabra TFB-10046 SS5	-	-	-	-	-	-	GO:0006081,GO:0004030,GO:0016620,GO:0016491,GO:0008152,GO:0055114	cellular aldehyde metabolic process,aldehyde dehydrogenase [NAD(P)+] activity,oxidoreductase activity, acting on the aldehyde or oxo group of donors, NAD or NADP as acceptor,oxidoreductase activity,metabolic process,oxidation-reduction process
Unigene1581	Quanjin	9.6347	55.888	Yes	gi|598011544|ref|XM_007337099.1|	0	Auricularia subglabra TFB-10046 SS5	-	-	-	-	-	-	-	-
Unigene1582	Quanjin	16.2242	58.6826	Yes	gi|598007972|ref|XM_007336149.1|	7.61e-103	Auricularia subglabra TFB-10046 SS5	-	-	-	-	-	-	GO:0006412,GO:0003735,GO:0005840	translation,structural constituent of ribosome,ribosome
Unigene1583	Quanjin	39.9094	54.2691	Yes	gi|598042410|ref|XM_007350516.1|	4.6e-61	Auricularia subglabra TFB-10046 SS5	-	-	-	-	-	-	-	-
Unigene1584	Quanjin	0	62.3277	No	-	-	-	-	-	-	-	-	-	-	-
Unigene1585	Quanjin	1.85636	58.5965	Yes	gi|598040902|ref|XM_007349762.1|	4.11e-87	Auricularia subglabra TFB-10046 SS5	-	-	-	-	-	-	GO:0007064,GO:0046982,GO:0003682,GO:0008278	mitotic sister chromatid cohesion,protein heterodimerization activity,chromatin binding,cohesin complex
Unigene1586	Quanjin	3.41429	63.8567	Yes	gi|598046042|ref|XM_007352332.1|	3.84e-82	Auricularia subglabra TFB-10046 SS5	-	-	-	-	-	-	GO:0016812	hydrolase activity, acting on carbon-nitrogen (but not peptide) bonds, in cyclic amides
Unigene1587	Quanjin	1.14803	57.4904	No	-	-	-	-	-	-	-	-	-	-	-
Unigene1588	Quanjin	6.84474	62.3815	Yes	gi|598047302|ref|XM_007352962.1|	1.78e-131	Auricularia subglabra TFB-10046 SS5	-	-	-	-	-	-	GO:0006260,GO:0055114	DNA replication,oxidation-reduction process
Unigene1589	Quanjin	14.43	59.5138	Yes	gi|598051934|ref|XM_007355278.1|	0	Auricularia subglabra TFB-10046 SS5	-	-	-	-	-	-	GO:0035023,GO:0005089	regulation of Rho protein signal transduction,Rho guanyl-nucleotide exchange factor activity
Unigene1590	Quanjin	4.95369	58.864	Yes	gi|598017538|ref|XM_007339253.1|	2.34e-108	Auricularia subglabra TFB-10046 SS5	-	-	-	-	-	-	-	-
Unigene1591	Quanjin	896.483	59.8667	Yes	gi|598043502|ref|XM_007351062.1|	0	Auricularia subglabra TFB-10046 SS5	-	-	-	-	-	-	-	-
Unigene1592	Quanjin	2.97738	55.742	Yes	gi|598053634|ref|XM_007356128.1|	2.99e-09	Auricularia subglabra TFB-10046 SS5	-	-	-	-	-	-	-	-
Unigene1593	Quanjin	0.521137	61.9839	Yes	gi|598016667|ref|XM_007338913.1|	0	Auricularia subglabra TFB-10046 SS5	-	-	-	-	-	-	GO:0016772,GO:0006468,GO:0004672,GO:0004674,GO:0005524	transferase activity, transferring phosphorus-containing groups,protein phosphorylation,protein kinase activity,protein serine/threonine kinase activity,ATP binding
Unigene1594	Quanjin	56.7105	62.1517	Yes	gi|598026966|ref|XM_007342794.1|	0	Auricularia subglabra TFB-10046 SS5	-	-	-	-	-	-	GO:0016021	integral component of membrane
Unigene1595	Quanjin	8.23129	54.0081	Yes	gi|598028342|ref|XM_007343482.1|	0	Auricularia subglabra TFB-10046 SS5	-	-	-	-	-	-	GO:0008152,GO:0016787	metabolic process,hydrolase activity
Unigene1596	Quanjin	235.85	60.1185	Yes	gi|598052084|ref|XM_007355353.1|	0	Auricularia subglabra TFB-10046 SS5	-	-	-	-	-	-	GO:0005975	carbohydrate metabolic process
Unigene1597	Quanjin	0	57.3217	No	-	-	-	-	-	-	-	-	-	-	-
Unigene1598	Quanjin	0.317041	65.1685	Yes	gi|598030794|ref|XM_007344708.1|	0	Auricularia subglabra TFB-10046 SS5	-	-	-	-	-	-	GO:0046873,GO:0030001,GO:0016020,GO:0055085	metal ion transmembrane transporter activity,metal ion transport,membrane,transmembrane transport
Unigene1599	Quanjin	1.47217	59.5652	No	-	-	-	-	-	-	-	-	-	-	-
Unigene1600	Quanjin	0	62.8188	No	-	-	-	-	-	-	-	-	-	-	-
Unigene1601	Quanjin	25.6869	62.1073	Yes	gi|598037374|ref|XM_007347998.1|	0	Auricularia subglabra TFB-10046 SS5	-	-	-	-	-	-	GO:0006396,GO:0005634,GO:0005737,GO:0003676,GO:0000166,GO:0003723	RNA processing,nucleus,cytoplasm,nucleic acid binding,nucleotide binding,RNA binding
Unigene1602	Quanjin	19.8129	62.1302	Yes	gi|598041442|ref|XM_007350032.1|	0	Auricularia subglabra TFB-10046 SS5	-	-	-	-	-	-	GO:0016570,GO:0006352,GO:0005634,GO:0003677	histone modification,DNA-templated transcription, initiation,nucleus,DNA binding
Unigene1603	Quanjin	22.159	56.0623	Yes	gi|598027520|ref|XM_007343071.1|	3.96e-95	Auricularia subglabra TFB-10046 SS5	-	-	-	-	-	-	-	-
Unigene1604	Quanjin	0.193596	55.789	Yes	gi|598012914|ref|XM_007337457.1|	3.45e-107	Auricularia subglabra TFB-10046 SS5	-	-	-	-	-	-	GO:0005524,GO:0004674,GO:0004672,GO:0006468,GO:0016772	ATP binding,protein serine/threonine kinase activity,protein kinase activity,protein phosphorylation,transferase activity, transferring phosphorus-containing groups
Unigene1605	Quanjin	4.75585	58.1279	Yes	gi|598055856|ref|XM_007357239.1|	0	Auricularia subglabra TFB-10046 SS5	-	-	-	-	-	-	GO:0016998,GO:0052862,GO:0052861	cell wall macromolecule catabolic process,glucan endo-1,4-beta-glucanase activity, C-3 substituted reducing group,glucan endo-1,3-beta-glucanase activity, C-3 substituted reducing group
Unigene1606	Quanjin	0.648658	55.5556	Yes	gi|395472256|gb|JX285959.1|	3.17e-121	uncultured bacterium	-	-	-	-	-	-	-	-
Unigene1607	Quanjin	2.7617	56.9221	Yes	gi|598031036|ref|XM_007344829.1|	0	Auricularia subglabra TFB-10046 SS5	-	-	-	-	-	-	GO:0006032,GO:0005975,GO:0004568,GO:0004553	chitin catabolic process,carbohydrate metabolic process,chitinase activity,hydrolase activity, hydrolyzing O-glycosyl compounds
Unigene1608	Quanjin	7.49074	58.8096	Yes	gi|598018687|ref|XM_007339644.1|	0	Auricularia subglabra TFB-10046 SS5	-	-	-	-	-	-	GO:0005643	nuclear pore
Unigene1609	Quanjin	0.138025	63.6084	Yes	gi|598032078|ref|XM_007345350.1|	0	Auricularia subglabra TFB-10046 SS5	-	-	-	-	-	-	GO:0004672,GO:0004674,GO:0006468,GO:0016772,GO:0005524	protein kinase activity,protein serine/threonine kinase activity,protein phosphorylation,transferase activity, transferring phosphorus-containing groups,ATP binding
Unigene1610	Quanjin	6.77078	61.6765	Yes	gi|598015016|ref|XM_007338099.1|	0	Auricularia subglabra TFB-10046 SS5	-	-	-	-	-	-	GO:0006412,GO:0005622,GO:0003735,GO:0005840	translation,intracellular,structural constituent of ribosome,ribosome
Unigene1611	Quanjin	25.5704	56.08	Yes	gi|598014958|ref|XM_007338070.1|	0	Auricularia subglabra TFB-10046 SS5	-	-	-	-	-	-	GO:0051603,GO:0004298,GO:0004175,GO:0019773,GO:0006511,GO:0005839	proteolysis involved in cellular protein catabolic process,threonine-type endopeptidase activity,endopeptidase activity,proteasome core complex, alpha-subunit complex,ubiquitin-dependent protein catabolic process,proteasome core complex
Unigene1612	Quanjin	7.36646	60.9826	Yes	gi|598025470|ref|XM_007342046.1|	0	Auricularia subglabra TFB-10046 SS5	-	-	-	-	-	-	GO:0006351,GO:0005634,GO:0006355,GO:0003677,GO:0000981,GO:0008270	transcription, DNA-templated,nucleus,regulation of transcription, DNA-templated,DNA binding,RNA polymerase II transcription factor activity, sequence-specific DNA binding,zinc ion binding
Unigene1613	Quanjin	0.792602	57.3034	Yes	gi|598034144|ref|XM_007346383.1|	6.86e-53	Auricularia subglabra TFB-10046 SS5	-	-	-	-	-	-	-	-
Unigene1614	Quanjin	9.01813	55.6445	Yes	gi|598023807|ref|XM_007341338.1|	0	Auricularia subglabra TFB-10046 SS5	-	-	-	-	-	-	GO:0016491,GO:0008152	oxidoreductase activity,metabolic process
Unigene1615	Quanjin	33.9996	63.0818	Yes	gi|598031284|ref|XM_007344953.1|	0	Auricularia subglabra TFB-10046 SS5	-	-	-	-	-	-	-	-
Unigene1616	Quanjin	2.87505	64.0559	Yes	gi|598024224|ref|XM_007341491.1|	0	Auricularia subglabra TFB-10046 SS5	-	-	-	-	-	-	-	-
Unigene1617	Quanjin	23.791	60.0784	Yes	gi|598031322|ref|XM_007344972.1|	0	Auricularia subglabra TFB-10046 SS5	-	-	-	-	-	-	GO:0006004,GO:0004560,GO:0005975	fucose metabolic process,alpha-L-fucosidase activity,carbohydrate metabolic process
Unigene1618	Quanjin	1.20537	64.0777	Yes	gi|628322303|ref|XM_007738859.1|	1.81e-20	Capronia epimyces CBS 606.96	-	-	-	-	-	-	-	-
Unigene1619	Quanjin	25.0524	54.449	Yes	gi|598012480|ref|XM_007337344.1|	0	Auricularia subglabra TFB-10046 SS5	-	-	-	-	-	-	GO:0005488	binding
Unigene1620	Quanjin	20.2768	59.1201	Yes	gi|598040174|ref|XM_007349398.1|	0	Auricularia subglabra TFB-10046 SS5	-	-	-	-	-	-	GO:0009116,GO:0003824,GO:0016763,GO:0004645,GO:0017061	nucleoside metabolic process,catalytic activity,transferase activity, transferring pentosyl groups,phosphorylase activity,S-methyl-5-thioadenosine phosphorylase activity
Unigene1621	Quanjin	16.7705	61.5268	Yes	-	-	-	gi|749874047|gb|KIJ44003.1|	1.42e-18	Sphaerobolus stellatus SS14	-	-	-	-	-
Unigene1622	Quanjin	10.565	66.6839	Yes	gi|598052644|ref|XM_007355633.1|	0	Auricularia subglabra TFB-10046 SS5	-	-	-	-	-	-	GO:0016311,GO:0006470,GO:0008138,GO:0016791	dephosphorylation,protein dephosphorylation,protein tyrosine/serine/threonine phosphatase activity,phosphatase activity
Unigene1623	Quanjin	2.3819	62.3675	Yes	gi|598018368|ref|XM_007339539.1|	3.19e-34	Auricularia subglabra TFB-10046 SS5	-	-	-	-	-	-	-	-
Unigene1624	Quanjin	2.89016	54.7505	Yes	gi|598043256|ref|XM_007350939.1|	0	Auricularia subglabra TFB-10046 SS5	-	-	-	-	-	-	GO:0003909,GO:0006310,GO:0051103,GO:0003677,GO:0006281,GO:0003910,GO:0005524	DNA ligase activity,DNA recombination,DNA ligation involved in DNA repair,DNA binding,DNA repair,DNA ligase (ATP) activity,ATP binding
Unigene1625	Quanjin	17.0735	58.5148	Yes	gi|598039654|ref|XM_007349138.1|	0	Auricularia subglabra TFB-10046 SS5	-	-	-	-	-	-	-	-
Unigene1626	Quanjin	5.97906	61.9643	Yes	gi|598051610|ref|XM_007355116.1|	0	Auricularia subglabra TFB-10046 SS5	-	-	-	-	-	-	-	-
Unigene1627	Quanjin	17.7063	55.5294	Yes	gi|598010498|ref|XM_007336830.1|	4.65e-143	Auricularia subglabra TFB-10046 SS5	-	-	-	-	-	-	GO:0008080	N-acetyltransferase activity
Unigene1628	Quanjin	41.4747	59.4484	Yes	gi|598023969|ref|XM_007341397.1|	0	Auricularia subglabra TFB-10046 SS5	-	-	-	-	-	-	GO:0016705,GO:0005506,GO:0020037,GO:0055114	oxidoreductase activity, acting on paired donors, with incorporation or reduction of molecular oxygen,iron ion binding,heme binding,oxidation-reduction process
Unigene1629	Quanjin	1.53767	61.9064	Yes	gi|598020004|ref|XM_007340008.1|	0	Auricularia subglabra TFB-10046 SS5	-	-	-	-	-	-	-	-
Unigene1630	Quanjin	6.52819	63.0848	Yes	gi|598044554|ref|XM_007351588.1|	0	Auricularia subglabra TFB-10046 SS5	-	-	-	-	-	-	GO:0005524,GO:0016772,GO:0006468,GO:0004672	ATP binding,transferase activity, transferring phosphorus-containing groups,protein phosphorylation,protein kinase activity
Unigene1631	Quanjin	8.98895	62.3672	Yes	gi|598034318|ref|XM_007346470.1|	0	Auricularia subglabra TFB-10046 SS5	-	-	-	-	-	-	GO:0016791,GO:0003993	phosphatase activity,acid phosphatase activity
Unigene1632	Quanjin	43.7549	57.1982	Yes	gi|598042772|ref|XM_007350697.1|	0	Auricularia subglabra TFB-10046 SS5	-	-	-	-	-	-	GO:0008152,GO:0016787	metabolic process,hydrolase activity
Unigene1633	Quanjin	2.62891	61.9691	Yes	gi|598008608|ref|XM_007336336.1|	0	Auricularia subglabra TFB-10046 SS5	-	-	-	-	-	-	GO:0005515	protein binding
Unigene1634	Quanjin	0.593031	58.871	Yes	gi|598031552|ref|XM_007345087.1|	4.55e-86	Auricularia subglabra TFB-10046 SS5	-	-	-	-	-	-	-	-
Unigene1635	Quanjin	135.452	59.3268	Yes	gi|598037774|ref|XM_007348198.1|	2.73e-121	Auricularia subglabra TFB-10046 SS5	-	-	-	-	-	-	GO:0016021,GO:0005740	integral component of membrane,mitochondrial envelope
Unigene1636	Quanjin	9.32515	70.9402	Yes	gi|598052530|ref|XM_007355576.1|	6.31e-104	Auricularia subglabra TFB-10046 SS5	-	-	-	-	-	-	-	-
Unigene1637	Quanjin	5.9113	55.8659	Yes	gi|598054686|ref|XM_007356654.1|	3.13e-10	Auricularia subglabra TFB-10046 SS5	-	-	-	-	-	-	-	-
Unigene1638	Quanjin	1.74023	62.4082	Yes	gi|598039864|ref|XM_007349243.1|	5.38e-16	Auricularia subglabra TFB-10046 SS5	-	-	-	-	-	-	-	-
Unigene1639	Quanjin	0	61.9469	Yes	gi|598054922|ref|XM_007356772.1|	4.23e-16	Auricularia subglabra TFB-10046 SS5	-	-	-	-	-	-	-	-
Unigene1640	Quanjin	37.9082	62.4708	Yes	gi|598009236|ref|XM_007336506.1|	0	Auricularia subglabra TFB-10046 SS5	-	-	-	-	-	-	GO:0016491,GO:0008152	oxidoreductase activity,metabolic process
Unigene1641	Quanjin	3.13192	56.314	Yes	gi|598012652|ref|XM_007337391.1|	0	Auricularia subglabra TFB-10046 SS5	-	-	-	-	-	-	GO:0003779,GO:0005622	actin binding,intracellular
Unigene1642	Quanjin	2.49575	55.9889	Yes	gi|598055374|ref|XM_007356998.1|	2e-150	Auricularia subglabra TFB-10046 SS5	-	-	-	-	-	-	GO:0006355,GO:0003677	regulation of transcription, DNA-templated,DNA binding
Unigene1643	Quanjin	1003.6	62.5162	Yes	gi|598032628|ref|XM_007345625.1|	0	Auricularia subglabra TFB-10046 SS5	-	-	-	-	-	-	-	-
Unigene1644	Quanjin	2.59751	61.0979	Yes	gi|598017783|ref|XM_007339340.1|	0	Auricularia subglabra TFB-10046 SS5	-	-	-	-	-	-	GO:0055085,GO:0016021	transmembrane transport,integral component of membrane
Unigene1645	Quanjin	0	54.56	No	-	-	-	-	-	-	-	-	-	-	-
Unigene1646	Quanjin	0	53.8462	Yes	-	-	-	gi|598028393|ref|XP_007343569.1|	1.02e-46	Auricularia subglabra TFB-10046 SS5	-	-	-	-	-
Unigene1647	Quanjin	7.39908	57.5939	Yes	gi|598016290|ref|XM_007338734.1|	0	Auricularia subglabra TFB-10046 SS5	-	-	-	-	-	-	GO:0005525,GO:0003924	GTP binding,GTPase activity
Unigene1648	Quanjin	7.3748	55.4688	Yes	gi|598042298|ref|XM_007350460.1|	2.06e-145	Auricularia subglabra TFB-10046 SS5	-	-	-	-	-	-	-	-
Unigene1649	Quanjin	9.93002	60.6569	Yes	gi|598037864|ref|XM_007348243.1|	0	Auricularia subglabra TFB-10046 SS5	-	-	-	-	-	-	GO:0006184,GO:0007264,GO:0007165,GO:0016020,GO:0015031,GO:0005622,GO:0003924,GO:0005525	without function,small GTPase mediated signal transduction,signal transduction,membrane,protein transport,intracellular,GTPase activity,GTP binding
Unigene1650	Quanjin	1.74307	61.8988	Yes	gi|598015582|ref|XM_007338382.1|	0	Auricularia subglabra TFB-10046 SS5	-	-	-	-	-	-	GO:0005506,GO:0016491,GO:0055114,GO:0016706	iron ion binding,oxidoreductase activity,oxidation-reduction process,oxidoreductase activity, acting on paired donors, with incorporation or reduction of molecular oxygen, 2-oxoglutarate as one donor, and incorporation of one atom each of oxygen into both donors
Unigene1651	Quanjin	1.52296	62.2367	Yes	gi|598022802|ref|XM_007340978.1|	0	Auricularia subglabra TFB-10046 SS5	-	-	-	-	-	-	GO:0055114,GO:0016491	oxidation-reduction process,oxidoreductase activity
Unigene1652	Quanjin	2.26554	68.0955	Yes	gi|598027822|ref|XM_007343222.1|	1.37e-130	Auricularia subglabra TFB-10046 SS5	-	-	-	-	-	-	-	-
Unigene1653	Quanjin	2.69771	61.4366	Yes	gi|598040902|ref|XM_007349762.1|	0	Auricularia subglabra TFB-10046 SS5	-	-	-	-	-	-	GO:0051276,GO:0006281,GO:0005694,GO:0005524,GO:0008278,GO:0046982,GO:0003682,GO:0005515,GO:0006310,GO:0007064	chromosome organization,DNA repair,chromosome,ATP binding,cohesin complex,protein heterodimerization activity,chromatin binding,protein binding,DNA recombination,mitotic sister chromatid cohesion
Unigene1654	Quanjin	2.69759	60.6932	Yes	gi|598043140|ref|XM_007350881.1|	0	Auricularia subglabra TFB-10046 SS5	-	-	-	-	-	-	GO:0005515	protein binding
Unigene1655	Quanjin	42.2239	37.3664	Yes	gi|598048738|ref|XM_007353680.1|	0	Auricularia subglabra TFB-10046 SS5	-	-	-	-	-	-	GO:0005525,GO:0007049,GO:0031105	GTP binding,cell cycle,septin complex
Unigene1656	Quanjin	1.08798	56.3286	Yes	gi|598016525|ref|XM_007338848.1|	0	Auricularia subglabra TFB-10046 SS5	-	-	-	-	-	-	GO:0004518,GO:0003676,GO:0006388,GO:0000213	nuclease activity,nucleic acid binding,tRNA splicing, via endonucleolytic cleavage and ligation,tRNA-intron endonuclease activity
Unigene1657	Quanjin	0.133217	57.3913	Yes	gi|598047254|ref|XM_007352938.1|	9.46e-68	Auricularia subglabra TFB-10046 SS5	-	-	-	-	-	-	-	-
Unigene1658	Quanjin	4.78986	62.3457	Yes	gi|598037412|ref|XM_007348017.1|	0	Auricularia subglabra TFB-10046 SS5	-	-	-	-	-	-	GO:0016020,GO:0003824	membrane,catalytic activity
Unigene1659	Quanjin	101.011	60.9853	Yes	gi|598027226|ref|XM_007342924.1|	0	Auricularia subglabra TFB-10046 SS5	-	-	-	-	-	-	-	-
Unigene1660	Quanjin	47.9127	55.8203	Yes	gi|430001947|emb|FO082820.1|	0	Rhizobium sp. NT-26	-	-	-	-	-	-	-	-
Unigene1661	Quanjin	3.26209	58.42	Yes	gi|598037220|ref|XM_007347921.1|	8.73e-18	Auricularia subglabra TFB-10046 SS5	-	-	-	-	-	-	-	-
Unigene1662	Quanjin	12.3832	61.5334	Yes	gi|598015470|ref|XM_007338326.1|	4e-180	Auricularia subglabra TFB-10046 SS5	-	-	-	-	-	-	-	-
Unigene1663	Quanjin	18.2238	58.2712	Yes	gi|598033684|ref|XM_007346153.1|	0	Auricularia subglabra TFB-10046 SS5	-	-	-	-	-	-	GO:0003676,GO:0046872	nucleic acid binding,metal ion binding
Unigene1664	Quanjin	30.6014	56.9427	Yes	gi|598012550|ref|XM_007337364.1|	0	Auricularia subglabra TFB-10046 SS5	-	-	-	-	-	-	GO:0008750,GO:0008746,GO:0016491,GO:0050661,GO:0015992,GO:0016021,GO:0055114	NAD(P)+ transhydrogenase (AB-specific) activity,NAD(P)+ transhydrogenase activity,oxidoreductase activity,NADP binding,proton transport,integral component of membrane,oxidation-reduction process
Unigene1665	Quanjin	14.3711	57.952	Yes	gi|598027078|ref|XM_007342850.1|	0	Auricularia subglabra TFB-10046 SS5	-	-	-	-	-	-	GO:0008380,GO:0005681	RNA splicing,spliceosomal complex
Unigene1666	Quanjin	15.1907	60.287	Yes	gi|598022282|ref|XM_007340798.1|	0	Auricularia subglabra TFB-10046 SS5	-	-	-	-	-	-	GO:0008237,GO:0006508,GO:0004222	metallopeptidase activity,proteolysis,metalloendopeptidase activity
Unigene1667	Quanjin	19.6207	58.1708	Yes	gi|598041388|ref|XM_007350005.1|	0	Auricularia subglabra TFB-10046 SS5	-	-	-	-	-	-	GO:0055114,GO:0010181,GO:0016491,GO:0003824	oxidation-reduction process,FMN binding,oxidoreductase activity,catalytic activity
Unigene1668	Quanjin	0.214568	58.5195	Yes	gi|598029718|ref|XM_007344170.1|	1.45e-84	Auricularia subglabra TFB-10046 SS5	-	-	-	-	-	-	-	-
Unigene1669	Quanjin	3.67292	58.5174	Yes	gi|598017538|ref|XM_007339253.1|	6.91e-103	Auricularia subglabra TFB-10046 SS5	-	-	-	-	-	-	-	-
Unigene1670	Quanjin	2.2561	57.5741	Yes	gi|598041862|ref|XM_007350242.1|	0	Auricularia subglabra TFB-10046 SS5	-	-	-	-	-	-	GO:0006508,GO:0008234	proteolysis,cysteine-type peptidase activity
Unigene1671	Quanjin	40.4199	56.0665	Yes	gi|598043222|ref|XM_007350922.1|	1.06e-134	Auricularia subglabra TFB-10046 SS5	-	-	-	-	-	-	-	-
Unigene1672	Quanjin	45.4624	29.6024	No	-	-	-	-	-	-	-	-	-	-	-
Unigene1673	Quanjin	74.0837	65.1118	Yes	gi|598044130|ref|XM_007351376.1|	3.74e-153	Auricularia subglabra TFB-10046 SS5	-	-	-	-	-	-	-	-
Unigene1674	Quanjin	1.53411	59.6117	Yes	gi|598015826|ref|XM_007338504.1|	0	Auricularia subglabra TFB-10046 SS5	-	-	-	-	-	-	GO:0008026,GO:0003676,GO:0005524,GO:0004386	ATP-dependent helicase activity,nucleic acid binding,ATP binding,helicase activity
Unigene1675	Quanjin	4.60185	52.1459	No	-	-	-	-	-	-	-	-	-	-	-
Unigene1676	Quanjin	0.884511	62.5255	Yes	gi|598035884|ref|XM_007347253.1|	0	Auricularia subglabra TFB-10046 SS5	-	-	-	-	-	-	GO:0055085,GO:0005524,GO:0006810,GO:0042626,GO:0000166,GO:0016887,GO:0016021,GO:0017111	transmembrane transport,ATP binding,transport,ATPase activity, coupled to transmembrane movement of substances,nucleotide binding,ATPase activity,integral component of membrane,nucleoside-triphosphatase activity
Unigene1677	Quanjin	0	56.1952	Yes	gi|598054130|ref|XM_007356376.1|	0	Auricularia subglabra TFB-10046 SS5	-	-	-	-	-	-	GO:0003824	catalytic activity
Unigene1678	Quanjin	0	56.0759	Yes	-	-	-	gi|1024086288|gb|KZV78453.1|	3.87e-142	Exidia glandulosa HHB12029	-	-	-	-	-
Unigene1679	Quanjin	17.8052	67.5493	Yes	gi|598035210|ref|XM_007346916.1|	0	Auricularia subglabra TFB-10046 SS5	-	-	-	-	-	-	-	-
Unigene1680	Quanjin	22.5464	59.3629	Yes	gi|598008446|ref|XM_007336291.1|	0	Auricularia subglabra TFB-10046 SS5	-	-	-	-	-	-	GO:0005524,GO:0006355,GO:0005515,GO:0005634,GO:0003677,GO:0003676,GO:0016818,GO:0004386	ATP binding,regulation of transcription, DNA-templated,protein binding,nucleus,DNA binding,nucleic acid binding,hydrolase activity, acting on acid anhydrides, in phosphorus-containing anhydrides,helicase activity
Unigene1681	Quanjin	39.8486	59.9866	Yes	gi|598037864|ref|XM_007348243.1|	0	Auricularia subglabra TFB-10046 SS5	-	-	-	-	-	-	GO:0015031,GO:0007264,GO:0006184,GO:0005622,GO:0007165,GO:0003924,GO:0016020,GO:0005525	protein transport,small GTPase mediated signal transduction,without function,intracellular,signal transduction,GTPase activity,membrane,GTP binding
Unigene1682	Quanjin	0.0817873	57.8261	No	-	-	-	-	-	-	-	-	-	-	-
Unigene1683	Quanjin	9.64413	53.0201	Yes	-	-	-	gi|598024384|ref|XP_007341609.1|	5.49e-35	Auricularia subglabra TFB-10046 SS5	-	-	-	-	-
Unigene1684	Quanjin	5.11419	69.8301	Yes	gi|598052504|ref|XM_007355563.1|	1.15e-145	Auricularia subglabra TFB-10046 SS5	-	-	-	-	-	-	-	-
Unigene1685	Quanjin	1.36186	54.1854	Yes	gi|598055662|ref|XM_007357142.1|	7.36e-17	Auricularia subglabra TFB-10046 SS5	-	-	-	-	-	-	-	-
Unigene1686	Quanjin	0.773836	61.6155	Yes	gi|598008608|ref|XM_007336336.1|	0	Auricularia subglabra TFB-10046 SS5	-	-	-	-	-	-	GO:0005515	protein binding
Unigene1687	Quanjin	5.27037	61.2924	Yes	gi|598041860|ref|XM_007350241.1|	0	Auricularia subglabra TFB-10046 SS5	-	-	-	-	-	-	GO:0016787,GO:0008152	hydrolase activity,metabolic process
Unigene1688	Quanjin	96.0591	64.1172	Yes	gi|598037476|ref|XM_007348049.1|	0	Auricularia subglabra TFB-10046 SS5	-	-	-	-	-	-	-	-
Unigene1689	Quanjin	3.18861	57.9903	Yes	gi|598018689|ref|XM_007339645.1|	0	Auricularia subglabra TFB-10046 SS5	-	-	-	-	-	-	GO:0005643	nuclear pore
Unigene1690	Quanjin	12.7633	56.5837	Yes	gi|598016187|ref|XM_007338683.1|	0	Auricularia subglabra TFB-10046 SS5	-	-	-	-	-	-	GO:0016491,GO:0055114	oxidoreductase activity,oxidation-reduction process
Unigene1691	Quanjin	50.4095	61.4284	Yes	gi|598054446|ref|XM_007356534.1|	0	Auricularia subglabra TFB-10046 SS5	-	-	-	-	-	-	GO:0008270,GO:0016491,GO:0016747,GO:0055114	zinc ion binding,oxidoreductase activity,transferase activity, transferring acyl groups other than amino-acyl groups,oxidation-reduction process
Unigene1692	Quanjin	6.40767	60.0162	Yes	-	-	-	gi|1024107217|gb|KZV98410.1|	9.92e-16	Exidia glandulosa HHB12029	-	-	-	-	-
Unigene1693	Quanjin	0.106235	53.1638	Yes	gi|598048160|ref|XM_007353391.1|	9.92e-129	Auricularia subglabra TFB-10046 SS5	-	-	-	-	-	-	GO:0003824	catalytic activity
Unigene1694	Quanjin	807.868	58.8752	No	-	-	-	-	-	-	-	-	-	-	-
Unigene1695	Quanjin	88.3398	63.0584	Yes	gi|598046280|ref|XM_007352451.1|	3.72e-179	Auricularia subglabra TFB-10046 SS5	-	-	-	-	-	-	-	-
Unigene1696	Quanjin	8.07574	66.1133	Yes	gi|598011840|ref|XM_007337178.1|	0	Auricularia subglabra TFB-10046 SS5	-	-	-	-	-	-	GO:0005515	protein binding
Unigene1697	Quanjin	1.36966	55.0358	Yes	gi|598021373|ref|XM_007340462.1|	1.71e-41	Auricularia subglabra TFB-10046 SS5	-	-	-	-	-	-	GO:0016772	transferase activity, transferring phosphorus-containing groups
Unigene1698	Quanjin	0.871094	59.5642	Yes	gi|598041742|ref|XM_007350182.1|	0	Auricularia subglabra TFB-10046 SS5	-	-	-	-	-	-	-	-
Unigene1699	Quanjin	4.48117	63.7871	Yes	gi|598018605|ref|XM_007339618.1|	0	Auricularia subglabra TFB-10046 SS5	-	-	-	-	-	-	GO:0030170,GO:0006520	pyridoxal phosphate binding,cellular amino acid metabolic process
Unigene1700	Quanjin	5.86682	58.6987	Yes	gi|598011560|ref|XM_007337103.1|	0	Auricularia subglabra TFB-10046 SS5	-	-	-	-	-	-	GO:0005634,GO:0006355,GO:0000156,GO:0043565,GO:0003700,GO:0006970,GO:0034599	nucleus,regulation of transcription, DNA-templated,phosphorelay response regulator activity,sequence-specific DNA binding,transcription factor activity, sequence-specific DNA binding,response to osmotic stress,cellular response to oxidative stress
Unigene1701	Quanjin	51.6826	61.8477	Yes	gi|598032992|ref|XM_007345807.1|	0	Auricularia subglabra TFB-10046 SS5	-	-	-	-	-	-	GO:0005515	protein binding
Unigene1702	Quanjin	6.29983	56.7176	Yes	gi|598041382|ref|XM_007350002.1|	0	Auricularia subglabra TFB-10046 SS5	-	-	-	-	-	-	GO:0055114,GO:0016491	oxidation-reduction process,oxidoreductase activity
Unigene1703	Quanjin	2.76685	56.753	Yes	gi|598038986|ref|XM_007348804.1|	0	Auricularia subglabra TFB-10046 SS5	-	-	-	-	-	-	-	-
Unigene1704	Quanjin	7.70895	55.3893	Yes	gi|598031860|ref|XM_007345241.1|	9.11e-41	Auricularia subglabra TFB-10046 SS5	-	-	-	-	-	-	-	-
Unigene1705	Quanjin	25.5254	61.2056	Yes	gi|598017996|ref|XM_007339413.1|	0	Auricularia subglabra TFB-10046 SS5	-	-	-	-	-	-	-	-
Unigene1706	Quanjin	103.469	60.446	Yes	gi|598043274|ref|XM_007350948.1|	0	Auricularia subglabra TFB-10046 SS5	-	-	-	-	-	-	GO:0050832,GO:0042742	defense response to fungus,defense response to bacterium
Unigene1707	Quanjin	2.85853	56.4626	Yes	gi|598037528|ref|XM_007348075.1|	0	Auricularia subglabra TFB-10046 SS5	-	-	-	-	-	-	GO:0008152,GO:0016491,GO:0016620,GO:0055114	metabolic process,oxidoreductase activity,oxidoreductase activity, acting on the aldehyde or oxo group of donors, NAD or NADP as acceptor,oxidation-reduction process
Unigene1708	Quanjin	13.6722	55.6444	Yes	gi|551634990|ref|XM_005820276.1|	1.54e-06	Guillardia theta CCMP2712	-	-	-	-	-	-	-	-
Unigene1709	Quanjin	0.326826	53.6	No	-	-	-	-	-	-	-	-	-	-	-
Unigene1710	Quanjin	24.1977	53.6853	Yes	gi|598013992|ref|XM_007337735.1|	0	Auricularia subglabra TFB-10046 SS5	-	-	-	-	-	-	GO:0003824	catalytic activity
Unigene1711	Quanjin	12.5152	60.1667	Yes	gi|598054962|ref|XM_007356792.1|	1.87e-113	Auricularia subglabra TFB-10046 SS5	-	-	-	-	-	-	GO:0006457	protein folding
Unigene1712	Quanjin	0.662287	56.7671	Yes	gi|598044142|ref|XM_007351382.1|	1.88e-136	Auricularia subglabra TFB-10046 SS5	-	-	-	-	-	-	GO:0005515	protein binding
Unigene1713	Quanjin	5.35982	56.4472	Yes	gi|598013594|ref|XM_007337634.1|	0	Auricularia subglabra TFB-10046 SS5	-	-	-	-	-	-	GO:0005515	protein binding
Unigene1714	Quanjin	62.9896	56.3079	Yes	gi|598049130|ref|XM_007353876.1|	0	Auricularia subglabra TFB-10046 SS5	-	-	-	-	-	-	-	-
Unigene1715	Quanjin	64.4445	61.1323	Yes	gi|598017769|ref|XM_007339335.1|	0	Auricularia subglabra TFB-10046 SS5	-	-	-	-	-	-	GO:0016788,GO:0031047,GO:0016442,GO:0003676	hydrolase activity, acting on ester bonds,gene silencing by RNA,RISC complex,nucleic acid binding
Unigene1716	Quanjin	0.608211	60.5851	Yes	gi|598041000|ref|XM_007349811.1|	0	Auricularia subglabra TFB-10046 SS5	-	-	-	-	-	-	-	-
Unigene1717	Quanjin	28.5014	60.2224	Yes	gi|598015732|ref|XM_007338457.1|	0	Auricularia subglabra TFB-10046 SS5	-	-	-	-	-	-	GO:0003735,GO:0005622,GO:0005840,GO:0006412	structural constituent of ribosome,intracellular,ribosome,translation
Unigene1718	Quanjin	293.866	60.9802	Yes	gi|598008380|ref|XM_007336274.1|	0	Auricularia subglabra TFB-10046 SS5	-	-	-	-	-	-	GO:0042254,GO:0030529	ribosome biogenesis,intracellular ribonucleoprotein complex
Unigene1719	Quanjin	1.65394	56.6031	Yes	gi|598028678|ref|XM_007343650.1|	9.25e-103	Auricularia subglabra TFB-10046 SS5	-	-	-	-	-	-	-	-
Unigene1720	Quanjin	50.4166	62.9372	Yes	gi|598017052|ref|XM_007339069.1|	0	Auricularia subglabra TFB-10046 SS5	-	-	-	-	-	-	GO:0004386,GO:0005524,GO:0003677,GO:0003676	helicase activity,ATP binding,DNA binding,nucleic acid binding
Unigene1721	Quanjin	0.103358	63.9499	Yes	gi|598024224|ref|XM_007341491.1|	0	Auricularia subglabra TFB-10046 SS5	-	-	-	-	-	-	-	-
Unigene1722	Quanjin	326.107	61.4839	Yes	gi|598014610|ref|XM_007337896.1|	0	Auricularia subglabra TFB-10046 SS5	-	-	-	-	-	-	GO:0003824,GO:0004356,GO:0006542,GO:0006807	catalytic activity,glutamate-ammonia ligase activity,glutamine biosynthetic process,nitrogen compound metabolic process
Unigene1723	Quanjin	1.05131	62.365	Yes	gi|302852078|ref|XM_002957515.1|	5.72e-08	Volvox carteri f. nagariensis	-	-	-	-	-	-	-	-
Unigene1724	Quanjin	4.70277	62.7801	Yes	gi|598043470|ref|XM_007351046.1|	0	Auricularia subglabra TFB-10046 SS5	-	-	-	-	-	-	GO:0051861,GO:0046836,GO:0005737,GO:0017089	glycolipid binding,glycolipid transport,cytoplasm,glycolipid transporter activity
Unigene1725	Quanjin	3.19685	64.0047	Yes	gi|598043328|ref|XM_007350975.1|	0	Auricularia subglabra TFB-10046 SS5	-	-	-	-	-	-	GO:0046872,GO:0055114,GO:0009055,GO:0016491,GO:0030151	metal ion binding,oxidation-reduction process,electron carrier activity,oxidoreductase activity,molybdenum ion binding
Unigene1726	Quanjin	35.617	60.4019	Yes	gi|598014726|ref|XM_007337954.1|	0	Auricularia subglabra TFB-10046 SS5	-	-	-	-	-	-	-	-
Unigene1727	Quanjin	0.50311	59.3262	Yes	gi|598038136|ref|XM_007348379.1|	0	Auricularia subglabra TFB-10046 SS5	-	-	-	-	-	-	GO:0005515	protein binding
Unigene1728	Quanjin	23.8799	65.1872	Yes	gi|598049476|ref|XM_007354049.1|	0	Auricularia subglabra TFB-10046 SS5	-	-	-	-	-	-	GO:0004553,GO:0005975	hydrolase activity, hydrolyzing O-glycosyl compounds,carbohydrate metabolic process
Unigene1729	Quanjin	3.36429	59.8268	Yes	gi|598043604|ref|XM_007351113.1|	0	Auricularia subglabra TFB-10046 SS5	-	-	-	-	-	-	GO:0050660,GO:0016491,GO:0055114	flavin adenine dinucleotide binding,oxidoreductase activity,oxidation-reduction process
Unigene1730	Quanjin	112.346	60.6337	Yes	gi|598044678|ref|XM_007351650.1|	0	Auricularia subglabra TFB-10046 SS5	-	-	-	-	-	-	GO:0015935,GO:0006412,GO:0005840,GO:0003735,GO:0003723	small ribosomal subunit,translation,ribosome,structural constituent of ribosome,RNA binding
Unigene1731	Quanjin	0.0324107	57.8947	Yes	gi|598012470|ref|XM_007337341.1|	0	Auricularia subglabra TFB-10046 SS5	-	-	-	-	-	-	GO:0016021	integral component of membrane
Unigene1732	Quanjin	0.22247	64.7832	Yes	gi|598048634|ref|XM_007353628.1|	8.93e-128	Auricularia subglabra TFB-10046 SS5	-	-	-	-	-	-	GO:0016491,GO:0055114,GO:0008270	oxidoreductase activity,oxidation-reduction process,zinc ion binding
Unigene1733	Quanjin	1.47713	58.6088	Yes	gi|598022353|ref|XM_007340823.1|	0	Auricularia subglabra TFB-10046 SS5	-	-	-	-	-	-	-	-
Unigene1734	Quanjin	1.42136	60.5235	Yes	gi|598029436|ref|XM_007344029.1|	1.13e-172	Auricularia subglabra TFB-10046 SS5	-	-	-	-	-	-	GO:0016772	transferase activity, transferring phosphorus-containing groups
Unigene1735	Quanjin	9.72364	62.8337	Yes	gi|598012938|ref|XM_007337463.1|	0	Auricularia subglabra TFB-10046 SS5	-	-	-	-	-	-	GO:0008270	zinc ion binding
Unigene1736	Quanjin	8.01535	57.9677	Yes	gi|598020094|ref|XM_007340031.1|	1.52e-125	Auricularia subglabra TFB-10046 SS5	-	-	-	-	-	-	-	-
Unigene1737	Quanjin	0.709356	30.7728	Yes	gi|118142700|gb|AC191512.6|	2.98e-06	Canis lupus familiaris	-	-	-	-	-	-	-	-
Unigene1738	Quanjin	41.986	57.6923	Yes	gi|598034156|ref|XM_007346389.1|	6.45e-176	Auricularia subglabra TFB-10046 SS5	-	-	-	-	-	-	-	-
Unigene1739	Quanjin	4.87121	68.5215	Yes	gi|598060338|ref|XM_007359480.1|	0	Auricularia subglabra TFB-10046 SS5	-	-	-	-	-	-	GO:0055085	transmembrane transport
Unigene1740	Quanjin	1.12576	52.0089	Yes	-	-	-	gi|660957483|gb|KEP45896.1|	1.91e-36	Rhizoctonia solani 123E	-	-	-	GO:0004672,GO:0006468,GO:0016772,GO:0005524	protein kinase activity,protein phosphorylation,transferase activity, transferring phosphorus-containing groups,ATP binding
Unigene1741	Quanjin	30.4689	63.2503	Yes	gi|598027884|ref|XM_007343253.1|	0	Auricularia subglabra TFB-10046 SS5	-	-	-	-	-	-	GO:0005634	nucleus
Unigene1742	Quanjin	0	58.9587	Yes	gi|598046600|ref|XM_007352611.1|	9.94e-19	Auricularia subglabra TFB-10046 SS5	-	-	-	-	-	-	-	-
Unigene1743	Quanjin	46.582	62.4192	Yes	gi|598039568|ref|XM_007349095.1|	0	Auricularia subglabra TFB-10046 SS5	-	-	-	-	-	-	GO:0006355,GO:0003700,GO:0003677,GO:0043565,GO:0005634	regulation of transcription, DNA-templated,transcription factor activity, sequence-specific DNA binding,DNA binding,sequence-specific DNA binding,nucleus
Unigene1744	Quanjin	7.6367	59.5745	Yes	gi|598038068|ref|XM_007348345.1|	4.83e-115	Auricularia subglabra TFB-10046 SS5	-	-	-	-	-	-	GO:0005509	calcium ion binding
Unigene1745	Quanjin	5.6701	56.9774	Yes	gi|598025592|ref|XM_007342107.1|	0	Auricularia subglabra TFB-10046 SS5	-	-	-	-	-	-	GO:0016614,GO:0016491,GO:0050660,GO:0008762,GO:0003824,GO:0055114	oxidoreductase activity, acting on CH-OH group of donors,oxidoreductase activity,flavin adenine dinucleotide binding,UDP-N-acetylmuramate dehydrogenase activity,catalytic activity,oxidation-reduction process
Unigene1746	Quanjin	2.3684	60.5644	Yes	gi|598033538|ref|XM_007346080.1|	0	Auricularia subglabra TFB-10046 SS5	-	-	-	-	-	-	GO:0006355,GO:0000981,GO:0005634,GO:0008270	regulation of transcription, DNA-templated,RNA polymerase II transcription factor activity, sequence-specific DNA binding,nucleus,zinc ion binding
Unigene1747	Quanjin	2.30548	62.7405	Yes	gi|598021468|ref|XM_007340497.1|	0	Auricularia subglabra TFB-10046 SS5	-	-	-	-	-	-	GO:0000287,GO:0003824,GO:0030976	magnesium ion binding,catalytic activity,thiamine pyrophosphate binding
Unigene1748	Quanjin	31.8545	56.0416	Yes	gi|598027250|ref|XM_007342936.1|	0	Auricularia subglabra TFB-10046 SS5	-	-	-	-	-	-	GO:0005515	protein binding
Unigene1749	Quanjin	16.4909	61.2391	Yes	gi|598036998|ref|XM_007347810.1|	0	Auricularia subglabra TFB-10046 SS5	-	-	-	-	-	-	GO:0003723	RNA binding
Unigene1750	Quanjin	25.8767	55.6098	Yes	gi|598029486|ref|XM_007344054.1|	0	Auricularia subglabra TFB-10046 SS5	-	-	-	-	-	-	GO:0005515	protein binding
Unigene1751	Quanjin	2.7028	59.164	No	-	-	-	-	-	-	-	-	-	-	-
Unigene1752	Quanjin	1.40717	64.8148	Yes	-	-	-	gi|598049011|ref|XP_007353878.1|	6.37e-44	Auricularia subglabra TFB-10046 SS5	-	-	-	GO:0005515	protein binding
Unigene1753	Quanjin	8.67743	59.63	Yes	gi|598041560|ref|XM_007350091.1|	0	Auricularia subglabra TFB-10046 SS5	-	-	-	-	-	-	-	-
Unigene1754	Quanjin	0.391157	66.5406	Yes	gi|598040248|ref|XM_007349435.1|	0	Auricularia subglabra TFB-10046 SS5	-	-	-	-	-	-	-	-
Unigene1755	Quanjin	0.0175805	55.6075	Yes	gi|598044792|ref|XM_007351707.1|	0	Auricularia subglabra TFB-10046 SS5	-	-	-	-	-	-	GO:0006629,GO:0008081	lipid metabolic process,phosphoric diester hydrolase activity
Unigene1756	Quanjin	61.5565	61.1417	Yes	gi|598040644|ref|XM_007349633.1|	0	Auricularia subglabra TFB-10046 SS5	-	-	-	-	-	-	GO:0005515	protein binding
Unigene1757	Quanjin	2.0113	57.2888	Yes	gi|598041862|ref|XM_007350242.1|	0	Auricularia subglabra TFB-10046 SS5	-	-	-	-	-	-	GO:0016846,GO:0008152	carbon-sulfur lyase activity,metabolic process
Unigene1758	Quanjin	4.56414	63.7413	Yes	gi|598023126|ref|XM_007341089.1|	0	Auricularia subglabra TFB-10046 SS5	-	-	-	-	-	-	-	-
Unigene1759	Quanjin	2.97226	56.5977	Yes	gi|598028194|ref|XM_007343408.1|	0	Auricularia subglabra TFB-10046 SS5	-	-	-	-	-	-	GO:0005975,GO:0004650	carbohydrate metabolic process,polygalacturonase activity
Unigene1760	Quanjin	6.67235	60.8513	Yes	gi|598013760|ref|XM_007337676.1|	0	Auricularia subglabra TFB-10046 SS5	-	-	-	-	-	-	GO:0009231,GO:0003935	riboflavin biosynthetic process,GTP cyclohydrolase II activity
Unigene1761	Quanjin	8.6313	58.6931	Yes	gi|598043440|ref|XM_007351031.1|	7.22e-89	Auricularia subglabra TFB-10046 SS5	-	-	-	-	-	-	GO:0003735,GO:0006412,GO:0005622,GO:0005840	structural constituent of ribosome,translation,intracellular,ribosome
Unigene1762	Quanjin	29.4075	59.9483	Yes	gi|598041570|ref|XM_007350096.1|	0	Auricularia subglabra TFB-10046 SS5	-	-	-	-	-	-	-	-
Unigene1763	Quanjin	2.49384	54.1885	Yes	gi|598033258|ref|XM_007345940.1|	2.72e-163	Auricularia subglabra TFB-10046 SS5	-	-	-	-	-	-	-	-
Unigene1764	Quanjin	6.23747	61.5773	Yes	gi|598039554|ref|XM_007349088.1|	0	Auricularia subglabra TFB-10046 SS5	-	-	-	-	-	-	GO:0005737,GO:0002161,GO:0005524,GO:0006428,GO:0004822,GO:0004812,GO:0006418,GO:0000166	cytoplasm,aminoacyl-tRNA editing activity,ATP binding,isoleucyl-tRNA aminoacylation,isoleucine-tRNA ligase activity,aminoacyl-tRNA ligase activity,tRNA aminoacylation for protein translation,nucleotide binding
Unigene1765	Quanjin	7.49771	53.1712	Yes	gi|598049234|ref|XM_007353928.1|	7.13e-68	Auricularia subglabra TFB-10046 SS5	-	-	-	-	-	-	-	-
Unigene1766	Quanjin	0.716723	57.2515	Yes	gi|598052474|ref|XM_007355548.1|	3.73e-124	Auricularia subglabra TFB-10046 SS5	-	-	-	-	-	-	GO:0004190,GO:0006508	aspartic-type endopeptidase activity,proteolysis
Unigene1767	Quanjin	16.2556	61.6981	Yes	gi|598048174|ref|XM_007353398.1|	0	Auricularia subglabra TFB-10046 SS5	-	-	-	-	-	-	-	-
Unigene1768	Quanjin	12.1201	61.5954	Yes	gi|598027282|ref|XM_007342952.1|	6.62e-56	Auricularia subglabra TFB-10046 SS5	-	-	-	-	-	-	-	-
Unigene1769	Quanjin	1.44577	57.2769	Yes	gi|598056066|ref|XM_007357344.1|	0	Auricularia subglabra TFB-10046 SS5	-	-	-	-	-	-	GO:0004553,GO:0005975	hydrolase activity, hydrolyzing O-glycosyl compounds,carbohydrate metabolic process
Unigene1770	Quanjin	4.52938	70.8696	Yes	gi|598046740|ref|XM_007352681.1|	0	Auricularia subglabra TFB-10046 SS5	-	-	-	-	-	-	GO:0048500,GO:0008312,GO:0006614	signal recognition particle,7S RNA binding,SRP-dependent cotranslational protein targeting to membrane
Unigene1771	Quanjin	9.28255	58.5685	Yes	gi|598012606|ref|XM_007337378.1|	0	Auricularia subglabra TFB-10046 SS5	-	-	-	-	-	-	GO:0015031,GO:0003924,GO:0007165,GO:0007264,GO:0006184,GO:0016020,GO:0005525	protein transport,GTPase activity,signal transduction,small GTPase mediated signal transduction,without function,membrane,GTP binding
Unigene1772	Quanjin	0.256663	50.9924	Yes	-	-	-	gi|1024092849|gb|KZV84351.1|	1.26e-19	Exidia glandulosa HHB12029	-	-	-	GO:0005515	protein binding
Unigene1773	Quanjin	9.2743	60.155	Yes	gi|598055082|ref|XM_007356852.1|	0	Auricularia subglabra TFB-10046 SS5	-	-	-	-	-	-	-	-
Unigene1774	Quanjin	19.8388	59.7776	Yes	gi|598027860|ref|XM_007343241.1|	0	Auricularia subglabra TFB-10046 SS5	-	-	-	-	-	-	GO:0042779,GO:0016891,GO:0016787	tRNA 3'-trailer cleavage,endoribonuclease activity, producing 5'-phosphomonoesters,hydrolase activity
Unigene1775	Quanjin	0	60.521	No	-	-	-	-	-	-	-	-	-	-	-
Unigene1776	Quanjin	0.166747	62.2496	Yes	gi|598016914|ref|XM_007339016.1|	0	Auricularia subglabra TFB-10046 SS5	-	-	-	-	-	-	GO:0044249,GO:0044237	cellular biosynthetic process,cellular metabolic process
Unigene1777	Quanjin	113.789	55.0831	Yes	gi|598012096|ref|XM_007337247.1|	0	Auricularia subglabra TFB-10046 SS5	-	-	-	-	-	-	GO:0006012,GO:0016857,GO:0003978,GO:0005975	galactose metabolic process,racemase and epimerase activity, acting on carbohydrates and derivatives,UDP-glucose 4-epimerase activity,carbohydrate metabolic process
Unigene1778	Quanjin	5.80851	65.413	Yes	gi|598037340|ref|XM_007347981.1|	0	Auricularia subglabra TFB-10046 SS5	-	-	-	-	-	-	GO:0006468,GO:0004672,GO:0004674,GO:0005524,GO:0016772	protein phosphorylation,protein kinase activity,protein serine/threonine kinase activity,ATP binding,transferase activity, transferring phosphorus-containing groups
Unigene1779	Quanjin	101.402	57.1839	No	-	-	-	-	-	-	-	-	-	-	-
Unigene1780	Quanjin	29.7689	59.156	Yes	gi|598015476|ref|XM_007338329.1|	4.26e-160	Auricularia subglabra TFB-10046 SS5	-	-	-	-	-	-	-	-
Unigene1781	Quanjin	1.45061	58.3748	Yes	gi|598023711|ref|XM_007341302.1|	0	Auricularia subglabra TFB-10046 SS5	-	-	-	-	-	-	-	-
Unigene1782	Quanjin	0.251292	56.8012	No	-	-	-	-	-	-	-	-	-	-	-
Unigene1783	Quanjin	6.07003	58.7327	Yes	gi|598045402|ref|XM_007352012.1|	0	Auricularia subglabra TFB-10046 SS5	-	-	-	-	-	-	GO:0006184,GO:0016020,GO:0007264,GO:0015031,GO:0005622,GO:0003924,GO:0007165,GO:0005525	without function,membrane,small GTPase mediated signal transduction,protein transport,intracellular,GTPase activity,signal transduction,GTP binding
Unigene1784	Quanjin	0	52.7407	Yes	-	-	-	gi|598030719|ref|XP_007344732.1|	2.61e-16	Auricularia subglabra TFB-10046 SS5	-	-	-	-	-
Unigene1785	Quanjin	43.4967	60.4236	Yes	gi|598047012|ref|XM_007352817.1|	0	Auricularia subglabra TFB-10046 SS5	-	-	-	-	-	-	GO:0008289	lipid binding
Unigene1786	Quanjin	2.21667	56.8927	Yes	gi|598012074|ref|XM_007337241.1|	0	Auricularia subglabra TFB-10046 SS5	-	-	-	-	-	-	GO:0004555,GO:0005991,GO:0003824	alpha,alpha-trehalase activity,trehalose metabolic process,catalytic activity
Unigene1787	Quanjin	5.32835	64.8372	Yes	gi|598024531|ref|XM_007341598.1|	0	Auricularia subglabra TFB-10046 SS5	-	-	-	-	-	-	-	-
Unigene1788	Quanjin	0.146253	57.2196	Yes	-	-	-	gi|598050667|ref|XP_007354706.1|	6.29e-14	Auricularia subglabra TFB-10046 SS5	-	-	-	GO:0008270,GO:0000981,GO:0005634,GO:0006355	zinc ion binding,RNA polymerase II transcription factor activity, sequence-specific DNA binding,nucleus,regulation of transcription, DNA-templated
Unigene1789	Quanjin	210.104	60.7072	Yes	-	-	-	gi|749868590|gb|KIJ38802.1|	4.94e-17	Sphaerobolus stellatus SS14	-	-	-	-	-
Unigene1790	Quanjin	13.1916	59.096	Yes	gi|598030990|ref|XM_007344806.1|	0	Auricularia subglabra TFB-10046 SS5	-	-	-	-	-	-	GO:0005515	protein binding
Unigene1791	Quanjin	17.2967	53.5282	Yes	gi|598017217|ref|XM_007339131.1|	0	Auricularia subglabra TFB-10046 SS5	-	-	-	-	-	-	GO:0005634	nucleus
Unigene1792	Quanjin	0	66.4629	Yes	gi|598018263|ref|XM_007339503.1|	6.22e-56	Auricularia subglabra TFB-10046 SS5	-	-	-	-	-	-	GO:0016787	hydrolase activity
Unigene1793	Quanjin	61.3944	62.7666	Yes	gi|598010642|ref|XM_007336866.1|	0	Auricularia subglabra TFB-10046 SS5	-	-	-	-	-	-	GO:0046872,GO:0003676	metal ion binding,nucleic acid binding
Unigene1794	Quanjin	11.779	63.2248	Yes	gi|598029512|ref|XM_007344067.1|	5.26e-127	Auricularia subglabra TFB-10046 SS5	-	-	-	-	-	-	-	-
Unigene1795	Quanjin	35.5568	63.5227	Yes	gi|598028096|ref|XM_007343359.1|	0	Auricularia subglabra TFB-10046 SS5	-	-	-	-	-	-	GO:0043666,GO:0004864,GO:0009966	regulation of phosphoprotein phosphatase activity,protein phosphatase inhibitor activity,regulation of signal transduction
Unigene1796	Quanjin	0.709342	62.7158	Yes	gi|598027888|ref|XM_007343255.1|	0	Auricularia subglabra TFB-10046 SS5	-	-	-	-	-	-	-	-
Unigene1797	Quanjin	48.1572	66.397	Yes	gi|598025640|ref|XM_007342131.1|	0	Auricularia subglabra TFB-10046 SS5	-	-	-	-	-	-	GO:0016592,GO:0001104,GO:0006357	mediator complex,RNA polymerase II transcription cofactor activity,regulation of transcription from RNA polymerase II promoter
Unigene1798	Quanjin	12.4865	58.773	Yes	gi|598052696|ref|XM_007355659.1|	0	Auricularia subglabra TFB-10046 SS5	-	-	-	-	-	-	GO:0004812,GO:0005524,GO:0004817,GO:0000166,GO:0006418,GO:0006423	aminoacyl-tRNA ligase activity,ATP binding,cysteine-tRNA ligase activity,nucleotide binding,tRNA aminoacylation for protein translation,cysteinyl-tRNA aminoacylation
Unigene1799	Quanjin	4.96652	56.6005	Yes	gi|598042292|ref|XM_007350457.1|	7.16e-125	Auricularia subglabra TFB-10046 SS5	-	-	-	-	-	-	-	-
Unigene1800	Quanjin	14.5605	62.4392	Yes	gi|598055368|ref|XM_007356995.1|	0	Auricularia subglabra TFB-10046 SS5	-	-	-	-	-	-	GO:0022857,GO:0016021,GO:0055085	transmembrane transporter activity,integral component of membrane,transmembrane transport
Unigene1801	Quanjin	131.415	60.8479	Yes	gi|598050662|ref|XM_007354642.1|	0	Auricularia subglabra TFB-10046 SS5	-	-	-	-	-	-	-	-
Unigene1802	Quanjin	142.824	56.4894	Yes	gi|598010304|ref|XM_007336779.1|	7.05e-29	Auricularia subglabra TFB-10046 SS5	-	-	-	-	-	-	-	-
Unigene1803	Quanjin	45.8318	58.7629	Yes	gi|598024697|ref|XM_007341660.1|	0	Auricularia subglabra TFB-10046 SS5	-	-	-	-	-	-	GO:0008152,GO:0003824	metabolic process,catalytic activity
Unigene1804	Quanjin	16.1091	55.4766	Yes	-	-	-	gi|598026283|ref|XP_007342514.1|	2.77e-44	Auricularia subglabra TFB-10046 SS5	-	-	-	-	-
Unigene1805	Quanjin	7.577	57.0415	Yes	gi|598015276|ref|XM_007338229.1|	0	Auricularia subglabra TFB-10046 SS5	-	-	-	-	-	-	-	-
Unigene1806	Quanjin	2.85585	62.9105	Yes	gi|598029082|ref|XM_007343852.1|	0	Auricularia subglabra TFB-10046 SS5	-	-	-	-	-	-	-	-
Unigene1807	Quanjin	2.61603	61.4091	Yes	gi|598044494|ref|XM_007351558.1|	5.69e-77	Auricularia subglabra TFB-10046 SS5	-	-	-	-	-	-	-	-
Unigene1808	Quanjin	1.48518	55.3741	Yes	-	-	-	gi|598053541|ref|XP_007356143.1|	9.24e-36	Auricularia subglabra TFB-10046 SS5	-	-	-	-	-
Unigene1809	Quanjin	14.197	59.7484	Yes	gi|598022412|ref|XM_007340843.1|	0	Auricularia subglabra TFB-10046 SS5	-	-	-	-	-	-	GO:0055114,GO:0016627,GO:0006099,GO:0050660,GO:0022900,GO:0016491	oxidation-reduction process,oxidoreductase activity, acting on the CH-CH group of donors,tricarboxylic acid cycle,flavin adenine dinucleotide binding,electron transport chain,oxidoreductase activity
Unigene1810	Quanjin	11.5403	59.2345	Yes	gi|598022580|ref|XM_007340901.1|	0	Auricularia subglabra TFB-10046 SS5	-	-	-	-	-	-	GO:0005488,GO:0007165,GO:0031932,GO:0031929	binding,signal transduction,TORC2 complex,TOR signaling
Unigene1811	Quanjin	4.78564	67.2907	Yes	gi|598045516|ref|XM_007352069.1|	0	Auricularia subglabra TFB-10046 SS5	-	-	-	-	-	-	-	-
Unigene1812	Quanjin	2.21905	52.3677	Yes	gi|598035992|ref|XM_007347307.1|	7.24e-30	Auricularia subglabra TFB-10046 SS5	-	-	-	-	-	-	-	-
Unigene1813	Quanjin	9.64296	55.7716	Yes	gi|598017133|ref|XM_007339099.1|	0	Auricularia subglabra TFB-10046 SS5	-	-	-	-	-	-	GO:0003968	RNA-directed 5'-3' RNA polymerase activity
Unigene1814	Quanjin	1.40253	53.3451	Yes	gi|636621896|ref|XM_008043892.1|	7.03e-20	Trametes versicolor FP-101664 SS1	-	-	-	-	-	-	-	-
Unigene1815	Quanjin	6.8798	61.8048	Yes	gi|598015292|ref|XM_007338237.1|	0	Auricularia subglabra TFB-10046 SS5	-	-	-	-	-	-	GO:0003723,GO:0000178	RNA binding,exosome (RNase complex)
Unigene1816	Quanjin	7.79704	61.2326	Yes	gi|598016429|ref|XM_007338802.1|	3.18e-112	Auricularia subglabra TFB-10046 SS5	-	-	-	-	-	-	-	-
Unigene1817	Quanjin	54.382	55.8076	Yes	gi|598009440|ref|XM_007336557.1|	0	Auricularia subglabra TFB-10046 SS5	-	-	-	-	-	-	GO:0016021	integral component of membrane
Unigene1818	Quanjin	59.1057	56.5182	Yes	gi|598016801|ref|XM_007338969.1|	0	Auricularia subglabra TFB-10046 SS5	-	-	-	-	-	-	GO:0004143,GO:0008152,GO:0003951,GO:0007205	diacylglycerol kinase activity,metabolic process,NAD+ kinase activity,protein kinase C-activating G-protein coupled receptor signaling pathway
Unigene1819	Quanjin	1.74446	57.187	Yes	gi|598032952|ref|XM_007345787.1|	2.03e-27	Auricularia subglabra TFB-10046 SS5	-	-	-	-	-	-	-	-
Unigene1820	Quanjin	0.286891	53.9326	Yes	gi|598046816|ref|XM_007352719.1|	5.33e-155	Auricularia subglabra TFB-10046 SS5	-	-	-	-	-	-	GO:0020037,GO:0016705,GO:0005506,GO:0055114	heme binding,oxidoreductase activity, acting on paired donors, with incorporation or reduction of molecular oxygen,iron ion binding,oxidation-reduction process
Unigene1821	Quanjin	0.876955	65.1827	Yes	gi|598025222|ref|XM_007341922.1|	0	Auricularia subglabra TFB-10046 SS5	-	-	-	-	-	-	GO:0006355,GO:0007165,GO:0004871	regulation of transcription, DNA-templated,signal transduction,signal transducer activity
Unigene1822	Quanjin	0.0711315	57.9222	Yes	gi|598051112|ref|XM_007354867.1|	0	Auricularia subglabra TFB-10046 SS5	-	-	-	-	-	-	-	-
Unigene1823	Quanjin	4.20053	61.3269	Yes	gi|598049158|ref|XM_007353890.1|	2.34e-140	Auricularia subglabra TFB-10046 SS5	-	-	-	-	-	-	GO:0005852,GO:0003743,GO:0031369,GO:0006413	eukaryotic translation initiation factor 3 complex,translation initiation factor activity,translation initiation factor binding,translational initiation
Unigene1824	Quanjin	1.64889	56.2651	Yes	gi|598019188|ref|XM_007339785.1|	0	Auricularia subglabra TFB-10046 SS5	-	-	-	-	-	-	GO:0055114,GO:0051536,GO:0004174	oxidation-reduction process,iron-sulfur cluster binding,electron-transferring-flavoprotein dehydrogenase activity
Unigene1825	Quanjin	11.2866	64.6991	Yes	gi|598039458|ref|XM_007349040.1|	0	Auricularia subglabra TFB-10046 SS5	-	-	-	-	-	-	-	-
Unigene1826	Quanjin	0.846886	57.9731	Yes	gi|598022467|ref|XM_007340862.1|	0	Auricularia subglabra TFB-10046 SS5	-	-	-	-	-	-	GO:0000166,GO:0003676,GO:0044237,GO:0006396,GO:0003824,GO:0000176,GO:0005622,GO:0008408,GO:0006139	nucleotide binding,nucleic acid binding,cellular metabolic process,RNA processing,catalytic activity,nuclear exosome (RNase complex),intracellular,3'-5' exonuclease activity,nucleobase-containing compound metabolic process
Unigene1827	Quanjin	1.03865	54.9693	Yes	gi|598027188|ref|XM_007342905.1|	0	Auricularia subglabra TFB-10046 SS5	-	-	-	-	-	-	GO:0008299	isoprenoid biosynthetic process
Unigene1828	Quanjin	3.74665	57.8724	Yes	gi|598018764|ref|XM_007339667.1|	0	Auricularia subglabra TFB-10046 SS5	-	-	-	-	-	-	GO:0055114,GO:0016620,GO:0008152,GO:0016491	oxidation-reduction process,oxidoreductase activity, acting on the aldehyde or oxo group of donors, NAD or NADP as acceptor,metabolic process,oxidoreductase activity
Unigene1829	Quanjin	50.9241	64.4595	Yes	gi|598029402|ref|XM_007344012.1|	0	Auricularia subglabra TFB-10046 SS5	-	-	-	-	-	-	GO:0016705,GO:0020037,GO:0005506,GO:0055114	oxidoreductase activity, acting on paired donors, with incorporation or reduction of molecular oxygen,heme binding,iron ion binding,oxidation-reduction process
Unigene1830	Quanjin	1.77005	57.9336	Yes	gi|628836560|ref|XM_007770394.1|	7.15e-07	Coniophora puteana RWD-64-598 SS2	-	-	-	-	-	-	-	-
Unigene1831	Quanjin	0.776647	62.2601	Yes	gi|598037512|ref|XM_007348067.1|	0	Auricularia subglabra TFB-10046 SS5	-	-	-	-	-	-	GO:0006397,GO:0003676,GO:0003723,GO:0005634,GO:0000166	mRNA processing,nucleic acid binding,RNA binding,nucleus,nucleotide binding
Unigene1832	Quanjin	19.4494	60.1273	Yes	gi|598042718|ref|XM_007350670.1|	0	Auricularia subglabra TFB-10046 SS5	-	-	-	-	-	-	-	-
Unigene1833	Quanjin	3.5147	58.4211	Yes	gi|598042628|ref|XM_007350625.1|	0	Auricularia subglabra TFB-10046 SS5	-	-	-	-	-	-	GO:0006281,GO:0017111,GO:0000166,GO:0003677,GO:0005524,GO:0006260	DNA repair,nucleoside-triphosphatase activity,nucleotide binding,DNA binding,ATP binding,DNA replication
Unigene1834	Quanjin	9.66663	62.3034	Yes	gi|598032176|ref|XM_007345399.1|	0	Auricularia subglabra TFB-10046 SS5	-	-	-	-	-	-	GO:0005488,GO:0016773,GO:0016772,GO:0005515,GO:0008144	binding,phosphotransferase activity, alcohol group as acceptor,transferase activity, transferring phosphorus-containing groups,protein binding,drug binding
Unigene1835	Quanjin	0.042674	62.883	No	-	-	-	-	-	-	-	-	-	-	-
Unigene1836	Quanjin	65.6547	60.5737	Yes	gi|598018341|ref|XM_007339530.1|	0	Auricularia subglabra TFB-10046 SS5	-	-	-	-	-	-	GO:0020037,GO:0009055,GO:0005506	heme binding,electron carrier activity,iron ion binding
Unigene1837	Quanjin	2.6649	54.7917	Yes	gi|598027194|ref|XM_007342908.1|	1.62e-83	Auricularia subglabra TFB-10046 SS5	-	-	-	-	-	-	-	-
Unigene1838	Quanjin	12.528	57.7393	Yes	gi|598044052|ref|XM_007351337.1|	4.3e-67	Auricularia subglabra TFB-10046 SS5	-	-	-	-	-	-	-	-
Unigene1839	Quanjin	59.9891	57.1281	Yes	gi|598010738|ref|XM_007336890.1|	0	Auricularia subglabra TFB-10046 SS5	-	-	-	-	-	-	GO:0004222,GO:0008270,GO:0005615	metalloendopeptidase activity,zinc ion binding,extracellular space
Unigene1840	Quanjin	0	57.1255	Yes	gi|598040688|ref|XM_007349655.1|	9.09e-08	Auricularia subglabra TFB-10046 SS5	-	-	-	-	-	-	-	-
Unigene1841	Quanjin	0.429281	57.268	Yes	gi|598008040|ref|XM_007336170.1|	0	Auricularia subglabra TFB-10046 SS5	-	-	-	-	-	-	GO:0003993	acid phosphatase activity
Unigene1842	Quanjin	43.4223	60.3418	Yes	gi|598018180|ref|XM_007339474.1|	0	Auricularia subglabra TFB-10046 SS5	-	-	-	-	-	-	GO:0003700,GO:0043565,GO:0006355	transcription factor activity, sequence-specific DNA binding,sequence-specific DNA binding,regulation of transcription, DNA-templated
Unigene1843	Quanjin	291.258	57.6475	Yes	gi|598011612|ref|XM_007337116.1|	1.03e-25	Auricularia subglabra TFB-10046 SS5	-	-	-	-	-	-	GO:0005515	protein binding
Unigene1844	Quanjin	9.5382	60.5806	Yes	gi|598018438|ref|XM_007339562.1|	0	Auricularia subglabra TFB-10046 SS5	-	-	-	-	-	-	GO:0005515,GO:0008270,GO:0005634,GO:0003676	protein binding,zinc ion binding,nucleus,nucleic acid binding
Unigene1845	Quanjin	27.0623	63.3659	Yes	-	-	-	gi|1024091785|gb|KZV83336.1|	6.17e-11	Exidia glandulosa HHB12029	-	-	-	-	-
Unigene1846	Quanjin	6.19639	59.5281	Yes	gi|598049592|ref|XM_007354107.1|	2.54e-54	Auricularia subglabra TFB-10046 SS5	-	-	-	-	-	-	-	-
Unigene1847	Quanjin	22.1096	60.706	Yes	gi|598025504|ref|XM_007342063.1|	1.4e-167	Auricularia subglabra TFB-10046 SS5	-	-	-	-	-	-	-	-
Unigene1848	Quanjin	36.4513	57.2449	Yes	gi|598040798|ref|XM_007349710.1|	1.73e-87	Auricularia subglabra TFB-10046 SS5	-	-	-	-	-	-	-	-
Unigene1849	Quanjin	0.177451	58.3977	Yes	gi|598051212|ref|XM_007354917.1|	5.58e-170	Auricularia subglabra TFB-10046 SS5	-	-	-	-	-	-	-	-
Unigene1850	Quanjin	7.25123	65.0397	Yes	gi|598040796|ref|XM_007349709.1|	0	Auricularia subglabra TFB-10046 SS5	-	-	-	-	-	-	-	-
Unigene1851	Quanjin	43.3031	60.3549	Yes	gi|598016390|ref|XM_007338783.1|	0	Auricularia subglabra TFB-10046 SS5	-	-	-	-	-	-	GO:0005515	protein binding
Unigene1852	Quanjin	42.671	54.7344	Yes	gi|598009504|ref|XM_007336573.1|	0	Auricularia subglabra TFB-10046 SS5	-	-	-	-	-	-	-	-
Unigene1853	Quanjin	0	63.9629	Yes	gi|598012322|ref|XM_007337304.1|	0	Auricularia subglabra TFB-10046 SS5	-	-	-	-	-	-	GO:0046872,GO:0003682,GO:0003677,GO:0003676	metal ion binding,chromatin binding,DNA binding,nucleic acid binding
Unigene1854	Quanjin	17.6407	60.1868	Yes	gi|598042836|ref|XM_007350729.1|	0	Auricularia subglabra TFB-10046 SS5	-	-	-	-	-	-	GO:0016491,GO:0008152	oxidoreductase activity,metabolic process
Unigene1855	Quanjin	1.11381	62.5	Yes	gi|598037234|ref|XM_007347928.1|	7.22e-06	Auricularia subglabra TFB-10046 SS5	-	-	-	-	-	-	-	-
Unigene1856	Quanjin	0.316926	62.7632	Yes	gi|598030190|ref|XM_007344406.1|	0	Auricularia subglabra TFB-10046 SS5	-	-	-	-	-	-	GO:0055114,GO:0016491	oxidation-reduction process,oxidoreductase activity
Unigene1857	Quanjin	8.75168	54.0107	Yes	gi|662020131|ref|NR_122018.1|	1.46e-127	Sphingomonas sanxanigenens	-	-	-	-	-	-	-	-
Unigene1858	Quanjin	5.22338	57.3333	Yes	gi|598050122|ref|XM_007354372.1|	0	Auricularia subglabra TFB-10046 SS5	-	-	-	-	-	-	GO:0016747,GO:0008270,GO:0055114,GO:0016491	transferase activity, transferring acyl groups other than amino-acyl groups,zinc ion binding,oxidation-reduction process,oxidoreductase activity
Unigene1859	Quanjin	3.19653	58.2389	Yes	gi|598028300|ref|XM_007343461.1|	0	Auricularia subglabra TFB-10046 SS5	-	-	-	-	-	-	GO:0003676,GO:0008270	nucleic acid binding,zinc ion binding
Unigene1860	Quanjin	0.864529	61.1618	Yes	gi|598047216|ref|XM_007352919.1|	0	Auricularia subglabra TFB-10046 SS5	-	-	-	-	-	-	-	-
Unigene1861	Quanjin	60.3414	57.4841	Yes	gi|598018990|ref|XM_007339730.1|	0	Auricularia subglabra TFB-10046 SS5	-	-	-	-	-	-	GO:0051536	iron-sulfur cluster binding
Unigene1862	Quanjin	6.83681	58.1184	Yes	gi|598033252|ref|XM_007345937.1|	0	Auricularia subglabra TFB-10046 SS5	-	-	-	-	-	-	GO:0004175,GO:0004298,GO:0005839,GO:0051603	endopeptidase activity,threonine-type endopeptidase activity,proteasome core complex,proteolysis involved in cellular protein catabolic process
Unigene1863	Quanjin	5.37622	61.4479	Yes	gi|598032970|ref|XM_007345796.1|	0	Auricularia subglabra TFB-10046 SS5	-	-	-	-	-	-	GO:0005515	protein binding
Unigene1864	Quanjin	7.76449	53.3067	Yes	gi|598017453|ref|XM_007339222.1|	0	Auricularia subglabra TFB-10046 SS5	-	-	-	-	-	-	-	-
Unigene1865	Quanjin	1.48025	57.0081	Yes	gi|598026846|ref|XM_007342734.1|	0	Auricularia subglabra TFB-10046 SS5	-	-	-	-	-	-	GO:0006807,GO:0008152,GO:0005524,GO:0003824,GO:0046872	nitrogen compound metabolic process,metabolic process,ATP binding,catalytic activity,metal ion binding
Unigene1866	Quanjin	5.30947	62.5802	Yes	gi|598036698|ref|XM_007347660.1|	0	Auricularia subglabra TFB-10046 SS5	-	-	-	-	-	-	-	-
Unigene1867	Quanjin	0.793345	64.105	Yes	gi|598019848|ref|XM_007339965.1|	0	Auricularia subglabra TFB-10046 SS5	-	-	-	-	-	-	-	-
Unigene1868	Quanjin	19.0609	55.4357	Yes	gi|598041834|ref|XM_007350228.1|	0	Auricularia subglabra TFB-10046 SS5	-	-	-	-	-	-	GO:0016106,GO:0045482	sesquiterpenoid biosynthetic process,trichodiene synthase activity
Unigene1869	Quanjin	0.545235	58.2703	Yes	gi|598021552|ref|XM_007340529.1|	5.32e-81	Auricularia subglabra TFB-10046 SS5	-	-	-	-	-	-	GO:0005515	protein binding
Unigene1870	Quanjin	39.1078	63.623	Yes	gi|598037932|ref|XM_007348277.1|	0	Auricularia subglabra TFB-10046 SS5	-	-	-	-	-	-	-	-
Unigene1871	Quanjin	157.935	59.507	Yes	gi|598016603|ref|XM_007338884.1|	0	Auricularia subglabra TFB-10046 SS5	-	-	-	-	-	-	GO:0055085,GO:0016021	transmembrane transport,integral component of membrane
Unigene1872	Quanjin	7.22513	70.524	Yes	gi|598026300|ref|XM_007342461.1|	3.08e-80	Auricularia subglabra TFB-10046 SS5	-	-	-	-	-	-	-	-
Unigene1873	Quanjin	3.05734	55.5315	Yes	gi|598041340|ref|XM_007349981.1|	1.84e-137	Auricularia subglabra TFB-10046 SS5	-	-	-	-	-	-	-	-
Unigene1874	Quanjin	20.8564	59.3651	Yes	gi|598043062|ref|XM_007350842.1|	0	Auricularia subglabra TFB-10046 SS5	-	-	-	-	-	-	GO:0006810,GO:0016021,GO:0016192	transport,integral component of membrane,vesicle-mediated transport
Unigene1875	Quanjin	3.15839	57.7009	Yes	gi|598035846|ref|XM_007347234.1|	0	Auricularia subglabra TFB-10046 SS5	-	-	-	-	-	-	GO:0016791,GO:0008152,GO:0003824	phosphatase activity,metabolic process,catalytic activity
Unigene1876	Quanjin	43.8489	55.9017	Yes	gi|598009088|ref|XM_007336465.1|	0	Auricularia subglabra TFB-10046 SS5	-	-	-	-	-	-	GO:0008152,GO:0016491	metabolic process,oxidoreductase activity
Unigene1877	Quanjin	0.0140626	62.6464	Yes	gi|598011634|ref|XM_007337121.1|	0	Auricularia subglabra TFB-10046 SS5	-	-	-	-	-	-	GO:0005783	endoplasmic reticulum
Unigene1878	Quanjin	18.1967	61.3116	Yes	gi|598055080|ref|XM_007356851.1|	0	Auricularia subglabra TFB-10046 SS5	-	-	-	-	-	-	GO:0016841,GO:0005737,GO:0006559,GO:0009058,GO:0003824	ammonia-lyase activity,cytoplasm,L-phenylalanine catabolic process,biosynthetic process,catalytic activity
Unigene1879	Quanjin	5.80654	60.3276	Yes	gi|598043148|ref|XM_007350885.1|	0	Auricularia subglabra TFB-10046 SS5	-	-	-	-	-	-	GO:0005515	protein binding
Unigene1880	Quanjin	1.27315	60.1267	Yes	gi|598038070|ref|XM_007348346.1|	0	Auricularia subglabra TFB-10046 SS5	-	-	-	-	-	-	GO:0019001,GO:0031683,GO:0007165,GO:0007186,GO:0004871,GO:0003924	guanyl nucleotide binding,G-protein beta/gamma-subunit complex binding,signal transduction,G-protein coupled receptor signaling pathway,signal transducer activity,GTPase activity
Unigene1881	Quanjin	13.7501	60.0707	Yes	gi|598044586|ref|XM_007351604.1|	7.56e-180	Auricularia subglabra TFB-10046 SS5	-	-	-	-	-	-	GO:0005515	protein binding
Unigene1882	Quanjin	5.13426	56.7784	Yes	gi|598021874|ref|XM_007340652.1|	0	Auricularia subglabra TFB-10046 SS5	-	-	-	-	-	-	GO:0004252,GO:0006508	serine-type endopeptidase activity,proteolysis
Unigene1883	Quanjin	31.8227	55.4435	Yes	gi|598026004|ref|XM_007342313.1|	0	Auricularia subglabra TFB-10046 SS5	-	-	-	-	-	-	GO:0016811,GO:0008152	hydrolase activity, acting on carbon-nitrogen (but not peptide) bonds, in linear amides,metabolic process
Unigene1884	Quanjin	4.71335	65.6355	Yes	gi|598040298|ref|XM_007349460.1|	0	Auricularia subglabra TFB-10046 SS5	-	-	-	-	-	-	GO:0005515	protein binding
Unigene1885	Quanjin	1.30805	57.878	Yes	-	-	-	gi|598051025|ref|XP_007354885.1|	3.77e-59	Auricularia subglabra TFB-10046 SS5	-	-	-	-	-
Unigene1886	Quanjin	1.98089	55.8133	Yes	gi|598050842|ref|XM_007354732.1|	0	Auricularia subglabra TFB-10046 SS5	-	-	-	-	-	-	GO:0016020,GO:0006508,GO:0005618,GO:0004252	membrane,proteolysis,cell wall,serine-type endopeptidase activity
Unigene1887	Quanjin	4.11023	56.4787	Yes	-	-	-	gi|1024105947|gb|KZV97155.1|	3.68e-66	Exidia glandulosa HHB12029	-	-	-	-	-
Unigene1888	Quanjin	1.44118	58.8595	Yes	gi|636628518|ref|XM_008047203.1|	0	Trametes versicolor FP-101664 SS1	-	-	-	-	-	-	GO:0008270	zinc ion binding
Unigene1889	Quanjin	2.90786	57.5267	Yes	gi|598037136|ref|XM_007347879.1|	1.71e-86	Auricularia subglabra TFB-10046 SS5	-	-	-	-	-	-	GO:0003824,GO:0030170	catalytic activity,pyridoxal phosphate binding
Unigene1890	Quanjin	0.0949797	60.8136	Yes	gi|598015768|ref|XM_007338475.1|	0	Auricularia subglabra TFB-10046 SS5	-	-	-	-	-	-	GO:0007165,GO:0005488,GO:0000159,GO:0008601	signal transduction,binding,protein phosphatase type 2A complex,without function
Unigene1891	Quanjin	1.18061	60.4603	Yes	gi|598051904|ref|XM_007355263.1|	4.21e-09	Auricularia subglabra TFB-10046 SS5	-	-	-	-	-	-	-	-
Unigene1892	Quanjin	0.177774	56.9128	Yes	gi|598056846|ref|XM_007357734.1|	8.22e-15	Auricularia subglabra TFB-10046 SS5	-	-	-	-	-	-	-	-
Unigene1893	Quanjin	60.1367	66.2043	Yes	gi|598037590|ref|XM_007348106.1|	0	Auricularia subglabra TFB-10046 SS5	-	-	-	-	-	-	GO:0005515	protein binding
Unigene1894	Quanjin	28.0975	63.9928	Yes	gi|598037288|ref|XM_007347955.1|	0	Auricularia subglabra TFB-10046 SS5	-	-	-	-	-	-	GO:0000981,GO:0006351,GO:0008270,GO:0005634,GO:0003677,GO:0006355	RNA polymerase II transcription factor activity, sequence-specific DNA binding,transcription, DNA-templated,zinc ion binding,nucleus,DNA binding,regulation of transcription, DNA-templated
Unigene1895	Quanjin	2.54887	56.2391	Yes	gi|598024232|ref|XM_007341494.1|	0	Auricularia subglabra TFB-10046 SS5	-	-	-	-	-	-	GO:0005515	protein binding
Unigene1896	Quanjin	112.594	54.9839	Yes	gi|598025954|ref|XM_007342288.1|	4.56e-105	Auricularia subglabra TFB-10046 SS5	-	-	-	-	-	-	GO:0016021	integral component of membrane
Unigene1897	Quanjin	12.5231	63.6139	Yes	gi|598011358|ref|XM_007337052.1|	0	Auricularia subglabra TFB-10046 SS5	-	-	-	-	-	-	GO:0016772,GO:0005524,GO:0004672,GO:0006468	transferase activity, transferring phosphorus-containing groups,ATP binding,protein kinase activity,protein phosphorylation
Unigene1898	Quanjin	164.105	59.9576	Yes	gi|598044742|ref|XM_007351682.1|	1.54e-128	Auricularia subglabra TFB-10046 SS5	-	-	-	-	-	-	GO:0005634,GO:0046982,GO:0006334,GO:0003677,GO:0000786	nucleus,protein heterodimerization activity,nucleosome assembly,DNA binding,nucleosome
Unigene1899	Quanjin	2.30482	56.0644	Yes	gi|598010378|ref|XM_007336800.1|	0	Auricularia subglabra TFB-10046 SS5	-	-	-	-	-	-	GO:0055114,GO:0008199,GO:0004322,GO:0016226,GO:0005739	oxidation-reduction process,ferric iron binding,ferroxidase activity,iron-sulfur cluster assembly,mitochondrion
Unigene1900	Quanjin	28.6346	62.6078	Yes	gi|598009428|ref|XM_007336554.1|	0	Auricularia subglabra TFB-10046 SS5	-	-	-	-	-	-	GO:0004512,GO:0008654,GO:0006021	inositol-3-phosphate synthase activity,phospholipid biosynthetic process,inositol biosynthetic process
Unigene1901	Quanjin	0.344995	55.7724	Yes	gi|598012038|ref|XM_007337228.1|	0	Auricularia subglabra TFB-10046 SS5	-	-	-	-	-	-	GO:0016787,GO:0006685,GO:0004767	hydrolase activity,sphingomyelin catabolic process,sphingomyelin phosphodiesterase activity
Unigene1902	Quanjin	2.83065	62.9213	Yes	gi|598051912|ref|XM_007355267.1|	0	Auricularia subglabra TFB-10046 SS5	-	-	-	-	-	-	GO:0055114,GO:0050660,GO:0008033,GO:0003824,GO:0017150	oxidation-reduction process,flavin adenine dinucleotide binding,tRNA processing,catalytic activity,tRNA dihydrouridine synthase activity
Unigene1903	Quanjin	1.8542	63.244	Yes	gi|598023464|ref|XM_007341211.1|	0	Auricularia subglabra TFB-10046 SS5	-	-	-	-	-	-	GO:0005737,GO:0016021,GO:0016627,GO:0006629	cytoplasm,integral component of membrane,oxidoreductase activity, acting on the CH-CH group of donors,lipid metabolic process
Unigene1904	Quanjin	8.74094	56.1528	Yes	gi|598012140|ref|XM_007337258.1|	0	Auricularia subglabra TFB-10046 SS5	-	-	-	-	-	-	GO:0055114,GO:0016702,GO:0018576,GO:0009712,GO:0003824,GO:0006725,GO:0008199,GO:0005506	oxidation-reduction process,oxidoreductase activity, acting on single donors with incorporation of molecular oxygen, incorporation of two atoms of oxygen,catechol 1,2-dioxygenase activity,catechol-containing compound metabolic process,catalytic activity,cellular aromatic compound metabolic process,ferric iron binding,iron ion binding
Unigene1905	Quanjin	2.53814	58.0373	Yes	gi|598037358|ref|XM_007347990.1|	0	Auricularia subglabra TFB-10046 SS5	-	-	-	-	-	-	GO:0003887,GO:0006139,GO:0001882,GO:0000166,GO:0003677,GO:0003676,GO:0006260	DNA-directed DNA polymerase activity,nucleobase-containing compound metabolic process,nucleoside binding,nucleotide binding,DNA binding,nucleic acid binding,DNA replication
Unigene1906	Quanjin	5.15843	61.5174	Yes	gi|598025700|ref|XM_007342161.1|	0	Auricularia subglabra TFB-10046 SS5	-	-	-	-	-	-	-	-
Unigene1907	Quanjin	2.90223	69.5652	Yes	gi|598026386|ref|XM_007342504.1|	0	Auricularia subglabra TFB-10046 SS5	-	-	-	-	-	-	-	-
Unigene1908	Quanjin	0.535708	59.6162	Yes	gi|598045970|ref|XM_007352296.1|	0	Auricularia subglabra TFB-10046 SS5	-	-	-	-	-	-	GO:0042765,GO:0016255	GPI-anchor transamidase complex,attachment of GPI anchor to protein
Unigene1909	Quanjin	13.6369	54.9648	Yes	gi|598017800|ref|XM_007339346.1|	0	Auricularia subglabra TFB-10046 SS5	-	-	-	-	-	-	GO:0006750,GO:0004357	glutathione biosynthetic process,glutamate-cysteine ligase activity
Unigene1910	Quanjin	0.972696	54.9423	Yes	gi|598041208|ref|XM_007349915.1|	0	Auricularia subglabra TFB-10046 SS5	-	-	-	-	-	-	GO:0008152,GO:0003824	metabolic process,catalytic activity
Unigene1911	Quanjin	9.37432	59.5784	Yes	gi|598048712|ref|XM_007353667.1|	0	Auricularia subglabra TFB-10046 SS5	-	-	-	-	-	-	GO:0003677,GO:0008168,GO:0006306	DNA binding,methyltransferase activity,DNA methylation
Unigene1912	Quanjin	7.97911	59.8816	Yes	gi|598027162|ref|XM_007342892.1|	0	Auricularia subglabra TFB-10046 SS5	-	-	-	-	-	-	-	-
Unigene1913	Quanjin	0.631715	61.4739	Yes	gi|598032360|ref|XM_007345491.1|	0	Auricularia subglabra TFB-10046 SS5	-	-	-	-	-	-	-	-
Unigene1914	Quanjin	617.688	57.2727	Yes	gi|598008290|ref|XM_007336250.1|	1.99e-25	Auricularia subglabra TFB-10046 SS5	-	-	-	-	-	-	-	-
Unigene1915	Quanjin	0.333043	54.5109	Yes	gi|598057372|ref|XM_007357997.1|	1.82e-109	Auricularia subglabra TFB-10046 SS5	-	-	-	-	-	-	-	-
Unigene1916	Quanjin	0.181093	60.0481	Yes	gi|598023810|ref|XM_007341339.1|	0	Auricularia subglabra TFB-10046 SS5	-	-	-	-	-	-	GO:0006659	phosphatidylserine biosynthetic process
Unigene1917	Quanjin	7.14372	61.1004	Yes	gi|598039594|ref|XM_007349108.1|	0	Auricularia subglabra TFB-10046 SS5	-	-	-	-	-	-	GO:0003676,GO:0005524,GO:0008026,GO:0004386	nucleic acid binding,ATP binding,ATP-dependent helicase activity,helicase activity
Unigene1918	Quanjin	4.22278	57.8344	Yes	gi|598009694|ref|XM_007336622.1|	0	Auricularia subglabra TFB-10046 SS5	-	-	-	-	-	-	GO:0048037,GO:0003824,GO:0008152,GO:0004775,GO:0003878	cofactor binding,catalytic activity,metabolic process,succinate-CoA ligase (ADP-forming) activity,ATP citrate synthase activity
Unigene1919	Quanjin	2.23668	60.2896	Yes	gi|598041190|ref|XM_007349906.1|	0	Auricularia subglabra TFB-10046 SS5	-	-	-	-	-	-	GO:0003743,GO:0005850,GO:0003723	translation initiation factor activity,eukaryotic translation initiation factor 2 complex,RNA binding
Unigene1920	Quanjin	6.13093	56.6074	Yes	gi|598021333|ref|XM_007340446.1|	4.16e-180	Auricularia subglabra TFB-10046 SS5	-	-	-	-	-	-	GO:0006464,GO:0004719	cellular protein modification process,protein-L-isoaspartate (D-aspartate) O-methyltransferase activity
Unigene1921	Quanjin	1.66735	53.6364	Yes	gi|598013748|ref|XM_007337673.1|	3.27e-98	Auricularia subglabra TFB-10046 SS5	-	-	-	-	-	-	GO:0046677,GO:0016772,GO:0016773,GO:0005524	response to antibiotic,transferase activity, transferring phosphorus-containing groups,phosphotransferase activity, alcohol group as acceptor,ATP binding
Unigene1922	Quanjin	32.0966	59.0058	Yes	gi|598050288|ref|XM_007354455.1|	6.95e-114	Auricularia subglabra TFB-10046 SS5	-	-	-	-	-	-	GO:0004222,GO:0006508,GO:0008237	metalloendopeptidase activity,proteolysis,metallopeptidase activity
Unigene1923	Quanjin	65.1334	60.2083	Yes	gi|598023561|ref|XM_007341247.1|	9.34e-129	Auricularia subglabra TFB-10046 SS5	-	-	-	-	-	-	-	-
Unigene1924	Quanjin	154.915	64.0747	Yes	gi|598027720|ref|XM_007343171.1|	5.76e-38	Auricularia subglabra TFB-10046 SS5	-	-	-	-	-	-	-	-
Unigene1925	Quanjin	2.61355	61.1451	Yes	gi|598008200|ref|XM_007336223.1|	0	Auricularia subglabra TFB-10046 SS5	-	-	-	-	-	-	GO:0007186,GO:0004871,GO:0003924,GO:0019001,GO:0031683,GO:0007165	G-protein coupled receptor signaling pathway,signal transducer activity,GTPase activity,guanyl nucleotide binding,G-protein beta/gamma-subunit complex binding,signal transduction
Unigene1926	Quanjin	0	58.4055	Yes	gi|598031044|ref|XM_007344833.1|	4.23e-10	Auricularia subglabra TFB-10046 SS5	-	-	-	-	-	-	-	-
Unigene1927	Quanjin	16.4718	58.2252	Yes	gi|598029088|ref|XM_007343855.1|	0	Auricularia subglabra TFB-10046 SS5	-	-	-	-	-	-	GO:0008374	O-acyltransferase activity
Unigene1928	Quanjin	1.10867	61.0612	No	-	-	-	-	-	-	-	-	-	-	-
Unigene1929	Quanjin	0	57.4642	No	-	-	-	-	-	-	-	-	-	-	-
Unigene1930	Quanjin	3.07552	53.074	Yes	gi|598013390|ref|XM_007337583.1|	5.52e-52	Auricularia subglabra TFB-10046 SS5	-	-	-	-	-	-	-	-
Unigene1931	Quanjin	1.48235	62.212	Yes	gi|598051366|ref|XM_007354994.1|	0	Auricularia subglabra TFB-10046 SS5	-	-	-	-	-	-	GO:0005515	protein binding
Unigene1932	Quanjin	113.853	60.1746	Yes	gi|598007974|ref|XM_007336150.1|	0	Auricularia subglabra TFB-10046 SS5	-	-	-	-	-	-	GO:0003676,GO:0000166	nucleic acid binding,nucleotide binding
Unigene1933	Quanjin	1.45184	60.9576	Yes	gi|598028648|ref|XM_007343635.1|	2.45e-127	Auricularia subglabra TFB-10046 SS5	-	-	-	-	-	-	GO:0005515,GO:0008270,GO:0046872	protein binding,zinc ion binding,metal ion binding
Unigene1934	Quanjin	0.0588459	54.7445	Yes	gi|598026976|ref|XM_007342799.1|	6.73e-80	Auricularia subglabra TFB-10046 SS5	-	-	-	-	-	-	GO:0005515	protein binding
Unigene1935	Quanjin	17.931	64.8078	Yes	gi|598043166|ref|XM_007350894.1|	0	Auricularia subglabra TFB-10046 SS5	-	-	-	-	-	-	GO:0038032	termination of G-protein coupled receptor signaling pathway
Unigene1936	Quanjin	33.0575	65.1316	Yes	gi|598050660|ref|XM_007354641.1|	0	Auricularia subglabra TFB-10046 SS5	-	-	-	-	-	-	GO:0006886,GO:0006810,GO:0005515,GO:0006890,GO:0016192,GO:0030131,GO:0030126	intracellular protein transport,transport,protein binding,retrograde vesicle-mediated transport, Golgi to ER,vesicle-mediated transport,clathrin adaptor complex,COPI vesicle coat
Unigene1937	Quanjin	13.1961	56.5733	Yes	gi|598052952|ref|XM_007355787.1|	0	Auricularia subglabra TFB-10046 SS5	-	-	-	-	-	-	GO:0055085,GO:0016021	transmembrane transport,integral component of membrane
Unigene1938	Quanjin	4.10017	58.5865	Yes	gi|598028388|ref|XM_007343505.1|	0	Auricularia subglabra TFB-10046 SS5	-	-	-	-	-	-	GO:0003824,GO:0006084	catalytic activity,acetyl-CoA metabolic process
Unigene1939	Quanjin	4.77358	57.3805	Yes	gi|598040428|ref|XM_007349525.1|	0	Auricularia subglabra TFB-10046 SS5	-	-	-	-	-	-	GO:0016021,GO:0006810,GO:0005215,GO:0055085,GO:0022891,GO:0016020,GO:0022857	integral component of membrane,transport,transporter activity,transmembrane transport,substrate-specific transmembrane transporter activity,membrane,transmembrane transporter activity
Unigene1940	Quanjin	3.47491	59.856	Yes	gi|598026908|ref|XM_007342765.1|	0	Auricularia subglabra TFB-10046 SS5	-	-	-	-	-	-	-	-
Unigene1941	Quanjin	5.28844	59.6794	Yes	gi|598051786|ref|XM_007355204.1|	1.02e-95	Auricularia subglabra TFB-10046 SS5	-	-	-	-	-	-	-	-
Unigene1942	Quanjin	78.3458	53.8603	Yes	gi|598016464|ref|XM_007338819.1|	1.38e-133	Auricularia subglabra TFB-10046 SS5	-	-	-	-	-	-	-	-
Unigene1943	Quanjin	1.89737	55.841	Yes	gi|598016241|ref|XM_007338710.1|	0	Auricularia subglabra TFB-10046 SS5	-	-	-	-	-	-	GO:0055085	transmembrane transport
Unigene1944	Quanjin	0.374141	56.7136	Yes	-	-	-	gi|598054039|ref|XP_007356392.1|	1.54e-48	Auricularia subglabra TFB-10046 SS5	-	-	-	-	-
Unigene1945	Quanjin	0.993981	63.188	Yes	gi|598024240|ref|XM_007341497.1|	0	Auricularia subglabra TFB-10046 SS5	-	-	-	-	-	-	GO:0006508,GO:0008233	proteolysis,peptidase activity
Unigene1946	Quanjin	37.9481	55.5281	Yes	gi|598012430|ref|XM_007337331.1|	0	Auricularia subglabra TFB-10046 SS5	-	-	-	-	-	-	GO:0016616,GO:0048037,GO:0055114,GO:0008152,GO:0051287	oxidoreductase activity, acting on the CH-OH group of donors, NAD or NADP as acceptor,cofactor binding,oxidation-reduction process,metabolic process,NAD binding
Unigene1947	Quanjin	105.306	56.5528	Yes	gi|598017211|ref|XM_007339129.1|	0	Auricularia subglabra TFB-10046 SS5	-	-	-	-	-	-	GO:0016021	integral component of membrane
Unigene1948	Quanjin	366.19	64.8634	Yes	gi|598048668|ref|XM_007353645.1|	0	Auricularia subglabra TFB-10046 SS5	-	-	-	-	-	-	-	-
Unigene1949	Quanjin	1.38994	53.2355	Yes	gi|598032366|ref|XM_007345494.1|	2.69e-11	Auricularia subglabra TFB-10046 SS5	-	-	-	-	-	-	GO:0005515	protein binding
Unigene1950	Quanjin	14.0894	57.8826	Yes	gi|598012214|ref|XM_007337277.1|	0	Auricularia subglabra TFB-10046 SS5	-	-	-	-	-	-	GO:0003676,GO:0000166	nucleic acid binding,nucleotide binding
Unigene1951	Quanjin	0.996673	54.0811	Yes	gi|598049616|ref|XM_007354119.1|	6.8e-122	Auricularia subglabra TFB-10046 SS5	-	-	-	-	-	-	GO:0055114,GO:0005506,GO:0020037,GO:0016705	oxidation-reduction process,iron ion binding,heme binding,oxidoreductase activity, acting on paired donors, with incorporation or reduction of molecular oxygen
Unigene1952	Quanjin	9.53067	56.2664	Yes	gi|598014400|ref|XM_007337843.1|	0	Auricularia subglabra TFB-10046 SS5	-	-	-	-	-	-	GO:0006355,GO:0005634	regulation of transcription, DNA-templated,nucleus
Unigene1953	Quanjin	6.57462	58.6732	Yes	gi|598015104|ref|XM_007338143.1|	0	Auricularia subglabra TFB-10046 SS5	-	-	-	-	-	-	GO:0016020,GO:0005215,GO:0016021,GO:0006810,GO:0055085	membrane,transporter activity,integral component of membrane,transport,transmembrane transport
Unigene1954	Quanjin	8.39072	57.3529	Yes	gi|598048706|ref|XM_007353664.1|	1.07e-60	Auricularia subglabra TFB-10046 SS5	-	-	-	-	-	-	-	-
Unigene1955	Quanjin	0.25796	54.8176	Yes	gi|598038490|ref|XM_007348556.1|	7.91e-153	Auricularia subglabra TFB-10046 SS5	-	-	-	-	-	-	-	-
Unigene1956	Quanjin	0.212755	58.1527	Yes	gi|598051968|ref|XM_007355295.1|	2.58e-51	Auricularia subglabra TFB-10046 SS5	-	-	-	-	-	-	-	-
Unigene1957	Quanjin	1.50927	57.9228	Yes	gi|598036686|ref|XM_007347654.1|	0	Auricularia subglabra TFB-10046 SS5	-	-	-	-	-	-	GO:0008272,GO:0055085,GO:0016020,GO:0015116,GO:0016021,GO:0008271	sulfate transport,transmembrane transport,membrane,sulfate transmembrane transporter activity,integral component of membrane,secondary active sulfate transmembrane transporter activity
Unigene1958	Quanjin	2.44677	56.0831	Yes	gi|930418334|ref|XM_014327965.1|	3.07e-57	Trichosporon asahii var. asahii CBS 2479	-	-	-	-	-	-	GO:0003678,GO:0004386,GO:0006281,GO:0017111,GO:0005524,GO:0000723,GO:0000166	DNA helicase activity,helicase activity,DNA repair,nucleoside-triphosphatase activity,ATP binding,telomere maintenance,nucleotide binding
Unigene1959	Quanjin	348.106	56.4171	Yes	gi|299753695|ref|XM_001833377.2|	1.13e-08	Coprinopsis cinerea okayama7#130	-	-	-	-	-	-	-	-
Unigene1960	Quanjin	32.1068	56.8894	Yes	gi|598011658|ref|XM_007337130.1|	0	Auricularia subglabra TFB-10046 SS5	-	-	-	-	-	-	GO:0005515	protein binding
Unigene1961	Quanjin	4.072	57.1724	Yes	gi|598010282|ref|XM_007336772.1|	0	Auricularia subglabra TFB-10046 SS5	-	-	-	-	-	-	GO:0016021	integral component of membrane
Unigene1962	Quanjin	14.6129	56.8262	Yes	-	-	-	gi|598037251|ref|XP_007347998.1|	1.23e-34	Auricularia subglabra TFB-10046 SS5	-	-	-	GO:0005515	protein binding
Unigene1963	Quanjin	51.1632	60.542	Yes	gi|598053638|ref|XM_007356130.1|	0	Auricularia subglabra TFB-10046 SS5	-	-	-	-	-	-	-	-
Unigene1964	Quanjin	9.56883	58.3471	Yes	gi|598033594|ref|XM_007346108.1|	0	Auricularia subglabra TFB-10046 SS5	-	-	-	-	-	-	GO:0016818,GO:0016817,GO:0003676,GO:0004386,GO:0008026,GO:0005524	hydrolase activity, acting on acid anhydrides, in phosphorus-containing anhydrides,hydrolase activity, acting on acid anhydrides,nucleic acid binding,helicase activity,ATP-dependent helicase activity,ATP binding
Unigene1965	Quanjin	47.989	58.263	Yes	gi|598009352|ref|XM_007336535.1|	0	Auricularia subglabra TFB-10046 SS5	-	-	-	-	-	-	GO:0004725,GO:0006470,GO:0016791,GO:0016311	protein tyrosine phosphatase activity,protein dephosphorylation,phosphatase activity,dephosphorylation
Unigene1966	Quanjin	2.97155	59.5993	Yes	gi|598031496|ref|XM_007345059.1|	0	Auricularia subglabra TFB-10046 SS5	-	-	-	-	-	-	GO:0055114,GO:0016491	oxidation-reduction process,oxidoreductase activity
Unigene1967	Quanjin	0.0461097	61.9639	No	-	-	-	-	-	-	-	-	-	-	-
Unigene1968	Quanjin	50.7342	61.0318	Yes	gi|598051862|ref|XM_007355242.1|	1.83e-99	Auricularia subglabra TFB-10046 SS5	-	-	-	-	-	-	-	-
Unigene1969	Quanjin	19.2348	61.8453	Yes	gi|598022690|ref|XM_007340939.1|	0	Auricularia subglabra TFB-10046 SS5	-	-	-	-	-	-	GO:0022900,GO:0016651	electron transport chain,oxidoreductase activity, acting on NAD(P)H
Unigene1970	Quanjin	63.591	56.1675	Yes	gi|598018976|ref|XM_007339726.1|	0	Auricularia subglabra TFB-10046 SS5	-	-	-	-	-	-	GO:0006260,GO:0005664,GO:0003677	DNA replication,nuclear origin of replication recognition complex,DNA binding
Unigene1971	Quanjin	1.12992	61.4169	Yes	gi|598032988|ref|XM_007345805.1|	0	Auricularia subglabra TFB-10046 SS5	-	-	-	-	-	-	GO:0005515	protein binding
Unigene1972	Quanjin	74.9342	58.5828	Yes	gi|598011990|ref|XM_007337216.1|	0	Auricularia subglabra TFB-10046 SS5	-	-	-	-	-	-	GO:0005515	protein binding
Unigene1973	Quanjin	2.57383	56.2075	Yes	gi|598023274|ref|XM_007341141.1|	0	Auricularia subglabra TFB-10046 SS5	-	-	-	-	-	-	GO:0005524	ATP binding
Unigene1974	Quanjin	84.3159	62.2509	Yes	gi|598022911|ref|XM_007341015.1|	0	Auricularia subglabra TFB-10046 SS5	-	-	-	-	-	-	GO:0004553,GO:0005975,GO:0004563	hydrolase activity, hydrolyzing O-glycosyl compounds,carbohydrate metabolic process,beta-N-acetylhexosaminidase activity
Unigene1975	Quanjin	22.9845	54.1965	Yes	gi|598011714|ref|XM_007337144.1|	0	Auricularia subglabra TFB-10046 SS5	-	-	-	-	-	-	GO:0030170,GO:0003824,GO:0030151	pyridoxal phosphate binding,catalytic activity,molybdenum ion binding
Unigene1976	Quanjin	0.535547	61.0913	Yes	gi|598023908|ref|XM_007341375.1|	1.29e-132	Auricularia subglabra TFB-10046 SS5	-	-	-	-	-	-	-	-
Unigene1977	Quanjin	0.0193301	59.5723	Yes	gi|598050330|ref|XM_007354476.1|	0	Auricularia subglabra TFB-10046 SS5	-	-	-	-	-	-	-	-
Unigene1978	Quanjin	2.96617	58.3419	No	-	-	-	-	-	-	-	-	-	-	-
Unigene1979	Quanjin	0	59.633	No	-	-	-	-	-	-	-	-	-	-	-
Unigene1980	Quanjin	0	55.0157	Yes	gi|598051558|ref|XM_007355090.1|	6.26e-06	Auricularia subglabra TFB-10046 SS5	-	-	-	-	-	-	GO:0005515	protein binding
Unigene1981	Quanjin	14.5442	29.3896	Yes	gi|310915108|emb|FN870377.1|	1.01e-28	Millerozyma farinosa	-	-	-	-	-	-	GO:0004519	endonuclease activity
Unigene1982	Quanjin	1.76966	55.9666	Yes	gi|598027032|ref|XM_007342827.1|	0	Auricularia subglabra TFB-10046 SS5	-	-	-	-	-	-	-	-
Unigene1983	Quanjin	20.619	60.9895	Yes	gi|598008360|ref|XM_007336269.1|	0	Auricularia subglabra TFB-10046 SS5	-	-	-	-	-	-	GO:0006511,GO:0031461,GO:0031625	ubiquitin-dependent protein catabolic process,cullin-RING ubiquitin ligase complex,ubiquitin protein ligase binding
Unigene1984	Quanjin	0.941318	60.6759	No	-	-	-	-	-	-	-	-	-	-	-
Unigene1985	Quanjin	14.3283	60.3748	Yes	gi|598045940|ref|XM_007352281.1|	6.77e-09	Auricularia subglabra TFB-10046 SS5	-	-	-	-	-	-	-	-
Unigene1986	Quanjin	1.38603	58.8973	Yes	gi|598012330|ref|XM_007337306.1|	0	Auricularia subglabra TFB-10046 SS5	-	-	-	-	-	-	GO:0005515	protein binding
Unigene1987	Quanjin	1.18052	57.6182	Yes	gi|598042966|ref|XM_007350794.1|	1.12e-23	Auricularia subglabra TFB-10046 SS5	-	-	-	-	-	-	-	-
Unigene1988	Quanjin	3.33118	56.9083	Yes	gi|598027034|ref|XM_007342828.1|	0	Auricularia subglabra TFB-10046 SS5	-	-	-	-	-	-	-	-
Unigene1989	Quanjin	3.34584	59.345	Yes	gi|598025124|ref|XM_007341873.1|	0	Auricularia subglabra TFB-10046 SS5	-	-	-	-	-	-	GO:0008236,GO:0006508,GO:0004252	serine-type peptidase activity,proteolysis,serine-type endopeptidase activity
Unigene1990	Quanjin	2.92736	60.9453	Yes	gi|598009424|ref|XM_007336553.1|	0	Auricularia subglabra TFB-10046 SS5	-	-	-	-	-	-	GO:0004045	aminoacyl-tRNA hydrolase activity
Unigene1991	Quanjin	1.65899	56.0756	Yes	gi|598029606|ref|XM_007344114.1|	0	Auricularia subglabra TFB-10046 SS5	-	-	-	-	-	-	GO:0055085,GO:0016021	transmembrane transport,integral component of membrane
Unigene1992	Quanjin	0.0419266	59.6582	Yes	gi|598047574|ref|XM_007353098.1|	0	Auricularia subglabra TFB-10046 SS5	-	-	-	-	-	-	-	-
Unigene1993	Quanjin	25.7538	60.2244	Yes	gi|598037600|ref|XM_007348111.1|	4.02e-50	Auricularia subglabra TFB-10046 SS5	-	-	-	-	-	-	-	-
Unigene1994	Quanjin	0.108525	61.1538	Yes	gi|676385332|ref|XM_009037697.1|	6.84e-07	Aureococcus anophagefferens	-	-	-	-	-	-	-	-
Unigene1995	Quanjin	0	67.1738	Yes	gi|598035704|ref|XM_007347163.1|	2.21e-19	Auricularia subglabra TFB-10046 SS5	-	-	-	-	-	-	-	-
Unigene1996	Quanjin	0.15852	54.2447	Yes	gi|598014334|ref|XM_007337827.1|	0	Auricularia subglabra TFB-10046 SS5	-	-	-	-	-	-	GO:0016491,GO:0008152	oxidoreductase activity,metabolic process
Unigene1997	Quanjin	6.53839	54.5276	Yes	gi|598023280|ref|XM_007341143.1|	0	Auricularia subglabra TFB-10046 SS5	-	-	-	-	-	-	-	-
Unigene1998	Quanjin	86.3896	58.374	Yes	gi|598038496|ref|XM_007348559.1|	0	Auricularia subglabra TFB-10046 SS5	-	-	-	-	-	-	-	-
[truncated: 11,939 more rows]
