# Supplementary material for: Comparative transcriptome analysis reveals relationship of three major domesticated varieties of Auricularia auricula-judae
Source: Sci Rep. 2019 Jan 11;9:78. doi: 10.1038/s41598-018-36984-y (PMC6329756; doi:10.1038/s41598-018-36984-y)
Supplement: Supplementary file 3 — Dataset 2 [file 41598_2018_36984_MOESM3_ESM.xls]

## Sheet: TableS4
Dataset S2：Unigene annotations in Banjin
#GeneNO	Sample	FPKM	GC(%)	Annotation_state	nt(subID)	nt(e)	nt_specie	nr(subID)	nr(e)	nr_specie	swiss(subID)	swiss(e)	swiss_specie	GO number	GO function
Unigene1	Banjin	19.2074	63.2701	Yes	gi|598049476|ref|XM_007354049.1|	0	Auricularia subglabra TFB-10046 SS5	-	-	-	-	-	-	GO:0005515	protein binding
Unigene2	Banjin	2.24513	62.6265	Yes	gi|598018207|ref|XM_007339484.1|	1.75e-170	Auricularia subglabra TFB-10046 SS5	-	-	-	-	-	-	GO:0008270,GO:0003676	zinc ion binding,nucleic acid binding
Unigene3	Banjin	129.387	64.7651	Yes	gi|598024775|ref|XM_007341699.1|	7.64e-50	Auricularia subglabra TFB-10046 SS5	-	-	-	-	-	-	-	-
Unigene4	Banjin	1.36918	57.8871	Yes	gi|598019657|ref|XM_007339914.1|	1.2e-59	Auricularia subglabra TFB-10046 SS5	-	-	-	-	-	-	-	-
Unigene5	Banjin	3.04157	58.2451	Yes	gi|598055366|ref|XM_007356994.1|	2.32e-97	Auricularia subglabra TFB-10046 SS5	-	-	-	-	-	-	GO:0006388,GO:0000213	tRNA splicing, via endonucleolytic cleavage and ligation,tRNA-intron endonuclease activity
Unigene6	Banjin	7.43147	55.1239	Yes	gi|598055652|ref|XM_007357137.1|	1.8e-32	Auricularia subglabra TFB-10046 SS5	-	-	-	-	-	-	-	-
Unigene7	Banjin	15.4869	58.6081	No	-	-	-	-	-	-	-	-	-	-	-
Unigene8	Banjin	10.6998	63.5225	Yes	gi|598025414|ref|XM_007342018.1|	0	Auricularia subglabra TFB-10046 SS5	-	-	-	-	-	-	GO:0046872,GO:0003676	metal ion binding,nucleic acid binding
Unigene9	Banjin	12.6282	60.9223	Yes	gi|598042468|ref|XM_007350545.1|	0	Auricularia subglabra TFB-10046 SS5	-	-	-	-	-	-	GO:0055085	transmembrane transport
Unigene10	Banjin	1.8912	62.1891	Yes	gi|598050434|ref|XM_007354528.1|	2.69e-17	Auricularia subglabra TFB-10046 SS5	-	-	-	-	-	-	-	-
Unigene11	Banjin	15.0625	64.8549	Yes	gi|598047586|ref|XM_007353104.1|	0	Auricularia subglabra TFB-10046 SS5	-	-	-	-	-	-	GO:0006886,GO:0005622	intracellular protein transport,intracellular
Unigene12	Banjin	3.49293	62.4025	Yes	gi|598021593|ref|XM_007340546.1|	1.11e-144	Auricularia subglabra TFB-10046 SS5	-	-	-	-	-	-	GO:0030234,GO:0042176,GO:0000502,GO:0005515	enzyme regulator activity,regulation of protein catabolic process,proteasome complex,protein binding
Unigene13	Banjin	21.2047	59.8703	Yes	gi|598034500|ref|XM_007346561.1|	0	Auricularia subglabra TFB-10046 SS5	-	-	-	-	-	-	GO:0006810,GO:0016021	transport,integral component of membrane
Unigene14	Banjin	136.235	63.826	Yes	gi|598031280|ref|XM_007344951.1|	0	Auricularia subglabra TFB-10046 SS5	-	-	-	-	-	-	GO:0006412,GO:0005840,GO:0003735	translation,ribosome,structural constituent of ribosome
Unigene15	Banjin	15.9938	62.0105	Yes	gi|598034462|ref|XM_007346542.1|	0	Auricularia subglabra TFB-10046 SS5	-	-	-	-	-	-	GO:0016491,GO:0008152	oxidoreductase activity,metabolic process
Unigene16	Banjin	1.83843	50.4257	Yes	-	-	-	gi|598056547|ref|XP_007357646.1|	1.42e-25	Auricularia subglabra TFB-10046 SS5	-	-	-	-	-
Unigene17	Banjin	5.61041	61.1224	Yes	gi|598025710|ref|XM_007342166.1|	0	Auricularia subglabra TFB-10046 SS5	-	-	-	-	-	-	GO:0046856	phosphatidylinositol dephosphorylation
Unigene18	Banjin	4.75018	53.6827	Yes	gi|598042366|ref|XM_007350494.1|	0	Auricularia subglabra TFB-10046 SS5	-	-	-	-	-	-	GO:0016772,GO:0004672,GO:0006468,GO:0005524	transferase activity, transferring phosphorus-containing groups,protein kinase activity,protein phosphorylation,ATP binding
Unigene19	Banjin	33.4318	59.9066	Yes	gi|598055356|ref|XM_007356989.1|	0	Auricularia subglabra TFB-10046 SS5	-	-	-	-	-	-	GO:0016042,GO:0006644,GO:0004623	lipid catabolic process,phospholipid metabolic process,phospholipase A2 activity
Unigene20	Banjin	6.51995	56.6122	Yes	gi|598032388|ref|XM_007345505.1|	6.99e-147	Auricularia subglabra TFB-10046 SS5	-	-	-	-	-	-	GO:0003676,GO:0004523	nucleic acid binding,RNA-DNA hybrid ribonuclease activity
Unigene21	Banjin	1.96945	58.7734	Yes	gi|598015268|ref|XM_007338225.1|	0	Auricularia subglabra TFB-10046 SS5	-	-	-	-	-	-	-	-
Unigene22	Banjin	3.3055	56.1335	No	-	-	-	-	-	-	-	-	-	-	-
Unigene23	Banjin	5.75128	63.9011	Yes	gi|598038244|ref|XM_007348433.1|	0	Auricularia subglabra TFB-10046 SS5	-	-	-	-	-	-	GO:0006355,GO:0005634	regulation of transcription, DNA-templated,nucleus
Unigene24	Banjin	1.10946	67.5221	Yes	gi|598028014|ref|XM_007343318.1|	3.12e-120	Auricularia subglabra TFB-10046 SS5	-	-	-	-	-	-	-	-
Unigene25	Banjin	12.1265	60.31	Yes	gi|598023129|ref|XM_007341090.1|	0	Auricularia subglabra TFB-10046 SS5	-	-	-	-	-	-	-	-
Unigene26	Banjin	34.4556	64.9002	Yes	gi|598040434|ref|XM_007349528.1|	0	Auricularia subglabra TFB-10046 SS5	-	-	-	-	-	-	-	-
Unigene27	Banjin	4.96472	56.8713	Yes	gi|598042444|ref|XM_007350533.1|	0	Auricularia subglabra TFB-10046 SS5	-	-	-	-	-	-	GO:0055114,GO:0016491	oxidation-reduction process,oxidoreductase activity
Unigene28	Banjin	2.92491	60.1071	Yes	gi|598011496|ref|XM_007337087.1|	0	Auricularia subglabra TFB-10046 SS5	-	-	-	-	-	-	GO:0017111,GO:0000166,GO:0005524,GO:0019538	nucleoside-triphosphatase activity,nucleotide binding,ATP binding,protein metabolic process
Unigene29	Banjin	2.0374	58.3825	Yes	gi|598039974|ref|XM_007349298.1|	0	Auricularia subglabra TFB-10046 SS5	-	-	-	-	-	-	GO:0016887,GO:0017111,GO:0016021,GO:0042626,GO:0055085,GO:0006810,GO:0005524,GO:0000166	ATPase activity,nucleoside-triphosphatase activity,integral component of membrane,ATPase activity, coupled to transmembrane movement of substances,transmembrane transport,transport,ATP binding,nucleotide binding
Unigene30	Banjin	1.60642	58.4735	Yes	gi|598052542|ref|XM_007355582.1|	0	Auricularia subglabra TFB-10046 SS5	-	-	-	-	-	-	GO:0003824,GO:0030170,GO:0008152	catalytic activity,pyridoxal phosphate binding,metabolic process
Unigene31	Banjin	44.5718	57.5739	Yes	gi|598015134|ref|XM_007338158.1|	0	Auricularia subglabra TFB-10046 SS5	-	-	-	-	-	-	GO:0006784,GO:0016020,GO:0016627,GO:0055114	heme a biosynthetic process,membrane,oxidoreductase activity, acting on the CH-CH group of donors,oxidation-reduction process
Unigene32	Banjin	1.99656	53.1398	Yes	gi|598017242|ref|XM_007339141.1|	1.87e-156	Auricularia subglabra TFB-10046 SS5	-	-	-	-	-	-	GO:0006629,GO:0016788,GO:0016787	lipid metabolic process,hydrolase activity, acting on ester bonds,hydrolase activity
Unigene33	Banjin	2.71537	69.0323	Yes	gi|598024213|ref|XM_007341487.1|	1.68e-151	Auricularia subglabra TFB-10046 SS5	-	-	-	-	-	-	-	-
Unigene34	Banjin	1.45337	67.1333	Yes	gi|598054766|ref|XM_007356694.1|	1.06e-155	Auricularia subglabra TFB-10046 SS5	-	-	-	-	-	-	GO:0005524,GO:0044267	ATP binding,cellular protein metabolic process
Unigene35	Banjin	1.01462	59.9016	Yes	gi|598018868|ref|XM_007339695.1|	0	Auricularia subglabra TFB-10046 SS5	-	-	-	-	-	-	GO:0007155	cell adhesion
Unigene36	Banjin	55.1878	61.1991	Yes	gi|598037994|ref|XM_007348308.1|	8e-180	Auricularia subglabra TFB-10046 SS5	-	-	-	-	-	-	-	-
Unigene37	Banjin	62.1825	64.7218	Yes	gi|598022811|ref|XM_007340981.1|	0	Auricularia subglabra TFB-10046 SS5	-	-	-	-	-	-	-	-
Unigene38	Banjin	38.0472	33.4967	Yes	gi|336180374|gb|JN007486.1|	0	Chaetomium thermophilum var. thermophilum DSM 1495	-	-	-	-	-	-	GO:0055114,GO:0042773,GO:0016651	oxidation-reduction process,ATP synthesis coupled electron transport,oxidoreductase activity, acting on NAD(P)H
Unigene39	Banjin	1.45305	64.7647	Yes	gi|598023027|ref|XM_007341055.1|	1.73e-41	Auricularia subglabra TFB-10046 SS5	-	-	-	-	-	-	GO:0016998	cell wall macromolecule catabolic process
Unigene40	Banjin	148.12	54.8523	Yes	gi|598051956|ref|XM_007355289.1|	8.35e-33	Auricularia subglabra TFB-10046 SS5	-	-	-	-	-	-	GO:0006412,GO:0003735,GO:0005840	translation,structural constituent of ribosome,ribosome
Unigene41	Banjin	6.12098	61.5974	Yes	gi|598027316|ref|XM_007342969.1|	0	Auricularia subglabra TFB-10046 SS5	-	-	-	-	-	-	GO:0016787	hydrolase activity
Unigene42	Banjin	5.8	56.2201	Yes	gi|598044622|ref|XM_007351622.1|	3.18e-54	Auricularia subglabra TFB-10046 SS5	-	-	-	-	-	-	GO:0003899,GO:0008270,GO:0006351,GO:0003677	DNA-directed 5'-3' RNA polymerase activity,zinc ion binding,transcription, DNA-templated,DNA binding
Unigene43	Banjin	17.4087	57.9835	Yes	gi|598017291|ref|XM_007339159.1|	0	Auricularia subglabra TFB-10046 SS5	-	-	-	-	-	-	GO:0032220,GO:0043332	plasma membrane fusion involved in cytogamy,mating projection tip
Unigene44	Banjin	21.9294	60.6737	Yes	gi|598053630|ref|XM_007356126.1|	1.88e-161	Auricularia subglabra TFB-10046 SS5	-	-	-	-	-	-	-	-
Unigene45	Banjin	3.57438	59.2537	No	-	-	-	-	-	-	-	-	-	-	-
Unigene46	Banjin	1.16839	61.5297	Yes	gi|598011238|ref|XM_007337019.1|	0	Auricularia subglabra TFB-10046 SS5	-	-	-	-	-	-	GO:0055114,GO:0016491	oxidation-reduction process,oxidoreductase activity
Unigene47	Banjin	1.02679	67.5733	Yes	gi|598045168|ref|XM_007351895.1|	0	Auricularia subglabra TFB-10046 SS5	-	-	-	-	-	-	-	-
Unigene48	Banjin	3.45371	58.0531	Yes	gi|598026424|ref|XM_007342523.1|	0	Auricularia subglabra TFB-10046 SS5	-	-	-	-	-	-	GO:0005507,GO:0055114,GO:0016491	copper ion binding,oxidation-reduction process,oxidoreductase activity
Unigene49	Banjin	8.60184	57.847	Yes	gi|598032880|ref|XM_007345751.1|	0	Auricularia subglabra TFB-10046 SS5	-	-	-	-	-	-	GO:0070409,GO:0006543	carbamoyl phosphate biosynthetic process,glutamine catabolic process
Unigene50	Banjin	28.2817	65.2222	Yes	gi|598043500|ref|XM_007351061.1|	0	Auricularia subglabra TFB-10046 SS5	-	-	-	-	-	-	-	-
Unigene51	Banjin	3.41702	59.5462	Yes	gi|598035300|ref|XM_007346961.1|	0	Auricularia subglabra TFB-10046 SS5	-	-	-	-	-	-	GO:0016887,GO:0042626,GO:0055085,GO:0000166,GO:0006810,GO:0005524,GO:0016021,GO:0017111	ATPase activity,ATPase activity, coupled to transmembrane movement of substances,transmembrane transport,nucleotide binding,transport,ATP binding,integral component of membrane,nucleoside-triphosphatase activity
Unigene52	Banjin	10.5537	61.3506	Yes	gi|598036760|ref|XM_007347691.1|	0	Auricularia subglabra TFB-10046 SS5	-	-	-	-	-	-	-	-
Unigene53	Banjin	1.19886	58.2885	Yes	gi|598038006|ref|XM_007348314.1|	3.89e-149	Auricularia subglabra TFB-10046 SS5	-	-	-	-	-	-	-	-
Unigene54	Banjin	1.01541	58.7473	Yes	gi|598042376|ref|XM_007350499.1|	1.96e-153	Auricularia subglabra TFB-10046 SS5	-	-	-	-	-	-	GO:0005515	protein binding
Unigene55	Banjin	5.51896	52.7273	Yes	gi|598021373|ref|XM_007340462.1|	2.14e-85	Auricularia subglabra TFB-10046 SS5	-	-	-	-	-	-	GO:0016772,GO:0006468,GO:0004672,GO:0005524	transferase activity, transferring phosphorus-containing groups,protein phosphorylation,protein kinase activity,ATP binding
Unigene56	Banjin	3.74237	59.5854	Yes	gi|598028326|ref|XM_007343474.1|	0	Auricularia subglabra TFB-10046 SS5	-	-	-	-	-	-	GO:0004553,GO:0004567,GO:0005975,GO:0046355	hydrolase activity, hydrolyzing O-glycosyl compounds,beta-mannosidase activity,carbohydrate metabolic process,mannan catabolic process
Unigene57	Banjin	1.297	60.512	Yes	gi|598025580|ref|XM_007342101.1|	0	Auricularia subglabra TFB-10046 SS5	-	-	-	-	-	-	-	-
Unigene58	Banjin	2.8398	60.038	Yes	gi|598046174|ref|XM_007352398.1|	0	Auricularia subglabra TFB-10046 SS5	-	-	-	-	-	-	-	-
Unigene59	Banjin	2.62807	52.9778	Yes	gi|598029038|ref|XM_007343830.1|	3.59e-179	Auricularia subglabra TFB-10046 SS5	-	-	-	-	-	-	-	-
Unigene60	Banjin	12.4332	56.7206	Yes	gi|598027264|ref|XM_007342943.1|	0	Auricularia subglabra TFB-10046 SS5	-	-	-	-	-	-	GO:0016747,GO:0055114,GO:0008270,GO:0016491	transferase activity, transferring acyl groups other than amino-acyl groups,oxidation-reduction process,zinc ion binding,oxidoreductase activity
Unigene61	Banjin	45.6318	58.9058	Yes	gi|598019508|ref|XM_007339874.1|	0	Auricularia subglabra TFB-10046 SS5	-	-	-	-	-	-	GO:0005515,GO:0008270	protein binding,zinc ion binding
Unigene62	Banjin	9.30081	54.6121	Yes	gi|598055844|ref|XM_007357233.1|	0	Auricularia subglabra TFB-10046 SS5	-	-	-	-	-	-	GO:0009982,GO:0001522,GO:0003723,GO:0009451	pseudouridine synthase activity,pseudouridine synthesis,RNA binding,RNA modification
Unigene63	Banjin	45.1729	57.7699	Yes	gi|598014104|ref|XM_007337763.1|	1.06e-133	Auricularia subglabra TFB-10046 SS5	-	-	-	-	-	-	-	-
Unigene64	Banjin	7.85923	57.7652	Yes	gi|598023927|ref|XM_007341382.1|	0	Auricularia subglabra TFB-10046 SS5	-	-	-	-	-	-	GO:0008233,GO:0006508	peptidase activity,proteolysis
Unigene65	Banjin	1.30312	62.1505	Yes	gi|598049638|ref|XM_007354130.1|	4.15e-12	Auricularia subglabra TFB-10046 SS5	-	-	-	-	-	-	-	-
Unigene66	Banjin	12.3045	62.9226	Yes	gi|598059930|ref|XM_007359276.1|	0	Auricularia subglabra TFB-10046 SS5	-	-	-	-	-	-	GO:0003755,GO:0005515,GO:0006457	peptidyl-prolyl cis-trans isomerase activity,protein binding,protein folding
Unigene67	Banjin	12.3531	62.1908	Yes	gi|598050928|ref|XM_007354775.1|	4e-25	Auricularia subglabra TFB-10046 SS5	-	-	-	-	-	-	-	-
Unigene68	Banjin	4.6048	59.821	Yes	gi|598043524|ref|XM_007351073.1|	0	Auricularia subglabra TFB-10046 SS5	-	-	-	-	-	-	GO:0016491,GO:0055114,GO:0016209	oxidoreductase activity,oxidation-reduction process,antioxidant activity
Unigene69	Banjin	2.90433	57.6887	Yes	gi|598011974|ref|XM_007337212.1|	0	Auricularia subglabra TFB-10046 SS5	-	-	-	-	-	-	GO:0005488	binding
Unigene70	Banjin	1.04416	66.8354	Yes	gi|598008880|ref|XM_007336406.1|	1.35e-134	Auricularia subglabra TFB-10046 SS5	-	-	-	-	-	-	-	-
Unigene71	Banjin	3.33556	67.0441	Yes	gi|598054436|ref|XM_007356529.1|	0	Auricularia subglabra TFB-10046 SS5	-	-	-	-	-	-	GO:0005515	protein binding
Unigene72	Banjin	6.58977	56.5789	Yes	gi|598031724|ref|XM_007345173.1|	4.74e-110	Auricularia subglabra TFB-10046 SS5	-	-	-	-	-	-	GO:0003824	catalytic activity
Unigene73	Banjin	4.62907	63.9678	Yes	gi|598021370|ref|XM_007340461.1|	0	Auricularia subglabra TFB-10046 SS5	-	-	-	-	-	-	GO:0003676,GO:0000166	nucleic acid binding,nucleotide binding
Unigene74	Banjin	4.42312	66.5781	Yes	gi|598028014|ref|XM_007343318.1|	5.42e-118	Auricularia subglabra TFB-10046 SS5	-	-	-	-	-	-	-	-
Unigene75	Banjin	37.3281	62.8788	Yes	gi|598018587|ref|XM_007339612.1|	0	Auricularia subglabra TFB-10046 SS5	-	-	-	-	-	-	GO:0005622,GO:0005840,GO:0003735,GO:0006412	intracellular,ribosome,structural constituent of ribosome,translation
Unigene76	Banjin	4.59525	58.5166	Yes	gi|598052636|ref|XM_007355629.1|	0	Auricularia subglabra TFB-10046 SS5	-	-	-	-	-	-	-	-
Unigene77	Banjin	7.54051	56.9725	Yes	gi|598033314|ref|XM_007345968.1|	0	Auricularia subglabra TFB-10046 SS5	-	-	-	-	-	-	-	-
Unigene78	Banjin	7.44823	52.5346	Yes	gi|598016726|ref|XM_007338938.1|	4.47e-156	Auricularia subglabra TFB-10046 SS5	-	-	-	-	-	-	-	-
Unigene79	Banjin	17.1841	62.182	Yes	gi|598011648|ref|XM_007337126.1|	0	Auricularia subglabra TFB-10046 SS5	-	-	-	-	-	-	GO:0016829,GO:0003824,GO:0008152	lyase activity,catalytic activity,metabolic process
Unigene80	Banjin	1.30866	59.5407	Yes	gi|598038522|ref|XM_007348572.1|	3.95e-129	Auricularia subglabra TFB-10046 SS5	-	-	-	-	-	-	GO:0003824,GO:0009058	catalytic activity,biosynthetic process
Unigene81	Banjin	70.5673	60.3476	Yes	gi|598035532|ref|XM_007347077.1|	0	Auricularia subglabra TFB-10046 SS5	-	-	-	-	-	-	GO:0015696,GO:0008519,GO:0072488,GO:0016020	ammonium transport,ammonium transmembrane transporter activity,ammonium transmembrane transport,membrane
Unigene82	Banjin	3.80849	60.5084	Yes	gi|598027948|ref|XM_007343285.1|	5.56e-166	Auricularia subglabra TFB-10046 SS5	-	-	-	-	-	-	-	-
Unigene83	Banjin	1.38119	55.4802	Yes	gi|598021144|ref|XM_007340373.1|	9.07e-145	Auricularia subglabra TFB-10046 SS5	-	-	-	-	-	-	-	-
Unigene84	Banjin	15.8811	54.0952	Yes	-	-	-	gi|1024105517|gb|KZV96730.1|	1.06e-36	Exidia glandulosa HHB12029	-	-	-	-	-
Unigene85	Banjin	5.86278	62.1224	Yes	gi|598049762|ref|XM_007354192.1|	7.01e-151	Auricularia subglabra TFB-10046 SS5	-	-	-	-	-	-	GO:0015031,GO:0007264,GO:0005525	protein transport,small GTPase mediated signal transduction,GTP binding
Unigene86	Banjin	1.27367	66.568	Yes	gi|598038536|ref|XM_007348579.1|	4.4e-95	Auricularia subglabra TFB-10046 SS5	-	-	-	-	-	-	GO:0003700,GO:0043565,GO:0006355	transcription factor activity, sequence-specific DNA binding,sequence-specific DNA binding,regulation of transcription, DNA-templated
Unigene87	Banjin	2.8526	59.9094	Yes	gi|598026938|ref|XM_007342780.1|	0	Auricularia subglabra TFB-10046 SS5	-	-	-	-	-	-	GO:0051537,GO:0055085	2 iron, 2 sulfur cluster binding,transmembrane transport
Unigene88	Banjin	2.84414	55.3132	Yes	gi|598050634|ref|XM_007354628.1|	1.36e-66	Auricularia subglabra TFB-10046 SS5	-	-	-	-	-	-	-	-
Unigene89	Banjin	1.97106	63.3854	Yes	gi|598044498|ref|XM_007351560.1|	0	Auricularia subglabra TFB-10046 SS5	-	-	-	-	-	-	GO:0003824,GO:0008299	catalytic activity,isoprenoid biosynthetic process
Unigene90	Banjin	11.3963	54.4242	Yes	gi|470482009|ref|NR_076508.1|	0	Sphingomonas wittichii RW1	-	-	-	-	-	-	-	-
Unigene91	Banjin	1.31537	63.1951	Yes	gi|598047552|ref|XM_007353087.1|	1.84e-84	Auricularia subglabra TFB-10046 SS5	-	-	-	-	-	-	GO:0006614,GO:0048500,GO:0008312	SRP-dependent cotranslational protein targeting to membrane,signal recognition particle,7S RNA binding
Unigene92	Banjin	6.47185	59.5831	Yes	gi|598028900|ref|XM_007343761.1|	0	Auricularia subglabra TFB-10046 SS5	-	-	-	-	-	-	GO:0007165,GO:0005622	signal transduction,intracellular
Unigene93	Banjin	12.7826	58.8466	Yes	gi|598027472|ref|XM_007343047.1|	0	Auricularia subglabra TFB-10046 SS5	-	-	-	-	-	-	GO:0009156,GO:0009165,GO:0044249,GO:0000287,GO:0004749	ribonucleoside monophosphate biosynthetic process,nucleotide biosynthetic process,cellular biosynthetic process,magnesium ion binding,ribose phosphate diphosphokinase activity
Unigene94	Banjin	5.16669	60.6272	Yes	gi|598012390|ref|XM_007337321.1|	0	Auricularia subglabra TFB-10046 SS5	-	-	-	-	-	-	GO:0008152,GO:0055114,GO:0016616,GO:0048037,GO:0051287	metabolic process,oxidation-reduction process,oxidoreductase activity, acting on the CH-OH group of donors, NAD or NADP as acceptor,cofactor binding,NAD binding
Unigene95	Banjin	28.9007	63.7185	Yes	gi|598052176|ref|XM_007355399.1|	0	Auricularia subglabra TFB-10046 SS5	-	-	-	-	-	-	GO:0004672,GO:0005524,GO:0016772,GO:0004674,GO:0006468	protein kinase activity,ATP binding,transferase activity, transferring phosphorus-containing groups,protein serine/threonine kinase activity,protein phosphorylation
Unigene96	Banjin	14.8667	64.5229	Yes	gi|598045102|ref|XM_007351862.1|	0	Auricularia subglabra TFB-10046 SS5	-	-	-	-	-	-	GO:0032777,GO:0035267	Piccolo NuA4 histone acetyltransferase complex,NuA4 histone acetyltransferase complex
Unigene97	Banjin	9.73984	58.3381	Yes	gi|598042168|ref|XM_007350395.1|	0	Auricularia subglabra TFB-10046 SS5	-	-	-	-	-	-	GO:0006508,GO:0004190	proteolysis,aspartic-type endopeptidase activity
Unigene98	Banjin	2.81323	57.9977	Yes	-	-	-	gi|598043881|ref|XP_007351313.1|	3.97e-24	Auricularia subglabra TFB-10046 SS5	-	-	-	-	-
Unigene99	Banjin	14.0434	57.4009	Yes	gi|598044600|ref|XM_007351611.1|	0	Auricularia subglabra TFB-10046 SS5	-	-	-	-	-	-	GO:0005524,GO:0004672,GO:0006468,GO:0004674,GO:0016772	ATP binding,protein kinase activity,protein phosphorylation,protein serine/threonine kinase activity,transferase activity, transferring phosphorus-containing groups
Unigene100	Banjin	3.50568	52.9315	Yes	gi|598033938|ref|XM_007346280.1|	6.72e-124	Auricularia subglabra TFB-10046 SS5	-	-	-	-	-	-	GO:0008080	N-acetyltransferase activity
Unigene101	Banjin	3.00109	59.2435	Yes	gi|598021679|ref|XM_007340577.1|	0	Auricularia subglabra TFB-10046 SS5	-	-	-	-	-	-	GO:0006364,GO:0008649,GO:0016433,GO:0000154,GO:0000179	rRNA processing,rRNA methyltransferase activity,rRNA (adenine) methyltransferase activity,rRNA modification,rRNA (adenine-N6,N6-)-dimethyltransferase activity
Unigene102	Banjin	1.56756	60.2356	Yes	gi|598044172|ref|XM_007351397.1|	0	Auricularia subglabra TFB-10046 SS5	-	-	-	-	-	-	GO:0008152,GO:0016491	metabolic process,oxidoreductase activity
Unigene103	Banjin	75.7091	59.3351	Yes	gi|598017631|ref|XM_007339285.1|	0	Auricularia subglabra TFB-10046 SS5	-	-	-	-	-	-	GO:0009311,GO:0004573,GO:0003824	oligosaccharide metabolic process,mannosyl-oligosaccharide glucosidase activity,catalytic activity
Unigene104	Banjin	1.7654	61.0487	Yes	gi|598037938|ref|XM_007348280.1|	0	Auricularia subglabra TFB-10046 SS5	-	-	-	-	-	-	-	-
Unigene105	Banjin	37.9527	57.0909	Yes	-	-	-	gi|407928508|gb|EKG21364.1|	1.46e-08	Macrophomina phaseolina MS6	-	-	-	-	-
Unigene106	Banjin	2.73601	61.2267	Yes	gi|598014770|ref|XM_007337976.1|	0	Auricularia subglabra TFB-10046 SS5	-	-	-	-	-	-	GO:0004812,GO:0005524,GO:0000049,GO:0043039,GO:0005737,GO:0006418,GO:0004826,GO:0000166,GO:0006432	aminoacyl-tRNA ligase activity,ATP binding,tRNA binding,tRNA aminoacylation,cytoplasm,tRNA aminoacylation for protein translation,phenylalanine-tRNA ligase activity,nucleotide binding,phenylalanyl-tRNA aminoacylation
Unigene107	Banjin	9.88265	58.3749	Yes	gi|598011572|ref|XM_007337106.1|	0	Auricularia subglabra TFB-10046 SS5	-	-	-	-	-	-	GO:0006970,GO:0006355,GO:0043565,GO:0005634,GO:0034599,GO:0000156,GO:0000160,GO:0003700	response to osmotic stress,regulation of transcription, DNA-templated,sequence-specific DNA binding,nucleus,cellular response to oxidative stress,phosphorelay response regulator activity,phosphorelay signal transduction system,transcription factor activity, sequence-specific DNA binding
Unigene108	Banjin	26.7077	58.469	Yes	gi|636609766|ref|XM_008037827.1|	4.72e-53	Trametes versicolor FP-101664 SS1	-	-	-	-	-	-	-	-
Unigene109	Banjin	5.57997	28.5987	Yes	gi|122893328|gb|EF204913.1|	5.02e-115	Pleurotus ostreatus	-	-	-	-	-	-	GO:0016020,GO:0019646,GO:0015002	membrane,aerobic electron transport chain,heme-copper terminal oxidase activity
Unigene110	Banjin	1.30744	59.9614	Yes	gi|598031496|ref|XM_007345059.1|	0	Auricularia subglabra TFB-10046 SS5	-	-	-	-	-	-	GO:0055114,GO:0016491	oxidation-reduction process,oxidoreductase activity
Unigene111	Banjin	130.287	62.6829	Yes	gi|598053582|ref|XM_007356102.1|	0	Auricularia subglabra TFB-10046 SS5	-	-	-	-	-	-	GO:0003824,GO:0016810,GO:0005975	catalytic activity,hydrolase activity, acting on carbon-nitrogen (but not peptide) bonds,carbohydrate metabolic process
Unigene112	Banjin	11.8739	57.6253	Yes	-	-	-	gi|598050129|ref|XP_007354437.1|	5.82e-22	Auricularia subglabra TFB-10046 SS5	-	-	-	GO:0003676,GO:0046872	nucleic acid binding,metal ion binding
Unigene113	Banjin	1.17792	50.1992	No	-	-	-	-	-	-	-	-	-	-	-
Unigene114	Banjin	2.8766	66.5154	Yes	gi|598023974|ref|XM_007341399.1|	0	Auricularia subglabra TFB-10046 SS5	-	-	-	-	-	-	-	-
Unigene115	Banjin	5.47502	55.4414	Yes	gi|598010294|ref|XM_007336776.1|	1.64e-123	Auricularia subglabra TFB-10046 SS5	-	-	-	-	-	-	-	-
Unigene116	Banjin	23.588	58.5716	Yes	gi|598037530|ref|XM_007348076.1|	0	Auricularia subglabra TFB-10046 SS5	-	-	-	-	-	-	GO:0005515	protein binding
Unigene117	Banjin	3.25795	65.1974	Yes	gi|598052178|ref|XM_007355400.1|	0	Auricularia subglabra TFB-10046 SS5	-	-	-	-	-	-	-	-
Unigene118	Banjin	67.2956	52.7363	Yes	gi|598018990|ref|XM_007339730.1|	0	Auricularia subglabra TFB-10046 SS5	-	-	-	-	-	-	GO:0016758,GO:0003677	transferase activity, transferring hexosyl groups,DNA binding
Unigene119	Banjin	21.4937	65.6868	Yes	gi|598040342|ref|XM_007349482.1|	0	Auricularia subglabra TFB-10046 SS5	-	-	-	-	-	-	GO:0017111,GO:0005524,GO:0000166,GO:0034551	nucleoside-triphosphatase activity,ATP binding,nucleotide binding,mitochondrial respiratory chain complex III assembly
Unigene120	Banjin	6.06331	58.1055	Yes	gi|598034380|ref|XM_007346501.1|	1.3e-76	Auricularia subglabra TFB-10046 SS5	-	-	-	-	-	-	GO:0016491,GO:0008152	oxidoreductase activity,metabolic process
Unigene121	Banjin	3.09861	65.8758	Yes	gi|598021773|ref|XM_007340614.1|	0	Auricularia subglabra TFB-10046 SS5	-	-	-	-	-	-	GO:0000166,GO:0003676	nucleotide binding,nucleic acid binding
Unigene122	Banjin	3.57944	54.8954	Yes	gi|598010010|ref|XM_007336703.1|	0	Auricularia subglabra TFB-10046 SS5	-	-	-	-	-	-	GO:0003824	catalytic activity
Unigene123	Banjin	1.48734	54.1808	No	-	-	-	-	-	-	-	-	-	-	-
Unigene124	Banjin	7.76145	54.1076	Yes	gi|598046268|ref|XM_007352445.1|	3.51e-41	Auricularia subglabra TFB-10046 SS5	-	-	-	-	-	-	-	-
Unigene125	Banjin	31.2598	62.0483	Yes	gi|598028084|ref|XM_007343353.1|	0	Auricularia subglabra TFB-10046 SS5	-	-	-	-	-	-	GO:0020037,GO:0006629	heme binding,lipid metabolic process
Unigene126	Banjin	15.2328	62.9066	Yes	gi|598038172|ref|XM_007348397.1|	6.21e-08	Auricularia subglabra TFB-10046 SS5	-	-	-	-	-	-	-	-
Unigene127	Banjin	4.38593	56.4238	Yes	gi|598032800|ref|XM_007345711.1|	3.54e-63	Auricularia subglabra TFB-10046 SS5	-	-	-	-	-	-	GO:0016021,GO:0055085	integral component of membrane,transmembrane transport
Unigene128	Banjin	5.70882	55.6226	Yes	gi|598037752|ref|XM_007348187.1|	2.21e-70	Auricularia subglabra TFB-10046 SS5	-	-	-	-	-	-	GO:0046983	protein dimerization activity
Unigene129	Banjin	128.997	58.5743	Yes	gi|598033582|ref|XM_007346102.1|	0	Auricularia subglabra TFB-10046 SS5	-	-	-	-	-	-	GO:0016020,GO:0000148,GO:0006075,GO:0003843	membrane,1,3-beta-D-glucan synthase complex,(1->3)-beta-D-glucan biosynthetic process,1,3-beta-D-glucan synthase activity
Unigene130	Banjin	1.05648	56.4919	Yes	gi|598050286|ref|XM_007354454.1|	2.36e-31	Auricularia subglabra TFB-10046 SS5	-	-	-	-	-	-	-	-
Unigene131	Banjin	1.74528	55.2204	No	-	-	-	-	-	-	-	-	-	-	-
Unigene132	Banjin	20.7075	58.1047	Yes	gi|598018444|ref|XM_007339564.1|	0	Auricularia subglabra TFB-10046 SS5	-	-	-	-	-	-	GO:0005515	protein binding
Unigene133	Banjin	3.44391	56.2238	Yes	gi|598037846|ref|XM_007348234.1|	0	Auricularia subglabra TFB-10046 SS5	-	-	-	-	-	-	-	-
Unigene134	Banjin	6.50287	63.9928	Yes	gi|598039682|ref|XM_007349152.1|	0	Auricularia subglabra TFB-10046 SS5	-	-	-	-	-	-	GO:0016192,GO:0016020,GO:0005515	vesicle-mediated transport,membrane,protein binding
Unigene135	Banjin	9.51688	64.2875	Yes	gi|598039186|ref|XM_007348904.1|	0	Auricularia subglabra TFB-10046 SS5	-	-	-	-	-	-	GO:0004672,GO:0006468,GO:0016772,GO:0005524	protein kinase activity,protein phosphorylation,transferase activity, transferring phosphorus-containing groups,ATP binding
Unigene136	Banjin	1.19807	62.2002	Yes	gi|598026400|ref|XM_007342511.1|	0	Auricularia subglabra TFB-10046 SS5	-	-	-	-	-	-	-	-
Unigene137	Banjin	1.05851	57.8254	Yes	gi|598046006|ref|XM_007352314.1|	0	Auricularia subglabra TFB-10046 SS5	-	-	-	-	-	-	GO:0006367,GO:0043565	transcription initiation from RNA polymerase II promoter,sequence-specific DNA binding
Unigene138	Banjin	5.78269	29.8642	Yes	gi|299737859|ref|XM_002909971.1|	1.24e-110	Coprinopsis cinerea okayama7#130	-	-	-	-	-	-	GO:0005515	protein binding
Unigene139	Banjin	1.82654	65.8619	Yes	gi|598053152|ref|XM_007355887.1|	0	Auricularia subglabra TFB-10046 SS5	-	-	-	-	-	-	GO:0008152,GO:0016491	metabolic process,oxidoreductase activity
Unigene140	Banjin	21.6427	57.8984	Yes	gi|598046740|ref|XM_007352681.1|	2.71e-36	Auricularia subglabra TFB-10046 SS5	-	-	-	-	-	-	-	-
Unigene141	Banjin	11.08	52.6214	Yes	gi|598041534|ref|XM_007350078.1|	5.57e-75	Auricularia subglabra TFB-10046 SS5	-	-	-	-	-	-	GO:0007017,GO:0005875	microtubule-based process,microtubule associated complex
Unigene142	Banjin	13.2725	59.8552	Yes	gi|598044814|ref|XM_007351718.1|	0	Auricularia subglabra TFB-10046 SS5	-	-	-	-	-	-	GO:0005515	protein binding
Unigene143	Banjin	6.10979	62.9182	Yes	gi|598010424|ref|XM_007336811.1|	0	Auricularia subglabra TFB-10046 SS5	-	-	-	-	-	-	GO:0019464,GO:0005960,GO:0006546	glycine decarboxylation via glycine cleavage system,glycine cleavage complex,glycine catabolic process
Unigene144	Banjin	32.9525	63.6201	Yes	gi|598022835|ref|XM_007340989.1|	0	Auricularia subglabra TFB-10046 SS5	-	-	-	-	-	-	GO:0046872,GO:0006508,GO:0004222,GO:0003824	metal ion binding,proteolysis,metalloendopeptidase activity,catalytic activity
Unigene145	Banjin	27.3362	62.7836	Yes	gi|598020867|ref|XM_007340268.1|	0	Auricularia subglabra TFB-10046 SS5	-	-	-	-	-	-	GO:0003824,GO:0030170	catalytic activity,pyridoxal phosphate binding
Unigene146	Banjin	8.43087	58.6992	Yes	-	-	-	gi|1024098306|gb|KZV89647.1|	1.59e-29	Exidia glandulosa HHB12029	-	-	-	-	-
Unigene147	Banjin	6.35066	54.1766	Yes	gi|598009516|ref|XM_007336576.1|	0	Auricularia subglabra TFB-10046 SS5	-	-	-	-	-	-	GO:0000166,GO:0016020	nucleotide binding,membrane
Unigene148	Banjin	1.90009	56.8639	Yes	gi|598047210|ref|XM_007352916.1|	6.1e-163	Auricularia subglabra TFB-10046 SS5	-	-	-	-	-	-	-	-
Unigene149	Banjin	1.2011	58.7939	Yes	gi|598016907|ref|XM_007339013.1|	0	Auricularia subglabra TFB-10046 SS5	-	-	-	-	-	-	GO:0003824	catalytic activity
Unigene150	Banjin	44.833	62.8739	Yes	gi|598050276|ref|XM_007354449.1|	0	Auricularia subglabra TFB-10046 SS5	-	-	-	-	-	-	-	-
Unigene151	Banjin	38.6554	60.4883	Yes	gi|598051676|ref|XM_007355149.1|	0	Auricularia subglabra TFB-10046 SS5	-	-	-	-	-	-	-	-
Unigene152	Banjin	5.80423	57.4751	Yes	gi|598038352|ref|XM_007348487.1|	0	Auricularia subglabra TFB-10046 SS5	-	-	-	-	-	-	GO:0005975	carbohydrate metabolic process
Unigene153	Banjin	5.67875	62.4855	Yes	gi|598050928|ref|XM_007354775.1|	4.06e-25	Auricularia subglabra TFB-10046 SS5	-	-	-	-	-	-	-	-
Unigene154	Banjin	1.29692	60.5274	Yes	gi|598040314|ref|XM_007349468.1|	0	Auricularia subglabra TFB-10046 SS5	-	-	-	-	-	-	GO:0016740,GO:0009058	transferase activity,biosynthetic process
Unigene155	Banjin	5.30329	68.7095	Yes	gi|598042724|ref|XM_007350673.1|	0	Auricularia subglabra TFB-10046 SS5	-	-	-	-	-	-	-	-
Unigene156	Banjin	2.18894	62.3479	Yes	gi|598015422|ref|XM_007338302.1|	0	Auricularia subglabra TFB-10046 SS5	-	-	-	-	-	-	GO:0016491,GO:0008270,GO:0051903,GO:0006069,GO:0055114	oxidoreductase activity,zinc ion binding,S-(hydroxymethyl)glutathione dehydrogenase activity,ethanol oxidation,oxidation-reduction process
Unigene157	Banjin	1.53766	55.9644	Yes	-	-	-	gi|1024092849|gb|KZV84351.1|	0	Exidia glandulosa HHB12029	-	-	-	GO:0005515	protein binding
Unigene158	Banjin	1.60871	61.3681	Yes	gi|598046570|ref|XM_007352596.1|	0	Auricularia subglabra TFB-10046 SS5	-	-	-	-	-	-	GO:0016757,GO:0008152	transferase activity, transferring glycosyl groups,metabolic process
Unigene159	Banjin	16.173	63.2911	Yes	gi|598051162|ref|XM_007354892.1|	0	Auricularia subglabra TFB-10046 SS5	-	-	-	-	-	-	GO:0009058,GO:0030170,GO:0003824	biosynthetic process,pyridoxal phosphate binding,catalytic activity
Unigene160	Banjin	5.8678	60.5627	Yes	gi|598032624|ref|XM_007345623.1|	0	Auricularia subglabra TFB-10046 SS5	-	-	-	-	-	-	-	-
Unigene161	Banjin	3.8349	55.6485	Yes	gi|598031164|ref|XM_007344893.1|	3.45e-29	Auricularia subglabra TFB-10046 SS5	-	-	-	-	-	-	-	-
Unigene162	Banjin	1.71798	62.581	Yes	gi|598030458|ref|XM_007344540.1|	1.09e-80	Auricularia subglabra TFB-10046 SS5	-	-	-	-	-	-	GO:0003676,GO:0046872	nucleic acid binding,metal ion binding
Unigene163	Banjin	48.1476	59.9325	Yes	gi|598040094|ref|XM_007349358.1|	0	Auricularia subglabra TFB-10046 SS5	-	-	-	-	-	-	GO:0008080	N-acetyltransferase activity
Unigene164	Banjin	1.48574	59.9244	Yes	gi|598041920|ref|XM_007350271.1|	0	Auricularia subglabra TFB-10046 SS5	-	-	-	-	-	-	GO:0003824,GO:0008152,GO:0035091,GO:0005515,GO:0007154	catalytic activity,metabolic process,phosphatidylinositol binding,protein binding,cell communication
Unigene165	Banjin	37.2092	53.9977	Yes	gi|598029038|ref|XM_007343830.1|	2.72e-179	Auricularia subglabra TFB-10046 SS5	-	-	-	-	-	-	-	-
Unigene166	Banjin	1.05755	59.3586	Yes	gi|598051006|ref|XM_007354814.1|	2.66e-148	Auricularia subglabra TFB-10046 SS5	-	-	-	-	-	-	GO:0003824,GO:0046872,GO:0008081	catalytic activity,metal ion binding,phosphoric diester hydrolase activity
Unigene167	Banjin	1.66373	55.3341	Yes	gi|598027188|ref|XM_007342905.1|	0	Auricularia subglabra TFB-10046 SS5	-	-	-	-	-	-	GO:0008299	isoprenoid biosynthetic process
Unigene168	Banjin	1.06109	59.5106	Yes	gi|598013118|ref|XM_007337509.1|	0	Auricularia subglabra TFB-10046 SS5	-	-	-	-	-	-	GO:0020037,GO:0005506,GO:0055114,GO:0016705	heme binding,iron ion binding,oxidation-reduction process,oxidoreductase activity, acting on paired donors, with incorporation or reduction of molecular oxygen
Unigene169	Banjin	113.724	56.7303	Yes	gi|598021818|ref|XM_007340631.1|	0	Auricularia subglabra TFB-10046 SS5	-	-	-	-	-	-	GO:0004553,GO:0005975	hydrolase activity, hydrolyzing O-glycosyl compounds,carbohydrate metabolic process
Unigene170	Banjin	1.45093	65.0428	Yes	gi|598030068|ref|XM_007344345.1|	0	Auricularia subglabra TFB-10046 SS5	-	-	-	-	-	-	GO:0015171,GO:0016020,GO:0003333	amino acid transmembrane transporter activity,membrane,amino acid transmembrane transport
Unigene171	Banjin	15.8806	56.6974	Yes	gi|598017581|ref|XM_007339268.1|	0	Auricularia subglabra TFB-10046 SS5	-	-	-	-	-	-	GO:0016810	hydrolase activity, acting on carbon-nitrogen (but not peptide) bonds
Unigene172	Banjin	5.41274	61.3487	Yes	gi|598016597|ref|XM_007338881.1|	4.44e-153	Auricularia subglabra TFB-10046 SS5	-	-	-	-	-	-	-	-
Unigene173	Banjin	35.0808	60.437	Yes	gi|598031338|ref|XM_007344980.1|	0	Auricularia subglabra TFB-10046 SS5	-	-	-	-	-	-	-	-
Unigene174	Banjin	1.09142	58.3388	Yes	gi|598046600|ref|XM_007352611.1|	1.13e-133	Auricularia subglabra TFB-10046 SS5	-	-	-	-	-	-	-	-
Unigene175	Banjin	7.3472	57.485	Yes	gi|598037108|ref|XM_007347865.1|	3.12e-06	Auricularia subglabra TFB-10046 SS5	-	-	-	-	-	-	-	-
Unigene176	Banjin	1.94276	59.3566	Yes	gi|598046962|ref|XM_007352792.1|	0	Auricularia subglabra TFB-10046 SS5	-	-	-	-	-	-	-	-
Unigene177	Banjin	2.63092	61.4959	Yes	gi|598011496|ref|XM_007337087.1|	0	Auricularia subglabra TFB-10046 SS5	-	-	-	-	-	-	GO:0019538,GO:0017111,GO:0005524,GO:0000166	protein metabolic process,nucleoside-triphosphatase activity,ATP binding,nucleotide binding
Unigene178	Banjin	3.54296	62.471	Yes	gi|598035648|ref|XM_007347135.1|	0	Auricularia subglabra TFB-10046 SS5	-	-	-	-	-	-	GO:0045135,GO:0042597,GO:0042122	poly(beta-D-mannuronate) lyase activity,periplasmic space,alginic acid catabolic process
Unigene179	Banjin	40.9165	62.2154	Yes	gi|598044668|ref|XM_007351645.1|	0	Auricularia subglabra TFB-10046 SS5	-	-	-	-	-	-	-	-
Unigene180	Banjin	21.3457	57.7354	Yes	gi|598048312|ref|XM_007353467.1|	7.59e-98	Auricularia subglabra TFB-10046 SS5	-	-	-	-	-	-	-	-
Unigene181	Banjin	185.199	59.5601	Yes	gi|598040656|ref|XM_007349639.1|	2.72e-139	Auricularia subglabra TFB-10046 SS5	-	-	-	-	-	-	GO:0003779,GO:0005622	actin binding,intracellular
Unigene182	Banjin	3.27825	71.6132	Yes	gi|598038534|ref|XM_007348578.1|	7.82e-103	Auricularia subglabra TFB-10046 SS5	-	-	-	-	-	-	-	-
Unigene183	Banjin	2.02046	56.809	Yes	gi|598042110|ref|XM_007350366.1|	0	Auricularia subglabra TFB-10046 SS5	-	-	-	-	-	-	-	-
Unigene184	Banjin	2.73112	63.6004	Yes	gi|598032882|ref|XM_007345752.1|	1.44e-163	Auricularia subglabra TFB-10046 SS5	-	-	-	-	-	-	-	-
Unigene185	Banjin	1.3288	63.3299	Yes	gi|615407162|ref|XM_007582186.1|	2.39e-117	Neofusicoccum parvum UCRNP2	-	-	-	-	-	-	GO:0016884	carbon-nitrogen ligase activity, with glutamine as amido-N-donor
Unigene186	Banjin	1.92928	58.9391	Yes	gi|598042652|ref|XM_007350637.1|	2.56e-24	Auricularia subglabra TFB-10046 SS5	-	-	-	-	-	-	-	-
Unigene187	Banjin	179.917	60.3896	Yes	gi|598050834|ref|XM_007354728.1|	8.74e-32	Auricularia subglabra TFB-10046 SS5	-	-	-	-	-	-	-	-
Unigene188	Banjin	7.30381	57.8904	Yes	gi|598024649|ref|XM_007341638.1|	0	Auricularia subglabra TFB-10046 SS5	-	-	-	-	-	-	GO:0051287,GO:0016616,GO:0048037,GO:0055114,GO:0008152	NAD binding,oxidoreductase activity, acting on the CH-OH group of donors, NAD or NADP as acceptor,cofactor binding,oxidation-reduction process,metabolic process
Unigene189	Banjin	2.33234	51.8561	No	-	-	-	-	-	-	-	-	-	-	-
Unigene190	Banjin	4.65487	58.3275	Yes	gi|598016564|ref|XM_007338866.1|	0	Auricularia subglabra TFB-10046 SS5	-	-	-	-	-	-	GO:0005515	protein binding
Unigene191	Banjin	2.03774	58.4365	Yes	gi|598027836|ref|XM_007343229.1|	0	Auricularia subglabra TFB-10046 SS5	-	-	-	-	-	-	GO:0016772	transferase activity, transferring phosphorus-containing groups
Unigene192	Banjin	3.04089	61.1507	Yes	gi|598025708|ref|XM_007342165.1|	1.32e-73	Auricularia subglabra TFB-10046 SS5	-	-	-	-	-	-	GO:0005622,GO:0003677	intracellular,DNA binding
Unigene193	Banjin	6.08728	54.386	Yes	gi|598028796|ref|XM_007343709.1|	0	Auricularia subglabra TFB-10046 SS5	-	-	-	-	-	-	-	-
Unigene194	Banjin	4.20648	62.7269	Yes	gi|598021345|ref|XM_007340450.1|	0	Auricularia subglabra TFB-10046 SS5	-	-	-	-	-	-	GO:0008270,GO:0006355,GO:0005634,GO:0000981	zinc ion binding,regulation of transcription, DNA-templated,nucleus,RNA polymerase II transcription factor activity, sequence-specific DNA binding
Unigene195	Banjin	1.81853	66.5432	Yes	gi|598045850|ref|XM_007352236.1|	0	Auricularia subglabra TFB-10046 SS5	-	-	-	-	-	-	GO:0003676,GO:0000166	nucleic acid binding,nucleotide binding
Unigene196	Banjin	12.2454	58.6133	Yes	gi|598038012|ref|XM_007348317.1|	0	Auricularia subglabra TFB-10046 SS5	-	-	-	-	-	-	-	-
Unigene197	Banjin	1.34393	55.8959	No	-	-	-	-	-	-	-	-	-	-	-
Unigene198	Banjin	2.15764	63.2864	Yes	gi|598029118|ref|XM_007343870.1|	5.39e-107	Auricularia subglabra TFB-10046 SS5	-	-	-	-	-	-	-	-
Unigene199	Banjin	1.64879	59.474	Yes	gi|598015970|ref|XM_007338576.1|	0	Auricularia subglabra TFB-10046 SS5	-	-	-	-	-	-	GO:0000162,GO:0009058,GO:0016833,GO:0004049	tryptophan biosynthetic process,biosynthetic process,oxo-acid-lyase activity,anthranilate synthase activity
Unigene200	Banjin	1.41191	59.5866	Yes	gi|598014896|ref|XM_007338039.1|	0	Auricularia subglabra TFB-10046 SS5	-	-	-	-	-	-	GO:0006810,GO:0016021	transport,integral component of membrane
Unigene201	Banjin	1.62293	55.1226	Yes	gi|598010726|ref|XM_007336887.1|	0	Auricularia subglabra TFB-10046 SS5	-	-	-	-	-	-	-	-
Unigene202	Banjin	1.33415	62.3383	Yes	gi|598010622|ref|XM_007336861.1|	0	Auricularia subglabra TFB-10046 SS5	-	-	-	-	-	-	GO:0016787,GO:0008152	hydrolase activity,metabolic process
Unigene203	Banjin	8.01692	56.76	Yes	gi|598046580|ref|XM_007352601.1|	2.77e-90	Auricularia subglabra TFB-10046 SS5	-	-	-	-	-	-	-	-
Unigene204	Banjin	2.66697	59.2624	Yes	gi|598023015|ref|XM_007341051.1|	3.34e-167	Auricularia subglabra TFB-10046 SS5	-	-	-	-	-	-	-	-
Unigene205	Banjin	1.98281	59.6125	Yes	-	-	-	gi|1024106090|gb|KZV97296.1|	4.07e-51	Exidia glandulosa HHB12029	-	-	-	-	-
Unigene206	Banjin	5.29203	62.5473	Yes	gi|598016887|ref|XM_007339004.1|	0	Auricularia subglabra TFB-10046 SS5	-	-	-	-	-	-	GO:0016020,GO:0015095,GO:0015693	membrane,magnesium ion transmembrane transporter activity,magnesium ion transport
Unigene207	Banjin	8.84107	55.7803	Yes	gi|598037258|ref|XM_007347940.1|	0	Auricularia subglabra TFB-10046 SS5	-	-	-	-	-	-	GO:0055085,GO:0016021	transmembrane transport,integral component of membrane
Unigene208	Banjin	1.35178	54.3376	Yes	gi|598052532|ref|XM_007355577.1|	5.55e-08	Auricularia subglabra TFB-10046 SS5	-	-	-	-	-	-	GO:0005515	protein binding
Unigene209	Banjin	1.21921	66.6354	Yes	gi|598035100|ref|XM_007346861.1|	9.75e-142	Auricularia subglabra TFB-10046 SS5	-	-	-	-	-	-	GO:0005515	protein binding
Unigene210	Banjin	67.6783	58.0365	Yes	gi|598012784|ref|XM_007337424.1|	0	Auricularia subglabra TFB-10046 SS5	-	-	-	-	-	-	GO:0005975	carbohydrate metabolic process
Unigene211	Banjin	25.4721	54.1176	Yes	gi|598051970|ref|XM_007355296.1|	0	Auricularia subglabra TFB-10046 SS5	-	-	-	-	-	-	-	-
Unigene212	Banjin	1.21011	63.4619	Yes	gi|598025462|ref|XM_007342042.1|	0	Auricularia subglabra TFB-10046 SS5	-	-	-	-	-	-	GO:0005524,GO:0004674,GO:0016772,GO:0006468,GO:0004672	ATP binding,protein serine/threonine kinase activity,transferase activity, transferring phosphorus-containing groups,protein phosphorylation,protein kinase activity
Unigene213	Banjin	3.93107	62.2188	Yes	gi|598035412|ref|XM_007347017.1|	0	Auricularia subglabra TFB-10046 SS5	-	-	-	-	-	-	GO:0051082,GO:0005524,GO:0006457,GO:0044267	unfolded protein binding,ATP binding,protein folding,cellular protein metabolic process
Unigene214	Banjin	12.6961	61.6927	Yes	gi|598051114|ref|XM_007354868.1|	0	Auricularia subglabra TFB-10046 SS5	-	-	-	-	-	-	GO:0005515	protein binding
Unigene215	Banjin	7.03828	56.6667	No	-	-	-	-	-	-	-	-	-	-	-
Unigene216	Banjin	1.22461	61.3553	Yes	gi|598060148|ref|XM_007359385.1|	6.43e-178	Auricularia subglabra TFB-10046 SS5	-	-	-	-	-	-	GO:0016491	oxidoreductase activity
Unigene217	Banjin	7.69845	56.5244	Yes	gi|598042454|ref|XM_007350538.1|	0	Auricularia subglabra TFB-10046 SS5	-	-	-	-	-	-	GO:0006476,GO:0051287,GO:0016811,GO:0008270,GO:0070403	protein deacetylation,NAD binding,hydrolase activity, acting on carbon-nitrogen (but not peptide) bonds, in linear amides,zinc ion binding,NAD+ binding
Unigene218	Banjin	1.11761	57.4674	Yes	gi|598032066|ref|XM_007345344.1|	0	Auricularia subglabra TFB-10046 SS5	-	-	-	-	-	-	GO:0016572,GO:0006974,GO:0016772,GO:0010212,GO:0006281,GO:0005515,GO:0000077,GO:0005488,GO:0004674,GO:0000723,GO:0090399,GO:0016773	histone phosphorylation,cellular response to DNA damage stimulus,transferase activity, transferring phosphorus-containing groups,response to ionizing radiation,DNA repair,protein binding,DNA damage checkpoint,binding,protein serine/threonine kinase activity,telomere maintenance,replicative senescence,phosphotransferase activity, alcohol group as acceptor
Unigene219	Banjin	2.13551	59.7758	Yes	-	-	-	gi|598058607|ref|XP_007358676.1|	3.5e-08	Auricularia subglabra TFB-10046 SS5	-	-	-	GO:0046872	metal ion binding
Unigene220	Banjin	63.9961	62.4242	Yes	gi|598023733|ref|XM_007341310.1|	0	Auricularia subglabra TFB-10046 SS5	-	-	-	-	-	-	GO:0005488,GO:0019135,GO:0008612	binding,deoxyhypusine monooxygenase activity,peptidyl-lysine modification to peptidyl-hypusine
Unigene221	Banjin	1.46366	55.4455	No	-	-	-	-	-	-	-	-	-	-	-
Unigene222	Banjin	1.6085	52.8497	Yes	-	-	-	gi|598024674|ref|XP_007341710.1|	1.93e-72	Auricularia subglabra TFB-10046 SS5	-	-	-	GO:0005515	protein binding
Unigene223	Banjin	1.63502	71.2663	Yes	gi|598047232|ref|XM_007352927.1|	0	Auricularia subglabra TFB-10046 SS5	-	-	-	-	-	-	-	-
Unigene224	Banjin	5.26498	60.2109	Yes	gi|598044526|ref|XM_007351574.1|	0	Auricularia subglabra TFB-10046 SS5	-	-	-	-	-	-	GO:0005525,GO:0006886,GO:0007264,GO:0005622	GTP binding,intracellular protein transport,small GTPase mediated signal transduction,intracellular
Unigene225	Banjin	1.58938	57.6762	Yes	gi|598012594|ref|XM_007337375.1|	0	Auricularia subglabra TFB-10046 SS5	-	-	-	-	-	-	GO:0005777	peroxisome
Unigene226	Banjin	2.37009	58.6277	Yes	gi|598046600|ref|XM_007352611.1|	1.1e-133	Auricularia subglabra TFB-10046 SS5	-	-	-	-	-	-	-	-
Unigene227	Banjin	10.2503	64.3554	Yes	gi|598036762|ref|XM_007347692.1|	0	Auricularia subglabra TFB-10046 SS5	-	-	-	-	-	-	GO:0003824,GO:0008152	catalytic activity,metabolic process
Unigene228	Banjin	3.66182	66.8645	Yes	gi|598037954|ref|XM_007348288.1|	3e-84	Auricularia subglabra TFB-10046 SS5	-	-	-	-	-	-	GO:0003676,GO:0008408,GO:0006139	nucleic acid binding,3'-5' exonuclease activity,nucleobase-containing compound metabolic process
Unigene229	Banjin	61.1855	61.7367	Yes	gi|598027870|ref|XM_007343246.1|	3.64e-175	Auricularia subglabra TFB-10046 SS5	-	-	-	-	-	-	-	-
Unigene230	Banjin	1.12479	65.2174	Yes	gi|598031056|ref|XM_007344839.1|	3.6e-59	Auricularia subglabra TFB-10046 SS5	-	-	-	-	-	-	-	-
Unigene231	Banjin	7.062	57.8265	Yes	gi|598037976|ref|XM_007348299.1|	0	Auricularia subglabra TFB-10046 SS5	-	-	-	-	-	-	-	-
Unigene232	Banjin	26.888	53.6176	Yes	gi|598018854|ref|XM_007339692.1|	0	Auricularia subglabra TFB-10046 SS5	-	-	-	-	-	-	GO:0016021,GO:0004252	integral component of membrane,serine-type endopeptidase activity
Unigene233	Banjin	12.2872	60.2725	Yes	gi|598033970|ref|XM_007346296.1|	0	Auricularia subglabra TFB-10046 SS5	-	-	-	-	-	-	GO:0005488	binding
Unigene234	Banjin	4.73905	67.1821	Yes	-	-	-	gi|817745366|ref|XP_012337637.1|	9.64e-05	Plasmodium fragile	-	-	-	-	-
Unigene235	Banjin	27.8957	59.4276	Yes	gi|598026186|ref|XM_007342404.1|	0	Auricularia subglabra TFB-10046 SS5	-	-	-	-	-	-	GO:0006886,GO:0016021,GO:0005783	intracellular protein transport,integral component of membrane,endoplasmic reticulum
Unigene236	Banjin	6.59838	56.8976	Yes	gi|598042386|ref|XM_007350504.1|	1.72e-115	Auricularia subglabra TFB-10046 SS5	-	-	-	-	-	-	GO:0016787,GO:0009972,GO:0008270,GO:0003824,GO:0004126	hydrolase activity,cytidine deamination,zinc ion binding,catalytic activity,cytidine deaminase activity
Unigene237	Banjin	2.91734	61.501	Yes	gi|598012062|ref|XM_007337235.1|	0	Auricularia subglabra TFB-10046 SS5	-	-	-	-	-	-	GO:0055085	transmembrane transport
Unigene238	Banjin	18.1363	56.0393	Yes	gi|598009776|ref|XM_007336643.1|	0	Auricularia subglabra TFB-10046 SS5	-	-	-	-	-	-	GO:0005524,GO:0016887	ATP binding,ATPase activity
Unigene239	Banjin	1.31969	57.5318	Yes	-	-	-	gi|1021826256|gb|KZP14791.1|	1.72e-15	Fibulorhizoctonia sp. CBS 109695	-	-	-	-	-
Unigene240	Banjin	1.75447	61.3155	Yes	gi|598022551|ref|XM_007340891.1|	0	Auricularia subglabra TFB-10046 SS5	-	-	-	-	-	-	GO:0008270	zinc ion binding
Unigene241	Banjin	58.5076	62.153	Yes	gi|598053288|ref|XM_007355955.1|	0	Auricularia subglabra TFB-10046 SS5	-	-	-	-	-	-	GO:0003677,GO:0000981,GO:0005634,GO:0008270,GO:0006355,GO:0006351	DNA binding,RNA polymerase II transcription factor activity, sequence-specific DNA binding,nucleus,zinc ion binding,regulation of transcription, DNA-templated,transcription, DNA-templated
Unigene242	Banjin	1.8083	64.4501	No	-	-	-	-	-	-	-	-	-	-	-
Unigene243	Banjin	8.31256	57.3027	Yes	gi|598032890|ref|XM_007345756.1|	0	Auricularia subglabra TFB-10046 SS5	-	-	-	-	-	-	-	-
Unigene244	Banjin	5.59758	57.0225	Yes	gi|598038982|ref|XM_007348802.1|	0	Auricularia subglabra TFB-10046 SS5	-	-	-	-	-	-	GO:0005524	ATP binding
Unigene245	Banjin	11.8767	59.0963	Yes	gi|598028516|ref|XM_007343569.1|	0	Auricularia subglabra TFB-10046 SS5	-	-	-	-	-	-	GO:0004576,GO:0016020,GO:0006486	oligosaccharyl transferase activity,membrane,protein glycosylation
Unigene246	Banjin	223.742	56.8584	Yes	gi|598023947|ref|XM_007341389.1|	0	Auricularia subglabra TFB-10046 SS5	-	-	-	-	-	-	GO:0005622,GO:0006412,GO:0000166,GO:0003735,GO:0005840	intracellular,translation,nucleotide binding,structural constituent of ribosome,ribosome
Unigene247	Banjin	68.5065	62.0114	Yes	gi|598041660|ref|XM_007350141.1|	0	Auricularia subglabra TFB-10046 SS5	-	-	-	-	-	-	-	-
Unigene248	Banjin	23.9294	56.1677	Yes	gi|598046514|ref|XM_007352568.1|	2.03e-147	Auricularia subglabra TFB-10046 SS5	-	-	-	-	-	-	-	-
Unigene249	Banjin	14.2993	56.899	Yes	gi|659659325|emb|HG938355.1|	0	Neorhizobium galegae bv. officinalis bv. officinalis str. HAMBI 1141	-	-	-	-	-	-	-	-
Unigene250	Banjin	87.4717	66.9154	Yes	gi|598049524|ref|XM_007354073.1|	0	Auricularia subglabra TFB-10046 SS5	-	-	-	-	-	-	GO:0046983	protein dimerization activity
Unigene251	Banjin	8.50852	59.0294	Yes	gi|598017040|ref|XM_007339064.1|	0	Auricularia subglabra TFB-10046 SS5	-	-	-	-	-	-	GO:0016192,GO:0006904	vesicle-mediated transport,vesicle docking involved in exocytosis
Unigene252	Banjin	405.179	61.9639	Yes	gi|598052608|ref|XM_007355615.1|	8.56e-06	Auricularia subglabra TFB-10046 SS5	-	-	-	-	-	-	-	-
Unigene253	Banjin	6.69768	57.0354	Yes	gi|598041550|ref|XM_007350086.1|	0	Auricularia subglabra TFB-10046 SS5	-	-	-	-	-	-	-	-
Unigene254	Banjin	8.16799	54.9027	Yes	gi|598034162|ref|XM_007346392.1|	1.52e-80	Auricularia subglabra TFB-10046 SS5	-	-	-	-	-	-	-	-
Unigene255	Banjin	18.2745	60.0612	Yes	gi|598011484|ref|XM_007337084.1|	0	Auricularia subglabra TFB-10046 SS5	-	-	-	-	-	-	GO:0044237,GO:0050662,GO:0003824	cellular metabolic process,coenzyme binding,catalytic activity
Unigene256	Banjin	5.08854	56.6837	Yes	gi|598014864|ref|XM_007338023.1|	0	Auricularia subglabra TFB-10046 SS5	-	-	-	-	-	-	GO:0005524,GO:0003777,GO:0005871,GO:0008017,GO:0007018	ATP binding,microtubule motor activity,kinesin complex,microtubule binding,microtubule-based movement
Unigene257	Banjin	2.83265	55.7591	Yes	gi|598016260|ref|XM_007338719.1|	0	Auricularia subglabra TFB-10046 SS5	-	-	-	-	-	-	-	-
Unigene258	Banjin	4.64573	55.2714	Yes	-	-	-	gi|598049737|ref|XP_007354241.1|	1.03e-100	Auricularia subglabra TFB-10046 SS5	-	-	-	-	-
Unigene259	Banjin	10.3505	64.7782	Yes	gi|598037198|ref|XM_007347910.1|	1.74e-104	Auricularia subglabra TFB-10046 SS5	-	-	-	-	-	-	GO:0043565,GO:0008270,GO:0003700,GO:0006355	sequence-specific DNA binding,zinc ion binding,transcription factor activity, sequence-specific DNA binding,regulation of transcription, DNA-templated
Unigene260	Banjin	16.4055	56.2328	Yes	gi|598040618|ref|XM_007349620.1|	0	Auricularia subglabra TFB-10046 SS5	-	-	-	-	-	-	GO:0016811,GO:0016884	hydrolase activity, acting on carbon-nitrogen (but not peptide) bonds, in linear amides,carbon-nitrogen ligase activity, with glutamine as amido-N-donor
Unigene261	Banjin	3.1027	55.7135	No	-	-	-	-	-	-	-	-	-	-	-
Unigene262	Banjin	18.5186	60.1413	Yes	gi|598015180|ref|XM_007338181.1|	0	Auricularia subglabra TFB-10046 SS5	-	-	-	-	-	-	GO:0008270,GO:0008060,GO:0032312	zinc ion binding,without function,without function
Unigene263	Banjin	36.7064	60.8147	Yes	gi|598043062|ref|XM_007350842.1|	0	Auricularia subglabra TFB-10046 SS5	-	-	-	-	-	-	GO:0006810,GO:0016021,GO:0016192	transport,integral component of membrane,vesicle-mediated transport
Unigene264	Banjin	6.04533	57.4374	Yes	gi|636622298|ref|XM_008044093.1|	0	Trametes versicolor FP-101664 SS1	-	-	-	-	-	-	GO:0019028	viral capsid
Unigene265	Banjin	7.36839	61.1285	Yes	gi|598016848|ref|XM_007338988.1|	0	Auricularia subglabra TFB-10046 SS5	-	-	-	-	-	-	GO:0016020,GO:0006810,GO:0005230	membrane,transport,extracellular ligand-gated ion channel activity
Unigene266	Banjin	11.347	64.1439	Yes	gi|598052164|ref|XM_007355393.1|	0	Auricularia subglabra TFB-10046 SS5	-	-	-	-	-	-	-	-
Unigene267	Banjin	1.13383	58.073	Yes	gi|598028046|ref|XM_007343334.1|	0	Auricularia subglabra TFB-10046 SS5	-	-	-	-	-	-	GO:0005515	protein binding
Unigene268	Banjin	21.1868	62.8051	Yes	gi|598046602|ref|XM_007352612.1|	0	Auricularia subglabra TFB-10046 SS5	-	-	-	-	-	-	-	-
Unigene269	Banjin	3.8644	59.7664	Yes	gi|598021628|ref|XM_007340558.1|	0	Auricularia subglabra TFB-10046 SS5	-	-	-	-	-	-	-	-
Unigene270	Banjin	1.1627	56.1798	Yes	gi|598041150|ref|XM_007349886.1|	0	Auricularia subglabra TFB-10046 SS5	-	-	-	-	-	-	GO:0005515	protein binding
Unigene271	Banjin	3.89819	59.0065	Yes	gi|598032640|ref|XM_007345631.1|	2.79e-114	Auricularia subglabra TFB-10046 SS5	-	-	-	-	-	-	GO:0003676,GO:0004386,GO:0005524	nucleic acid binding,helicase activity,ATP binding
Unigene272	Banjin	2.53219	53.6686	Yes	gi|598047292|ref|XM_007352957.1|	8.06e-17	Auricularia subglabra TFB-10046 SS5	-	-	-	-	-	-	GO:0005515	protein binding
Unigene273	Banjin	8.44842	56.7039	Yes	gi|598017301|ref|XM_007339163.1|	0	Auricularia subglabra TFB-10046 SS5	-	-	-	-	-	-	GO:0006810,GO:0016021	transport,integral component of membrane
Unigene274	Banjin	28.1292	62.9946	Yes	gi|598012026|ref|XM_007337225.1|	0	Auricularia subglabra TFB-10046 SS5	-	-	-	-	-	-	-	-
Unigene275	Banjin	4.33528	30.2752	Yes	gi|15100097|gb|AF404306.1|	1.31e-27	Rhizophydium sp. 136	-	-	-	-	-	-	GO:0003677,GO:0006314,GO:0004519	DNA binding,intron homing,endonuclease activity
Unigene276	Banjin	4.54578	55.8853	Yes	gi|598052870|ref|XM_007355746.1|	3.67e-153	Auricularia subglabra TFB-10046 SS5	-	-	-	-	-	-	-	-
Unigene277	Banjin	1.79606	58.7617	Yes	gi|598028940|ref|XM_007343781.1|	0	Auricularia subglabra TFB-10046 SS5	-	-	-	-	-	-	-	-
Unigene278	Banjin	2.1522	56.8555	Yes	-	-	-	gi|598051365|ref|XP_007355055.1|	1.57e-78	Auricularia subglabra TFB-10046 SS5	-	-	-	GO:0005515	protein binding
Unigene279	Banjin	42.675	56.0637	Yes	gi|598010188|ref|XM_007336748.1|	0	Auricularia subglabra TFB-10046 SS5	-	-	-	-	-	-	GO:0003824,GO:0004553,GO:0030246,GO:0005975	catalytic activity,hydrolase activity, hydrolyzing O-glycosyl compounds,carbohydrate binding,carbohydrate metabolic process
Unigene280	Banjin	1.6579	57.0093	Yes	gi|598042100|ref|XM_007350361.1|	9.49e-09	Auricularia subglabra TFB-10046 SS5	-	-	-	-	-	-	-	-
Unigene281	Banjin	15.194	63.0496	Yes	gi|598027342|ref|XM_007342982.1|	0	Auricularia subglabra TFB-10046 SS5	-	-	-	-	-	-	GO:0005975,GO:0004553	carbohydrate metabolic process,hydrolase activity, hydrolyzing O-glycosyl compounds
Unigene282	Banjin	1.00802	54.2494	Yes	gi|598018382|ref|XM_007339544.1|	1.47e-110	Auricularia subglabra TFB-10046 SS5	-	-	-	-	-	-	GO:0005622,GO:0005840,GO:0003735,GO:0006412	intracellular,ribosome,structural constituent of ribosome,translation
Unigene283	Banjin	7.91843	57.1508	Yes	gi|598044004|ref|XM_007351313.1|	0	Auricularia subglabra TFB-10046 SS5	-	-	-	-	-	-	-	-
Unigene284	Banjin	3.48349	59.2743	Yes	gi|598023420|ref|XM_007341195.1|	0	Auricularia subglabra TFB-10046 SS5	-	-	-	-	-	-	-	-
Unigene285	Banjin	14.5702	57.7278	Yes	gi|598025610|ref|XM_007342116.1|	3.47e-06	Auricularia subglabra TFB-10046 SS5	-	-	-	-	-	-	-	-
Unigene286	Banjin	19.1105	65.5289	Yes	gi|598033486|ref|XM_007346054.1|	0	Auricularia subglabra TFB-10046 SS5	-	-	-	-	-	-	-	-
Unigene287	Banjin	32.337	55.6018	Yes	gi|598029036|ref|XM_007343829.1|	6.2e-130	Auricularia subglabra TFB-10046 SS5	-	-	-	-	-	-	GO:0008425,GO:0006744	2-polyprenyl-6-methoxy-1,4-benzoquinone methyltransferase activity,ubiquinone biosynthetic process
Unigene288	Banjin	1.22765	72.3183	Yes	gi|598023691|ref|XM_007341295.1|	0	Auricularia subglabra TFB-10046 SS5	-	-	-	-	-	-	-	-
Unigene289	Banjin	1.36728	49.8322	Yes	gi|598041864|ref|XM_007350243.1|	3.83e-55	Auricularia subglabra TFB-10046 SS5	-	-	-	-	-	-	-	-
Unigene290	Banjin	5.3826	68.0261	Yes	gi|598040230|ref|XM_007349426.1|	0	Auricularia subglabra TFB-10046 SS5	-	-	-	-	-	-	GO:0005515,GO:0046856	protein binding,phosphatidylinositol dephosphorylation
Unigene291	Banjin	8.45718	59.53	Yes	gi|598010554|ref|XM_007336844.1|	0	Auricularia subglabra TFB-10046 SS5	-	-	-	-	-	-	GO:0000502,GO:0030234,GO:0042176,GO:0005488	proteasome complex,enzyme regulator activity,regulation of protein catabolic process,binding
Unigene292	Banjin	25.8456	59.9731	Yes	gi|598025538|ref|XM_007342080.1|	0	Auricularia subglabra TFB-10046 SS5	-	-	-	-	-	-	GO:0006508,GO:0004197	proteolysis,cysteine-type endopeptidase activity
Unigene293	Banjin	1.39133	60.6536	Yes	gi|598040988|ref|XM_007349805.1|	1.25e-15	Auricularia subglabra TFB-10046 SS5	-	-	-	-	-	-	-	-
Unigene294	Banjin	7.18806	53.4196	Yes	-	-	-	gi|598018031|ref|XP_007339487.1|	4.51e-25	Auricularia subglabra TFB-10046 SS5	-	-	-	-	-
Unigene295	Banjin	488.68	61.9777	Yes	gi|598039034|ref|XM_007348828.1|	0	Auricularia subglabra TFB-10046 SS5	-	-	-	-	-	-	-	-
Unigene296	Banjin	10.7589	57.2117	Yes	gi|598012478|ref|XM_007337343.1|	0	Auricularia subglabra TFB-10046 SS5	-	-	-	-	-	-	GO:0016021	integral component of membrane
Unigene297	Banjin	2.392	54.4914	Yes	gi|598042390|ref|XM_007350506.1|	1.67e-52	Auricularia subglabra TFB-10046 SS5	-	-	-	-	-	-	GO:0005515	protein binding
Unigene298	Banjin	35.8784	58.6811	Yes	gi|598042044|ref|XM_007350333.1|	0	Auricularia subglabra TFB-10046 SS5	-	-	-	-	-	-	GO:0005975,GO:0004553	carbohydrate metabolic process,hydrolase activity, hydrolyzing O-glycosyl compounds
Unigene299	Banjin	19.5475	55.7197	Yes	gi|598029048|ref|XM_007343835.1|	0	Auricularia subglabra TFB-10046 SS5	-	-	-	-	-	-	GO:0004371,GO:0006071,GO:0005524	glycerone kinase activity,glycerol metabolic process,ATP binding
Unigene300	Banjin	624.229	59.5604	Yes	gi|598050288|ref|XM_007354455.1|	2.68e-30	Auricularia subglabra TFB-10046 SS5	-	-	-	-	-	-	GO:0008237	metallopeptidase activity
Unigene301	Banjin	11.9388	61.8668	Yes	gi|598060660|ref|XM_007359641.1|	5.01e-16	Auricularia subglabra TFB-10046 SS5	-	-	-	-	-	-	-	-
Unigene302	Banjin	3.53553	56.2033	Yes	gi|189127529|gb|AY106425.2|	0	Zea mays	-	-	-	-	-	-	GO:0006952	defense response
Unigene303	Banjin	4.50895	56.8627	Yes	gi|598041618|ref|XM_007350120.1|	1.36e-71	Auricularia subglabra TFB-10046 SS5	-	-	-	-	-	-	GO:0055114,GO:0016714	oxidation-reduction process,oxidoreductase activity, acting on paired donors, with incorporation or reduction of molecular oxygen, reduced pteridine as one donor, and incorporation of one atom of oxygen
Unigene304	Banjin	3.13249	58.9672	Yes	gi|598008330|ref|XM_007336261.1|	0	Auricularia subglabra TFB-10046 SS5	-	-	-	-	-	-	GO:0016787	hydrolase activity
Unigene305	Banjin	39.5672	56.2308	Yes	gi|598034322|ref|XM_007346472.1|	1.2e-08	Auricularia subglabra TFB-10046 SS5	-	-	-	-	-	-	-	-
Unigene306	Banjin	1.08457	57.0883	Yes	gi|598037696|ref|XM_007348159.1|	0	Auricularia subglabra TFB-10046 SS5	-	-	-	-	-	-	GO:0005515	protein binding
Unigene307	Banjin	30.6829	56.0311	Yes	gi|598029354|ref|XM_007343988.1|	0	Auricularia subglabra TFB-10046 SS5	-	-	-	-	-	-	-	-
Unigene308	Banjin	1.907	65.7324	Yes	gi|598043368|ref|XM_007350995.1|	0	Auricularia subglabra TFB-10046 SS5	-	-	-	-	-	-	GO:0006260,GO:0003677,GO:0003887	DNA replication,DNA binding,DNA-directed DNA polymerase activity
Unigene309	Banjin	8.67749	60.3042	Yes	gi|598029536|ref|XM_007344079.1|	0	Auricularia subglabra TFB-10046 SS5	-	-	-	-	-	-	GO:0030246,GO:0016853,GO:0005975,GO:0003824	carbohydrate binding,isomerase activity,carbohydrate metabolic process,catalytic activity
Unigene310	Banjin	1.95633	59.5518	No	-	-	-	-	-	-	-	-	-	-	-
Unigene311	Banjin	2.74567	55.5383	Yes	gi|598033694|ref|XM_007346158.1|	0	Auricularia subglabra TFB-10046 SS5	-	-	-	-	-	-	-	-
Unigene312	Banjin	56.818	60.2284	Yes	gi|598010120|ref|XM_007336731.1|	0	Auricularia subglabra TFB-10046 SS5	-	-	-	-	-	-	-	-
Unigene313	Banjin	4.73954	55.9606	Yes	gi|170106045|ref|XM_001884200.1|	4.71e-16	Laccaria bicolor S238N-H82	-	-	-	-	-	-	GO:0004523,GO:0003676	RNA-DNA hybrid ribonuclease activity,nucleic acid binding
Unigene314	Banjin	1.7375	60.0128	Yes	gi|598051168|ref|XM_007354895.1|	0	Auricularia subglabra TFB-10046 SS5	-	-	-	-	-	-	GO:0004221,GO:0006511	without function,ubiquitin-dependent protein catabolic process
Unigene315	Banjin	40.6434	59.7506	Yes	gi|598044974|ref|XM_007351798.1|	0	Auricularia subglabra TFB-10046 SS5	-	-	-	-	-	-	GO:0005975,GO:0004553	carbohydrate metabolic process,hydrolase activity, hydrolyzing O-glycosyl compounds
Unigene316	Banjin	1.69452	53.3134	Yes	-	-	-	gi|1024089000|gb|KZV80730.1|	2.78e-62	Exidia glandulosa HHB12029	-	-	-	-	-
Unigene317	Banjin	1.16078	57.7367	Yes	-	-	-	gi|598026671|ref|XP_007342708.1|	8.67e-83	Auricularia subglabra TFB-10046 SS5	-	-	-	GO:0005515	protein binding
Unigene318	Banjin	14.8868	57.0035	Yes	gi|598042878|ref|XM_007350750.1|	6.95e-163	Auricularia subglabra TFB-10046 SS5	-	-	-	-	-	-	GO:0006626,GO:0005741	protein targeting to mitochondrion,mitochondrial outer membrane
Unigene319	Banjin	5.79693	60.637	Yes	gi|598030750|ref|XM_007344686.1|	1.6e-120	Auricularia subglabra TFB-10046 SS5	-	-	-	-	-	-	-	-
Unigene320	Banjin	21.5224	56.0579	No	-	-	-	-	-	-	-	-	-	-	-
Unigene321	Banjin	1.57362	61.2931	Yes	gi|598025672|ref|XM_007342147.1|	1.14e-92	Auricularia subglabra TFB-10046 SS5	-	-	-	-	-	-	GO:0003714,GO:0005515,GO:0006351	transcription corepressor activity,protein binding,transcription, DNA-templated
Unigene322	Banjin	41.7046	60.781	Yes	gi|598046942|ref|XM_007352782.1|	0	Auricularia subglabra TFB-10046 SS5	-	-	-	-	-	-	GO:0016788,GO:0009058,GO:0016491,GO:0003824,GO:0055114,GO:0008152,GO:0016706,GO:0031177	hydrolase activity, acting on ester bonds,biosynthetic process,oxidoreductase activity,catalytic activity,oxidation-reduction process,metabolic process,oxidoreductase activity, acting on paired donors, with incorporation or reduction of molecular oxygen, 2-oxoglutarate as one donor, and incorporation of one atom each of oxygen into both donors,phosphopantetheine binding
Unigene323	Banjin	13.8128	60.099	Yes	gi|598015936|ref|XM_007338559.1|	0	Auricularia subglabra TFB-10046 SS5	-	-	-	-	-	-	GO:0008171	O-methyltransferase activity
Unigene324	Banjin	2.51206	61.603	Yes	gi|598031196|ref|XM_007344909.1|	0	Auricularia subglabra TFB-10046 SS5	-	-	-	-	-	-	-	-
Unigene325	Banjin	1.85856	65.302	Yes	gi|598025992|ref|XM_007342307.1|	0	Auricularia subglabra TFB-10046 SS5	-	-	-	-	-	-	GO:0006482,GO:0052689	protein demethylation,carboxylic ester hydrolase activity
Unigene326	Banjin	6.05411	60.2751	Yes	gi|598033100|ref|XM_007345861.1|	7.69e-30	Auricularia subglabra TFB-10046 SS5	-	-	-	-	-	-	-	-
Unigene327	Banjin	1.2136	61.0711	Yes	gi|598012092|ref|XM_007337246.1|	2.72e-34	Auricularia subglabra TFB-10046 SS5	-	-	-	-	-	-	GO:0006396	RNA processing
Unigene328	Banjin	2.19689	57.9439	No	-	-	-	-	-	-	-	-	-	-	-
Unigene329	Banjin	1.69024	58.1825	Yes	gi|598050892|ref|XM_007354757.1|	0	Auricularia subglabra TFB-10046 SS5	-	-	-	-	-	-	GO:0033897,GO:0003723	ribonuclease T2 activity,RNA binding
Unigene330	Banjin	2.25064	54.4226	Yes	gi|598026866|ref|XM_007342744.1|	0	Auricularia subglabra TFB-10046 SS5	-	-	-	-	-	-	GO:0005975,GO:0003824,GO:0043169	carbohydrate metabolic process,catalytic activity,cation binding
Unigene331	Banjin	1.22711	67.3736	No	-	-	-	-	-	-	-	-	-	-	-
Unigene332	Banjin	12.0901	59.6807	Yes	gi|598027402|ref|XM_007343012.1|	0	Auricularia subglabra TFB-10046 SS5	-	-	-	-	-	-	GO:0008972,GO:0009228	phosphomethylpyrimidine kinase activity,thiamine biosynthetic process
Unigene333	Banjin	9.19245	65.5388	Yes	gi|598018193|ref|XM_007339479.1|	0	Auricularia subglabra TFB-10046 SS5	-	-	-	-	-	-	-	-
Unigene334	Banjin	1.66157	57.0025	Yes	gi|598023266|ref|XM_007341138.1|	1.99e-162	Auricularia subglabra TFB-10046 SS5	-	-	-	-	-	-	-	-
Unigene335	Banjin	3.91556	69.0236	Yes	gi|598025018|ref|XM_007341820.1|	0	Auricularia subglabra TFB-10046 SS5	-	-	-	-	-	-	-	-
Unigene336	Banjin	7.59968	58.0421	Yes	gi|598033264|ref|XM_007345943.1|	0	Auricularia subglabra TFB-10046 SS5	-	-	-	-	-	-	GO:0046872	metal ion binding
Unigene337	Banjin	20.5473	63.6426	Yes	gi|598037792|ref|XM_007348207.1|	0	Auricularia subglabra TFB-10046 SS5	-	-	-	-	-	-	GO:0016881	acid-amino acid ligase activity
Unigene338	Banjin	391.25	29.8171	Yes	gi|346712191|dbj|AK379736.1|	4e-19	Bombyx mori	-	-	-	-	-	-	-	-
Unigene339	Banjin	5.89135	56.7739	Yes	gi|598014686|ref|XM_007337934.1|	0	Auricularia subglabra TFB-10046 SS5	-	-	-	-	-	-	GO:0006396,GO:0003723,GO:0016075,GO:0004525	RNA processing,RNA binding,rRNA catabolic process,ribonuclease III activity
Unigene340	Banjin	4.23671	60.5297	Yes	gi|598041600|ref|XM_007350111.1|	0	Auricularia subglabra TFB-10046 SS5	-	-	-	-	-	-	GO:0016868,GO:0000287,GO:0005975	intramolecular transferase activity, phosphotransferases,magnesium ion binding,carbohydrate metabolic process
Unigene341	Banjin	3.09449	53.6974	Yes	gi|598014572|ref|XM_007337886.1|	1.44e-119	Auricularia subglabra TFB-10046 SS5	-	-	-	-	-	-	GO:0000166,GO:0003676	nucleotide binding,nucleic acid binding
Unigene342	Banjin	2.97025	63.6364	Yes	gi|598008170|ref|XM_007336214.1|	0	Auricularia subglabra TFB-10046 SS5	-	-	-	-	-	-	GO:0005089,GO:0035023	Rho guanyl-nucleotide exchange factor activity,regulation of Rho protein signal transduction
Unigene343	Banjin	1.90026	59.8299	No	-	-	-	-	-	-	-	-	-	-	-
Unigene344	Banjin	2.61974	55.4568	Yes	-	-	-	gi|749855990|gb|KIJ27250.1|	1.81e-55	Sphaerobolus stellatus SS14	-	-	-	-	-
Unigene345	Banjin	1.93955	59.0849	Yes	gi|598044580|ref|XM_007351601.1|	0	Auricularia subglabra TFB-10046 SS5	-	-	-	-	-	-	GO:0032259,GO:0008168	methylation,methyltransferase activity
Unigene346	Banjin	1.17515	63.4789	Yes	gi|598020004|ref|XM_007340008.1|	0	Auricularia subglabra TFB-10046 SS5	-	-	-	-	-	-	GO:0008168,GO:0008152	methyltransferase activity,metabolic process
Unigene347	Banjin	5.41985	58.5484	Yes	gi|598021225|ref|XM_007340405.1|	2.67e-90	Auricularia subglabra TFB-10046 SS5	-	-	-	-	-	-	GO:0006281,GO:0003908,GO:0003824	DNA repair,methylated-DNA-[protein]-cysteine S-methyltransferase activity,catalytic activity
Unigene348	Banjin	4.1695	58.7351	Yes	gi|598026820|ref|XM_007342721.1|	0	Auricularia subglabra TFB-10046 SS5	-	-	-	-	-	-	GO:0005737,GO:0008290,GO:0003779,GO:0030036,GO:0071203	cytoplasm,F-actin capping protein complex,actin binding,actin cytoskeleton organization,WASH complex
Unigene349	Banjin	3.55745	58.0054	Yes	gi|618818627|ref|XM_007311827.1|	5.92e-18	Stereum hirsutum FP-91666 SS1	-	-	-	-	-	-	GO:0004176,GO:0006508,GO:0004252	ATP-dependent peptidase activity,proteolysis,serine-type endopeptidase activity
Unigene350	Banjin	1.02092	63.9251	Yes	gi|598037792|ref|XM_007348207.1|	0	Auricularia subglabra TFB-10046 SS5	-	-	-	-	-	-	-	-
Unigene351	Banjin	11.7806	59.0372	Yes	gi|598041312|ref|XM_007349967.1|	0	Auricularia subglabra TFB-10046 SS5	-	-	-	-	-	-	GO:0005515	protein binding
Unigene352	Banjin	10.4326	56.338	Yes	-	-	-	gi|1024087487|gb|KZV79389.1|	1.03e-48	Exidia glandulosa HHB12029	-	-	-	-	-
Unigene353	Banjin	8.8387	58.6722	Yes	gi|598017147|ref|XM_007339104.1|	0	Auricularia subglabra TFB-10046 SS5	-	-	-	-	-	-	GO:0016787	hydrolase activity
Unigene354	Banjin	5.59	58.1487	Yes	gi|598027508|ref|XM_007343065.1|	0	Auricularia subglabra TFB-10046 SS5	-	-	-	-	-	-	GO:0005515	protein binding
Unigene355	Banjin	2.90311	54.8665	Yes	gi|598031454|ref|XM_007345038.1|	4.54e-45	Auricularia subglabra TFB-10046 SS5	-	-	-	-	-	-	-	-
Unigene356	Banjin	4.15515	58.8026	Yes	gi|598016306|ref|XM_007338742.1|	0	Auricularia subglabra TFB-10046 SS5	-	-	-	-	-	-	GO:0008033,GO:0005737,GO:0016740,GO:0016783	tRNA processing,cytoplasm,transferase activity,sulfurtransferase activity
Unigene357	Banjin	1.70052	57.2965	Yes	gi|598048758|ref|XM_007353690.1|	0	Auricularia subglabra TFB-10046 SS5	-	-	-	-	-	-	-	-
Unigene358	Banjin	1.81299	56.1807	Yes	gi|598048812|ref|XM_007353717.1|	1.94e-66	Auricularia subglabra TFB-10046 SS5	-	-	-	-	-	-	-	-
Unigene359	Banjin	4.62124	60.9241	Yes	gi|598025458|ref|XM_007342040.1|	0	Auricularia subglabra TFB-10046 SS5	-	-	-	-	-	-	-	-
Unigene360	Banjin	11.996	58.1967	Yes	gi|598029876|ref|XM_007344249.1|	7.76e-63	Auricularia subglabra TFB-10046 SS5	-	-	-	-	-	-	-	-
Unigene361	Banjin	1.81065	59.6977	Yes	gi|598035166|ref|XM_007346894.1|	0	Auricularia subglabra TFB-10046 SS5	-	-	-	-	-	-	GO:0003677,GO:0003887,GO:0016779,GO:0003824	DNA binding,DNA-directed DNA polymerase activity,nucleotidyltransferase activity,catalytic activity
Unigene362	Banjin	6.2306	63.2778	Yes	gi|598041206|ref|XM_007349914.1|	0	Auricularia subglabra TFB-10046 SS5	-	-	-	-	-	-	GO:0016042,GO:0003847	lipid catabolic process,1-alkyl-2-acetylglycerophosphocholine esterase activity
Unigene363	Banjin	3.47175	56.8182	No	-	-	-	-	-	-	-	-	-	-	-
Unigene364	Banjin	1.52489	57.5931	Yes	gi|598020260|ref|XM_007340076.1|	2.44e-67	Auricularia subglabra TFB-10046 SS5	-	-	-	-	-	-	-	-
Unigene365	Banjin	6.49232	60.4217	Yes	gi|598018633|ref|XM_007339627.1|	0	Auricularia subglabra TFB-10046 SS5	-	-	-	-	-	-	GO:0000287,GO:0005525,GO:0003924	magnesium ion binding,GTP binding,GTPase activity
Unigene366	Banjin	4.2037	59.6977	Yes	gi|598017469|ref|XM_007339228.1|	0	Auricularia subglabra TFB-10046 SS5	-	-	-	-	-	-	GO:0003676,GO:0003723,GO:0000166,GO:0006396	nucleic acid binding,RNA binding,nucleotide binding,RNA processing
Unigene367	Banjin	1.48306	60.0256	Yes	gi|598020004|ref|XM_007340008.1|	4.83e-61	Auricularia subglabra TFB-10046 SS5	-	-	-	-	-	-	-	-
Unigene368	Banjin	3.31967	58.2456	Yes	gi|598052480|ref|XM_007355551.1|	2.8e-69	Auricularia subglabra TFB-10046 SS5	-	-	-	-	-	-	GO:0015078,GO:0015991,GO:0033179	hydrogen ion transmembrane transporter activity,ATP hydrolysis coupled proton transport,proton-transporting V-type ATPase, V0 domain
Unigene369	Banjin	4.95298	58.5231	Yes	gi|598032470|ref|XM_007345546.1|	3.11e-45	Auricularia subglabra TFB-10046 SS5	-	-	-	-	-	-	-	-
Unigene370	Banjin	46.7929	60.7972	Yes	gi|598048668|ref|XM_007353645.1|	0	Auricularia subglabra TFB-10046 SS5	-	-	-	-	-	-	-	-
Unigene371	Banjin	1.44936	59.9054	Yes	gi|598022386|ref|XM_007340834.1|	0	Auricularia subglabra TFB-10046 SS5	-	-	-	-	-	-	GO:0007165,GO:0005622	signal transduction,intracellular
Unigene372	Banjin	2.78694	58.9754	Yes	gi|598044498|ref|XM_007351560.1|	0	Auricularia subglabra TFB-10046 SS5	-	-	-	-	-	-	GO:0008299,GO:0003824	isoprenoid biosynthetic process,catalytic activity
Unigene373	Banjin	1598.42	56.6308	Yes	gi|1031970224|gb|CP015658.1|	3.67e-171	Trypanosoma cruzi cruzi	-	-	-	-	-	-	GO:0005515,GO:0006412,GO:0005840,GO:0003735	protein binding,translation,ribosome,structural constituent of ribosome
Unigene374	Banjin	3.39144	60.5099	Yes	gi|598018438|ref|XM_007339562.1|	0	Auricularia subglabra TFB-10046 SS5	-	-	-	-	-	-	GO:0005524,GO:0016772,GO:0006468,GO:0004672,GO:0004674	ATP binding,transferase activity, transferring phosphorus-containing groups,protein phosphorylation,protein kinase activity,protein serine/threonine kinase activity
Unigene375	Banjin	14.9286	59.1438	Yes	gi|598040086|ref|XM_007349354.1|	0	Auricularia subglabra TFB-10046 SS5	-	-	-	-	-	-	-	-
Unigene376	Banjin	37.7546	59.6035	Yes	gi|598015994|ref|XM_007338588.1|	0	Auricularia subglabra TFB-10046 SS5	-	-	-	-	-	-	GO:0016772,GO:0005524,GO:0006468,GO:0004672,GO:0004674	transferase activity, transferring phosphorus-containing groups,ATP binding,protein phosphorylation,protein kinase activity,protein serine/threonine kinase activity
Unigene377	Banjin	3.04335	59.8177	Yes	gi|598024159|ref|XM_007341467.1|	0	Auricularia subglabra TFB-10046 SS5	-	-	-	-	-	-	GO:0000166,GO:0016020	nucleotide binding,membrane
Unigene378	Banjin	1.07086	55.8008	Yes	-	-	-	gi|598026203|ref|XP_007342474.1|	2.4e-86	Auricularia subglabra TFB-10046 SS5	-	-	-	GO:0005515	protein binding
Unigene379	Banjin	3.54699	56.4709	Yes	gi|302680922|ref|XM_003030097.1|	6.1e-126	Schizophyllum commune H4-8	-	-	-	-	-	-	GO:0030870,GO:0006281,GO:0005524	Mre11 complex,DNA repair,ATP binding
Unigene380	Banjin	9.65172	61.2388	Yes	gi|598012752|ref|XM_007337416.1|	0	Auricularia subglabra TFB-10046 SS5	-	-	-	-	-	-	GO:0008152,GO:0016491	metabolic process,oxidoreductase activity
Unigene381	Banjin	2.39244	61.0551	Yes	gi|598037604|ref|XM_007348113.1|	0	Auricularia subglabra TFB-10046 SS5	-	-	-	-	-	-	GO:0003824,GO:0044237,GO:0050662	catalytic activity,cellular metabolic process,coenzyme binding
Unigene382	Banjin	60.0287	58.1389	Yes	gi|598019990|ref|XM_007340004.1|	0	Auricularia subglabra TFB-10046 SS5	-	-	-	-	-	-	GO:0019752,GO:0003824,GO:0008152,GO:0004451	carboxylic acid metabolic process,catalytic activity,metabolic process,isocitrate lyase activity
Unigene383	Banjin	451.944	57.4313	Yes	gi|598018579|ref|XM_007339609.1|	0	Auricularia subglabra TFB-10046 SS5	-	-	-	-	-	-	-	-
Unigene384	Banjin	5.86967	61.7647	Yes	gi|598028938|ref|XM_007343780.1|	4.09e-159	Auricularia subglabra TFB-10046 SS5	-	-	-	-	-	-	-	-
Unigene385	Banjin	9.93573	58.7344	Yes	gi|598009534|ref|XM_007336581.1|	0	Auricularia subglabra TFB-10046 SS5	-	-	-	-	-	-	GO:0005779,GO:0007031,GO:0016558,GO:0005515,GO:0008270	integral component of peroxisomal membrane,peroxisome organization,protein import into peroxisome matrix,protein binding,zinc ion binding
Unigene386	Banjin	2.18132	59.2762	Yes	gi|598029196|ref|XM_007343909.1|	1.41e-175	Auricularia subglabra TFB-10046 SS5	-	-	-	-	-	-	GO:0005515	protein binding
Unigene387	Banjin	236.54	57.7465	Yes	gi|598032838|ref|XM_007345730.1|	0	Auricularia subglabra TFB-10046 SS5	-	-	-	-	-	-	GO:0006810,GO:0006865,GO:0016020,GO:0015171,GO:0003333,GO:0016021,GO:0055085	transport,amino acid transport,membrane,amino acid transmembrane transporter activity,amino acid transmembrane transport,integral component of membrane,transmembrane transport
Unigene388	Banjin	58.397	56.4829	Yes	gi|598009272|ref|XM_007336515.1|	0	Auricularia subglabra TFB-10046 SS5	-	-	-	-	-	-	GO:0055114,GO:0020037,GO:0016705,GO:0004497,GO:0005506	oxidation-reduction process,heme binding,oxidoreductase activity, acting on paired donors, with incorporation or reduction of molecular oxygen,monooxygenase activity,iron ion binding
Unigene389	Banjin	560.072	53.3563	Yes	gi|598048308|ref|XM_007353465.1|	9.36e-44	Auricularia subglabra TFB-10046 SS5	-	-	-	-	-	-	-	-
Unigene390	Banjin	1.38541	65.9744	Yes	gi|598047988|ref|XM_007353305.1|	0	Auricularia subglabra TFB-10046 SS5	-	-	-	-	-	-	-	-
Unigene391	Banjin	4.14568	55.2988	Yes	-	-	-	gi|1024092249|gb|KZV83778.1|	1.36e-12	Exidia glandulosa HHB12029	-	-	-	-	-
Unigene392	Banjin	5.99265	60.88	Yes	gi|598037152|ref|XM_007347887.1|	0	Auricularia subglabra TFB-10046 SS5	-	-	-	-	-	-	GO:0030117,GO:0006886,GO:0015031,GO:0008565,GO:0005488,GO:0016192	membrane coat,intracellular protein transport,protein transport,protein transporter activity,binding,vesicle-mediated transport
Unigene393	Banjin	1.98833	54.2571	Yes	-	-	-	gi|1024094040|gb|KZV85500.1|	1.86e-29	Exidia glandulosa HHB12029	-	-	-	-	-
Unigene394	Banjin	3.77876	60.2596	Yes	gi|598030138|ref|XM_007344380.1|	4.11e-80	Auricularia subglabra TFB-10046 SS5	-	-	-	-	-	-	-	-
Unigene395	Banjin	67.6121	60.2991	Yes	gi|598025770|ref|XM_007342196.1|	0	Auricularia subglabra TFB-10046 SS5	-	-	-	-	-	-	GO:0005783	endoplasmic reticulum
Unigene396	Banjin	31.0988	56.3314	Yes	gi|598028018|ref|XM_007343320.1|	8.16e-148	Auricularia subglabra TFB-10046 SS5	-	-	-	-	-	-	-	-
Unigene397	Banjin	1.45342	56.6193	Yes	gi|598053518|ref|XM_007356070.1|	1.41e-58	Auricularia subglabra TFB-10046 SS5	-	-	-	-	-	-	-	-
Unigene398	Banjin	95.8301	66.1479	Yes	gi|598054084|ref|XM_007356353.1|	3.07e-116	Auricularia subglabra TFB-10046 SS5	-	-	-	-	-	-	-	-
Unigene399	Banjin	3.16228	55.0041	Yes	gi|598033432|ref|XM_007346027.1|	0	Auricularia subglabra TFB-10046 SS5	-	-	-	-	-	-	GO:0050662,GO:0044237,GO:0003824	coenzyme binding,cellular metabolic process,catalytic activity
Unigene400	Banjin	13.2738	58.4091	Yes	gi|598053092|ref|XM_007355857.1|	0	Auricularia subglabra TFB-10046 SS5	-	-	-	-	-	-	GO:0003824,GO:0006013,GO:0004559,GO:0004553,GO:0005975,GO:0030246,GO:0008270,GO:0015923	catalytic activity,mannose metabolic process,alpha-mannosidase activity,hydrolase activity, hydrolyzing O-glycosyl compounds,carbohydrate metabolic process,carbohydrate binding,zinc ion binding,mannosidase activity
Unigene401	Banjin	1.3391	61.9755	Yes	gi|598035684|ref|XM_007347153.1|	1.9e-43	Auricularia subglabra TFB-10046 SS5	-	-	-	-	-	-	-	-
Unigene402	Banjin	1.7715	60.6274	Yes	gi|598014654|ref|XM_007337918.1|	0	Auricularia subglabra TFB-10046 SS5	-	-	-	-	-	-	GO:0003676,GO:0008270	nucleic acid binding,zinc ion binding
Unigene403	Banjin	3.52789	61.7708	Yes	gi|598015326|ref|XM_007338254.1|	0	Auricularia subglabra TFB-10046 SS5	-	-	-	-	-	-	GO:0008152,GO:0003824	metabolic process,catalytic activity
Unigene404	Banjin	27.0827	58.1795	Yes	gi|598028162|ref|XM_007343392.1|	0	Auricularia subglabra TFB-10046 SS5	-	-	-	-	-	-	GO:0055114,GO:0016491	oxidation-reduction process,oxidoreductase activity
Unigene405	Banjin	64.4685	61.6245	Yes	gi|598015296|ref|XM_007338239.1|	0	Auricularia subglabra TFB-10046 SS5	-	-	-	-	-	-	GO:0004623,GO:0016042,GO:0006644	phospholipase A2 activity,lipid catabolic process,phospholipid metabolic process
Unigene406	Banjin	15.2037	57.3281	Yes	gi|598044604|ref|XM_007351613.1|	3.85e-107	Auricularia subglabra TFB-10046 SS5	-	-	-	-	-	-	-	-
Unigene407	Banjin	3.89597	56.6221	Yes	gi|598026854|ref|XM_007342738.1|	0	Auricularia subglabra TFB-10046 SS5	-	-	-	-	-	-	GO:0020037,GO:0016705,GO:0055114,GO:0005506	heme binding,oxidoreductase activity, acting on paired donors, with incorporation or reduction of molecular oxygen,oxidation-reduction process,iron ion binding
Unigene408	Banjin	3.37603	70.9607	Yes	gi|598049504|ref|XM_007354063.1|	9.11e-131	Auricularia subglabra TFB-10046 SS5	-	-	-	-	-	-	GO:0005515	protein binding
Unigene409	Banjin	31.2952	64.7306	Yes	gi|598008500|ref|XM_007336306.1|	5.28e-152	Auricularia subglabra TFB-10046 SS5	-	-	-	-	-	-	-	-
Unigene410	Banjin	1.1553	52.7778	No	-	-	-	-	-	-	-	-	-	-	-
Unigene411	Banjin	4.23379	56.7151	Yes	gi|598024086|ref|XM_007341440.1|	4.02e-14	Auricularia subglabra TFB-10046 SS5	-	-	-	-	-	-	-	-
Unigene412	Banjin	1.45343	58.7322	No	-	-	-	-	-	-	-	-	-	-	-
Unigene413	Banjin	6.53594	58.5685	Yes	gi|598029244|ref|XM_007343933.1|	0	Auricularia subglabra TFB-10046 SS5	-	-	-	-	-	-	GO:0007076,GO:0000796	mitotic chromosome condensation,condensin complex
Unigene414	Banjin	2.36989	37.3093	Yes	gi|1037235936|gb|KX257489.1|	0	Cladophialophora bantiana	-	-	-	-	-	-	-	-
Unigene415	Banjin	5.31517	59.8119	Yes	gi|598032990|ref|XM_007345806.1|	0	Auricularia subglabra TFB-10046 SS5	-	-	-	-	-	-	-	-
Unigene416	Banjin	5.27068	59.3866	Yes	gi|598014460|ref|XM_007337858.1|	0	Auricularia subglabra TFB-10046 SS5	-	-	-	-	-	-	GO:0005956,GO:0019887	protein kinase CK2 complex,protein kinase regulator activity
Unigene417	Banjin	7.67447	54.2991	Yes	gi|598024701|ref|XM_007341662.1|	0	Auricularia subglabra TFB-10046 SS5	-	-	-	-	-	-	GO:0006950,GO:0016021	response to stress,integral component of membrane
Unigene418	Banjin	29.828	55.1393	Yes	gi|598007934|ref|XM_007336137.1|	9.55e-47	Auricularia subglabra TFB-10046 SS5	-	-	-	-	-	-	GO:0003735,GO:0006412,GO:0015934	structural constituent of ribosome,translation,large ribosomal subunit
Unigene419	Banjin	5.67176	59.0934	Yes	gi|598017732|ref|XM_007339322.1|	0	Auricularia subglabra TFB-10046 SS5	-	-	-	-	-	-	GO:0005509,GO:0016020,GO:0055085	calcium ion binding,membrane,transmembrane transport
Unigene420	Banjin	1.88847	65.1709	Yes	gi|598021628|ref|XM_007340558.1|	3.36e-67	Auricularia subglabra TFB-10046 SS5	-	-	-	-	-	-	-	-
Unigene421	Banjin	1.6854	59.4279	Yes	gi|598028464|ref|XM_007343543.1|	0	Auricularia subglabra TFB-10046 SS5	-	-	-	-	-	-	GO:0004553,GO:0005975	hydrolase activity, hydrolyzing O-glycosyl compounds,carbohydrate metabolic process
Unigene422	Banjin	142.281	61.5416	Yes	gi|598046200|ref|XM_007352411.1|	0	Auricularia subglabra TFB-10046 SS5	-	-	-	-	-	-	GO:0006810,GO:0055085,GO:0022857,GO:0005215,GO:0022891,GO:0016020,GO:0016021	transport,transmembrane transport,transmembrane transporter activity,transporter activity,substrate-specific transmembrane transporter activity,membrane,integral component of membrane
Unigene423	Banjin	5.82702	54.9296	Yes	gi|598046468|ref|XM_007352545.1|	3.31e-120	Auricularia subglabra TFB-10046 SS5	-	-	-	-	-	-	-	-
Unigene424	Banjin	118.536	60.8009	Yes	gi|598041930|ref|XM_007350276.1|	0	Auricularia subglabra TFB-10046 SS5	-	-	-	-	-	-	GO:0005515	protein binding
Unigene425	Banjin	1.29852	61.6234	Yes	gi|598017666|ref|XM_007339297.1|	0	Auricularia subglabra TFB-10046 SS5	-	-	-	-	-	-	GO:0006355,GO:0005634	regulation of transcription, DNA-templated,nucleus
Unigene426	Banjin	2.56102	61.8466	Yes	gi|598026990|ref|XM_007342806.1|	0	Auricularia subglabra TFB-10046 SS5	-	-	-	-	-	-	GO:0005622,GO:0007165	intracellular,signal transduction
Unigene427	Banjin	35.5333	58.2936	Yes	gi|598048556|ref|XM_007353589.1|	0	Auricularia subglabra TFB-10046 SS5	-	-	-	-	-	-	-	-
Unigene428	Banjin	1.5238	55.819	Yes	-	-	-	gi|598016226|ref|XP_007338764.1|	1.18e-89	Auricularia subglabra TFB-10046 SS5	-	-	-	-	-
Unigene429	Banjin	35.7073	55.6815	Yes	gi|598012414|ref|XM_007337327.1|	0	Auricularia subglabra TFB-10046 SS5	-	-	-	-	-	-	GO:0005515	protein binding
Unigene430	Banjin	3.017	58.1928	Yes	gi|598022033|ref|XM_007340712.1|	0	Auricularia subglabra TFB-10046 SS5	-	-	-	-	-	-	-	-
Unigene431	Banjin	41.9078	56.1294	Yes	gi|598008684|ref|XM_007336355.1|	0	Auricularia subglabra TFB-10046 SS5	-	-	-	-	-	-	GO:0055085	transmembrane transport
Unigene432	Banjin	6.50352	59.6668	Yes	gi|598043876|ref|XM_007351249.1|	0	Auricularia subglabra TFB-10046 SS5	-	-	-	-	-	-	GO:0003824,GO:0016020	catalytic activity,membrane
Unigene433	Banjin	289.556	61.7893	Yes	gi|598044692|ref|XM_007351657.1|	0	Auricularia subglabra TFB-10046 SS5	-	-	-	-	-	-	GO:0006200,GO:0016887,GO:0006812,GO:0019829,GO:0016021,GO:0046872,GO:0006754,GO:0000166	without function,ATPase activity,cation transport,cation-transporting ATPase activity,integral component of membrane,metal ion binding,ATP biosynthetic process,nucleotide binding
Unigene434	Banjin	1.79814	57.8431	Yes	gi|598022386|ref|XM_007340834.1|	0	Auricularia subglabra TFB-10046 SS5	-	-	-	-	-	-	GO:0007165,GO:0005622	signal transduction,intracellular
Unigene435	Banjin	5.34483	64.1157	Yes	gi|598027972|ref|XM_007343297.1|	0	Auricularia subglabra TFB-10046 SS5	-	-	-	-	-	-	GO:0006468,GO:0005524,GO:0004672,GO:0016772	protein phosphorylation,ATP binding,protein kinase activity,transferase activity, transferring phosphorus-containing groups
Unigene436	Banjin	1.55977	62.2047	Yes	gi|598042318|ref|XM_007350470.1|	3.09e-108	Auricularia subglabra TFB-10046 SS5	-	-	-	-	-	-	-	-
Unigene437	Banjin	25.7325	62.1769	Yes	gi|598022609|ref|XM_007340911.1|	0	Auricularia subglabra TFB-10046 SS5	-	-	-	-	-	-	GO:0030163,GO:0016787,GO:0005524,GO:0000166,GO:0005737,GO:0017111	protein catabolic process,hydrolase activity,ATP binding,nucleotide binding,cytoplasm,nucleoside-triphosphatase activity
Unigene438	Banjin	1.8757	56.612	Yes	-	-	-	gi|598055931|ref|XP_007357338.1|	5.32e-75	Auricularia subglabra TFB-10046 SS5	-	-	-	GO:0005515	protein binding
Unigene439	Banjin	8.88544	56.463	Yes	gi|598028664|ref|XM_007343643.1|	0	Auricularia subglabra TFB-10046 SS5	-	-	-	-	-	-	GO:0005524,GO:0004674,GO:0006468,GO:0016772,GO:0004672	ATP binding,protein serine/threonine kinase activity,protein phosphorylation,transferase activity, transferring phosphorus-containing groups,protein kinase activity
Unigene440	Banjin	62.4161	59.0042	Yes	gi|598018158|ref|XM_007339467.1|	0	Auricularia subglabra TFB-10046 SS5	-	-	-	-	-	-	GO:0020037,GO:0055114,GO:0004601,GO:0006979	heme binding,oxidation-reduction process,peroxidase activity,response to oxidative stress
Unigene441	Banjin	6.27552	54.7244	Yes	-	-	-	gi|598054511|ref|XP_007356628.1|	6e-36	Auricularia subglabra TFB-10046 SS5	-	-	-	-	-
Unigene442	Banjin	1.09973	64.7173	No	-	-	-	-	-	-	-	-	-	-	-
Unigene443	Banjin	30.1724	63.6039	Yes	gi|598033858|ref|XM_007346240.1|	0	Auricularia subglabra TFB-10046 SS5	-	-	-	-	-	-	GO:0016192,GO:0016021,GO:0006810	vesicle-mediated transport,integral component of membrane,transport
Unigene444	Banjin	13.6441	62.8544	Yes	gi|598042580|ref|XM_007350601.1|	0	Auricularia subglabra TFB-10046 SS5	-	-	-	-	-	-	GO:0005634,GO:0005737	nucleus,cytoplasm
Unigene445	Banjin	5.24115	58.4195	Yes	gi|598051866|ref|XM_007355244.1|	2.42e-52	Auricularia subglabra TFB-10046 SS5	-	-	-	-	-	-	-	-
Unigene446	Banjin	100.556	62.5325	Yes	gi|598042400|ref|XM_007350511.1|	0	Auricularia subglabra TFB-10046 SS5	-	-	-	-	-	-	-	-
Unigene447	Banjin	29.3149	57.3551	Yes	gi|598009360|ref|XM_007336537.1|	0	Auricularia subglabra TFB-10046 SS5	-	-	-	-	-	-	GO:0046872	metal ion binding
Unigene448	Banjin	1.06736	55.9051	Yes	gi|598026392|ref|XM_007342507.1|	3.97e-99	Auricularia subglabra TFB-10046 SS5	-	-	-	-	-	-	-	-
Unigene449	Banjin	4.47895	60.5861	Yes	gi|598038342|ref|XM_007348482.1|	0	Auricularia subglabra TFB-10046 SS5	-	-	-	-	-	-	GO:0005975,GO:0005576,GO:0030246,GO:0004553	carbohydrate metabolic process,extracellular region,carbohydrate binding,hydrolase activity, hydrolyzing O-glycosyl compounds
Unigene450	Banjin	1.75176	63.784	Yes	gi|598028864|ref|XM_007343743.1|	0	Auricularia subglabra TFB-10046 SS5	-	-	-	-	-	-	GO:0004674,GO:0004672,GO:0016772,GO:0006468,GO:0005524	protein serine/threonine kinase activity,protein kinase activity,transferase activity, transferring phosphorus-containing groups,protein phosphorylation,ATP binding
Unigene451	Banjin	179.907	61.9205	Yes	gi|598021411|ref|XM_007340477.1|	0	Auricularia subglabra TFB-10046 SS5	-	-	-	-	-	-	GO:0051537	2 iron, 2 sulfur cluster binding
Unigene452	Banjin	51.4441	62.0674	Yes	gi|598025708|ref|XM_007342165.1|	0	Auricularia subglabra TFB-10046 SS5	-	-	-	-	-	-	-	-
Unigene453	Banjin	1.12057	58.7464	Yes	gi|598031056|ref|XM_007344839.1|	8.57e-96	Auricularia subglabra TFB-10046 SS5	-	-	-	-	-	-	-	-
Unigene454	Banjin	15.4894	58.2301	Yes	gi|598050872|ref|XM_007354747.1|	2.6e-130	Auricularia subglabra TFB-10046 SS5	-	-	-	-	-	-	GO:0005515	protein binding
Unigene455	Banjin	1.68221	63.5792	Yes	gi|598045814|ref|XM_007352218.1|	0	Auricularia subglabra TFB-10046 SS5	-	-	-	-	-	-	GO:0006508,GO:0004252	proteolysis,serine-type endopeptidase activity
Unigene456	Banjin	10.161	54.112	Yes	gi|598037744|ref|XM_007348183.1|	0	Auricularia subglabra TFB-10046 SS5	-	-	-	-	-	-	GO:0004674,GO:0016772,GO:0005524,GO:0004672,GO:0006468	protein serine/threonine kinase activity,transferase activity, transferring phosphorus-containing groups,ATP binding,protein kinase activity,protein phosphorylation
Unigene457	Banjin	5.63914	57.3228	Yes	gi|598021209|ref|XM_007340399.1|	0	Auricularia subglabra TFB-10046 SS5	-	-	-	-	-	-	-	-
Unigene458	Banjin	17.9125	62.7058	Yes	gi|598035172|ref|XM_007346897.1|	0	Auricularia subglabra TFB-10046 SS5	-	-	-	-	-	-	GO:0006355,GO:0043565,GO:0003700	regulation of transcription, DNA-templated,sequence-specific DNA binding,transcription factor activity, sequence-specific DNA binding
Unigene459	Banjin	1.67724	58.9328	Yes	gi|598017688|ref|XM_007339305.1|	0	Auricularia subglabra TFB-10046 SS5	-	-	-	-	-	-	GO:0005515	protein binding
Unigene460	Banjin	11.2585	55.7433	Yes	gi|598017803|ref|XM_007339347.1|	0	Auricularia subglabra TFB-10046 SS5	-	-	-	-	-	-	GO:0006355,GO:0003677,GO:0003713	regulation of transcription, DNA-templated,DNA binding,transcription coactivator activity
Unigene461	Banjin	1.844	62.8912	Yes	gi|598042258|ref|XM_007350440.1|	1.17e-49	Auricularia subglabra TFB-10046 SS5	-	-	-	-	-	-	-	-
Unigene462	Banjin	82.2588	59.7403	Yes	gi|598044744|ref|XM_007351683.1|	2.16e-151	Auricularia subglabra TFB-10046 SS5	-	-	-	-	-	-	GO:0003677,GO:0046982,GO:0000786,GO:0006334	DNA binding,protein heterodimerization activity,nucleosome,nucleosome assembly
Unigene463	Banjin	1.74217	58.427	Yes	gi|598026980|ref|XM_007342801.1|	3.7e-48	Auricularia subglabra TFB-10046 SS5	-	-	-	-	-	-	-	-
Unigene464	Banjin	17.8779	61.1746	Yes	gi|598042718|ref|XM_007350670.1|	0	Auricularia subglabra TFB-10046 SS5	-	-	-	-	-	-	-	-
Unigene465	Banjin	1.92102	64.2466	Yes	gi|598028864|ref|XM_007343743.1|	0	Auricularia subglabra TFB-10046 SS5	-	-	-	-	-	-	GO:0016772,GO:0006468,GO:0004672,GO:0004674,GO:0005524	transferase activity, transferring phosphorus-containing groups,protein phosphorylation,protein kinase activity,protein serine/threonine kinase activity,ATP binding
Unigene466	Banjin	2.19946	58.4659	Yes	gi|598031328|ref|XM_007344975.1|	0	Auricularia subglabra TFB-10046 SS5	-	-	-	-	-	-	GO:0004190,GO:0006508	aspartic-type endopeptidase activity,proteolysis
Unigene467	Banjin	27.7492	62.1597	Yes	gi|598023129|ref|XM_007341090.1|	0	Auricularia subglabra TFB-10046 SS5	-	-	-	-	-	-	-	-
Unigene468	Banjin	3.30553	59.3985	Yes	gi|598041564|ref|XM_007350093.1|	2.23e-133	Auricularia subglabra TFB-10046 SS5	-	-	-	-	-	-	GO:0000166	nucleotide binding
Unigene469	Banjin	15.3697	59.0109	Yes	gi|598029846|ref|XM_007344234.1|	0	Auricularia subglabra TFB-10046 SS5	-	-	-	-	-	-	GO:0000148,GO:0003843,GO:0006075,GO:0016020	1,3-beta-D-glucan synthase complex,1,3-beta-D-glucan synthase activity,(1->3)-beta-D-glucan biosynthetic process,membrane
Unigene470	Banjin	4.51611	56.6905	Yes	gi|598023283|ref|XM_007341144.1|	0	Auricularia subglabra TFB-10046 SS5	-	-	-	-	-	-	GO:0055114,GO:0016491,GO:0008270,GO:0016747	oxidation-reduction process,oxidoreductase activity,zinc ion binding,transferase activity, transferring acyl groups other than amino-acyl groups
Unigene471	Banjin	2.31905	57.688	Yes	gi|598013988|ref|XM_007337734.1|	0	Auricularia subglabra TFB-10046 SS5	-	-	-	-	-	-	GO:0055114,GO:0050661,GO:0004345,GO:0006006	oxidation-reduction process,NADP binding,glucose-6-phosphate dehydrogenase activity,glucose metabolic process
Unigene472	Banjin	6.8128	58.82	Yes	gi|598042748|ref|XM_007350685.1|	0	Auricularia subglabra TFB-10046 SS5	-	-	-	-	-	-	GO:0004190,GO:0006508	aspartic-type endopeptidase activity,proteolysis
Unigene473	Banjin	2.56574	58.3204	No	-	-	-	-	-	-	-	-	-	-	-
Unigene474	Banjin	19.7443	58.7975	Yes	gi|598039664|ref|XM_007349143.1|	0	Auricularia subglabra TFB-10046 SS5	-	-	-	-	-	-	GO:0005515	protein binding
Unigene475	Banjin	4.57953	54.4711	Yes	gi|598046960|ref|XM_007352791.1|	0	Auricularia subglabra TFB-10046 SS5	-	-	-	-	-	-	GO:0016620,GO:0008152,GO:0004030,GO:0055114,GO:0006081,GO:0016491	oxidoreductase activity, acting on the aldehyde or oxo group of donors, NAD or NADP as acceptor,metabolic process,aldehyde dehydrogenase [NAD(P)+] activity,oxidation-reduction process,cellular aldehyde metabolic process,oxidoreductase activity
Unigene476	Banjin	11.3343	55.4235	Yes	gi|598047614|ref|XM_007353118.1|	0	Auricularia subglabra TFB-10046 SS5	-	-	-	-	-	-	GO:0016772,GO:0005524,GO:0004672,GO:0006468	transferase activity, transferring phosphorus-containing groups,ATP binding,protein kinase activity,protein phosphorylation
Unigene477	Banjin	49.3243	60.0727	Yes	gi|598042440|ref|XM_007350531.1|	0	Auricularia subglabra TFB-10046 SS5	-	-	-	-	-	-	GO:0005515	protein binding
Unigene478	Banjin	11.9005	62.3224	Yes	gi|598020867|ref|XM_007340268.1|	0	Auricularia subglabra TFB-10046 SS5	-	-	-	-	-	-	GO:0003824,GO:0030170	catalytic activity,pyridoxal phosphate binding
Unigene479	Banjin	1.85415	55.1763	Yes	-	-	-	gi|1024112119|gb|KZW03278.1|	2.84e-18	Exidia glandulosa HHB12029	-	-	-	-	-
Unigene480	Banjin	3.42296	54.5586	Yes	gi|1001845500|gb|CP014505.1|	0	Burkholderia sp. PAMC 28687	-	-	-	-	-	-	-	-
Unigene481	Banjin	2.64702	59.1806	No	-	-	-	-	-	-	-	-	-	-	-
Unigene482	Banjin	1.78977	60.4104	Yes	gi|598017931|ref|XM_007339391.1|	0	Auricularia subglabra TFB-10046 SS5	-	-	-	-	-	-	GO:0005524,GO:0016772,GO:0006468,GO:0004672	ATP binding,transferase activity, transferring phosphorus-containing groups,protein phosphorylation,protein kinase activity
Unigene483	Banjin	107.909	59.1344	Yes	gi|598008144|ref|XM_007336202.1|	0	Auricularia subglabra TFB-10046 SS5	-	-	-	-	-	-	GO:0016791	phosphatase activity
Unigene484	Banjin	17.2551	55.4609	Yes	gi|598017990|ref|XM_007339411.1|	0	Auricularia subglabra TFB-10046 SS5	-	-	-	-	-	-	-	-
Unigene485	Banjin	4.13489	56.7642	Yes	gi|598028692|ref|XM_007343657.1|	5.12e-111	Auricularia subglabra TFB-10046 SS5	-	-	-	-	-	-	GO:0006357,GO:0001104,GO:0016592	regulation of transcription from RNA polymerase II promoter,RNA polymerase II transcription cofactor activity,mediator complex
Unigene486	Banjin	1.94343	58.579	Yes	gi|598025778|ref|XM_007342200.1|	0	Auricularia subglabra TFB-10046 SS5	-	-	-	-	-	-	GO:0055085,GO:0016021	transmembrane transport,integral component of membrane
Unigene487	Banjin	18.5172	61.0431	Yes	gi|598010136|ref|XM_007336735.1|	0	Auricularia subglabra TFB-10046 SS5	-	-	-	-	-	-	GO:0005622,GO:0007264,GO:0005525,GO:0006184,GO:0006886,GO:0016020,GO:0007165,GO:0006913,GO:0003924,GO:0015031	intracellular,small GTPase mediated signal transduction,GTP binding,without function,intracellular protein transport,membrane,signal transduction,nucleocytoplasmic transport,GTPase activity,protein transport
Unigene488	Banjin	1.41512	58.3905	Yes	gi|598046962|ref|XM_007352792.1|	0	Auricularia subglabra TFB-10046 SS5	-	-	-	-	-	-	-	-
Unigene489	Banjin	3.66454	61.9614	Yes	gi|598029120|ref|XM_007343871.1|	0	Auricularia subglabra TFB-10046 SS5	-	-	-	-	-	-	GO:0035091,GO:0007165,GO:0007154,GO:0005622,GO:0005515	phosphatidylinositol binding,signal transduction,cell communication,intracellular,protein binding
Unigene490	Banjin	24.1281	59.8568	Yes	gi|598016361|ref|XM_007338769.1|	0	Auricularia subglabra TFB-10046 SS5	-	-	-	-	-	-	GO:0016021	integral component of membrane
Unigene491	Banjin	3.21565	56.5603	Yes	gi|598037216|ref|XM_007347919.1|	3.24e-153	Auricularia subglabra TFB-10046 SS5	-	-	-	-	-	-	GO:0020037	heme binding
Unigene492	Banjin	5.12953	58.2802	Yes	gi|598042460|ref|XM_007350541.1|	0	Auricularia subglabra TFB-10046 SS5	-	-	-	-	-	-	GO:0008270,GO:0005515	zinc ion binding,protein binding
Unigene493	Banjin	34.9096	53.5314	Yes	gi|598011178|ref|XM_007337004.1|	2.46e-82	Auricularia subglabra TFB-10046 SS5	-	-	-	-	-	-	GO:0005515	protein binding
Unigene494	Banjin	9.59264	58.0854	Yes	gi|598023434|ref|XM_007341200.1|	1.27e-26	Auricularia subglabra TFB-10046 SS5	-	-	-	-	-	-	GO:0005515	protein binding
Unigene495	Banjin	1.03326	58.2418	No	-	-	-	-	-	-	-	-	-	-	-
Unigene496	Banjin	46.3712	59.8833	Yes	gi|598052394|ref|XM_007355508.1|	9.09e-150	Auricularia subglabra TFB-10046 SS5	-	-	-	-	-	-	-	-
Unigene497	Banjin	19.1334	60.5567	Yes	gi|598028976|ref|XM_007343799.1|	0	Auricularia subglabra TFB-10046 SS5	-	-	-	-	-	-	GO:0006508,GO:0008237,GO:0008152,GO:0004181,GO:0016787	proteolysis,metallopeptidase activity,metabolic process,metallocarboxypeptidase activity,hydrolase activity
Unigene498	Banjin	7.92305	61.5655	Yes	gi|598033538|ref|XM_007346080.1|	0	Auricularia subglabra TFB-10046 SS5	-	-	-	-	-	-	GO:0006355,GO:0008270,GO:0005634,GO:0000981	regulation of transcription, DNA-templated,zinc ion binding,nucleus,RNA polymerase II transcription factor activity, sequence-specific DNA binding
Unigene499	Banjin	6.23344	54.1899	Yes	gi|598017208|ref|XM_007339128.1|	8.66e-167	Auricularia subglabra TFB-10046 SS5	-	-	-	-	-	-	GO:0004045	aminoacyl-tRNA hydrolase activity
Unigene500	Banjin	7.35094	57.7497	Yes	gi|598018069|ref|XM_007339438.1|	0	Auricularia subglabra TFB-10046 SS5	-	-	-	-	-	-	-	-
Unigene501	Banjin	1.30408	50.3101	Yes	gi|598053902|ref|XM_007356262.1|	2e-44	Auricularia subglabra TFB-10046 SS5	-	-	-	-	-	-	GO:0042742,GO:0050832	defense response to bacterium,defense response to fungus
Unigene502	Banjin	2.07704	59.5681	Yes	gi|598027834|ref|XM_007343228.1|	0	Auricularia subglabra TFB-10046 SS5	-	-	-	-	-	-	GO:0043967,GO:0006338,GO:0006281,GO:0035267,GO:0003677,GO:0043968,GO:0003682	histone H4 acetylation,chromatin remodeling,DNA repair,NuA4 histone acetyltransferase complex,DNA binding,histone H2A acetylation,chromatin binding
Unigene503	Banjin	4.7972	56.7943	Yes	gi|598011520|ref|XM_007337093.1|	0	Auricularia subglabra TFB-10046 SS5	-	-	-	-	-	-	GO:0008762,GO:0003885,GO:0016020,GO:0003824,GO:0016491,GO:0016614,GO:0055114,GO:0050660	UDP-N-acetylmuramate dehydrogenase activity,D-arabinono-1,4-lactone oxidase activity,membrane,catalytic activity,oxidoreductase activity,oxidoreductase activity, acting on CH-OH group of donors,oxidation-reduction process,flavin adenine dinucleotide binding
Unigene504	Banjin	10.9017	60.4119	Yes	gi|598037762|ref|XM_007348192.1|	0	Auricularia subglabra TFB-10046 SS5	-	-	-	-	-	-	GO:0004932,GO:0004934,GO:0007186,GO:0016020,GO:0016021	mating-type factor pheromone receptor activity,mating-type alpha-factor pheromone receptor activity,G-protein coupled receptor signaling pathway,membrane,integral component of membrane
Unigene505	Banjin	8.11843	54.6181	Yes	gi|630352514|ref|XM_007867367.1|	3.6e-68	Gloeophyllum trabeum ATCC 11539	-	-	-	-	-	-	GO:0046983	protein dimerization activity
Unigene506	Banjin	2.73086	59.7612	Yes	gi|598054414|ref|XM_007356518.1|	0	Auricularia subglabra TFB-10046 SS5	-	-	-	-	-	-	GO:0072546	ER membrane protein complex
Unigene507	Banjin	1.18657	60.1126	Yes	gi|598045968|ref|XM_007352295.1|	0	Auricularia subglabra TFB-10046 SS5	-	-	-	-	-	-	GO:0003677,GO:0003682	DNA binding,chromatin binding
Unigene508	Banjin	5.76793	53.3333	Yes	-	-	-	gi|1024090197|gb|KZV81835.1|	1.41e-74	Exidia glandulosa HHB12029	-	-	-	-	-
Unigene509	Banjin	9.60231	58.204	Yes	gi|598012816|ref|XM_007337432.1|	6.25e-71	Auricularia subglabra TFB-10046 SS5	-	-	-	-	-	-	-	-
Unigene510	Banjin	27.5758	63.1513	Yes	gi|598047976|ref|XM_007353299.1|	0	Auricularia subglabra TFB-10046 SS5	-	-	-	-	-	-	-	-
Unigene511	Banjin	23.5379	54.9744	Yes	gi|598039228|ref|XM_007348925.1|	4.88e-41	Auricularia subglabra TFB-10046 SS5	-	-	-	-	-	-	-	-
Unigene512	Banjin	1.25827	54.3796	No	-	-	-	-	-	-	-	-	-	-	-
Unigene513	Banjin	1.18959	60.991	Yes	gi|598050408|ref|XM_007354515.1|	0	Auricularia subglabra TFB-10046 SS5	-	-	-	-	-	-	-	-
Unigene514	Banjin	4.60462	54.7847	Yes	-	-	-	gi|1024097931|gb|KZV89282.1|	2.71e-06	Exidia glandulosa HHB12029	-	-	-	-	-
Unigene515	Banjin	1.14197	58.5021	Yes	gi|598048770|ref|XM_007353696.1|	6.03e-167	Auricularia subglabra TFB-10046 SS5	-	-	-	-	-	-	GO:0046872	metal ion binding
Unigene516	Banjin	13.6963	64.0974	Yes	gi|598040514|ref|XM_007349568.1|	9.14e-172	Auricularia subglabra TFB-10046 SS5	-	-	-	-	-	-	GO:0003700,GO:0043565,GO:0006355	transcription factor activity, sequence-specific DNA binding,sequence-specific DNA binding,regulation of transcription, DNA-templated
Unigene517	Banjin	1.34314	63.359	Yes	gi|598049360|ref|XM_007353991.1|	3.2e-39	Auricularia subglabra TFB-10046 SS5	-	-	-	-	-	-	GO:0004553,GO:0030248,GO:0005576,GO:0005975	hydrolase activity, hydrolyzing O-glycosyl compounds,cellulose binding,extracellular region,carbohydrate metabolic process
Unigene518	Banjin	25.7189	61.0705	Yes	gi|598046576|ref|XM_007352599.1|	0	Auricularia subglabra TFB-10046 SS5	-	-	-	-	-	-	-	-
Unigene519	Banjin	2.28435	58.2783	Yes	gi|598031176|ref|XM_007344899.1|	0	Auricularia subglabra TFB-10046 SS5	-	-	-	-	-	-	GO:0016715,GO:0000166,GO:0055114,GO:0003676	oxidoreductase activity, acting on paired donors, with incorporation or reduction of molecular oxygen, reduced ascorbate as one donor, and incorporation of one atom of oxygen,nucleotide binding,oxidation-reduction process,nucleic acid binding
Unigene520	Banjin	3.00245	48.8011	No	-	-	-	-	-	-	-	-	-	-	-
Unigene521	Banjin	1.55231	58.4376	Yes	gi|598055240|ref|XM_007356931.1|	0	Auricularia subglabra TFB-10046 SS5	-	-	-	-	-	-	GO:0016787	hydrolase activity
Unigene522	Banjin	2.91494	56.9618	Yes	gi|598012550|ref|XM_007337364.1|	0	Auricularia subglabra TFB-10046 SS5	-	-	-	-	-	-	GO:0055114,GO:0050661,GO:0015992,GO:0016491,GO:0016021,GO:0008750,GO:0008746	oxidation-reduction process,NADP binding,proton transport,oxidoreductase activity,integral component of membrane,NAD(P)+ transhydrogenase (AB-specific) activity,NAD(P)+ transhydrogenase activity
Unigene523	Banjin	1.43729	61.671	Yes	gi|598010386|ref|XM_007336802.1|	0	Auricularia subglabra TFB-10046 SS5	-	-	-	-	-	-	GO:0030001,GO:0055085,GO:0016020,GO:0046873	metal ion transport,transmembrane transport,membrane,metal ion transmembrane transporter activity
Unigene524	Banjin	15.2689	59.5563	Yes	gi|598038954|ref|XM_007348788.1|	0	Auricularia subglabra TFB-10046 SS5	-	-	-	-	-	-	GO:0016810,GO:0016787	hydrolase activity, acting on carbon-nitrogen (but not peptide) bonds,hydrolase activity
Unigene525	Banjin	4.51074	58.8534	Yes	-	-	-	gi|598049011|ref|XP_007353878.1|	1.42e-54	Auricularia subglabra TFB-10046 SS5	-	-	-	GO:0005515	protein binding
Unigene526	Banjin	7.23644	57.8294	Yes	gi|598019369|ref|XM_007339835.1|	0	Auricularia subglabra TFB-10046 SS5	-	-	-	-	-	-	GO:0016772,GO:0016020	transferase activity, transferring phosphorus-containing groups,membrane
Unigene527	Banjin	4.66951	62.9044	Yes	gi|598015580|ref|XM_007338381.1|	0	Auricularia subglabra TFB-10046 SS5	-	-	-	-	-	-	-	-
Unigene528	Banjin	6.38285	57.4544	Yes	gi|598018069|ref|XM_007339438.1|	0	Auricularia subglabra TFB-10046 SS5	-	-	-	-	-	-	-	-
Unigene529	Banjin	1.95126	66.858	Yes	gi|598027614|ref|XM_007343118.1|	0	Auricularia subglabra TFB-10046 SS5	-	-	-	-	-	-	GO:0003824	catalytic activity
Unigene530	Banjin	6.12988	55.4974	Yes	gi|598052320|ref|XM_007355471.1|	1.21e-76	Auricularia subglabra TFB-10046 SS5	-	-	-	-	-	-	GO:0005975,GO:0005576,GO:0004553,GO:0030248	carbohydrate metabolic process,extracellular region,hydrolase activity, hydrolyzing O-glycosyl compounds,cellulose binding
Unigene531	Banjin	34.1956	54.9687	Yes	gi|598046564|ref|XM_007352593.1|	0	Auricularia subglabra TFB-10046 SS5	-	-	-	-	-	-	GO:0004012,GO:0000287,GO:0019829,GO:0016021,GO:0006812,GO:0015914,GO:0005524	phospholipid-translocating ATPase activity,magnesium ion binding,cation-transporting ATPase activity,integral component of membrane,cation transport,phospholipid transport,ATP binding
Unigene532	Banjin	4.17287	58.6303	Yes	gi|598052518|ref|XM_007355570.1|	0	Auricularia subglabra TFB-10046 SS5	-	-	-	-	-	-	GO:0051537	2 iron, 2 sulfur cluster binding
Unigene533	Banjin	1.09278	57.0842	Yes	gi|598038288|ref|XM_007348455.1|	1.07e-73	Auricularia subglabra TFB-10046 SS5	-	-	-	-	-	-	GO:0005515	protein binding
Unigene534	Banjin	1.94046	56.8067	Yes	gi|598016953|ref|XM_007339031.1|	0	Auricularia subglabra TFB-10046 SS5	-	-	-	-	-	-	GO:0006535	cysteine biosynthetic process from serine
Unigene535	Banjin	62.7899	54.6468	Yes	gi|322160574|gb|JF175168.1|	0	uncultured bacterium	-	-	-	-	-	-	-	-
Unigene536	Banjin	14.397	57.4598	Yes	gi|598014932|ref|XM_007338057.1|	0	Auricularia subglabra TFB-10046 SS5	-	-	-	-	-	-	GO:0005515	protein binding
Unigene537	Banjin	1.20297	66.266	Yes	gi|598049376|ref|XM_007353999.1|	0	Auricularia subglabra TFB-10046 SS5	-	-	-	-	-	-	-	-
Unigene538	Banjin	5.30422	57.604	Yes	gi|598017506|ref|XM_007339241.1|	0	Auricularia subglabra TFB-10046 SS5	-	-	-	-	-	-	GO:0005515	protein binding
Unigene539	Banjin	46.7581	55.4617	Yes	gi|598009890|ref|XM_007336672.1|	0	Auricularia subglabra TFB-10046 SS5	-	-	-	-	-	-	-	-
Unigene540	Banjin	7.36567	58.8941	Yes	gi|598039672|ref|XM_007349147.1|	0	Auricularia subglabra TFB-10046 SS5	-	-	-	-	-	-	GO:0006281,GO:0006284,GO:0003824	DNA repair,base-excision repair,catalytic activity
Unigene541	Banjin	9.9311	58.6968	Yes	gi|598047214|ref|XM_007352918.1|	3.79e-137	Auricularia subglabra TFB-10046 SS5	-	-	-	-	-	-	-	-
Unigene542	Banjin	1.12099	55.0991	Yes	gi|598021903|ref|XM_007340664.1|	0	Auricularia subglabra TFB-10046 SS5	-	-	-	-	-	-	GO:0008152,GO:0003824	metabolic process,catalytic activity
Unigene543	Banjin	6.86361	57.995	Yes	gi|598010376|ref|XM_007336799.1|	0	Auricularia subglabra TFB-10046 SS5	-	-	-	-	-	-	-	-
Unigene544	Banjin	21.3556	60.1796	Yes	gi|598019783|ref|XM_007339949.1|	0	Auricularia subglabra TFB-10046 SS5	-	-	-	-	-	-	-	-
Unigene545	Banjin	114.404	56.7708	Yes	gi|598014856|ref|XM_007338019.1|	0	Auricularia subglabra TFB-10046 SS5	-	-	-	-	-	-	GO:0006032,GO:0004553,GO:0005975,GO:0004568	chitin catabolic process,hydrolase activity, hydrolyzing O-glycosyl compounds,carbohydrate metabolic process,chitinase activity
Unigene546	Banjin	5.2302	55.4504	Yes	gi|598022838|ref|XM_007340990.1|	0	Auricularia subglabra TFB-10046 SS5	-	-	-	-	-	-	GO:0016787	hydrolase activity
Unigene547	Banjin	13.8153	60.2183	Yes	gi|598033570|ref|XM_007346096.1|	0	Auricularia subglabra TFB-10046 SS5	-	-	-	-	-	-	-	-
Unigene548	Banjin	28.4277	55.7962	Yes	gi|598011896|ref|XM_007337192.1|	2.02e-57	Auricularia subglabra TFB-10046 SS5	-	-	-	-	-	-	-	-
Unigene549	Banjin	50.3032	65.3934	Yes	gi|598031096|ref|XM_007344859.1|	0	Auricularia subglabra TFB-10046 SS5	-	-	-	-	-	-	GO:0003824,GO:0005975,GO:0030246,GO:0004553	catalytic activity,carbohydrate metabolic process,carbohydrate binding,hydrolase activity, hydrolyzing O-glycosyl compounds
Unigene550	Banjin	1.22471	59.8804	Yes	gi|598033948|ref|XM_007346285.1|	0	Auricularia subglabra TFB-10046 SS5	-	-	-	-	-	-	GO:0016620,GO:0005737,GO:0051287,GO:0055114,GO:0003991,GO:0006526	oxidoreductase activity, acting on the aldehyde or oxo group of donors, NAD or NADP as acceptor,cytoplasm,NAD binding,oxidation-reduction process,acetylglutamate kinase activity,arginine biosynthetic process
Unigene551	Banjin	10.7897	62.0144	Yes	gi|598015574|ref|XM_007338378.1|	0	Auricularia subglabra TFB-10046 SS5	-	-	-	-	-	-	GO:0042626	ATPase activity, coupled to transmembrane movement of substances
Unigene552	Banjin	6.42107	56.1453	Yes	gi|598053792|ref|XM_007356207.1|	0	Auricularia subglabra TFB-10046 SS5	-	-	-	-	-	-	GO:0016491,GO:0008152	oxidoreductase activity,metabolic process
Unigene553	Banjin	3.84215	64.4313	Yes	gi|598038538|ref|XM_007348580.1|	6.77e-98	Auricularia subglabra TFB-10046 SS5	-	-	-	-	-	-	-	-
Unigene554	Banjin	1.3439	53.7587	Yes	-	-	-	gi|598036835|ref|XP_007347790.1|	1.79e-94	Auricularia subglabra TFB-10046 SS5	-	-	-	-	-
Unigene555	Banjin	14.6932	61.4662	Yes	gi|598038878|ref|XM_007348750.1|	3.96e-34	Auricularia subglabra TFB-10046 SS5	-	-	-	-	-	-	-	-
Unigene556	Banjin	62.5551	57.1228	Yes	gi|598043336|ref|XM_007350979.1|	0	Auricularia subglabra TFB-10046 SS5	-	-	-	-	-	-	GO:0003824,GO:0008152	catalytic activity,metabolic process
Unigene557	Banjin	69.774	57.3661	Yes	gi|598054170|ref|XM_007356396.1|	0	Auricularia subglabra TFB-10046 SS5	-	-	-	-	-	-	GO:0005622,GO:0005215,GO:0006810	intracellular,transporter activity,transport
Unigene558	Banjin	1.0361	62.4531	No	-	-	-	-	-	-	-	-	-	-	-
Unigene559	Banjin	23.4303	59.277	Yes	-	-	-	gi|598049827|ref|XP_007354286.1|	1.16e-27	Auricularia subglabra TFB-10046 SS5	-	-	-	GO:0005515	protein binding
Unigene560	Banjin	1.26343	62.2527	Yes	gi|693582629|dbj|AB922508.1|	1.02e-08	Hyaloperonospora arabidopsidis Emoy2	-	-	-	-	-	-	GO:0003676,GO:0015074	nucleic acid binding,DNA integration
Unigene561	Banjin	9.10609	61.6892	Yes	gi|598050128|ref|XM_007354375.1|	6.14e-104	Auricularia subglabra TFB-10046 SS5	-	-	-	-	-	-	GO:0046872,GO:0003676	metal ion binding,nucleic acid binding
Unigene562	Banjin	1.5183	56.9743	Yes	gi|598022862|ref|XM_007340998.1|	2.1e-164	Auricularia subglabra TFB-10046 SS5	-	-	-	-	-	-	-	-
Unigene563	Banjin	2.16493	54.918	Yes	-	-	-	gi|598036273|ref|XP_007347509.1|	1.39e-97	Auricularia subglabra TFB-10046 SS5	-	-	-	GO:0005515	protein binding
Unigene564	Banjin	2.35222	63.8754	Yes	gi|598015470|ref|XM_007338326.1|	3.95e-55	Auricularia subglabra TFB-10046 SS5	-	-	-	-	-	-	-	-
Unigene565	Banjin	18.7447	58.408	Yes	gi|598022859|ref|XM_007340997.1|	0	Auricularia subglabra TFB-10046 SS5	-	-	-	-	-	-	GO:0006468,GO:0005524,GO:0016772,GO:0004672	protein phosphorylation,ATP binding,transferase activity, transferring phosphorus-containing groups,protein kinase activity
Unigene566	Banjin	5.47489	58.5278	Yes	gi|598024197|ref|XM_007341481.1|	0	Auricularia subglabra TFB-10046 SS5	-	-	-	-	-	-	GO:0055085	transmembrane transport
Unigene567	Banjin	10.4661	61.8145	Yes	gi|598047586|ref|XM_007353104.1|	0	Auricularia subglabra TFB-10046 SS5	-	-	-	-	-	-	GO:0005622,GO:0006886	intracellular,intracellular protein transport
Unigene568	Banjin	1.63101	56.0554	No	-	-	-	-	-	-	-	-	-	-	-
Unigene569	Banjin	37.8016	57.8287	Yes	gi|598012196|ref|XM_007337272.1|	0	Auricularia subglabra TFB-10046 SS5	-	-	-	-	-	-	-	-
Unigene570	Banjin	7.55292	66.4049	Yes	gi|598039710|ref|XM_007349166.1|	0	Auricularia subglabra TFB-10046 SS5	-	-	-	-	-	-	-	-
Unigene571	Banjin	1.36061	56.8273	Yes	gi|598053162|ref|XM_007355892.1|	0	Auricularia subglabra TFB-10046 SS5	-	-	-	-	-	-	-	-
Unigene572	Banjin	4.6516	55.2632	No	-	-	-	-	-	-	-	-	-	-	-
Unigene573	Banjin	3.5754	29.103	Yes	gi|449326973|gb|KC573037.1|	1.14e-104	Cantharellus cibarius	-	-	-	-	-	-	GO:0004519	endonuclease activity
Unigene574	Banjin	116.46	58.8278	Yes	gi|598039630|ref|XM_007349126.1|	0	Auricularia subglabra TFB-10046 SS5	-	-	-	-	-	-	-	-
Unigene575	Banjin	2.50348	59.1845	Yes	gi|598041448|ref|XM_007350035.1|	2.65e-102	Auricularia subglabra TFB-10046 SS5	-	-	-	-	-	-	GO:0003677,GO:0008270	DNA binding,zinc ion binding
Unigene576	Banjin	3.27256	56.62	Yes	gi|598043112|ref|XM_007350867.1|	2.55e-158	Auricularia subglabra TFB-10046 SS5	-	-	-	-	-	-	GO:0016772	transferase activity, transferring phosphorus-containing groups
Unigene577	Banjin	1.43279	51.619	Yes	-	-	-	gi|1024100353|gb|KZV91650.1|	4.89e-07	Exidia glandulosa HHB12029	-	-	-	-	-
Unigene578	Banjin	8.76368	53.0097	Yes	gi|598049234|ref|XM_007353928.1|	1.3e-66	Auricularia subglabra TFB-10046 SS5	-	-	-	-	-	-	-	-
Unigene579	Banjin	3.44118	64.9576	Yes	gi|598032348|ref|XM_007345485.1|	0	Auricularia subglabra TFB-10046 SS5	-	-	-	-	-	-	GO:0005643	nuclear pore
Unigene580	Banjin	1.52369	61.2056	Yes	gi|598008564|ref|XM_007336322.1|	0	Auricularia subglabra TFB-10046 SS5	-	-	-	-	-	-	GO:0005515	protein binding
Unigene581	Banjin	70.7361	58.8579	No	-	-	-	-	-	-	-	-	-	-	-
Unigene582	Banjin	1.45625	56.1299	Yes	gi|598016553|ref|XM_007338861.1|	0	Auricularia subglabra TFB-10046 SS5	-	-	-	-	-	-	GO:0003824,GO:0004556,GO:0005975,GO:0005509,GO:0043169	catalytic activity,alpha-amylase activity,carbohydrate metabolic process,calcium ion binding,cation binding
Unigene583	Banjin	6.20192	60.3952	Yes	gi|598028156|ref|XM_007343389.1|	0	Auricularia subglabra TFB-10046 SS5	-	-	-	-	-	-	GO:0016620,GO:0055114,GO:0016491,GO:0008152	oxidoreductase activity, acting on the aldehyde or oxo group of donors, NAD or NADP as acceptor,oxidation-reduction process,oxidoreductase activity,metabolic process
Unigene584	Banjin	1.20806	54.1756	Yes	gi|598024787|ref|XM_007341705.1|	6.49e-32	Auricularia subglabra TFB-10046 SS5	-	-	-	-	-	-	GO:0006457,GO:0003755	protein folding,peptidyl-prolyl cis-trans isomerase activity
Unigene585	Banjin	9.49271	58.5006	Yes	gi|598038006|ref|XM_007348314.1|	0	Auricularia subglabra TFB-10046 SS5	-	-	-	-	-	-	GO:0008171	O-methyltransferase activity
Unigene586	Banjin	2.9644	62.3153	Yes	gi|598053038|ref|XM_007355830.1|	1.12e-55	Auricularia subglabra TFB-10046 SS5	-	-	-	-	-	-	GO:0003677,GO:0005524	DNA binding,ATP binding
Unigene587	Banjin	1.62817	59.6955	Yes	gi|598050846|ref|XM_007354734.1|	0	Auricularia subglabra TFB-10046 SS5	-	-	-	-	-	-	GO:0055085	transmembrane transport
Unigene588	Banjin	2.56928	60.8756	Yes	gi|598046168|ref|XM_007352395.1|	0	Auricularia subglabra TFB-10046 SS5	-	-	-	-	-	-	-	-
Unigene589	Banjin	6.14907	61.4781	Yes	gi|598025668|ref|XM_007342145.1|	0	Auricularia subglabra TFB-10046 SS5	-	-	-	-	-	-	GO:0005515	protein binding
Unigene590	Banjin	1.55067	63.0435	No	-	-	-	-	-	-	-	-	-	-	-
Unigene591	Banjin	23.3842	58.4501	Yes	gi|598010148|ref|XM_007336738.1|	0	Auricularia subglabra TFB-10046 SS5	-	-	-	-	-	-	GO:0004386,GO:0008026,GO:0005524,GO:0003676	helicase activity,ATP-dependent helicase activity,ATP binding,nucleic acid binding
Unigene592	Banjin	20.0393	50.2335	Yes	gi|598014842|ref|XM_007338012.1|	0	Auricularia subglabra TFB-10046 SS5	-	-	-	-	-	-	GO:0005524	ATP binding
Unigene593	Banjin	5.09776	56.0562	Yes	gi|598019067|ref|XM_007339752.1|	0	Auricularia subglabra TFB-10046 SS5	-	-	-	-	-	-	GO:0006415,GO:0003747	translational termination,translation release factor activity
Unigene594	Banjin	3.1141	60.0601	Yes	gi|598016386|ref|XM_007338781.1|	0	Auricularia subglabra TFB-10046 SS5	-	-	-	-	-	-	GO:0005515	protein binding
Unigene595	Banjin	3.85228	61.3091	Yes	gi|598017543|ref|XM_007339255.1|	0	Auricularia subglabra TFB-10046 SS5	-	-	-	-	-	-	GO:0032777,GO:0035267	Piccolo NuA4 histone acetyltransferase complex,NuA4 histone acetyltransferase complex
Unigene596	Banjin	7.74193	60.1594	Yes	gi|598045940|ref|XM_007352281.1|	1.96e-09	Auricularia subglabra TFB-10046 SS5	-	-	-	-	-	-	-	-
Unigene597	Banjin	8.48497	56.6185	Yes	gi|598021172|ref|XM_007340385.1|	4.24e-63	Auricularia subglabra TFB-10046 SS5	-	-	-	-	-	-	-	-
Unigene598	Banjin	1.31299	57.0946	Yes	gi|598017677|ref|XM_007339301.1|	0	Auricularia subglabra TFB-10046 SS5	-	-	-	-	-	-	GO:0007067,GO:0007017,GO:0005869	mitotic nuclear division,microtubule-based process,dynactin complex
Unigene599	Banjin	1.1388	54.0336	Yes	gi|598017484|ref|XM_007339233.1|	0	Auricularia subglabra TFB-10046 SS5	-	-	-	-	-	-	GO:0005634	nucleus
Unigene600	Banjin	1.75544	55.5162	Yes	gi|598021059|ref|XM_007340339.1|	5.75e-100	Auricularia subglabra TFB-10046 SS5	-	-	-	-	-	-	GO:0004672,GO:0016772,GO:0006468,GO:0005524	protein kinase activity,transferase activity, transferring phosphorus-containing groups,protein phosphorylation,ATP binding
Unigene601	Banjin	61.8122	55.8684	Yes	gi|598017979|ref|XM_007339407.1|	0	Auricularia subglabra TFB-10046 SS5	-	-	-	-	-	-	GO:0017108,GO:0033567,GO:0043142	5'-flap endonuclease activity,DNA replication, Okazaki fragment processing,single-stranded DNA-dependent ATPase activity
Unigene602	Banjin	2.6725	55.5634	Yes	gi|598038066|ref|XM_007348344.1|	0	Auricularia subglabra TFB-10046 SS5	-	-	-	-	-	-	-	-
Unigene603	Banjin	9.42461	57.8089	Yes	gi|598039330|ref|XM_007348976.1|	0	Auricularia subglabra TFB-10046 SS5	-	-	-	-	-	-	-	-
Unigene604	Banjin	37.3677	59.3291	Yes	gi|598048302|ref|XM_007353462.1|	0	Auricularia subglabra TFB-10046 SS5	-	-	-	-	-	-	GO:0002098,GO:0008033,GO:0050660	tRNA wobble uridine modification,tRNA processing,flavin adenine dinucleotide binding
Unigene605	Banjin	54.7156	59.0164	Yes	gi|598012022|ref|XM_007337224.1|	3.06e-138	Auricularia subglabra TFB-10046 SS5	-	-	-	-	-	-	GO:0003677,GO:0046982,GO:0005634,GO:0006334,GO:0000786	DNA binding,protein heterodimerization activity,nucleus,nucleosome assembly,nucleosome
Unigene606	Banjin	2.01727	57.1076	Yes	gi|598013578|ref|XM_007337630.1|	0	Auricularia subglabra TFB-10046 SS5	-	-	-	-	-	-	GO:0006888,GO:0000139,GO:0016021,GO:0005801	ER to Golgi vesicle-mediated transport,Golgi membrane,integral component of membrane,cis-Golgi network
Unigene607	Banjin	7.71283	57.8118	Yes	gi|598025060|ref|XM_007341841.1|	0	Auricularia subglabra TFB-10046 SS5	-	-	-	-	-	-	-	-
Unigene608	Banjin	2.72394	61.2167	Yes	gi|598055152|ref|XM_007356887.1|	2.23e-32	Auricularia subglabra TFB-10046 SS5	-	-	-	-	-	-	GO:0005515	protein binding
Unigene609	Banjin	1.4949	55.3371	No	-	-	-	-	-	-	-	-	-	-	-
Unigene610	Banjin	4.09006	64.4444	Yes	gi|598027922|ref|XM_007343272.1|	0	Auricularia subglabra TFB-10046 SS5	-	-	-	-	-	-	GO:0005975,GO:0016810,GO:0003824	carbohydrate metabolic process,hydrolase activity, acting on carbon-nitrogen (but not peptide) bonds,catalytic activity
Unigene611	Banjin	10.1518	57.3842	Yes	gi|598048564|ref|XM_007353593.1|	0	Auricularia subglabra TFB-10046 SS5	-	-	-	-	-	-	GO:0005524,GO:0000166,GO:0017111,GO:0016887	ATP binding,nucleotide binding,nucleoside-triphosphatase activity,ATPase activity
Unigene612	Banjin	10.6945	59.7973	Yes	gi|598045462|ref|XM_007352042.1|	1.04e-118	Auricularia subglabra TFB-10046 SS5	-	-	-	-	-	-	GO:0004857,GO:0045980,GO:0005739	enzyme inhibitor activity,negative regulation of nucleotide metabolic process,mitochondrion
Unigene613	Banjin	1.40974	68.6313	Yes	gi|598031040|ref|XM_007344831.1|	0	Auricularia subglabra TFB-10046 SS5	-	-	-	-	-	-	-	-
Unigene614	Banjin	22.0694	55.7491	No	-	-	-	-	-	-	-	-	-	-	-
Unigene615	Banjin	2.75919	62.3415	No	-	-	-	-	-	-	-	-	-	-	-
Unigene616	Banjin	5.48365	57.3836	Yes	gi|598048150|ref|XM_007353386.1|	3.08e-79	Auricularia subglabra TFB-10046 SS5	-	-	-	-	-	-	GO:0004814,GO:0004812,GO:0000166,GO:0006420,GO:0006418,GO:0005524	arginine-tRNA ligase activity,aminoacyl-tRNA ligase activity,nucleotide binding,arginyl-tRNA aminoacylation,tRNA aminoacylation for protein translation,ATP binding
Unigene617	Banjin	2.23544	62.1956	Yes	gi|598022877|ref|XM_007341003.1|	0	Auricularia subglabra TFB-10046 SS5	-	-	-	-	-	-	GO:0042729,GO:0072686,GO:0030472	DASH complex,mitotic spindle,mitotic spindle organization in nucleus
Unigene618	Banjin	4.16337	54.9651	Yes	gi|598021511|ref|XM_007340514.1|	0	Auricularia subglabra TFB-10046 SS5	-	-	-	-	-	-	GO:0003824,GO:0005975,GO:0030246	catalytic activity,carbohydrate metabolic process,carbohydrate binding
Unigene619	Banjin	18.7272	67.0282	Yes	gi|598044554|ref|XM_007351588.1|	3.77e-117	Auricularia subglabra TFB-10046 SS5	-	-	-	-	-	-	GO:0005524,GO:0006468,GO:0004672,GO:0016772	ATP binding,protein phosphorylation,protein kinase activity,transferase activity, transferring phosphorus-containing groups
Unigene620	Banjin	69.8494	58.482	Yes	gi|598026884|ref|XM_007342753.1|	0	Auricularia subglabra TFB-10046 SS5	-	-	-	-	-	-	GO:0003924,GO:0005525	GTPase activity,GTP binding
Unigene621	Banjin	34.8214	57.6572	Yes	gi|598016055|ref|XM_007338618.1|	0	Auricularia subglabra TFB-10046 SS5	-	-	-	-	-	-	GO:0005515	protein binding
Unigene622	Banjin	49.7895	62.127	Yes	gi|598027442|ref|XM_007343032.1|	0	Auricularia subglabra TFB-10046 SS5	-	-	-	-	-	-	-	-
Unigene623	Banjin	7.66824	71.8459	Yes	gi|598024741|ref|XM_007341682.1|	9.48e-20	Auricularia subglabra TFB-10046 SS5	-	-	-	-	-	-	-	-
Unigene624	Banjin	2.05632	57.9304	Yes	gi|598024208|ref|XM_007341485.1|	0	Auricularia subglabra TFB-10046 SS5	-	-	-	-	-	-	GO:0005839,GO:0004298,GO:0051603,GO:0004175	proteasome core complex,threonine-type endopeptidase activity,proteolysis involved in cellular protein catabolic process,endopeptidase activity
Unigene625	Banjin	1.94143	61.5673	Yes	gi|598029160|ref|XM_007343891.1|	0	Auricularia subglabra TFB-10046 SS5	-	-	-	-	-	-	GO:0004615,GO:0003824,GO:0008152,GO:0005737,GO:0019307	phosphomannomutase activity,catalytic activity,metabolic process,cytoplasm,mannose biosynthetic process
Unigene626	Banjin	22.9566	61.4035	Yes	gi|598032764|ref|XM_007345693.1|	0	Auricularia subglabra TFB-10046 SS5	-	-	-	-	-	-	GO:0003677,GO:0006352	DNA binding,DNA-templated transcription, initiation
Unigene627	Banjin	10.4588	59.7146	Yes	gi|598016069|ref|XM_007338625.1|	0	Auricularia subglabra TFB-10046 SS5	-	-	-	-	-	-	GO:0005737,GO:0016788,GO:0019478	cytoplasm,hydrolase activity, acting on ester bonds,D-amino acid catabolic process
Unigene628	Banjin	1.60325	54.7847	Yes	gi|598047282|ref|XM_007352952.1|	5.58e-152	Auricularia subglabra TFB-10046 SS5	-	-	-	-	-	-	GO:0016491,GO:0016747,GO:0055114,GO:0008270	oxidoreductase activity,transferase activity, transferring acyl groups other than amino-acyl groups,oxidation-reduction process,zinc ion binding
Unigene629	Banjin	3.30143	57.7642	Yes	gi|598026302|ref|XM_007342462.1|	6.93e-92	Auricularia subglabra TFB-10046 SS5	-	-	-	-	-	-	GO:0005515	protein binding
Unigene630	Banjin	3.93636	56.9641	Yes	gi|598037614|ref|XM_007348118.1|	0	Auricularia subglabra TFB-10046 SS5	-	-	-	-	-	-	GO:0055114,GO:0016491,GO:0010181,GO:0042602	oxidation-reduction process,oxidoreductase activity,FMN binding,riboflavin reductase (NADPH) activity
Unigene631	Banjin	1.51169	64.0675	Yes	gi|598028024|ref|XM_007343323.1|	0	Auricularia subglabra TFB-10046 SS5	-	-	-	-	-	-	-	-
Unigene632	Banjin	26.2502	60.1104	Yes	gi|598025668|ref|XM_007342145.1|	0	Auricularia subglabra TFB-10046 SS5	-	-	-	-	-	-	GO:0005515	protein binding
Unigene633	Banjin	3.91357	57.394	Yes	gi|598046488|ref|XM_007352555.1|	2.22e-16	Auricularia subglabra TFB-10046 SS5	-	-	-	-	-	-	-	-
Unigene634	Banjin	33.1781	57.4866	Yes	gi|598040774|ref|XM_007349698.1|	0	Auricularia subglabra TFB-10046 SS5	-	-	-	-	-	-	GO:0051082,GO:0005524,GO:0044267,GO:0006457	unfolded protein binding,ATP binding,cellular protein metabolic process,protein folding
Unigene635	Banjin	1.50514	52.6836	Yes	gi|598029134|ref|XM_007343878.1|	7.8e-08	Auricularia subglabra TFB-10046 SS5	-	-	-	-	-	-	-	-
Unigene636	Banjin	2.94601	62.459	Yes	gi|598021529|ref|XM_007340520.1|	2.31e-93	Auricularia subglabra TFB-10046 SS5	-	-	-	-	-	-	-	-
Unigene637	Banjin	21.5146	57.9977	Yes	gi|598026940|ref|XM_007342781.1|	0	Auricularia subglabra TFB-10046 SS5	-	-	-	-	-	-	GO:0016491,GO:0008152,GO:0016620,GO:0055114	oxidoreductase activity,metabolic process,oxidoreductase activity, acting on the aldehyde or oxo group of donors, NAD or NADP as acceptor,oxidation-reduction process
Unigene638	Banjin	3.10263	54.1705	Yes	-	-	-	gi|168047452|ref|XP_001776184.1|	2.09e-41	Physcomitrella patens	-	-	-	GO:0016772,GO:0006468,GO:0005524,GO:0004672,GO:0004674	transferase activity, transferring phosphorus-containing groups,protein phosphorylation,ATP binding,protein kinase activity,protein serine/threonine kinase activity
Unigene639	Banjin	1.20419	58.2711	Yes	gi|598017194|ref|XM_007339123.1|	0	Auricularia subglabra TFB-10046 SS5	-	-	-	-	-	-	-	-
Unigene640	Banjin	10.4904	60.2222	Yes	gi|598023980|ref|XM_007341401.1|	0	Auricularia subglabra TFB-10046 SS5	-	-	-	-	-	-	GO:0005525	GTP binding
Unigene641	Banjin	19.0246	62.9738	Yes	gi|598053648|ref|XM_007356135.1|	0	Auricularia subglabra TFB-10046 SS5	-	-	-	-	-	-	GO:0005515	protein binding
Unigene642	Banjin	2.20451	60.9873	Yes	gi|598033500|ref|XM_007346061.1|	0	Auricularia subglabra TFB-10046 SS5	-	-	-	-	-	-	GO:0005488	binding
Unigene643	Banjin	1.51178	62.046	Yes	gi|598053006|ref|XM_007355814.1|	0	Auricularia subglabra TFB-10046 SS5	-	-	-	-	-	-	-	-
Unigene644	Banjin	4.69818	57.83	Yes	gi|598021864|ref|XM_007340648.1|	0	Auricularia subglabra TFB-10046 SS5	-	-	-	-	-	-	GO:0017111,GO:0005524,GO:0000166,GO:0016887	nucleoside-triphosphatase activity,ATP binding,nucleotide binding,ATPase activity
Unigene645	Banjin	3.85752	56.3846	Yes	-	-	-	gi|1024105947|gb|KZV97155.1|	6.52e-49	Exidia glandulosa HHB12029	-	-	-	-	-
Unigene646	Banjin	26.4161	59.9533	Yes	gi|598028060|ref|XM_007343341.1|	0	Auricularia subglabra TFB-10046 SS5	-	-	-	-	-	-	GO:0005515	protein binding
Unigene647	Banjin	54.8793	58.3977	Yes	gi|598023966|ref|XM_007341396.1|	0	Auricularia subglabra TFB-10046 SS5	-	-	-	-	-	-	GO:0016787,GO:0006464,GO:0000139,GO:0004382	hydrolase activity,cellular protein modification process,Golgi membrane,guanosine-diphosphatase activity
Unigene648	Banjin	2.31737	67.0851	Yes	gi|598038972|ref|XM_007348797.1|	0	Auricularia subglabra TFB-10046 SS5	-	-	-	-	-	-	-	-
Unigene649	Banjin	14.4489	57.0353	Yes	gi|598017965|ref|XM_007339402.1|	0	Auricularia subglabra TFB-10046 SS5	-	-	-	-	-	-	GO:0016491,GO:0046872,GO:0055114	oxidoreductase activity,metal ion binding,oxidation-reduction process
Unigene650	Banjin	5.12831	61.6155	Yes	gi|598033286|ref|XM_007345954.1|	0	Auricularia subglabra TFB-10046 SS5	-	-	-	-	-	-	GO:0005743,GO:0006744	mitochondrial inner membrane,ubiquinone biosynthetic process
Unigene651	Banjin	5.81848	61.7933	Yes	gi|598033452|ref|XM_007346037.1|	0	Auricularia subglabra TFB-10046 SS5	-	-	-	-	-	-	GO:0005737,GO:0005852,GO:0003743,GO:0005515	cytoplasm,eukaryotic translation initiation factor 3 complex,translation initiation factor activity,protein binding
Unigene652	Banjin	10.7388	63.9442	Yes	gi|598054506|ref|XM_007356564.1|	0	Auricularia subglabra TFB-10046 SS5	-	-	-	-	-	-	GO:0004190,GO:0006508	aspartic-type endopeptidase activity,proteolysis
Unigene653	Banjin	7.62827	63.0092	Yes	gi|598027972|ref|XM_007343297.1|	0	Auricularia subglabra TFB-10046 SS5	-	-	-	-	-	-	GO:0006468,GO:0016772,GO:0004672,GO:0005524	protein phosphorylation,transferase activity, transferring phosphorus-containing groups,protein kinase activity,ATP binding
Unigene654	Banjin	5.1941	56.7911	Yes	gi|598033266|ref|XM_007345944.1|	2.33e-99	Auricularia subglabra TFB-10046 SS5	-	-	-	-	-	-	GO:0004553,GO:0005975	hydrolase activity, hydrolyzing O-glycosyl compounds,carbohydrate metabolic process
Unigene655	Banjin	1.98171	62.2162	Yes	gi|598021227|ref|XM_007340406.1|	3.55e-74	Auricularia subglabra TFB-10046 SS5	-	-	-	-	-	-	-	-
Unigene656	Banjin	2.00023	65.054	Yes	gi|598022525|ref|XM_007340882.1|	0	Auricularia subglabra TFB-10046 SS5	-	-	-	-	-	-	GO:0009058	biosynthetic process
Unigene657	Banjin	8.01705	58.7244	Yes	gi|598051862|ref|XM_007355242.1|	9.9e-102	Auricularia subglabra TFB-10046 SS5	-	-	-	-	-	-	-	-
Unigene658	Banjin	2.16256	55.5608	Yes	gi|598040784|ref|XM_007349703.1|	8.9e-44	Auricularia subglabra TFB-10046 SS5	-	-	-	-	-	-	-	-
Unigene659	Banjin	3.72563	65.0317	Yes	gi|598023126|ref|XM_007341089.1|	0	Auricularia subglabra TFB-10046 SS5	-	-	-	-	-	-	-	-
Unigene660	Banjin	136.638	57.7181	Yes	gi|598025334|ref|XM_007341978.1|	0	Auricularia subglabra TFB-10046 SS5	-	-	-	-	-	-	GO:0003735,GO:0005840,GO:0005622,GO:0006412	structural constituent of ribosome,ribosome,intracellular,translation
Unigene661	Banjin	31.4936	63.6925	Yes	gi|598025430|ref|XM_007342026.1|	0	Auricularia subglabra TFB-10046 SS5	-	-	-	-	-	-	GO:0005515	protein binding
Unigene662	Banjin	10.3736	63.378	Yes	gi|598040120|ref|XM_007349371.1|	0	Auricularia subglabra TFB-10046 SS5	-	-	-	-	-	-	GO:0005515	protein binding
Unigene663	Banjin	26.9702	61.7047	Yes	gi|598022551|ref|XM_007340891.1|	0	Auricularia subglabra TFB-10046 SS5	-	-	-	-	-	-	-	-
Unigene664	Banjin	6.87763	58.6599	Yes	gi|598049024|ref|XM_007353823.1|	0	Auricularia subglabra TFB-10046 SS5	-	-	-	-	-	-	GO:0004100,GO:0006031,GO:0016758	chitin synthase activity,chitin biosynthetic process,transferase activity, transferring hexosyl groups
Unigene665	Banjin	1.00093	57.5195	No	-	-	-	-	-	-	-	-	-	-	-
Unigene666	Banjin	2.46996	56.4776	Yes	gi|598025480|ref|XM_007342051.1|	0	Auricularia subglabra TFB-10046 SS5	-	-	-	-	-	-	GO:0003824,GO:0009058,GO:0030170	catalytic activity,biosynthetic process,pyridoxal phosphate binding
Unigene667	Banjin	4.76487	56.2613	Yes	gi|598026328|ref|XM_007342475.1|	6.47e-130	Auricularia subglabra TFB-10046 SS5	-	-	-	-	-	-	-	-
Unigene668	Banjin	93.9335	62.1275	Yes	gi|598008936|ref|XM_007336421.1|	0	Auricularia subglabra TFB-10046 SS5	-	-	-	-	-	-	GO:0003824,GO:0005975,GO:0016810	catalytic activity,carbohydrate metabolic process,hydrolase activity, acting on carbon-nitrogen (but not peptide) bonds
Unigene669	Banjin	34.6516	57.1193	Yes	gi|598020035|ref|XM_007340016.1|	0	Auricularia subglabra TFB-10046 SS5	-	-	-	-	-	-	-	-
Unigene670	Banjin	27.3975	58.3987	Yes	gi|598021561|ref|XM_007340533.1|	0	Auricularia subglabra TFB-10046 SS5	-	-	-	-	-	-	GO:0003824,GO:0030246,GO:0005975	catalytic activity,carbohydrate binding,carbohydrate metabolic process
Unigene671	Banjin	3.99749	61.8086	Yes	gi|598050374|ref|XM_007354498.1|	4.17e-77	Auricularia subglabra TFB-10046 SS5	-	-	-	-	-	-	-	-
Unigene672	Banjin	1.45403	66.2371	Yes	gi|598039500|ref|XM_007349061.1|	1.09e-21	Auricularia subglabra TFB-10046 SS5	-	-	-	-	-	-	-	-
Unigene673	Banjin	10.1047	56.4337	Yes	gi|598011876|ref|XM_007337187.1|	0	Auricularia subglabra TFB-10046 SS5	-	-	-	-	-	-	-	-
Unigene674	Banjin	10.2998	54.8264	Yes	gi|598043308|ref|XM_007350965.1|	0	Auricularia subglabra TFB-10046 SS5	-	-	-	-	-	-	GO:0000160,GO:0016020,GO:0006355,GO:0007165,GO:0004871,GO:0016772,GO:0000155,GO:0016021,GO:0005524,GO:0000156,GO:0016310	phosphorelay signal transduction system,membrane,regulation of transcription, DNA-templated,signal transduction,signal transducer activity,transferase activity, transferring phosphorus-containing groups,phosphorelay sensor kinase activity,integral component of membrane,ATP binding,phosphorelay response regulator activity,phosphorylation
Unigene675	Banjin	1.60781	63.2715	Yes	gi|598013562|ref|XM_007337626.1|	0	Auricularia subglabra TFB-10046 SS5	-	-	-	-	-	-	GO:0004177,GO:0008235,GO:0006508	aminopeptidase activity,metalloexopeptidase activity,proteolysis
Unigene676	Banjin	231.371	58.1395	Yes	gi|598027908|ref|XM_007343265.1|	1.53e-161	Auricularia subglabra TFB-10046 SS5	-	-	-	-	-	-	GO:0006412,GO:0003735,GO:0005840,GO:0005622	translation,structural constituent of ribosome,ribosome,intracellular
Unigene677	Banjin	2.22063	62.5442	Yes	gi|598009034|ref|XM_007336448.1|	0	Auricularia subglabra TFB-10046 SS5	-	-	-	-	-	-	GO:0016020	membrane
Unigene678	Banjin	30.6883	60.2927	Yes	gi|598016736|ref|XM_007338942.1|	0	Auricularia subglabra TFB-10046 SS5	-	-	-	-	-	-	GO:0016459,GO:0051015,GO:0003774,GO:0005524,GO:0005515	myosin complex,actin filament binding,motor activity,ATP binding,protein binding
Unigene679	Banjin	51.1721	56.8591	Yes	gi|598027620|ref|XM_007343121.1|	0	Auricularia subglabra TFB-10046 SS5	-	-	-	-	-	-	GO:0050660,GO:0008812,GO:0016614,GO:0055114,GO:0006066	flavin adenine dinucleotide binding,choline dehydrogenase activity,oxidoreductase activity, acting on CH-OH group of donors,oxidation-reduction process,alcohol metabolic process
Unigene680	Banjin	1.04658	61.1462	Yes	gi|598037432|ref|XM_007348027.1|	1.15e-138	Auricularia subglabra TFB-10046 SS5	-	-	-	-	-	-	GO:0016787	hydrolase activity
Unigene681	Banjin	48.0519	57.9053	Yes	gi|598018506|ref|XM_007339585.1|	0	Auricularia subglabra TFB-10046 SS5	-	-	-	-	-	-	GO:0032313,GO:0005097	without function,without function
Unigene682	Banjin	69.715	62.1338	Yes	gi|598046192|ref|XM_007352407.1|	0	Auricularia subglabra TFB-10046 SS5	-	-	-	-	-	-	-	-
Unigene683	Banjin	1.3819	60.6552	Yes	gi|598013470|ref|XM_007337603.1|	0	Auricularia subglabra TFB-10046 SS5	-	-	-	-	-	-	GO:0006284,GO:0016787,GO:0003824,GO:0019104,GO:0006281	base-excision repair,hydrolase activity,catalytic activity,DNA N-glycosylase activity,DNA repair
Unigene684	Banjin	5.05248	60.9023	Yes	gi|598042752|ref|XM_007350687.1|	0	Auricularia subglabra TFB-10046 SS5	-	-	-	-	-	-	GO:0005515	protein binding
Unigene685	Banjin	1.90608	60.5514	Yes	gi|598015000|ref|XM_007338091.1|	0	Auricularia subglabra TFB-10046 SS5	-	-	-	-	-	-	GO:0005515	protein binding
Unigene686	Banjin	33.0096	63.3133	Yes	gi|598046432|ref|XM_007352527.1|	0	Auricularia subglabra TFB-10046 SS5	-	-	-	-	-	-	-	-
Unigene687	Banjin	4.3514	65.0699	Yes	gi|598044236|ref|XM_007351429.1|	1.35e-110	Auricularia subglabra TFB-10046 SS5	-	-	-	-	-	-	-	-
Unigene688	Banjin	3.2853	59.5752	Yes	gi|598031162|ref|XM_007344892.1|	0	Auricularia subglabra TFB-10046 SS5	-	-	-	-	-	-	GO:0005975,GO:0008152,GO:0016758,GO:0030259	carbohydrate metabolic process,metabolic process,transferase activity, transferring hexosyl groups,lipid glycosylation
Unigene689	Banjin	2.84651	64.8481	Yes	gi|598020891|ref|XM_007340276.1|	0	Auricularia subglabra TFB-10046 SS5	-	-	-	-	-	-	GO:0016772,GO:0004674,GO:0006468,GO:0004672,GO:0005524,GO:0007094	transferase activity, transferring phosphorus-containing groups,protein serine/threonine kinase activity,protein phosphorylation,protein kinase activity,ATP binding,mitotic spindle assembly checkpoint
Unigene690	Banjin	17.3831	58.011	Yes	gi|598013068|ref|XM_007337496.1|	1.68e-160	Auricularia subglabra TFB-10046 SS5	-	-	-	-	-	-	-	-
Unigene691	Banjin	1.41934	59.6016	Yes	gi|598027150|ref|XM_007342886.1|	0	Auricularia subglabra TFB-10046 SS5	-	-	-	-	-	-	GO:0050660,GO:0006066,GO:0016614,GO:0008812,GO:0055114	flavin adenine dinucleotide binding,alcohol metabolic process,oxidoreductase activity, acting on CH-OH group of donors,choline dehydrogenase activity,oxidation-reduction process
Unigene692	Banjin	5.66056	57.1588	Yes	gi|598014798|ref|XM_007337990.1|	0	Auricularia subglabra TFB-10046 SS5	-	-	-	-	-	-	GO:0016772,GO:0005515,GO:0004672,GO:0004674,GO:0006468,GO:0005524	transferase activity, transferring phosphorus-containing groups,protein binding,protein kinase activity,protein serine/threonine kinase activity,protein phosphorylation,ATP binding
Unigene693	Banjin	2.31559	61.8519	Yes	gi|598018603|ref|XM_007339617.1|	0	Auricularia subglabra TFB-10046 SS5	-	-	-	-	-	-	-	-
Unigene694	Banjin	4.48291	62.3195	Yes	gi|598032688|ref|XM_007345655.1|	0	Auricularia subglabra TFB-10046 SS5	-	-	-	-	-	-	-	-
Unigene695	Banjin	1.5916	61.9141	No	-	-	-	-	-	-	-	-	-	-	-
Unigene696	Banjin	8.14546	59.3696	Yes	gi|598045792|ref|XM_007352207.1|	0	Auricularia subglabra TFB-10046 SS5	-	-	-	-	-	-	GO:0006508,GO:0005618,GO:0016020,GO:0004252	proteolysis,cell wall,membrane,serine-type endopeptidase activity
Unigene697	Banjin	53.474	54.7531	Yes	gi|598009550|ref|XM_007336585.1|	0	Auricularia subglabra TFB-10046 SS5	-	-	-	-	-	-	GO:0005634,GO:0003677,GO:0006355,GO:0003700	nucleus,DNA binding,regulation of transcription, DNA-templated,transcription factor activity, sequence-specific DNA binding
Unigene698	Banjin	9.55068	53.2403	Yes	gi|598041734|ref|XM_007350178.1|	1.12e-26	Auricularia subglabra TFB-10046 SS5	-	-	-	-	-	-	-	-
Unigene699	Banjin	18.8069	58.3838	Yes	gi|598045980|ref|XM_007352301.1|	0	Auricularia subglabra TFB-10046 SS5	-	-	-	-	-	-	GO:0006465,GO:0016021,GO:0005787,GO:0008233	signal peptide processing,integral component of membrane,signal peptidase complex,peptidase activity
Unigene700	Banjin	52.5113	54.1788	Yes	gi|598030936|ref|XM_007344779.1|	1.2e-175	Auricularia subglabra TFB-10046 SS5	-	-	-	-	-	-	-	-
Unigene701	Banjin	37.5697	59.6893	Yes	gi|598021578|ref|XM_007340540.1|	0	Auricularia subglabra TFB-10046 SS5	-	-	-	-	-	-	GO:0030126,GO:0030117,GO:0005515,GO:0006886,GO:0005198,GO:0016192	COPI vesicle coat,membrane coat,protein binding,intracellular protein transport,structural molecule activity,vesicle-mediated transport
Unigene702	Banjin	6.54836	54.5958	Yes	gi|162463827|ref|NM_001111959.1|	0	Zea mays	-	-	-	-	-	-	-	-
Unigene703	Banjin	8.46298	64.2899	Yes	gi|598048608|ref|XM_007353615.1|	3.27e-93	Auricularia subglabra TFB-10046 SS5	-	-	-	-	-	-	GO:0003676,GO:0046872	nucleic acid binding,metal ion binding
Unigene704	Banjin	3.08432	58.1138	Yes	gi|598018027|ref|XM_007339424.1|	0	Auricularia subglabra TFB-10046 SS5	-	-	-	-	-	-	GO:0003899,GO:0006351	DNA-directed 5'-3' RNA polymerase activity,transcription, DNA-templated
Unigene705	Banjin	5.84428	60.3008	Yes	gi|598029778|ref|XM_007344200.1|	0	Auricularia subglabra TFB-10046 SS5	-	-	-	-	-	-	GO:0008152,GO:0003824	metabolic process,catalytic activity
Unigene706	Banjin	3.79299	52.3849	Yes	gi|598016382|ref|XM_007338779.1|	0	Auricularia subglabra TFB-10046 SS5	-	-	-	-	-	-	GO:0004416,GO:0008270,GO:0016787,GO:0006750	hydroxyacylglutathione hydrolase activity,zinc ion binding,hydrolase activity,glutathione biosynthetic process
Unigene707	Banjin	4.77012	57.9828	Yes	gi|598027636|ref|XM_007343129.1|	8.74e-159	Auricularia subglabra TFB-10046 SS5	-	-	-	-	-	-	-	-
Unigene708	Banjin	24.9326	59.4526	Yes	gi|598010120|ref|XM_007336731.1|	0	Auricularia subglabra TFB-10046 SS5	-	-	-	-	-	-	-	-
Unigene709	Banjin	2.66138	63.4506	Yes	gi|598027086|ref|XM_007342854.1|	0	Auricularia subglabra TFB-10046 SS5	-	-	-	-	-	-	GO:0004527,GO:0003676	exonuclease activity,nucleic acid binding
Unigene710	Banjin	21.5377	56.6858	Yes	gi|598041198|ref|XM_007349910.1|	1.9e-94	Auricularia subglabra TFB-10046 SS5	-	-	-	-	-	-	-	-
Unigene711	Banjin	2.07345	57.8571	Yes	gi|598037666|ref|XM_007348144.1|	0	Auricularia subglabra TFB-10046 SS5	-	-	-	-	-	-	GO:0005515	protein binding
Unigene712	Banjin	30.0378	66.09	Yes	gi|598043166|ref|XM_007350894.1|	0	Auricularia subglabra TFB-10046 SS5	-	-	-	-	-	-	GO:0038032	termination of G-protein coupled receptor signaling pathway
Unigene713	Banjin	5.2855	61.3761	Yes	gi|598027022|ref|XM_007342822.1|	0	Auricularia subglabra TFB-10046 SS5	-	-	-	-	-	-	GO:0000062	fatty-acyl-CoA binding
Unigene714	Banjin	1.6178	60.8625	Yes	gi|598018330|ref|XM_007339526.1|	0	Auricularia subglabra TFB-10046 SS5	-	-	-	-	-	-	GO:0016021	integral component of membrane
Unigene715	Banjin	10.3846	60.8484	Yes	gi|598054442|ref|XM_007356532.1|	0	Auricularia subglabra TFB-10046 SS5	-	-	-	-	-	-	GO:0016998	cell wall macromolecule catabolic process
Unigene716	Banjin	1.13563	58.0755	Yes	gi|598028300|ref|XM_007343461.1|	0	Auricularia subglabra TFB-10046 SS5	-	-	-	-	-	-	GO:0003676,GO:0008270	nucleic acid binding,zinc ion binding
Unigene717	Banjin	2.38194	61.0473	Yes	gi|598036750|ref|XM_007347686.1|	0	Auricularia subglabra TFB-10046 SS5	-	-	-	-	-	-	GO:0003743,GO:0005525,GO:0003924,GO:0006413,GO:0005622	translation initiation factor activity,GTP binding,GTPase activity,translational initiation,intracellular
Unigene718	Banjin	49.2459	59.9148	Yes	gi|598025096|ref|XM_007341859.1|	0	Auricularia subglabra TFB-10046 SS5	-	-	-	-	-	-	GO:0004707,GO:0016772,GO:0004672,GO:0006468,GO:0005524,GO:0004674	MAP kinase activity,transferase activity, transferring phosphorus-containing groups,protein kinase activity,protein phosphorylation,ATP binding,protein serine/threonine kinase activity
Unigene719	Banjin	1.90386	60.101	Yes	gi|598033510|ref|XM_007346066.1|	0	Auricularia subglabra TFB-10046 SS5	-	-	-	-	-	-	-	-
Unigene720	Banjin	1.35617	58.4137	Yes	gi|598044272|ref|XM_007351447.1|	1.78e-112	Auricularia subglabra TFB-10046 SS5	-	-	-	-	-	-	GO:0004674,GO:0004672,GO:0016772,GO:0006468,GO:0005524	protein serine/threonine kinase activity,protein kinase activity,transferase activity, transferring phosphorus-containing groups,protein phosphorylation,ATP binding
Unigene721	Banjin	1.17421	68.5301	Yes	gi|598023607|ref|XM_007341264.1|	0	Auricularia subglabra TFB-10046 SS5	-	-	-	-	-	-	GO:0005515	protein binding
Unigene722	Banjin	15.4058	59.4151	Yes	gi|598048760|ref|XM_007353691.1|	0	Auricularia subglabra TFB-10046 SS5	-	-	-	-	-	-	GO:0016874	ligase activity
Unigene723	Banjin	4.05956	60.4922	Yes	gi|598056066|ref|XM_007357344.1|	0	Auricularia subglabra TFB-10046 SS5	-	-	-	-	-	-	GO:0004553,GO:0005975	hydrolase activity, hydrolyzing O-glycosyl compounds,carbohydrate metabolic process
Unigene724	Banjin	2.58416	52.1851	No	-	-	-	-	-	-	-	-	-	-	-
Unigene725	Banjin	4.97962	66.1994	Yes	gi|598026192|ref|XM_007342407.1|	9.11e-89	Auricularia subglabra TFB-10046 SS5	-	-	-	-	-	-	GO:0004571,GO:0005509,GO:0016020	mannosyl-oligosaccharide 1,2-alpha-mannosidase activity,calcium ion binding,membrane
Unigene726	Banjin	1.52298	56.8659	Yes	gi|598032066|ref|XM_007345344.1|	3.98e-112	Auricularia subglabra TFB-10046 SS5	-	-	-	-	-	-	GO:0016773,GO:0000723,GO:0006974,GO:0016772,GO:0004674,GO:0090399,GO:0010212,GO:0016572,GO:0006281,GO:0000077	phosphotransferase activity, alcohol group as acceptor,telomere maintenance,cellular response to DNA damage stimulus,transferase activity, transferring phosphorus-containing groups,protein serine/threonine kinase activity,replicative senescence,response to ionizing radiation,histone phosphorylation,DNA repair,DNA damage checkpoint
Unigene727	Banjin	1.99486	65.9731	Yes	gi|598009736|ref|XM_007336633.1|	1.75e-29	Auricularia subglabra TFB-10046 SS5	-	-	-	-	-	-	-	-
Unigene728	Banjin	4.28424	61.3154	Yes	gi|598011338|ref|XM_007337047.1|	0	Auricularia subglabra TFB-10046 SS5	-	-	-	-	-	-	GO:0016021,GO:0055085	integral component of membrane,transmembrane transport
Unigene729	Banjin	10.5307	59.0969	Yes	gi|598021091|ref|XM_007340351.1|	6.31e-165	Auricularia subglabra TFB-10046 SS5	-	-	-	-	-	-	-	-
Unigene730	Banjin	1.76043	57.0441	Yes	gi|598041632|ref|XM_007350127.1|	0	Auricularia subglabra TFB-10046 SS5	-	-	-	-	-	-	-	-
Unigene731	Banjin	2.65081	57.8732	Yes	gi|598016863|ref|XM_007338994.1|	4.02e-117	Auricularia subglabra TFB-10046 SS5	-	-	-	-	-	-	-	-
Unigene732	Banjin	2.69257	62.3891	Yes	gi|598039164|ref|XM_007348893.1|	0	Auricularia subglabra TFB-10046 SS5	-	-	-	-	-	-	GO:0005515	protein binding
Unigene733	Banjin	53.9311	58.6694	Yes	gi|598039778|ref|XM_007349200.1|	0	Auricularia subglabra TFB-10046 SS5	-	-	-	-	-	-	-	-
Unigene734	Banjin	1.78157	55.8418	Yes	gi|598040016|ref|XM_007349319.1|	3.59e-72	Auricularia subglabra TFB-10046 SS5	-	-	-	-	-	-	GO:0004385,GO:0005515,GO:0006163	guanylate kinase activity,protein binding,purine nucleotide metabolic process
Unigene735	Banjin	4.0236	52.7473	Yes	gi|598021642|ref|XM_007340563.1|	1.18e-46	Auricularia subglabra TFB-10046 SS5	-	-	-	-	-	-	-	-
Unigene736	Banjin	36.1756	59.7361	Yes	gi|598025560|ref|XM_007342091.1|	0	Auricularia subglabra TFB-10046 SS5	-	-	-	-	-	-	GO:0006596,GO:0003824	polyamine biosynthetic process,catalytic activity
Unigene737	Banjin	10.311	59.4643	Yes	gi|598012656|ref|XM_007337392.1|	0	Auricularia subglabra TFB-10046 SS5	-	-	-	-	-	-	GO:0003779,GO:0005622	actin binding,intracellular
Unigene738	Banjin	3.67849	59.409	Yes	gi|598051904|ref|XM_007355263.1|	6.58e-40	Auricularia subglabra TFB-10046 SS5	-	-	-	-	-	-	-	-
Unigene739	Banjin	39.5088	58.7251	Yes	gi|598022760|ref|XM_007340963.1|	0	Auricularia subglabra TFB-10046 SS5	-	-	-	-	-	-	GO:0008152,GO:0004160,GO:0009082,GO:0003824	metabolic process,dihydroxy-acid dehydratase activity,branched-chain amino acid biosynthetic process,catalytic activity
Unigene740	Banjin	1.80411	54.6834	Yes	gi|598040214|ref|XM_007349418.1|	1.19e-162	Auricularia subglabra TFB-10046 SS5	-	-	-	-	-	-	GO:0016705,GO:0020037,GO:0055114,GO:0005506	oxidoreductase activity, acting on paired donors, with incorporation or reduction of molecular oxygen,heme binding,oxidation-reduction process,iron ion binding
Unigene741	Banjin	1.98621	55.0063	Yes	-	-	-	gi|1024092849|gb|KZV84351.1|	1.56e-55	Exidia glandulosa HHB12029	-	-	-	-	-
Unigene742	Banjin	41.4552	58.952	Yes	gi|598025904|ref|XM_007342263.1|	0	Auricularia subglabra TFB-10046 SS5	-	-	-	-	-	-	GO:0016021,GO:0004659,GO:0006744,GO:0009058	integral component of membrane,prenyltransferase activity,ubiquinone biosynthetic process,biosynthetic process
Unigene743	Banjin	3.38904	55.3433	Yes	gi|598026060|ref|XM_007342341.1|	9.84e-24	Auricularia subglabra TFB-10046 SS5	-	-	-	-	-	-	-	-
Unigene744	Banjin	2.89535	59.4595	Yes	gi|598031256|ref|XM_007344939.1|	0	Auricularia subglabra TFB-10046 SS5	-	-	-	-	-	-	GO:0016020,GO:0022891,GO:0005215,GO:0006810,GO:0016021,GO:0022857,GO:0055085	membrane,substrate-specific transmembrane transporter activity,transporter activity,transport,integral component of membrane,transmembrane transporter activity,transmembrane transport
Unigene745	Banjin	13.8818	61.6002	Yes	gi|598021041|ref|XM_007340333.1|	0	Auricularia subglabra TFB-10046 SS5	-	-	-	-	-	-	GO:0003824,GO:0006470,GO:0004722	catalytic activity,protein dephosphorylation,protein serine/threonine phosphatase activity
Unigene746	Banjin	3.48816	64.6415	Yes	gi|598051918|ref|XM_007355270.1|	0	Auricularia subglabra TFB-10046 SS5	-	-	-	-	-	-	-	-
Unigene747	Banjin	2.05788	59.0686	Yes	gi|598042296|ref|XM_007350459.1|	6.41e-178	Auricularia subglabra TFB-10046 SS5	-	-	-	-	-	-	-	-
Unigene748	Banjin	11.8515	59.7255	Yes	gi|598011110|ref|XM_007336987.1|	0	Auricularia subglabra TFB-10046 SS5	-	-	-	-	-	-	GO:0005515,GO:0016791	protein binding,phosphatase activity
Unigene749	Banjin	1.40286	56.7323	Yes	gi|598037202|ref|XM_007347912.1|	3.66e-97	Auricularia subglabra TFB-10046 SS5	-	-	-	-	-	-	-	-
Unigene750	Banjin	4.02944	55.792	Yes	gi|598023532|ref|XM_007341236.1|	0	Auricularia subglabra TFB-10046 SS5	-	-	-	-	-	-	GO:0005515	protein binding
Unigene751	Banjin	29.097	61.7103	Yes	gi|598042214|ref|XM_007350418.1|	4.45e-166	Auricularia subglabra TFB-10046 SS5	-	-	-	-	-	-	-	-
Unigene752	Banjin	12.9932	60.9663	Yes	gi|598023789|ref|XM_007341331.1|	0	Auricularia subglabra TFB-10046 SS5	-	-	-	-	-	-	GO:0008536,GO:0006886,GO:0005488	Ran GTPase binding,intracellular protein transport,binding
Unigene753	Banjin	2.14801	56.3374	Yes	gi|598009162|ref|XM_007336487.1|	0	Auricularia subglabra TFB-10046 SS5	-	-	-	-	-	-	-	-
Unigene754	Banjin	30.1158	65.5134	Yes	gi|598050492|ref|XM_007354557.1|	0	Auricularia subglabra TFB-10046 SS5	-	-	-	-	-	-	GO:0005515	protein binding
Unigene755	Banjin	2.15393	65.246	Yes	gi|598008694|ref|XM_007336358.1|	0	Auricularia subglabra TFB-10046 SS5	-	-	-	-	-	-	GO:0006777	Mo-molybdopterin cofactor biosynthetic process
Unigene756	Banjin	50.3575	57.699	Yes	gi|598029416|ref|XM_007344019.1|	0	Auricularia subglabra TFB-10046 SS5	-	-	-	-	-	-	-	-
Unigene757	Banjin	11.3953	63.1399	Yes	gi|598029512|ref|XM_007344067.1|	1.04e-127	Auricularia subglabra TFB-10046 SS5	-	-	-	-	-	-	-	-
Unigene758	Banjin	47.5565	63.144	Yes	gi|598032334|ref|XM_007345478.1|	0	Auricularia subglabra TFB-10046 SS5	-	-	-	-	-	-	GO:0016192,GO:0006810,GO:0016021	vesicle-mediated transport,transport,integral component of membrane
Unigene759	Banjin	28.3185	59.8252	Yes	gi|598038086|ref|XM_007348354.1|	0	Auricularia subglabra TFB-10046 SS5	-	-	-	-	-	-	GO:0005515	protein binding
Unigene760	Banjin	1.31926	60.2679	Yes	gi|598052082|ref|XM_007355352.1|	2.99e-150	Auricularia subglabra TFB-10046 SS5	-	-	-	-	-	-	GO:0003824,GO:0008152,GO:0016787	catalytic activity,metabolic process,hydrolase activity
Unigene761	Banjin	3.91484	53.4236	Yes	-	-	-	gi|1024111686|gb|KZW02847.1|	2.56e-121	Exidia glandulosa HHB12029	-	-	-	GO:0006468,GO:0004672,GO:0005524,GO:0016772	protein phosphorylation,protein kinase activity,ATP binding,transferase activity, transferring phosphorus-containing groups
Unigene762	Banjin	13.4722	64.8313	Yes	gi|598032420|ref|XM_007345521.1|	0	Auricularia subglabra TFB-10046 SS5	-	-	-	-	-	-	-	-
Unigene763	Banjin	36.4257	57.1798	Yes	gi|628842060|ref|XM_007772386.1|	6.31e-08	Coniophora puteana RWD-64-598 SS2	-	-	-	-	-	-	GO:0004190,GO:0006508	aspartic-type endopeptidase activity,proteolysis
Unigene764	Banjin	6.38863	61.5694	Yes	gi|598057028|ref|XM_007357825.1|	0	Auricularia subglabra TFB-10046 SS5	-	-	-	-	-	-	GO:0016887,GO:0016020,GO:0017111,GO:0005524,GO:0000166	ATPase activity,membrane,nucleoside-triphosphatase activity,ATP binding,nucleotide binding
Unigene765	Banjin	4.6307	56.2929	Yes	gi|598015534|ref|XM_007338358.1|	0	Auricularia subglabra TFB-10046 SS5	-	-	-	-	-	-	GO:0005741	mitochondrial outer membrane
Unigene766	Banjin	5.24658	61.2691	No	-	-	-	-	-	-	-	-	-	-	-
Unigene767	Banjin	4.06828	61.144	Yes	gi|598016865|ref|XM_007338995.1|	0	Auricularia subglabra TFB-10046 SS5	-	-	-	-	-	-	GO:0005515,GO:0035091,GO:0007154	protein binding,phosphatidylinositol binding,cell communication
Unigene768	Banjin	1.65314	53.5484	Yes	-	-	-	gi|1024111007|gb|KZW02171.1|	9.85e-40	Exidia glandulosa HHB12029	-	-	-	-	-
Unigene769	Banjin	2.3622	54.8254	Yes	-	-	-	gi|598031687|ref|XP_007345216.1|	2.6e-29	Auricularia subglabra TFB-10046 SS5	-	-	-	-	-
Unigene770	Banjin	159.5	60.7582	Yes	gi|598029114|ref|XM_007343868.1|	0	Auricularia subglabra TFB-10046 SS5	-	-	-	-	-	-	GO:0006094,GO:0016874,GO:0004736,GO:0005524,GO:0004075	gluconeogenesis,ligase activity,pyruvate carboxylase activity,ATP binding,biotin carboxylase activity
Unigene771	Banjin	4.29627	55.9436	Yes	gi|598023917|ref|XM_007341378.1|	8.97e-37	Auricularia subglabra TFB-10046 SS5	-	-	-	-	-	-	GO:0005515	protein binding
Unigene772	Banjin	16.4194	44.884	Yes	gi|1008898244|gb|CP014773.1|	0	Mucilaginibacter sp. PAMC 26640	-	-	-	-	-	-	-	-
Unigene773	Banjin	26.2462	55.0877	Yes	gi|598009866|ref|XM_007336666.1|	5.07e-85	Auricularia subglabra TFB-10046 SS5	-	-	-	-	-	-	-	-
Unigene774	Banjin	13.4088	59.0067	Yes	gi|598024649|ref|XM_007341638.1|	0	Auricularia subglabra TFB-10046 SS5	-	-	-	-	-	-	GO:0016616,GO:0008152,GO:0055114,GO:0051287,GO:0048037	oxidoreductase activity, acting on the CH-OH group of donors, NAD or NADP as acceptor,metabolic process,oxidation-reduction process,NAD binding,cofactor binding
Unigene775	Banjin	12.0776	60.309	Yes	gi|598016438|ref|XM_007338806.1|	0	Auricularia subglabra TFB-10046 SS5	-	-	-	-	-	-	GO:0016787	hydrolase activity
Unigene776	Banjin	1.14567	56.7778	Yes	gi|598027632|ref|XM_007343127.1|	5.13e-34	Auricularia subglabra TFB-10046 SS5	-	-	-	-	-	-	-	-
Unigene777	Banjin	14.5709	64.0377	Yes	gi|598047272|ref|XM_007352947.1|	0	Auricularia subglabra TFB-10046 SS5	-	-	-	-	-	-	GO:0050660,GO:0016614,GO:0055114	flavin adenine dinucleotide binding,oxidoreductase activity, acting on CH-OH group of donors,oxidation-reduction process
Unigene778	Banjin	1.73084	63.265	Yes	gi|598024240|ref|XM_007341497.1|	0	Auricularia subglabra TFB-10046 SS5	-	-	-	-	-	-	GO:0016491,GO:0008270,GO:0016747,GO:0055114	oxidoreductase activity,zinc ion binding,transferase activity, transferring acyl groups other than amino-acyl groups,oxidation-reduction process
Unigene779	Banjin	29.5996	64.1909	Yes	gi|598020008|ref|XM_007340009.1|	0	Auricularia subglabra TFB-10046 SS5	-	-	-	-	-	-	-	-
Unigene780	Banjin	1.97877	59.4138	Yes	gi|598015696|ref|XM_007338439.1|	0	Auricularia subglabra TFB-10046 SS5	-	-	-	-	-	-	GO:0005515	protein binding
Unigene781	Banjin	3.61688	59.4192	Yes	gi|598009972|ref|XM_007336693.1|	0	Auricularia subglabra TFB-10046 SS5	-	-	-	-	-	-	GO:0016791,GO:0006470,GO:0008138,GO:0004725,GO:0016311	phosphatase activity,protein dephosphorylation,protein tyrosine/serine/threonine phosphatase activity,protein tyrosine phosphatase activity,dephosphorylation
Unigene782	Banjin	9.6424	65.3345	Yes	gi|598060166|ref|XM_007359394.1|	0	Auricularia subglabra TFB-10046 SS5	-	-	-	-	-	-	GO:0008237,GO:0004222,GO:0006508	metallopeptidase activity,metalloendopeptidase activity,proteolysis
Unigene783	Banjin	8.24293	58.104	Yes	gi|598054106|ref|XM_007356364.1|	5.35e-31	Auricularia subglabra TFB-10046 SS5	-	-	-	-	-	-	GO:0005515	protein binding
Unigene784	Banjin	1.49577	59.4624	Yes	gi|598022262|ref|XM_007340791.1|	0	Auricularia subglabra TFB-10046 SS5	-	-	-	-	-	-	GO:0005634	nucleus
Unigene785	Banjin	3.69447	55.6845	Yes	gi|598013806|ref|XM_007337689.1|	0	Auricularia subglabra TFB-10046 SS5	-	-	-	-	-	-	-	-
Unigene786	Banjin	15.6592	63.5187	Yes	gi|598044248|ref|XM_007351435.1|	3.88e-164	Auricularia subglabra TFB-10046 SS5	-	-	-	-	-	-	GO:0046872,GO:0003676	metal ion binding,nucleic acid binding
Unigene787	Banjin	18.2816	60.4833	Yes	gi|598047646|ref|XM_007353134.1|	1.07e-85	Auricularia subglabra TFB-10046 SS5	-	-	-	-	-	-	GO:0005515	protein binding
Unigene788	Banjin	2.01851	56.7662	Yes	gi|598042074|ref|XM_007350348.1|	0	Auricularia subglabra TFB-10046 SS5	-	-	-	-	-	-	GO:0006468,GO:0004674,GO:0004672,GO:0016772,GO:0005524	protein phosphorylation,protein serine/threonine kinase activity,protein kinase activity,transferase activity, transferring phosphorus-containing groups,ATP binding
Unigene789	Banjin	1.63158	59.4469	Yes	gi|598053946|ref|XM_007356284.1|	0	Auricularia subglabra TFB-10046 SS5	-	-	-	-	-	-	GO:0006355,GO:0003677	regulation of transcription, DNA-templated,DNA binding
Unigene790	Banjin	1.74642	58.3912	Yes	gi|598039162|ref|XM_007348892.1|	0	Auricularia subglabra TFB-10046 SS5	-	-	-	-	-	-	GO:0016787	hydrolase activity
Unigene791	Banjin	34.1859	56.7882	Yes	gi|598014682|ref|XM_007337932.1|	0	Auricularia subglabra TFB-10046 SS5	-	-	-	-	-	-	GO:0009013,GO:0016491,GO:0055114,GO:0008152,GO:0016620,GO:0009450	succinate-semialdehyde dehydrogenase [NAD(P)+] activity,oxidoreductase activity,oxidation-reduction process,metabolic process,oxidoreductase activity, acting on the aldehyde or oxo group of donors, NAD or NADP as acceptor,gamma-aminobutyric acid catabolic process
Unigene792	Banjin	1.64179	60.9656	Yes	gi|598053646|ref|XM_007356134.1|	0	Auricularia subglabra TFB-10046 SS5	-	-	-	-	-	-	GO:0019904	protein domain specific binding
Unigene793	Banjin	48.2597	62.488	Yes	gi|598010386|ref|XM_007336802.1|	0	Auricularia subglabra TFB-10046 SS5	-	-	-	-	-	-	GO:0046873,GO:0030001,GO:0055085,GO:0016020	metal ion transmembrane transporter activity,metal ion transport,transmembrane transport,membrane
Unigene794	Banjin	83.1027	57.8838	No	-	-	-	-	-	-	-	-	-	-	-
Unigene795	Banjin	1.12311	58.0247	Yes	-	-	-	gi|598040285|ref|XP_007349515.1|	7.09e-27	Auricularia subglabra TFB-10046 SS5	-	-	-	-	-
Unigene796	Banjin	14.2666	59.6048	Yes	gi|598041824|ref|XM_007350223.1|	0	Auricularia subglabra TFB-10046 SS5	-	-	-	-	-	-	GO:0005509,GO:0016020	calcium ion binding,membrane
Unigene797	Banjin	13.1145	60.8924	Yes	gi|598042716|ref|XM_007350669.1|	1.73e-130	Auricularia subglabra TFB-10046 SS5	-	-	-	-	-	-	-	-
Unigene798	Banjin	3.95579	60.6541	Yes	gi|598055478|ref|XM_007357050.1|	1.44e-155	Auricularia subglabra TFB-10046 SS5	-	-	-	-	-	-	GO:0005524	ATP binding
Unigene799	Banjin	94.2531	56.9883	Yes	gi|598013292|ref|XM_007337558.1|	0	Auricularia subglabra TFB-10046 SS5	-	-	-	-	-	-	GO:0016491,GO:0045892,GO:0010181	oxidoreductase activity,negative regulation of transcription, DNA-templated,FMN binding
Unigene800	Banjin	5.2332	62.6134	Yes	gi|598044442|ref|XM_007351532.1|	9.4e-164	Auricularia subglabra TFB-10046 SS5	-	-	-	-	-	-	GO:0004252,GO:0006508	serine-type endopeptidase activity,proteolysis
Unigene801	Banjin	10.4244	55.5066	Yes	-	-	-	gi|1024102151|gb|KZV93415.1|	4.79e-06	Exidia glandulosa HHB12029	-	-	-	GO:0003676	nucleic acid binding
Unigene802	Banjin	5.48997	57.8847	Yes	gi|598015358|ref|XM_007338270.1|	0	Auricularia subglabra TFB-10046 SS5	-	-	-	-	-	-	GO:0006139,GO:0008168	nucleobase-containing compound metabolic process,methyltransferase activity
Unigene803	Banjin	1.03677	55.1527	Yes	gi|598042068|ref|XM_007350345.1|	0	Auricularia subglabra TFB-10046 SS5	-	-	-	-	-	-	GO:0008677,GO:0016491,GO:0016616,GO:0050661,GO:0055114,GO:0050662	2-dehydropantoate 2-reductase activity,oxidoreductase activity,oxidoreductase activity, acting on the CH-OH group of donors, NAD or NADP as acceptor,NADP binding,oxidation-reduction process,coenzyme binding
Unigene804	Banjin	2.2769	55.6325	Yes	gi|598035842|ref|XM_007347232.1|	7.88e-15	Auricularia subglabra TFB-10046 SS5	-	-	-	-	-	-	GO:0046872,GO:0003676	metal ion binding,nucleic acid binding
Unigene805	Banjin	1.19603	55.6634	Yes	gi|598044142|ref|XM_007351382.1|	1.49e-13	Auricularia subglabra TFB-10046 SS5	-	-	-	-	-	-	-	-
Unigene806	Banjin	2.81579	57.7068	No	-	-	-	-	-	-	-	-	-	-	-
Unigene807	Banjin	4.2432	62.6643	Yes	gi|598042702|ref|XM_007350662.1|	0	Auricularia subglabra TFB-10046 SS5	-	-	-	-	-	-	-	-
Unigene808	Banjin	2.49932	57.2526	Yes	-	-	-	gi|598026189|ref|XP_007342467.1|	4.22e-53	Auricularia subglabra TFB-10046 SS5	-	-	-	GO:0005515	protein binding
Unigene809	Banjin	3.19375	65.1469	Yes	gi|598056078|ref|XM_007357350.1|	0	Auricularia subglabra TFB-10046 SS5	-	-	-	-	-	-	GO:0055114,GO:0010181,GO:0016491	oxidation-reduction process,FMN binding,oxidoreductase activity
Unigene810	Banjin	8.04179	57.9777	Yes	gi|598054280|ref|XM_007356451.1|	8.49e-84	Auricularia subglabra TFB-10046 SS5	-	-	-	-	-	-	GO:0016772,GO:0004672,GO:0006468,GO:0004674,GO:0005524	transferase activity, transferring phosphorus-containing groups,protein kinase activity,protein phosphorylation,protein serine/threonine kinase activity,ATP binding
Unigene811	Banjin	79.6742	61.2709	Yes	gi|598035730|ref|XM_007347176.1|	0	Auricularia subglabra TFB-10046 SS5	-	-	-	-	-	-	GO:0004672,GO:0016772,GO:0005524,GO:0004674,GO:0006468	protein kinase activity,transferase activity, transferring phosphorus-containing groups,ATP binding,protein serine/threonine kinase activity,protein phosphorylation
Unigene812	Banjin	1.99965	56.7268	No	-	-	-	-	-	-	-	-	-	-	-
Unigene813	Banjin	1.06646	62.7015	Yes	gi|598038088|ref|XM_007348355.1|	0	Auricularia subglabra TFB-10046 SS5	-	-	-	-	-	-	GO:0016597,GO:0004072,GO:0008152,GO:0008652,GO:0009089	amino acid binding,aspartate kinase activity,metabolic process,cellular amino acid biosynthetic process,lysine biosynthetic process via diaminopimelate
Unigene814	Banjin	55.4253	66.1262	Yes	gi|598025634|ref|XM_007342128.1|	0	Auricularia subglabra TFB-10046 SS5	-	-	-	-	-	-	-	-
Unigene815	Banjin	6.57078	62.0966	Yes	gi|598049582|ref|XM_007354102.1|	0	Auricularia subglabra TFB-10046 SS5	-	-	-	-	-	-	GO:0006914	autophagy
Unigene816	Banjin	1.53484	53.2787	Yes	-	-	-	gi|1024092842|gb|KZV84345.1|	1.78e-40	Exidia glandulosa HHB12029	-	-	-	GO:0000166	nucleotide binding
Unigene817	Banjin	9.04093	61.0149	Yes	gi|598058088|ref|XM_007358355.1|	5.44e-162	Auricularia subglabra TFB-10046 SS5	-	-	-	-	-	-	GO:0003677,GO:0006310,GO:0015074	DNA binding,DNA recombination,DNA integration
Unigene818	Banjin	84.2405	57.8076	Yes	gi|598018815|ref|XM_007339681.1|	0	Auricularia subglabra TFB-10046 SS5	-	-	-	-	-	-	GO:0030170,GO:0009058,GO:0008483,GO:0003824,GO:0006520	pyridoxal phosphate binding,biosynthetic process,transaminase activity,catalytic activity,cellular amino acid metabolic process
Unigene819	Banjin	9.19826	55.2593	No	-	-	-	-	-	-	-	-	-	-	-
Unigene820	Banjin	4.08667	56.6996	Yes	gi|598042898|ref|XM_007350760.1|	5.94e-146	Auricularia subglabra TFB-10046 SS5	-	-	-	-	-	-	GO:0005515,GO:0008270	protein binding,zinc ion binding
Unigene821	Banjin	5.04402	58.8411	Yes	gi|598042764|ref|XM_007350693.1|	0	Auricularia subglabra TFB-10046 SS5	-	-	-	-	-	-	GO:0035023,GO:0035556,GO:0005089,GO:0005083	regulation of Rho protein signal transduction,intracellular signal transduction,Rho guanyl-nucleotide exchange factor activity,without function
Unigene822	Banjin	3.65858	59.2713	Yes	gi|598037742|ref|XM_007348182.1|	0	Auricularia subglabra TFB-10046 SS5	-	-	-	-	-	-	GO:0008026,GO:0043140,GO:0003676,GO:0006281,GO:0004386,GO:0005524,GO:0006260,GO:0006310	ATP-dependent helicase activity,ATP-dependent 3'-5' DNA helicase activity,nucleic acid binding,DNA repair,helicase activity,ATP binding,DNA replication,DNA recombination
Unigene823	Banjin	1.46588	53.2481	Yes	gi|598009662|ref|XM_007336614.1|	0	Auricularia subglabra TFB-10046 SS5	-	-	-	-	-	-	GO:0016887,GO:0017111,GO:0005524,GO:0000166	ATPase activity,nucleoside-triphosphatase activity,ATP binding,nucleotide binding
Unigene824	Banjin	5.83355	65.6003	Yes	gi|598022823|ref|XM_007340985.1|	0	Auricularia subglabra TFB-10046 SS5	-	-	-	-	-	-	-	-
Unigene825	Banjin	1.3038	54.2007	Yes	gi|598021382|ref|XM_007340466.1|	7.46e-154	Auricularia subglabra TFB-10046 SS5	-	-	-	-	-	-	GO:0005515	protein binding
Unigene826	Banjin	1.67324	63.9883	Yes	gi|598015330|ref|XM_007338256.1|	0	Auricularia subglabra TFB-10046 SS5	-	-	-	-	-	-	-	-
Unigene827	Banjin	21.4584	58.8797	Yes	gi|598036768|ref|XM_007347695.1|	0	Auricularia subglabra TFB-10046 SS5	-	-	-	-	-	-	GO:0004386,GO:0003676,GO:0008026,GO:0005524	helicase activity,nucleic acid binding,ATP-dependent helicase activity,ATP binding
Unigene828	Banjin	11.6692	62.5449	Yes	gi|598022276|ref|XM_007340796.1|	0	Auricularia subglabra TFB-10046 SS5	-	-	-	-	-	-	-	-
Unigene829	Banjin	3.85532	56.1341	Yes	gi|598017344|ref|XM_007339181.1|	0	Auricularia subglabra TFB-10046 SS5	-	-	-	-	-	-	GO:0005694,GO:0003677,GO:0003917,GO:0006265,GO:0003918	chromosome,DNA binding,DNA topoisomerase type I activity,DNA topological change,DNA topoisomerase type II (ATP-hydrolyzing) activity
Unigene830	Banjin	1.00675	60.3906	Yes	gi|598040208|ref|XM_007349415.1|	0	Auricularia subglabra TFB-10046 SS5	-	-	-	-	-	-	-	-
Unigene831	Banjin	2.42849	59.4398	Yes	gi|598045428|ref|XM_007352025.1|	0	Auricularia subglabra TFB-10046 SS5	-	-	-	-	-	-	GO:0000166,GO:0017111	nucleotide binding,nucleoside-triphosphatase activity
Unigene832	Banjin	10.4143	62.8643	Yes	gi|598040370|ref|XM_007349496.1|	0	Auricularia subglabra TFB-10046 SS5	-	-	-	-	-	-	GO:0046872	metal ion binding
Unigene833	Banjin	1.44449	65.9626	Yes	gi|598054978|ref|XM_007356800.1|	0	Auricularia subglabra TFB-10046 SS5	-	-	-	-	-	-	GO:0003677,GO:0005622,GO:0004519,GO:0008270,GO:0006281	DNA binding,intracellular,endonuclease activity,zinc ion binding,DNA repair
Unigene834	Banjin	2.39141	55.0518	Yes	gi|598010002|ref|XM_007336701.1|	0	Auricularia subglabra TFB-10046 SS5	-	-	-	-	-	-	GO:0006508,GO:0008234	proteolysis,cysteine-type peptidase activity
Unigene835	Banjin	1.23706	54.8815	Yes	gi|598025350|ref|XM_007341986.1|	1.62e-07	Auricularia subglabra TFB-10046 SS5	-	-	-	-	-	-	-	-
Unigene836	Banjin	6.82187	54.8029	Yes	gi|598021100|ref|XM_007340355.1|	3.23e-87	Auricularia subglabra TFB-10046 SS5	-	-	-	-	-	-	GO:0006468,GO:0016772,GO:0004672,GO:0005524	protein phosphorylation,transferase activity, transferring phosphorus-containing groups,protein kinase activity,ATP binding
Unigene837	Banjin	5.65663	59.116	Yes	gi|598044622|ref|XM_007351622.1|	4.22e-54	Auricularia subglabra TFB-10046 SS5	-	-	-	-	-	-	GO:0003677,GO:0006351,GO:0003899,GO:0008270	DNA binding,transcription, DNA-templated,DNA-directed 5'-3' RNA polymerase activity,zinc ion binding
Unigene838	Banjin	14.1725	57.2441	Yes	gi|598044416|ref|XM_007351519.1|	0	Auricularia subglabra TFB-10046 SS5	-	-	-	-	-	-	GO:0016787,GO:0009166	hydrolase activity,nucleotide catabolic process
Unigene839	Banjin	1.60194	54.2222	Yes	gi|992090935|ref|XM_015548147.1|	2.68e-21	Aspergillus nomius NRRL 13137	-	-	-	-	-	-	-	-
Unigene840	Banjin	13.4931	55.2013	Yes	gi|1032524578|emb|LT576451.1|	0	Curtobacterium sp. 9128	-	-	-	-	-	-	-	-
Unigene841	Banjin	1.38393	59.7163	Yes	gi|598049808|ref|XM_007354215.1|	0	Auricularia subglabra TFB-10046 SS5	-	-	-	-	-	-	GO:0005524,GO:0016818	ATP binding,hydrolase activity, acting on acid anhydrides, in phosphorus-containing anhydrides
Unigene842	Banjin	1.15448	58.2857	Yes	gi|598028926|ref|XM_007343774.1|	0	Auricularia subglabra TFB-10046 SS5	-	-	-	-	-	-	GO:0035556	intracellular signal transduction
Unigene843	Banjin	2.07017	57.5676	Yes	gi|598032664|ref|XM_007345643.1|	0	Auricularia subglabra TFB-10046 SS5	-	-	-	-	-	-	-	-
Unigene844	Banjin	4.89749	61.6941	Yes	gi|598027128|ref|XM_007342875.1|	0	Auricularia subglabra TFB-10046 SS5	-	-	-	-	-	-	-	-
Unigene845	Banjin	1.65675	60.1578	Yes	gi|598018225|ref|XM_007339490.1|	0	Auricularia subglabra TFB-10046 SS5	-	-	-	-	-	-	GO:0007155,GO:0005515	cell adhesion,protein binding
Unigene846	Banjin	3.55623	58.7106	Yes	-	-	-	gi|598032483|ref|XP_007345614.1|	2.08e-20	Auricularia subglabra TFB-10046 SS5	-	-	-	-	-
Unigene847	Banjin	2.11248	60.9354	Yes	gi|598022707|ref|XM_007340945.1|	0	Auricularia subglabra TFB-10046 SS5	-	-	-	-	-	-	-	-
Unigene848	Banjin	22036.5	59.7101	Yes	gi|598054428|ref|XM_007356525.1|	1.95e-83	Auricularia subglabra TFB-10046 SS5	-	-	-	-	-	-	GO:0006950	response to stress
Unigene849	Banjin	1.4943	62.3551	Yes	gi|598008272|ref|XM_007336245.1|	0	Auricularia subglabra TFB-10046 SS5	-	-	-	-	-	-	GO:0005694,GO:0051276,GO:0005524,GO:0005515	chromosome,chromosome organization,ATP binding,protein binding
Unigene850	Banjin	97.011	61.3046	Yes	gi|598044142|ref|XM_007351382.1|	0	Auricularia subglabra TFB-10046 SS5	-	-	-	-	-	-	GO:0020037,GO:0006979,GO:0004601,GO:0055114	heme binding,response to oxidative stress,peroxidase activity,oxidation-reduction process
Unigene851	Banjin	1.25673	58.5592	Yes	gi|598041742|ref|XM_007350182.1|	0	Auricularia subglabra TFB-10046 SS5	-	-	-	-	-	-	-	-
Unigene852	Banjin	9.84892	58.4231	Yes	gi|598022548|ref|XM_007340890.1|	0	Auricularia subglabra TFB-10046 SS5	-	-	-	-	-	-	GO:0003824,GO:0004018,GO:0009152	catalytic activity,N6-(1,2-dicarboxyethyl)AMP AMP-lyase (fumarate-forming) activity,purine ribonucleotide biosynthetic process
Unigene853	Banjin	5.2116	61.1864	Yes	gi|598008848|ref|XM_007336397.1|	0	Auricularia subglabra TFB-10046 SS5	-	-	-	-	-	-	GO:0003924,GO:0031683,GO:0007186,GO:0004871,GO:0019001	GTPase activity,G-protein beta/gamma-subunit complex binding,G-protein coupled receptor signaling pathway,signal transducer activity,guanyl nucleotide binding
Unigene854	Banjin	10.3533	61.8989	Yes	gi|598015188|ref|XM_007338185.1|	0	Auricularia subglabra TFB-10046 SS5	-	-	-	-	-	-	GO:0005515	protein binding
Unigene855	Banjin	3.66042	56.8959	Yes	gi|598015384|ref|XM_007338283.1|	0	Auricularia subglabra TFB-10046 SS5	-	-	-	-	-	-	GO:0008233,GO:0005737,GO:0006508,GO:0004177	peptidase activity,cytoplasm,proteolysis,aminopeptidase activity
Unigene856	Banjin	1.23517	52.0936	Yes	gi|195636733|gb|EU965717.1|	0	Zea mays	-	-	-	-	-	-	GO:0003743,GO:0006413	translation initiation factor activity,translational initiation
Unigene857	Banjin	2.19362	57.9322	Yes	gi|598011178|ref|XM_007337004.1|	2.67e-86	Auricularia subglabra TFB-10046 SS5	-	-	-	-	-	-	GO:0005515	protein binding
Unigene858	Banjin	1.61232	56.8891	Yes	-	-	-	gi|598051127|ref|XP_007354936.1|	1.35e-17	Auricularia subglabra TFB-10046 SS5	-	-	-	-	-
Unigene859	Banjin	7.02932	57.8807	Yes	gi|598039622|ref|XM_007349122.1|	1.77e-73	Auricularia subglabra TFB-10046 SS5	-	-	-	-	-	-	-	-
Unigene860	Banjin	1.39581	60.0858	Yes	-	-	-	gi|1024099593|gb|KZV90905.1|	4.95e-26	Exidia glandulosa HHB12029	-	-	-	GO:0004553,GO:0005576,GO:0030248,GO:0005975	hydrolase activity, hydrolyzing O-glycosyl compounds,extracellular region,cellulose binding,carbohydrate metabolic process
Unigene861	Banjin	1.14448	57.3733	Yes	gi|598041626|ref|XM_007350124.1|	0	Auricularia subglabra TFB-10046 SS5	-	-	-	-	-	-	-	-
Unigene862	Banjin	104.978	60.3286	Yes	gi|598026372|ref|XM_007342497.1|	6.36e-29	Auricularia subglabra TFB-10046 SS5	-	-	-	-	-	-	-	-
Unigene863	Banjin	226.329	55.7111	Yes	gi|598029626|ref|XM_007344124.1|	0	Auricularia subglabra TFB-10046 SS5	-	-	-	-	-	-	GO:0004806,GO:0006629	triglyceride lipase activity,lipid metabolic process
Unigene864	Banjin	23.175	59.1747	Yes	gi|598028792|ref|XM_007343707.1|	0	Auricularia subglabra TFB-10046 SS5	-	-	-	-	-	-	GO:0005515	protein binding
Unigene865	Banjin	7.60682	57.58	Yes	gi|598028696|ref|XM_007343659.1|	0	Auricularia subglabra TFB-10046 SS5	-	-	-	-	-	-	GO:0016491	oxidoreductase activity
Unigene866	Banjin	1.20125	61.097	Yes	-	-	-	gi|1024101724|gb|KZV92995.1|	4.4e-66	Exidia glandulosa HHB12029	-	-	-	-	-
Unigene867	Banjin	2.6324	58.7976	Yes	gi|598015238|ref|XM_007338210.1|	0	Auricularia subglabra TFB-10046 SS5	-	-	-	-	-	-	GO:0042254,GO:0005634	ribosome biogenesis,nucleus
Unigene868	Banjin	2.50241	56.7568	Yes	gi|598021905|ref|XM_007340665.1|	2.07e-127	Auricularia subglabra TFB-10046 SS5	-	-	-	-	-	-	GO:0016787	hydrolase activity
Unigene869	Banjin	254.745	63.4825	Yes	gi|598039164|ref|XM_007348893.1|	0	Auricularia subglabra TFB-10046 SS5	-	-	-	-	-	-	GO:0005515	protein binding
Unigene870	Banjin	1.15589	62.1277	Yes	gi|598049080|ref|XM_007353851.1|	1.4e-61	Auricularia subglabra TFB-10046 SS5	-	-	-	-	-	-	-	-
Unigene871	Banjin	51.8013	51.4463	Yes	gi|598012366|ref|XM_007337315.1|	5.22e-94	Auricularia subglabra TFB-10046 SS5	-	-	-	-	-	-	-	-
Unigene872	Banjin	10.742	54.5658	Yes	gi|598018210|ref|XM_007339485.1|	0	Auricularia subglabra TFB-10046 SS5	-	-	-	-	-	-	GO:0006887,GO:0000145	exocytosis,exocyst
Unigene873	Banjin	1.3397	59.263	Yes	gi|598021368|ref|XM_007340460.1|	0	Auricularia subglabra TFB-10046 SS5	-	-	-	-	-	-	GO:0016772	transferase activity, transferring phosphorus-containing groups
Unigene874	Banjin	1.55027	57.5627	Yes	gi|598036926|ref|XM_007347774.1|	2.45e-40	Auricularia subglabra TFB-10046 SS5	-	-	-	-	-	-	GO:0004672,GO:0006468,GO:0016772,GO:0005524	protein kinase activity,protein phosphorylation,transferase activity, transferring phosphorus-containing groups,ATP binding
Unigene875	Banjin	1.52159	56.7205	Yes	-	-	-	gi|1024092849|gb|KZV84351.1|	0	Exidia glandulosa HHB12029	-	-	-	-	-
Unigene876	Banjin	25.0248	57.0117	Yes	gi|598046534|ref|XM_007352578.1|	0	Auricularia subglabra TFB-10046 SS5	-	-	-	-	-	-	GO:0016747,GO:0016491,GO:0008270,GO:0055114	transferase activity, transferring acyl groups other than amino-acyl groups,oxidoreductase activity,zinc ion binding,oxidation-reduction process
Unigene877	Banjin	18.1944	63.2	Yes	gi|598015486|ref|XM_007338334.1|	0	Auricularia subglabra TFB-10046 SS5	-	-	-	-	-	-	GO:0016020,GO:0005215,GO:0006810	membrane,transporter activity,transport
Unigene878	Banjin	376.578	58.7353	Yes	gi|598021736|ref|XM_007340600.1|	3.6e-178	Auricularia subglabra TFB-10046 SS5	-	-	-	-	-	-	GO:0006334,GO:0005634,GO:0003677,GO:0000786,GO:0046982	nucleosome assembly,nucleus,DNA binding,nucleosome,protein heterodimerization activity
Unigene879	Banjin	3.57574	54.8213	Yes	gi|598012660|ref|XM_007337393.1|	0	Auricularia subglabra TFB-10046 SS5	-	-	-	-	-	-	GO:0016714,GO:0055114	oxidoreductase activity, acting on paired donors, with incorporation or reduction of molecular oxygen, reduced pteridine as one donor, and incorporation of one atom of oxygen,oxidation-reduction process
Unigene880	Banjin	2.21053	60.4361	Yes	gi|598044106|ref|XM_007351364.1|	0	Auricularia subglabra TFB-10046 SS5	-	-	-	-	-	-	GO:0055114,GO:0016491	oxidation-reduction process,oxidoreductase activity
Unigene881	Banjin	17.6513	54.6931	Yes	gi|598021799|ref|XM_007340623.1|	1.32e-98	Auricularia subglabra TFB-10046 SS5	-	-	-	-	-	-	GO:0003677,GO:0046983,GO:0003899,GO:0006351	DNA binding,protein dimerization activity,DNA-directed 5'-3' RNA polymerase activity,transcription, DNA-templated
Unigene882	Banjin	2.9257	51.8621	No	-	-	-	-	-	-	-	-	-	-	-
Unigene883	Banjin	3.13706	60.333	Yes	gi|598035300|ref|XM_007346961.1|	0	Auricularia subglabra TFB-10046 SS5	-	-	-	-	-	-	GO:0000166,GO:0006810,GO:0017111,GO:0016887,GO:0055085,GO:0016021,GO:0005524,GO:0042626	nucleotide binding,transport,nucleoside-triphosphatase activity,ATPase activity,transmembrane transport,integral component of membrane,ATP binding,ATPase activity, coupled to transmembrane movement of substances
Unigene884	Banjin	2.00614	60.0272	Yes	gi|598028720|ref|XM_007343671.1|	0	Auricularia subglabra TFB-10046 SS5	-	-	-	-	-	-	-	-
Unigene885	Banjin	1.10376	60.2348	Yes	gi|598023930|ref|XM_007341383.1|	1.1e-110	Auricularia subglabra TFB-10046 SS5	-	-	-	-	-	-	GO:0003824	catalytic activity
Unigene886	Banjin	1.67261	54.1597	No	-	-	-	-	-	-	-	-	-	-	-
Unigene887	Banjin	1.50213	54.7867	Yes	gi|598046910|ref|XM_007352766.1|	7.62e-26	Auricularia subglabra TFB-10046 SS5	-	-	-	-	-	-	GO:0005515	protein binding
Unigene888	Banjin	2.10431	61.1663	Yes	gi|598018284|ref|XM_007339510.1|	0	Auricularia subglabra TFB-10046 SS5	-	-	-	-	-	-	GO:0044249,GO:0044237	cellular biosynthetic process,cellular metabolic process
Unigene889	Banjin	36.7354	53.5797	Yes	gi|598018420|ref|XM_007339556.1|	0	Auricularia subglabra TFB-10046 SS5	-	-	-	-	-	-	GO:0005215,GO:0016020,GO:0006810	transporter activity,membrane,transport
Unigene890	Banjin	2.50928	60.369	Yes	gi|598023680|ref|XM_007341291.1|	0	Auricularia subglabra TFB-10046 SS5	-	-	-	-	-	-	-	-
Unigene891	Banjin	2.81934	64.9533	Yes	gi|598041508|ref|XM_007350065.1|	0	Auricularia subglabra TFB-10046 SS5	-	-	-	-	-	-	GO:0016021,GO:0004506,GO:0016491,GO:0050660,GO:0008152,GO:0055114	integral component of membrane,squalene monooxygenase activity,oxidoreductase activity,flavin adenine dinucleotide binding,metabolic process,oxidation-reduction process
Unigene892	Banjin	9.43313	58.4142	Yes	gi|598039078|ref|XM_007348850.1|	0	Auricularia subglabra TFB-10046 SS5	-	-	-	-	-	-	-	-
Unigene893	Banjin	1.97419	54.213	Yes	gi|598030688|ref|XM_007344655.1|	2.1e-52	Auricularia subglabra TFB-10046 SS5	-	-	-	-	-	-	-	-
Unigene894	Banjin	7.20792	56.377	Yes	gi|598021882|ref|XM_007340655.1|	9.13e-31	Auricularia subglabra TFB-10046 SS5	-	-	-	-	-	-	-	-
Unigene895	Banjin	4.01719	56.8863	Yes	gi|598042116|ref|XM_007350369.1|	0	Auricularia subglabra TFB-10046 SS5	-	-	-	-	-	-	GO:0008270,GO:0005515	zinc ion binding,protein binding
Unigene896	Banjin	25.8129	65.8537	Yes	gi|598022811|ref|XM_007340981.1|	0	Auricularia subglabra TFB-10046 SS5	-	-	-	-	-	-	-	-
Unigene897	Banjin	35.6441	60.1774	Yes	gi|598032768|ref|XM_007345695.1|	0	Auricularia subglabra TFB-10046 SS5	-	-	-	-	-	-	GO:0005634,GO:0008270,GO:0003676,GO:0003677,GO:0003684,GO:0006281,GO:0005515	nucleus,zinc ion binding,nucleic acid binding,DNA binding,damaged DNA binding,DNA repair,protein binding
Unigene898	Banjin	1.43531	57.4776	Yes	gi|598048748|ref|XM_007353685.1|	0	Auricularia subglabra TFB-10046 SS5	-	-	-	-	-	-	GO:0005524,GO:0017111,GO:0000166	ATP binding,nucleoside-triphosphatase activity,nucleotide binding
Unigene899	Banjin	2.66724	57.8735	Yes	gi|598022438|ref|XM_007340852.1|	0	Auricularia subglabra TFB-10046 SS5	-	-	-	-	-	-	GO:0046872	metal ion binding
Unigene900	Banjin	1.18316	64.0285	Yes	gi|598040104|ref|XM_007349363.1|	0	Auricularia subglabra TFB-10046 SS5	-	-	-	-	-	-	GO:0005524,GO:0005515	ATP binding,protein binding
Unigene901	Banjin	9.20106	58.2136	Yes	gi|598023428|ref|XM_007341198.1|	0	Auricularia subglabra TFB-10046 SS5	-	-	-	-	-	-	-	-
Unigene902	Banjin	1.28948	54.595	Yes	gi|598015136|ref|XM_007338159.1|	7.96e-125	Auricularia subglabra TFB-10046 SS5	-	-	-	-	-	-	-	-
Unigene903	Banjin	3.35794	60.411	Yes	gi|598035166|ref|XM_007346894.1|	2.23e-127	Auricularia subglabra TFB-10046 SS5	-	-	-	-	-	-	GO:0016779,GO:0006281,GO:0003677,GO:0003887,GO:0003824	nucleotidyltransferase activity,DNA repair,DNA binding,DNA-directed DNA polymerase activity,catalytic activity
Unigene904	Banjin	160.03	60.8791	Yes	gi|598012630|ref|XM_007337385.1|	0	Auricularia subglabra TFB-10046 SS5	-	-	-	-	-	-	GO:0006468,GO:0005524,GO:0004674,GO:0016772,GO:0004672	protein phosphorylation,ATP binding,protein serine/threonine kinase activity,transferase activity, transferring phosphorus-containing groups,protein kinase activity
Unigene905	Banjin	16.4551	63.8525	Yes	gi|598022332|ref|XM_007340815.1|	0	Auricularia subglabra TFB-10046 SS5	-	-	-	-	-	-	GO:0008270,GO:0005515	zinc ion binding,protein binding
Unigene906	Banjin	7.21218	58.9328	Yes	gi|598012060|ref|XM_007337234.1|	0	Auricularia subglabra TFB-10046 SS5	-	-	-	-	-	-	GO:0008442,GO:0055114,GO:0050662,GO:0006573,GO:0016491,GO:0004616,GO:0006098,GO:0016616	3-hydroxyisobutyrate dehydrogenase activity,oxidation-reduction process,coenzyme binding,valine metabolic process,oxidoreductase activity,phosphogluconate dehydrogenase (decarboxylating) activity,pentose-phosphate shunt,oxidoreductase activity, acting on the CH-OH group of donors, NAD or NADP as acceptor
Unigene907	Banjin	1.4962	64.4455	Yes	gi|598030904|ref|XM_007344763.1|	0	Auricularia subglabra TFB-10046 SS5	-	-	-	-	-	-	GO:0005975,GO:0004553	carbohydrate metabolic process,hydrolase activity, hydrolyzing O-glycosyl compounds
Unigene908	Banjin	2.69923	56.01	Yes	gi|598015810|ref|XM_007338496.1|	0	Auricularia subglabra TFB-10046 SS5	-	-	-	-	-	-	GO:0009982,GO:0001522,GO:0003723,GO:0009451	pseudouridine synthase activity,pseudouridine synthesis,RNA binding,RNA modification
Unigene909	Banjin	77.6364	57.8824	Yes	gi|598024455|ref|XM_007341572.1|	9.89e-80	Auricularia subglabra TFB-10046 SS5	-	-	-	-	-	-	-	-
Unigene910	Banjin	12.3561	53.8462	Yes	gi|598053656|ref|XM_007356139.1|	2.64e-46	Auricularia subglabra TFB-10046 SS5	-	-	-	-	-	-	-	-
Unigene911	Banjin	1.09789	59.4499	Yes	gi|598043574|ref|XM_007351098.1|	2e-87	Auricularia subglabra TFB-10046 SS5	-	-	-	-	-	-	-	-
Unigene912	Banjin	1.53367	59.0778	Yes	gi|598054108|ref|XM_007356365.1|	3.85e-52	Auricularia subglabra TFB-10046 SS5	-	-	-	-	-	-	GO:0005515	protein binding
Unigene913	Banjin	1.59242	54.2304	Yes	gi|598010254|ref|XM_007336765.1|	0	Auricularia subglabra TFB-10046 SS5	-	-	-	-	-	-	-	-
Unigene914	Banjin	12.0613	58.3567	Yes	gi|598045888|ref|XM_007352255.1|	0	Auricularia subglabra TFB-10046 SS5	-	-	-	-	-	-	GO:0032040	small-subunit processome
Unigene915	Banjin	1.42382	58.7653	Yes	gi|598036536|ref|XM_007347579.1|	0	Auricularia subglabra TFB-10046 SS5	-	-	-	-	-	-	GO:0055085,GO:0016020,GO:0005215,GO:0006810	transmembrane transport,membrane,transporter activity,transport
Unigene916	Banjin	13.8342	59.7685	Yes	gi|598031310|ref|XM_007344966.1|	0	Auricularia subglabra TFB-10046 SS5	-	-	-	-	-	-	GO:0033897,GO:0003723	ribonuclease T2 activity,RNA binding
Unigene917	Banjin	79.6624	55.8363	Yes	gi|598035882|ref|XM_007347252.1|	3.81e-17	Auricularia subglabra TFB-10046 SS5	-	-	-	-	-	-	-	-
Unigene918	Banjin	1.62198	55.5556	No	-	-	-	-	-	-	-	-	-	-	-
Unigene919	Banjin	1.24446	64.3379	Yes	gi|598032802|ref|XM_007345712.1|	0	Auricularia subglabra TFB-10046 SS5	-	-	-	-	-	-	-	-
Unigene920	Banjin	1.06936	54.0522	Yes	gi|598041624|ref|XM_007350123.1|	6.29e-51	Auricularia subglabra TFB-10046 SS5	-	-	-	-	-	-	-	-
Unigene921	Banjin	53.793	57.8699	Yes	gi|598022377|ref|XM_007340831.1|	9.61e-57	Auricularia subglabra TFB-10046 SS5	-	-	-	-	-	-	-	-
Unigene922	Banjin	1.45624	66.5787	Yes	gi|598037060|ref|XM_007347841.1|	0	Auricularia subglabra TFB-10046 SS5	-	-	-	-	-	-	GO:0003677	DNA binding
Unigene923	Banjin	7.31663	52.306	Yes	gi|598055248|ref|XM_007356935.1|	2.03e-54	Auricularia subglabra TFB-10046 SS5	-	-	-	-	-	-	-	-
Unigene924	Banjin	1.74196	59.8822	Yes	gi|598031256|ref|XM_007344939.1|	0	Auricularia subglabra TFB-10046 SS5	-	-	-	-	-	-	GO:0016021,GO:0016020,GO:0022891,GO:0055085,GO:0022857	integral component of membrane,membrane,substrate-specific transmembrane transporter activity,transmembrane transport,transmembrane transporter activity
Unigene925	Banjin	95.2078	63.7415	Yes	gi|598012006|ref|XM_007337220.1|	0	Auricularia subglabra TFB-10046 SS5	-	-	-	-	-	-	GO:0008270	zinc ion binding
Unigene926	Banjin	5.74047	55.615	Yes	gi|598029796|ref|XM_007344209.1|	6.09e-98	Auricularia subglabra TFB-10046 SS5	-	-	-	-	-	-	GO:0005515	protein binding
Unigene927	Banjin	7.72617	58.9858	Yes	gi|598017721|ref|XM_007339317.1|	0	Auricularia subglabra TFB-10046 SS5	-	-	-	-	-	-	GO:0006891,GO:0017119	intra-Golgi vesicle-mediated transport,Golgi transport complex
Unigene928	Banjin	5.58173	58.3048	Yes	gi|598051976|ref|XM_007355299.1|	0	Auricularia subglabra TFB-10046 SS5	-	-	-	-	-	-	GO:0016491,GO:0016020,GO:0055114	oxidoreductase activity,membrane,oxidation-reduction process
Unigene929	Banjin	7.01497	57.9142	Yes	gi|598044614|ref|XM_007351618.1|	0	Auricularia subglabra TFB-10046 SS5	-	-	-	-	-	-	GO:0004807,GO:0003824,GO:0006096,GO:0008152	triose-phosphate isomerase activity,catalytic activity,glycolytic process,metabolic process
Unigene930	Banjin	1.40281	57.5554	Yes	gi|598027228|ref|XM_007342925.1|	0	Auricularia subglabra TFB-10046 SS5	-	-	-	-	-	-	GO:0016021,GO:0055085	integral component of membrane,transmembrane transport
Unigene931	Banjin	3.44844	66.0528	Yes	gi|598035542|ref|XM_007347082.1|	5.61e-166	Auricularia subglabra TFB-10046 SS5	-	-	-	-	-	-	-	-
Unigene932	Banjin	30.9847	59.8174	Yes	gi|598007900|ref|XM_007336124.1|	7.16e-75	Auricularia subglabra TFB-10046 SS5	-	-	-	-	-	-	GO:0022904,GO:0016651,GO:0005743	respiratory electron transport chain,oxidoreductase activity, acting on NAD(P)H,mitochondrial inner membrane
Unigene933	Banjin	3.01792	60.7823	Yes	gi|598035704|ref|XM_007347163.1|	3.29e-72	Auricularia subglabra TFB-10046 SS5	-	-	-	-	-	-	GO:0005515	protein binding
Unigene934	Banjin	1.13147	53.4139	Yes	-	-	-	gi|1024111687|gb|KZW02848.1|	3.49e-115	Exidia glandulosa HHB12029	-	-	-	GO:0006468,GO:0005524,GO:0016772,GO:0004672	protein phosphorylation,ATP binding,transferase activity, transferring phosphorus-containing groups,protein kinase activity
Unigene935	Banjin	1.64255	56.4363	Yes	gi|598009300|ref|XM_007336522.1|	3.01e-99	Auricularia subglabra TFB-10046 SS5	-	-	-	-	-	-	-	-
Unigene936	Banjin	7.58016	56.9926	Yes	-	-	-	gi|1024104021|gb|KZV95255.1|	1.03e-36	Exidia glandulosa HHB12029	-	-	-	-	-
Unigene937	Banjin	1.58425	59.7773	Yes	gi|598027374|ref|XM_007342998.1|	0	Auricularia subglabra TFB-10046 SS5	-	-	-	-	-	-	GO:0004386,GO:0016817,GO:0005524,GO:0003676	helicase activity,hydrolase activity, acting on acid anhydrides,ATP binding,nucleic acid binding
Unigene938	Banjin	13.3727	58.0205	Yes	gi|598037354|ref|XM_007347988.1|	1.71e-107	Auricularia subglabra TFB-10046 SS5	-	-	-	-	-	-	-	-
Unigene939	Banjin	2.60086	59.9734	Yes	gi|598017606|ref|XM_007339277.1|	0	Auricularia subglabra TFB-10046 SS5	-	-	-	-	-	-	-	-
Unigene940	Banjin	1.4079	57.9365	Yes	gi|598014874|ref|XM_007338028.1|	7.17e-62	Auricularia subglabra TFB-10046 SS5	-	-	-	-	-	-	-	-
Unigene941	Banjin	1.32319	61.9592	Yes	gi|598039574|ref|XM_007349098.1|	0	Auricularia subglabra TFB-10046 SS5	-	-	-	-	-	-	GO:0008270,GO:0005515	zinc ion binding,protein binding
Unigene942	Banjin	1.06304	56.4045	Yes	gi|598022794|ref|XM_007340975.1|	5.55e-155	Auricularia subglabra TFB-10046 SS5	-	-	-	-	-	-	GO:0005515	protein binding
Unigene943	Banjin	1.36649	63.3403	Yes	gi|598036868|ref|XM_007347745.1|	1.29e-63	Auricularia subglabra TFB-10046 SS5	-	-	-	-	-	-	GO:0006508,GO:0004190	proteolysis,aspartic-type endopeptidase activity
Unigene944	Banjin	15.5371	60.0339	Yes	gi|598048722|ref|XM_007353672.1|	0	Auricularia subglabra TFB-10046 SS5	-	-	-	-	-	-	GO:0005978,GO:0004373	glycogen biosynthetic process,glycogen (starch) synthase activity
Unigene945	Banjin	3.83073	67.7778	Yes	gi|598047834|ref|XM_007353228.1|	8.67e-25	Auricularia subglabra TFB-10046 SS5	-	-	-	-	-	-	-	-
Unigene946	Banjin	7.47883	62.9433	Yes	gi|598032328|ref|XM_007345475.1|	0	Auricularia subglabra TFB-10046 SS5	-	-	-	-	-	-	-	-
Unigene947	Banjin	1.58865	53.7669	Yes	-	-	-	gi|1024111691|gb|KZW02852.1|	4.61e-35	Exidia glandulosa HHB12029	-	-	-	-	-
Unigene948	Banjin	3.88165	60.4908	Yes	gi|598030870|ref|XM_007344746.1|	0	Auricularia subglabra TFB-10046 SS5	-	-	-	-	-	-	-	-
Unigene949	Banjin	447.785	53.4161	Yes	gi|598029004|ref|XM_007343813.1|	8.28e-173	Auricularia subglabra TFB-10046 SS5	-	-	-	-	-	-	GO:0004601,GO:0055114	peroxidase activity,oxidation-reduction process
Unigene950	Banjin	2.25478	62.5357	Yes	gi|629672206|ref|XM_007799716.1|	0	Eutypa lata UCREL1	-	-	-	-	-	-	GO:0003824,GO:0055114,GO:0016491,GO:0008762,GO:0050660,GO:0016614	catalytic activity,oxidation-reduction process,oxidoreductase activity,UDP-N-acetylmuramate dehydrogenase activity,flavin adenine dinucleotide binding,oxidoreductase activity, acting on CH-OH group of donors
Unigene951	Banjin	30.8013	62.6801	Yes	gi|598044130|ref|XM_007351376.1|	2.31e-138	Auricularia subglabra TFB-10046 SS5	-	-	-	-	-	-	-	-
Unigene952	Banjin	52.8464	58.5034	Yes	gi|598021602|ref|XM_007340549.1|	0	Auricularia subglabra TFB-10046 SS5	-	-	-	-	-	-	GO:0006487,GO:0008250,GO:0016021	protein N-linked glycosylation,oligosaccharyltransferase complex,integral component of membrane
Unigene953	Banjin	69.8844	56.2214	Yes	gi|598024430|ref|XM_007341563.1|	0	Auricularia subglabra TFB-10046 SS5	-	-	-	-	-	-	-	-
Unigene954	Banjin	1.11693	57	Yes	gi|598044610|ref|XM_007351616.1|	8.17e-123	Auricularia subglabra TFB-10046 SS5	-	-	-	-	-	-	-	-
Unigene955	Banjin	36.8394	57.5171	Yes	gi|598043320|ref|XM_007350971.1|	2.97e-128	Auricularia subglabra TFB-10046 SS5	-	-	-	-	-	-	GO:0006334,GO:0000786,GO:0046982,GO:0003677,GO:0005634	nucleosome assembly,nucleosome,protein heterodimerization activity,DNA binding,nucleus
Unigene956	Banjin	83.675	57.067	Yes	gi|598011662|ref|XM_007337131.1|	0	Auricularia subglabra TFB-10046 SS5	-	-	-	-	-	-	GO:0035556,GO:0004674,GO:0006468,GO:0005524,GO:0004672,GO:0016772	intracellular signal transduction,protein serine/threonine kinase activity,protein phosphorylation,ATP binding,protein kinase activity,transferase activity, transferring phosphorus-containing groups
Unigene957	Banjin	2.18523	57.1772	Yes	gi|598018125|ref|XM_007339456.1|	0	Auricularia subglabra TFB-10046 SS5	-	-	-	-	-	-	GO:0016021,GO:0006506,GO:0005789	integral component of membrane,GPI anchor biosynthetic process,endoplasmic reticulum membrane
Unigene958	Banjin	3.01903	56.0203	Yes	gi|598040770|ref|XM_007349696.1|	0	Auricularia subglabra TFB-10046 SS5	-	-	-	-	-	-	GO:0050662,GO:0044237,GO:0003824	coenzyme binding,cellular metabolic process,catalytic activity
Unigene959	Banjin	1.44455	55.5866	Yes	gi|598016146|ref|XM_007338663.1|	1.07e-133	Auricularia subglabra TFB-10046 SS5	-	-	-	-	-	-	GO:0005737,GO:0008033,GO:0005524,GO:0000166,GO:0016879	cytoplasm,tRNA processing,ATP binding,nucleotide binding,ligase activity, forming carbon-nitrogen bonds
Unigene960	Banjin	26.0093	60.0239	Yes	gi|598019713|ref|XM_007339929.1|	0	Auricularia subglabra TFB-10046 SS5	-	-	-	-	-	-	GO:0003676,GO:0046872	nucleic acid binding,metal ion binding
Unigene961	Banjin	3.64356	64.2799	Yes	gi|598051200|ref|XM_007354911.1|	0	Auricularia subglabra TFB-10046 SS5	-	-	-	-	-	-	GO:0000166	nucleotide binding
Unigene962	Banjin	3.9545	57.7764	Yes	gi|598017374|ref|XM_007339192.1|	0	Auricularia subglabra TFB-10046 SS5	-	-	-	-	-	-	-	-
Unigene963	Banjin	7.12449	55.6528	Yes	gi|598014218|ref|XM_007337796.1|	0	Auricularia subglabra TFB-10046 SS5	-	-	-	-	-	-	GO:0008612	peptidyl-lysine modification to peptidyl-hypusine
Unigene964	Banjin	18.8991	55.6318	Yes	gi|598041256|ref|XM_007349939.1|	1.34e-09	Auricularia subglabra TFB-10046 SS5	-	-	-	-	-	-	GO:0046872	metal ion binding
Unigene965	Banjin	1.2936	57.3651	Yes	gi|598047234|ref|XM_007352928.1|	0	Auricularia subglabra TFB-10046 SS5	-	-	-	-	-	-	GO:0055114,GO:0016706,GO:0005506,GO:0016491	oxidation-reduction process,oxidoreductase activity, acting on paired donors, with incorporation or reduction of molecular oxygen, 2-oxoglutarate as one donor, and incorporation of one atom each of oxygen into both donors,iron ion binding,oxidoreductase activity
Unigene966	Banjin	2.19352	55.6433	Yes	gi|598029036|ref|XM_007343829.1|	2.93e-130	Auricularia subglabra TFB-10046 SS5	-	-	-	-	-	-	GO:0006744,GO:0008425	ubiquinone biosynthetic process,2-polyprenyl-6-methoxy-1,4-benzoquinone methyltransferase activity
Unigene967	Banjin	1.17216	57.8237	Yes	gi|598033878|ref|XM_007346250.1|	0	Auricularia subglabra TFB-10046 SS5	-	-	-	-	-	-	GO:0020037,GO:0005506,GO:0055114,GO:0016705	heme binding,iron ion binding,oxidation-reduction process,oxidoreductase activity, acting on paired donors, with incorporation or reduction of molecular oxygen
Unigene968	Banjin	3.31259	60.2315	Yes	gi|598054440|ref|XM_007356531.1|	0	Auricularia subglabra TFB-10046 SS5	-	-	-	-	-	-	-	-
Unigene969	Banjin	8.74182	55.8246	Yes	gi|598019022|ref|XM_007339739.1|	1.24e-68	Auricularia subglabra TFB-10046 SS5	-	-	-	-	-	-	-	-
Unigene970	Banjin	1.58461	64.4926	Yes	gi|344034313|gb|CP002994.1|	0	Streptomyces violaceusniger Tu 4113	-	-	-	-	-	-	GO:0003824	catalytic activity
Unigene971	Banjin	1.66031	62.839	Yes	gi|598053006|ref|XM_007355814.1|	0	Auricularia subglabra TFB-10046 SS5	-	-	-	-	-	-	-	-
Unigene972	Banjin	2.68671	60	Yes	gi|598029090|ref|XM_007343856.1|	0	Auricularia subglabra TFB-10046 SS5	-	-	-	-	-	-	-	-
Unigene973	Banjin	19.7106	61.0603	Yes	gi|598010368|ref|XM_007336795.1|	0	Auricularia subglabra TFB-10046 SS5	-	-	-	-	-	-	-	-
Unigene974	Banjin	1.45347	65.6764	Yes	gi|598036868|ref|XM_007347745.1|	0	Auricularia subglabra TFB-10046 SS5	-	-	-	-	-	-	GO:0006508,GO:0004190	proteolysis,aspartic-type endopeptidase activity
Unigene975	Banjin	43.5536	64.4805	Yes	gi|598025626|ref|XM_007342124.1|	0	Auricularia subglabra TFB-10046 SS5	-	-	-	-	-	-	GO:0005737,GO:0030170,GO:0071266,GO:0016301,GO:0016773,GO:0003824,GO:0004496,GO:0008299,GO:0004121,GO:0008152,GO:0005524	cytoplasm,pyridoxal phosphate binding,'de novo' L-methionine biosynthetic process,kinase activity,phosphotransferase activity, alcohol group as acceptor,catalytic activity,mevalonate kinase activity,isoprenoid biosynthetic process,cystathionine beta-lyase activity,metabolic process,ATP binding
Unigene976	Banjin	27.9072	58.0588	Yes	gi|598042456|ref|XM_007350539.1|	0	Auricularia subglabra TFB-10046 SS5	-	-	-	-	-	-	GO:0055114,GO:0016491	oxidation-reduction process,oxidoreductase activity
Unigene977	Banjin	2.38079	64.2451	Yes	gi|598015106|ref|XM_007338144.1|	0	Auricularia subglabra TFB-10046 SS5	-	-	-	-	-	-	GO:0043565,GO:0006355,GO:0003700,GO:0005634	sequence-specific DNA binding,regulation of transcription, DNA-templated,transcription factor activity, sequence-specific DNA binding,nucleus
Unigene978	Banjin	1.60357	59.661	Yes	gi|598055370|ref|XM_007356996.1|	7.09e-25	Auricularia subglabra TFB-10046 SS5	-	-	-	-	-	-	-	-
Unigene979	Banjin	36.7991	55.8363	Yes	gi|598042892|ref|XM_007350757.1|	0	Auricularia subglabra TFB-10046 SS5	-	-	-	-	-	-	-	-
Unigene980	Banjin	1.02061	58.7558	Yes	gi|598042426|ref|XM_007350524.1|	0	Auricularia subglabra TFB-10046 SS5	-	-	-	-	-	-	GO:0055085,GO:0016020,GO:0046873,GO:0030001	transmembrane transport,membrane,metal ion transmembrane transporter activity,metal ion transport
Unigene981	Banjin	9.47024	64.5885	Yes	gi|598022308|ref|XM_007340807.1|	0	Auricularia subglabra TFB-10046 SS5	-	-	-	-	-	-	GO:0046873,GO:0030001,GO:0055085,GO:0016020	metal ion transmembrane transporter activity,metal ion transport,transmembrane transport,membrane
Unigene982	Banjin	1.00834	58.7089	Yes	gi|598012958|ref|XM_007337468.1|	2.97e-20	Auricularia subglabra TFB-10046 SS5	-	-	-	-	-	-	-	-
Unigene983	Banjin	1.23036	55.4224	Yes	gi|598011532|ref|XM_007337096.1|	8.71e-18	Auricularia subglabra TFB-10046 SS5	-	-	-	-	-	-	-	-
Unigene984	Banjin	1.56047	55.4183	Yes	-	-	-	gi|598026297|ref|XP_007342521.1|	1.58e-81	Auricularia subglabra TFB-10046 SS5	-	-	-	-	-
Unigene985	Banjin	2.2274	60.6547	Yes	gi|598013530|ref|XM_007337618.1|	0	Auricularia subglabra TFB-10046 SS5	-	-	-	-	-	-	GO:0051082,GO:0006457,GO:0005783,GO:0005515,GO:0005509	unfolded protein binding,protein folding,endoplasmic reticulum,protein binding,calcium ion binding
Unigene986	Banjin	1.73299	61.4565	No	-	-	-	-	-	-	-	-	-	-	-
Unigene987	Banjin	2.80039	57.4767	Yes	gi|598018750|ref|XM_007339663.1|	0	Auricularia subglabra TFB-10046 SS5	-	-	-	-	-	-	GO:0005622,GO:0006412,GO:0005840,GO:0003735	intracellular,translation,ribosome,structural constituent of ribosome
Unigene988	Banjin	4.23861	57.5943	Yes	gi|598013722|ref|XM_007337667.1|	9.63e-65	Auricularia subglabra TFB-10046 SS5	-	-	-	-	-	-	GO:0008270,GO:0000981,GO:0005634,GO:0006355	zinc ion binding,RNA polymerase II transcription factor activity, sequence-specific DNA binding,nucleus,regulation of transcription, DNA-templated
Unigene989	Banjin	24.5782	56.6047	Yes	gi|598010292|ref|XM_007336775.1|	0	Auricularia subglabra TFB-10046 SS5	-	-	-	-	-	-	-	-
Unigene990	Banjin	2.74863	61.7431	Yes	gi|598021309|ref|XM_007340438.1|	0	Auricularia subglabra TFB-10046 SS5	-	-	-	-	-	-	-	-
Unigene991	Banjin	3.1199	60.6134	Yes	gi|598025352|ref|XM_007341987.1|	0	Auricularia subglabra TFB-10046 SS5	-	-	-	-	-	-	GO:0016575,GO:0004407	histone deacetylation,histone deacetylase activity
Unigene992	Banjin	13.9961	53.7659	Yes	gi|598038286|ref|XM_007348454.1|	1.33e-37	Auricularia subglabra TFB-10046 SS5	-	-	-	-	-	-	-	-
Unigene993	Banjin	1.05475	55.7971	Yes	gi|598046712|ref|XM_007352667.1|	2.04e-07	Auricularia subglabra TFB-10046 SS5	-	-	-	-	-	-	-	-
Unigene994	Banjin	1.85486	57.3596	Yes	gi|598037626|ref|XM_007348124.1|	0	Auricularia subglabra TFB-10046 SS5	-	-	-	-	-	-	-	-
Unigene995	Banjin	50455.3	49.3144	Yes	gi|363987639|gb|JN712676.1|	0	Auricularia auricula-judae	-	-	-	-	-	-	-	-
Unigene996	Banjin	7.76482	59.8351	Yes	gi|598033948|ref|XM_007346285.1|	0	Auricularia subglabra TFB-10046 SS5	-	-	-	-	-	-	GO:0005515	protein binding
Unigene997	Banjin	225.683	55.12	Yes	gi|598014852|ref|XM_007338017.1|	0	Auricularia subglabra TFB-10046 SS5	-	-	-	-	-	-	GO:0019843,GO:0006412,GO:0005840,GO:0003735	rRNA binding,translation,ribosome,structural constituent of ribosome
Unigene998	Banjin	1.93943	58.574	Yes	gi|598048362|ref|XM_007353492.1|	0	Auricularia subglabra TFB-10046 SS5	-	-	-	-	-	-	GO:0008080,GO:0016787	N-acetyltransferase activity,hydrolase activity
Unigene999	Banjin	69.3452	58.7249	Yes	gi|598028296|ref|XM_007343459.1|	0	Auricularia subglabra TFB-10046 SS5	-	-	-	-	-	-	GO:0006031,GO:0016758,GO:0004100	chitin biosynthetic process,transferase activity, transferring hexosyl groups,chitin synthase activity
Unigene1000	Banjin	1.82568	68.2104	Yes	gi|598034498|ref|XM_007346560.1|	3.34e-131	Auricularia subglabra TFB-10046 SS5	-	-	-	-	-	-	GO:0005515	protein binding
Unigene1001	Banjin	2.84636	61.4441	Yes	gi|598013206|ref|XM_007337531.1|	0	Auricularia subglabra TFB-10046 SS5	-	-	-	-	-	-	-	-
Unigene1002	Banjin	32.9082	55.6189	Yes	gi|598019302|ref|XM_007339816.1|	0	Auricularia subglabra TFB-10046 SS5	-	-	-	-	-	-	GO:0016884	carbon-nitrogen ligase activity, with glutamine as amido-N-donor
Unigene1003	Banjin	7.28965	53.3747	Yes	gi|598037726|ref|XM_007348174.1|	5.36e-39	Auricularia subglabra TFB-10046 SS5	-	-	-	-	-	-	GO:0007186,GO:0016020,GO:0004933,GO:0016021,GO:0004932	G-protein coupled receptor signaling pathway,membrane,mating-type a-factor pheromone receptor activity,integral component of membrane,mating-type factor pheromone receptor activity
Unigene1004	Banjin	1.15276	56.044	Yes	gi|598029606|ref|XM_007344114.1|	0	Auricularia subglabra TFB-10046 SS5	-	-	-	-	-	-	GO:0055085,GO:0016021	transmembrane transport,integral component of membrane
Unigene1005	Banjin	12.7685	69.392	Yes	gi|598054048|ref|XM_007356335.1|	2.32e-174	Auricularia subglabra TFB-10046 SS5	-	-	-	-	-	-	GO:0005515	protein binding
Unigene1006	Banjin	1.58989	59.4623	Yes	gi|598037612|ref|XM_007348117.1|	0	Auricularia subglabra TFB-10046 SS5	-	-	-	-	-	-	-	-
Unigene1007	Banjin	3.45674	60.2537	Yes	gi|598051648|ref|XM_007355135.1|	0	Auricularia subglabra TFB-10046 SS5	-	-	-	-	-	-	-	-
Unigene1008	Banjin	6.59266	65.4583	Yes	gi|598035716|ref|XM_007347169.1|	9.73e-93	Auricularia subglabra TFB-10046 SS5	-	-	-	-	-	-	-	-
Unigene1009	Banjin	3.59188	54.499	Yes	gi|598023280|ref|XM_007341143.1|	0	Auricularia subglabra TFB-10046 SS5	-	-	-	-	-	-	-	-
Unigene1010	Banjin	3.6484	60.5236	Yes	gi|598017625|ref|XM_007339283.1|	0	Auricularia subglabra TFB-10046 SS5	-	-	-	-	-	-	GO:0055085	transmembrane transport
Unigene1011	Banjin	7.04808	61.809	Yes	gi|598042000|ref|XM_007350311.1|	0	Auricularia subglabra TFB-10046 SS5	-	-	-	-	-	-	GO:0019901,GO:0006351,GO:0006355,GO:0016538,GO:0000079,GO:0070985	protein kinase binding,transcription, DNA-templated,regulation of transcription, DNA-templated,cyclin-dependent protein serine/threonine kinase regulator activity,regulation of cyclin-dependent protein serine/threonine kinase activity,TFIIK complex
Unigene1012	Banjin	4.39767	57.1739	Yes	-	-	-	gi|598025151|ref|XP_007341948.1|	1.73e-53	Auricularia subglabra TFB-10046 SS5	-	-	-	-	-
Unigene1013	Banjin	3.50758	56.6747	Yes	gi|598032164|ref|XM_007345393.1|	0	Auricularia subglabra TFB-10046 SS5	-	-	-	-	-	-	GO:0008812,GO:0050660,GO:0016614,GO:0055114,GO:0006066	choline dehydrogenase activity,flavin adenine dinucleotide binding,oxidoreductase activity, acting on CH-OH group of donors,oxidation-reduction process,alcohol metabolic process
Unigene1014	Banjin	1.58443	60.426	Yes	gi|598053992|ref|XM_007356307.1|	0	Auricularia subglabra TFB-10046 SS5	-	-	-	-	-	-	GO:0008168	methyltransferase activity
Unigene1015	Banjin	2.61162	52.9334	Yes	gi|598036144|ref|XM_007347383.1|	1.01e-35	Auricularia subglabra TFB-10046 SS5	-	-	-	-	-	-	-	-
Unigene1016	Banjin	22.2203	60.1596	Yes	gi|598015986|ref|XM_007338584.1|	0	Auricularia subglabra TFB-10046 SS5	-	-	-	-	-	-	GO:0005515	protein binding
Unigene1017	Banjin	3.62916	63.5757	Yes	gi|598023765|ref|XM_007341322.1|	3.06e-61	Auricularia subglabra TFB-10046 SS5	-	-	-	-	-	-	-	-
Unigene1018	Banjin	2.20583	64.3979	Yes	gi|598008512|ref|XM_007336309.1|	0	Auricularia subglabra TFB-10046 SS5	-	-	-	-	-	-	GO:0006406,GO:0006611,GO:0006998,GO:0031965	mRNA export from nucleus,protein export from nucleus,nuclear envelope organization,nuclear membrane
Unigene1019	Banjin	113.961	52.7073	Yes	gi|598014706|ref|XM_007337944.1|	0	Auricularia subglabra TFB-10046 SS5	-	-	-	-	-	-	-	-
Unigene1020	Banjin	4.71559	64.52	Yes	gi|598033468|ref|XM_007346045.1|	0	Auricularia subglabra TFB-10046 SS5	-	-	-	-	-	-	GO:0005515,GO:0005622,GO:0006396,GO:0005634,GO:0000398	protein binding,intracellular,RNA processing,nucleus,mRNA splicing, via spliceosome
Unigene1021	Banjin	1.08111	55.7798	No	-	-	-	-	-	-	-	-	-	-	-
Unigene1022	Banjin	1.58066	59.9445	Yes	gi|598016863|ref|XM_007338994.1|	0	Auricularia subglabra TFB-10046 SS5	-	-	-	-	-	-	-	-
Unigene1023	Banjin	5.72446	62.2802	Yes	gi|598037734|ref|XM_007348178.1|	0	Auricularia subglabra TFB-10046 SS5	-	-	-	-	-	-	GO:0008483,GO:0030170,GO:0003824	transaminase activity,pyridoxal phosphate binding,catalytic activity
Unigene1024	Banjin	3.55539	56.962	Yes	gi|195607975|gb|EU953700.1|	0	Zea mays	-	-	-	-	-	-	GO:0006952	defense response
Unigene1025	Banjin	3.20024	60.4978	Yes	gi|598033128|ref|XM_007345875.1|	4.76e-21	Auricularia subglabra TFB-10046 SS5	-	-	-	-	-	-	-	-
Unigene1026	Banjin	3.5735	58.8394	Yes	gi|598044726|ref|XM_007351674.1|	0	Auricularia subglabra TFB-10046 SS5	-	-	-	-	-	-	GO:0005515,GO:0006508,GO:0008233,GO:0005634	protein binding,proteolysis,peptidase activity,nucleus
Unigene1027	Banjin	1.79195	65.0477	Yes	gi|598036316|ref|XM_007347469.1|	0	Auricularia subglabra TFB-10046 SS5	-	-	-	-	-	-	GO:0004089,GO:0006730,GO:0008270	carbonate dehydratase activity,one-carbon metabolic process,zinc ion binding
Unigene1028	Banjin	46.0751	62.349	Yes	gi|598052074|ref|XM_007355348.1|	0	Auricularia subglabra TFB-10046 SS5	-	-	-	-	-	-	GO:0005515	protein binding
Unigene1029	Banjin	16.8189	30.5389	Yes	gi|318135586|gb|GU384608.1|	3.24e-82	Rhodocybe pruinosostipitata	-	-	-	-	-	-	GO:0004519	endonuclease activity
Unigene1030	Banjin	2.96481	56.0811	Yes	-	-	-	gi|591481687|gb|EXM12393.1|	5.04e-31	Fusarium oxysporum f. sp. vasinfectum 25433	-	-	-	GO:0005515	protein binding
Unigene1031	Banjin	1.62088	68.5328	Yes	gi|598037514|ref|XM_007348068.1|	0	Auricularia subglabra TFB-10046 SS5	-	-	-	-	-	-	GO:0005515	protein binding
Unigene1032	Banjin	3.81498	60.7914	Yes	gi|598044142|ref|XM_007351382.1|	4.92e-123	Auricularia subglabra TFB-10046 SS5	-	-	-	-	-	-	-	-
Unigene1033	Banjin	1.55738	52.381	Yes	gi|1040157804|gb|KU291500.1|	0	Hyparrhenia subplumosa	-	-	-	-	-	-	-	-
Unigene1034	Banjin	1.46524	56.8199	Yes	-	-	-	gi|598026203|ref|XP_007342474.1|	8.74e-76	Auricularia subglabra TFB-10046 SS5	-	-	-	GO:0006508,GO:0004252	proteolysis,serine-type endopeptidase activity
Unigene1035	Banjin	5.28446	66.4406	Yes	gi|598051374|ref|XM_007354998.1|	0	Auricularia subglabra TFB-10046 SS5	-	-	-	-	-	-	-	-
Unigene1036	Banjin	3.06294	53.9568	Yes	gi|598050092|ref|XM_007354357.1|	5.87e-22	Auricularia subglabra TFB-10046 SS5	-	-	-	-	-	-	-	-
Unigene1037	Banjin	2.29236	67.3191	Yes	gi|598041392|ref|XM_007350007.1|	0	Auricularia subglabra TFB-10046 SS5	-	-	-	-	-	-	-	-
Unigene1038	Banjin	2.33079	61.2642	Yes	gi|598022551|ref|XM_007340891.1|	0	Auricularia subglabra TFB-10046 SS5	-	-	-	-	-	-	-	-
Unigene1039	Banjin	2.18859	59.3544	Yes	gi|598036158|ref|XM_007347390.1|	8.27e-170	Auricularia subglabra TFB-10046 SS5	-	-	-	-	-	-	GO:0030170,GO:0003824,GO:0009058	pyridoxal phosphate binding,catalytic activity,biosynthetic process
Unigene1040	Banjin	6.53448	61.6848	Yes	gi|598035684|ref|XM_007347153.1|	9.5e-41	Auricularia subglabra TFB-10046 SS5	-	-	-	-	-	-	-	-
Unigene1041	Banjin	1.26845	55.1931	Yes	gi|598033952|ref|XM_007346287.1|	1.08e-09	Auricularia subglabra TFB-10046 SS5	-	-	-	-	-	-	-	-
Unigene1042	Banjin	3.77926	54.1312	Yes	gi|598009516|ref|XM_007336576.1|	0	Auricularia subglabra TFB-10046 SS5	-	-	-	-	-	-	GO:0016021	integral component of membrane
Unigene1043	Banjin	10.0178	57.1961	Yes	gi|598021249|ref|XM_007340416.1|	4.04e-135	Auricularia subglabra TFB-10046 SS5	-	-	-	-	-	-	-	-
Unigene1044	Banjin	2.22036	56.1265	Yes	gi|598015638|ref|XM_007338410.1|	7.11e-80	Auricularia subglabra TFB-10046 SS5	-	-	-	-	-	-	-	-
Unigene1045	Banjin	1.43338	59.6639	Yes	gi|598037482|ref|XM_007348052.1|	0	Auricularia subglabra TFB-10046 SS5	-	-	-	-	-	-	GO:0005488	binding
Unigene1046	Banjin	1.44394	61.7566	Yes	gi|598049376|ref|XM_007353999.1|	0	Auricularia subglabra TFB-10046 SS5	-	-	-	-	-	-	-	-
Unigene1047	Banjin	2.45395	60.1735	Yes	gi|598013362|ref|XM_007337576.1|	0	Auricularia subglabra TFB-10046 SS5	-	-	-	-	-	-	-	-
Unigene1048	Banjin	7.69341	66.3482	Yes	gi|598047114|ref|XM_007352868.1|	0	Auricularia subglabra TFB-10046 SS5	-	-	-	-	-	-	GO:0008270,GO:0005515	zinc ion binding,protein binding
Unigene1049	Banjin	2.71265	61.8247	Yes	-	-	-	gi|1021835371|gb|KZP23714.1|	1.2e-16	Fibulorhizoctonia sp. CBS 109695	-	-	-	-	-
Unigene1050	Banjin	8.07395	58.8592	Yes	gi|598037398|ref|XM_007348010.1|	8.03e-110	Auricularia subglabra TFB-10046 SS5	-	-	-	-	-	-	-	-
Unigene1051	Banjin	32.6436	56.685	Yes	gi|598027950|ref|XM_007343286.1|	3.72e-147	Auricularia subglabra TFB-10046 SS5	-	-	-	-	-	-	-	-
Unigene1052	Banjin	105.483	60.9502	Yes	gi|598037600|ref|XM_007348111.1|	6.44e-48	Auricularia subglabra TFB-10046 SS5	-	-	-	-	-	-	-	-
Unigene1053	Banjin	10.1563	54.3832	Yes	gi|598037728|ref|XM_007348175.1|	1.39e-131	Auricularia subglabra TFB-10046 SS5	-	-	-	-	-	-	GO:0003677,GO:0003682	DNA binding,chromatin binding
Unigene1054	Banjin	5.09756	53.4483	Yes	gi|598032994|ref|XM_007345808.1|	0	Auricularia subglabra TFB-10046 SS5	-	-	-	-	-	-	GO:0005085,GO:0005089,GO:0035556,GO:0035023	guanyl-nucleotide exchange factor activity,Rho guanyl-nucleotide exchange factor activity,intracellular signal transduction,regulation of Rho protein signal transduction
Unigene1055	Banjin	59.1839	59.8091	Yes	gi|598038344|ref|XM_007348483.1|	0	Auricularia subglabra TFB-10046 SS5	-	-	-	-	-	-	-	-
Unigene1056	Banjin	129.118	57.8947	Yes	gi|598012636|ref|XM_007337387.1|	3.91e-12	Auricularia subglabra TFB-10046 SS5	-	-	-	-	-	-	-	-
Unigene1057	Banjin	40.8429	63.0444	Yes	gi|598053008|ref|XM_007355815.1|	0	Auricularia subglabra TFB-10046 SS5	-	-	-	-	-	-	GO:0005730,GO:0005525	nucleolus,GTP binding
Unigene1058	Banjin	1.0882	64.4612	Yes	gi|598054812|ref|XM_007356717.1|	1.48e-176	Auricularia subglabra TFB-10046 SS5	-	-	-	-	-	-	GO:0005515,GO:0046872,GO:0008270	protein binding,metal ion binding,zinc ion binding
Unigene1059	Banjin	3.50456	58.1556	Yes	gi|598037020|ref|XM_007347821.1|	0	Auricularia subglabra TFB-10046 SS5	-	-	-	-	-	-	-	-
Unigene1060	Banjin	33.6344	60.3126	Yes	gi|598025446|ref|XM_007342034.1|	0	Auricularia subglabra TFB-10046 SS5	-	-	-	-	-	-	GO:0035091,GO:0005515,GO:0007154	phosphatidylinositol binding,protein binding,cell communication
Unigene1061	Banjin	1.00602	57.0888	No	-	-	-	-	-	-	-	-	-	-	-
Unigene1062	Banjin	26.5788	58.4435	Yes	gi|598028542|ref|XM_007343582.1|	0	Auricularia subglabra TFB-10046 SS5	-	-	-	-	-	-	GO:0003924,GO:0005525	GTPase activity,GTP binding
Unigene1063	Banjin	4.23545	61.2613	Yes	gi|598051668|ref|XM_007355145.1|	0	Auricularia subglabra TFB-10046 SS5	-	-	-	-	-	-	-	-
Unigene1064	Banjin	11.2826	61.3212	Yes	gi|598046434|ref|XM_007352528.1|	0	Auricularia subglabra TFB-10046 SS5	-	-	-	-	-	-	-	-
Unigene1065	Banjin	22.07	56.5267	Yes	gi|598048314|ref|XM_007353468.1|	0	Auricularia subglabra TFB-10046 SS5	-	-	-	-	-	-	-	-
Unigene1066	Banjin	1.0957	56.3287	Yes	gi|598051728|ref|XM_007355175.1|	0	Auricularia subglabra TFB-10046 SS5	-	-	-	-	-	-	-	-
Unigene1067	Banjin	95.5743	61.8001	Yes	gi|598022879|ref|XM_007341004.1|	0	Auricularia subglabra TFB-10046 SS5	-	-	-	-	-	-	GO:0030976,GO:0004591,GO:0055114,GO:0008152,GO:0016624,GO:0006099	thiamine pyrophosphate binding,oxoglutarate dehydrogenase (succinyl-transferring) activity,oxidation-reduction process,metabolic process,oxidoreductase activity, acting on the aldehyde or oxo group of donors, disulfide as acceptor,tricarboxylic acid cycle
Unigene1068	Banjin	23.3977	64.3746	Yes	gi|598019108|ref|XM_007339763.1|	0	Auricularia subglabra TFB-10046 SS5	-	-	-	-	-	-	GO:0005524,GO:0016772,GO:0004672,GO:0004674,GO:0006468	ATP binding,transferase activity, transferring phosphorus-containing groups,protein kinase activity,protein serine/threonine kinase activity,protein phosphorylation
Unigene1069	Banjin	15.8632	55.7812	Yes	gi|598026854|ref|XM_007342738.1|	0	Auricularia subglabra TFB-10046 SS5	-	-	-	-	-	-	GO:0055114,GO:0016705,GO:0020037,GO:0005506	oxidation-reduction process,oxidoreductase activity, acting on paired donors, with incorporation or reduction of molecular oxygen,heme binding,iron ion binding
Unigene1070	Banjin	6.03735	56.8096	No	-	-	-	-	-	-	-	-	-	-	-
Unigene1071	Banjin	5.73697	60.2895	Yes	gi|598043148|ref|XM_007350885.1|	0	Auricularia subglabra TFB-10046 SS5	-	-	-	-	-	-	GO:0005515	protein binding
Unigene1072	Banjin	7.84087	61.8448	Yes	gi|598011734|ref|XM_007337151.1|	0	Auricularia subglabra TFB-10046 SS5	-	-	-	-	-	-	GO:0016491,GO:0051537,GO:0055114	oxidoreductase activity,2 iron, 2 sulfur cluster binding,oxidation-reduction process
Unigene1073	Banjin	29.017	62.0888	Yes	gi|598015956|ref|XM_007338569.1|	0	Auricularia subglabra TFB-10046 SS5	-	-	-	-	-	-	GO:0000139,GO:0008643,GO:0016021,GO:0005351	Golgi membrane,carbohydrate transport,integral component of membrane,sugar:proton symporter activity
Unigene1074	Banjin	1.50343	53.2312	Yes	gi|598048980|ref|XM_007353801.1|	5.19e-52	Auricularia subglabra TFB-10046 SS5	-	-	-	-	-	-	-	-
Unigene1075	Banjin	3.12477	61.0236	Yes	gi|598015688|ref|XM_007338435.1|	0	Auricularia subglabra TFB-10046 SS5	-	-	-	-	-	-	GO:0003700,GO:0006355,GO:0003677	transcription factor activity, sequence-specific DNA binding,regulation of transcription, DNA-templated,DNA binding
Unigene1076	Banjin	10.9547	60.8718	Yes	gi|636602840|ref|XM_008034364.1|	2.31e-51	Trametes versicolor FP-101664 SS1	-	-	-	-	-	-	-	-
Unigene1077	Banjin	61.4552	56.1347	Yes	gi|598026284|ref|XM_007342453.1|	0	Auricularia subglabra TFB-10046 SS5	-	-	-	-	-	-	GO:0016787	hydrolase activity
Unigene1078	Banjin	1.00257	58.1112	Yes	gi|598051022|ref|XM_007354822.1|	0	Auricularia subglabra TFB-10046 SS5	-	-	-	-	-	-	-	-
Unigene1079	Banjin	69.0702	52.2604	Yes	gi|598029046|ref|XM_007343834.1|	0	Auricularia subglabra TFB-10046 SS5	-	-	-	-	-	-	GO:0055114,GO:0016628,GO:0016020	oxidation-reduction process,oxidoreductase activity, acting on the CH-CH group of donors, NAD or NADP as acceptor,membrane
Unigene1080	Banjin	2.25155	59.9491	Yes	gi|598054078|ref|XM_007356350.1|	5.01e-37	Auricularia subglabra TFB-10046 SS5	-	-	-	-	-	-	GO:0005515	protein binding
Unigene1081	Banjin	28.4207	57.816	Yes	gi|598012262|ref|XM_007337289.1|	0	Auricularia subglabra TFB-10046 SS5	-	-	-	-	-	-	GO:0005524,GO:0016787	ATP binding,hydrolase activity
Unigene1082	Banjin	73.7682	59.4691	Yes	gi|598012386|ref|XM_007337320.1|	0	Auricularia subglabra TFB-10046 SS5	-	-	-	-	-	-	GO:0016491,GO:0008152	oxidoreductase activity,metabolic process
Unigene1083	Banjin	2.33871	69.0141	Yes	gi|598039586|ref|XM_007349104.1|	4.75e-163	Auricularia subglabra TFB-10046 SS5	-	-	-	-	-	-	-	-
Unigene1084	Banjin	9.4576	64.1966	Yes	gi|598021710|ref|XM_007340589.1|	1.18e-78	Auricularia subglabra TFB-10046 SS5	-	-	-	-	-	-	-	-
Unigene1085	Banjin	35.8397	58.371	Yes	gi|598017018|ref|XM_007339055.1|	0	Auricularia subglabra TFB-10046 SS5	-	-	-	-	-	-	GO:0006508,GO:0008233	proteolysis,peptidase activity
Unigene1086	Banjin	12.3094	58.498	Yes	gi|598014668|ref|XM_007337925.1|	4.06e-56	Auricularia subglabra TFB-10046 SS5	-	-	-	-	-	-	GO:0005787,GO:0006465,GO:0016021,GO:0008233	signal peptidase complex,signal peptide processing,integral component of membrane,peptidase activity
Unigene1087	Banjin	3.10216	64.7947	Yes	gi|598033434|ref|XM_007346028.1|	0	Auricularia subglabra TFB-10046 SS5	-	-	-	-	-	-	GO:0003676,GO:0000166	nucleic acid binding,nucleotide binding
Unigene1088	Banjin	5.39955	63.6971	Yes	gi|598044280|ref|XM_007351451.1|	0	Auricularia subglabra TFB-10046 SS5	-	-	-	-	-	-	-	-
Unigene1089	Banjin	6.80072	49.9025	No	-	-	-	-	-	-	-	-	-	-	-
Unigene1090	Banjin	1.37703	55.8074	Yes	gi|598038946|ref|XM_007348784.1|	8.26e-24	Auricularia subglabra TFB-10046 SS5	-	-	-	-	-	-	-	-
Unigene1091	Banjin	1.53175	64.2605	Yes	gi|598016386|ref|XM_007338781.1|	0	Auricularia subglabra TFB-10046 SS5	-	-	-	-	-	-	GO:0005515	protein binding
Unigene1092	Banjin	12.424	70.045	Yes	gi|598039208|ref|XM_007348915.1|	0	Auricularia subglabra TFB-10046 SS5	-	-	-	-	-	-	GO:0006886	intracellular protein transport
Unigene1093	Banjin	6.52731	57.9892	Yes	gi|598039630|ref|XM_007349126.1|	0	Auricularia subglabra TFB-10046 SS5	-	-	-	-	-	-	-	-
Unigene1094	Banjin	5.79073	56.1201	Yes	gi|1001851586|gb|CP014513.1|	0	Frondihabitans sp. PAMC 28766	-	-	-	-	-	-	-	-
Unigene1095	Banjin	8.85296	59.501	Yes	gi|598039056|ref|XM_007348839.1|	0	Auricularia subglabra TFB-10046 SS5	-	-	-	-	-	-	GO:0003677,GO:0003899,GO:0006351,GO:0032549	DNA binding,DNA-directed 5'-3' RNA polymerase activity,transcription, DNA-templated,ribonucleoside binding
Unigene1096	Banjin	3.34938	62.2861	Yes	gi|598035648|ref|XM_007347135.1|	0	Auricularia subglabra TFB-10046 SS5	-	-	-	-	-	-	GO:0045135,GO:0042597,GO:0042122	poly(beta-D-mannuronate) lyase activity,periplasmic space,alginic acid catabolic process
Unigene1097	Banjin	4.45701	59.6283	Yes	gi|598038010|ref|XM_007348316.1|	0	Auricularia subglabra TFB-10046 SS5	-	-	-	-	-	-	-	-
Unigene1098	Banjin	10.1587	62.6009	Yes	gi|598043524|ref|XM_007351073.1|	0	Auricularia subglabra TFB-10046 SS5	-	-	-	-	-	-	GO:0016491,GO:0016209,GO:0055114	oxidoreductase activity,antioxidant activity,oxidation-reduction process
Unigene1099	Banjin	5.71715	56.3927	Yes	gi|598046268|ref|XM_007352445.1|	1.44e-43	Auricularia subglabra TFB-10046 SS5	-	-	-	-	-	-	-	-
Unigene1100	Banjin	1.62696	58.7287	No	-	-	-	-	-	-	-	-	-	-	-
Unigene1101	Banjin	1.9589	57.5231	Yes	gi|598008636|ref|XM_007336343.1|	0	Auricularia subglabra TFB-10046 SS5	-	-	-	-	-	-	GO:0016881	acid-amino acid ligase activity
Unigene1102	Banjin	14.3031	54.9819	Yes	gi|598039070|ref|XM_007348846.1|	0	Auricularia subglabra TFB-10046 SS5	-	-	-	-	-	-	GO:0006644,GO:0008170	phospholipid metabolic process,N-methyltransferase activity
Unigene1103	Banjin	10.462	58.941	Yes	gi|598009292|ref|XM_007336520.1|	0	Auricularia subglabra TFB-10046 SS5	-	-	-	-	-	-	GO:0005488,GO:0000011,GO:0005515	binding,vacuole inheritance,protein binding
Unigene1104	Banjin	7.77681	60.0996	Yes	gi|598015256|ref|XM_007338219.1|	0	Auricularia subglabra TFB-10046 SS5	-	-	-	-	-	-	GO:0016491,GO:0055114,GO:0008152	oxidoreductase activity,oxidation-reduction process,metabolic process
Unigene1105	Banjin	1.11281	60.0398	No	-	-	-	-	-	-	-	-	-	-	-
Unigene1106	Banjin	296.185	63.1043	Yes	gi|598010542|ref|XM_007336841.1|	6.22e-168	Auricularia subglabra TFB-10046 SS5	-	-	-	-	-	-	-	-
Unigene1107	Banjin	4.41638	61.7251	Yes	gi|598016705|ref|XM_007338929.1|	0	Auricularia subglabra TFB-10046 SS5	-	-	-	-	-	-	GO:0005737	cytoplasm
Unigene1108	Banjin	2.66673	61.7125	Yes	gi|598017495|ref|XM_007339237.1|	0	Auricularia subglabra TFB-10046 SS5	-	-	-	-	-	-	-	-
Unigene1109	Banjin	9.97843	60.914	Yes	gi|598024765|ref|XM_007341694.1|	0	Auricularia subglabra TFB-10046 SS5	-	-	-	-	-	-	GO:0006334,GO:0005634	nucleosome assembly,nucleus
Unigene1110	Banjin	1.09503	61.677	Yes	gi|598027424|ref|XM_007343023.1|	0	Auricularia subglabra TFB-10046 SS5	-	-	-	-	-	-	GO:0003676	nucleic acid binding
Unigene1111	Banjin	29.751	61.6361	Yes	gi|598055754|ref|XM_007357188.1|	4.6e-74	Auricularia subglabra TFB-10046 SS5	-	-	-	-	-	-	-	-
Unigene1112	Banjin	2.08731	56.9199	No	-	-	-	-	-	-	-	-	-	-	-
Unigene1113	Banjin	14.5609	58.0645	Yes	gi|598009024|ref|XM_007336445.1|	0	Auricularia subglabra TFB-10046 SS5	-	-	-	-	-	-	-	-
Unigene1114	Banjin	2.74933	50	Yes	gi|440222357|gb|JQ929895.1|	1.6e-35	Auricularia auricula-judae	-	-	-	-	-	-	-	-
Unigene1115	Banjin	1.21344	64.8514	Yes	gi|598031350|ref|XM_007344986.1|	4.35e-102	Auricularia subglabra TFB-10046 SS5	-	-	-	-	-	-	-	-
Unigene1116	Banjin	4.82736	54.9264	Yes	gi|598041644|ref|XM_007350133.1|	2.29e-19	Auricularia subglabra TFB-10046 SS5	-	-	-	-	-	-	-	-
Unigene1117	Banjin	2.19878	62.2083	Yes	gi|598055352|ref|XM_007356987.1|	0	Auricularia subglabra TFB-10046 SS5	-	-	-	-	-	-	GO:0016491,GO:0008152	oxidoreductase activity,metabolic process
Unigene1118	Banjin	3.97489	60.7159	Yes	gi|598028028|ref|XM_007343325.1|	1.28e-99	Auricularia subglabra TFB-10046 SS5	-	-	-	-	-	-	-	-
Unigene1119	Banjin	6.56535	59.5221	Yes	gi|598053824|ref|XM_007356223.1|	0	Auricularia subglabra TFB-10046 SS5	-	-	-	-	-	-	GO:0005515	protein binding
Unigene1120	Banjin	2.5574	56.2103	Yes	gi|598021628|ref|XM_007340558.1|	5.58e-145	Auricularia subglabra TFB-10046 SS5	-	-	-	-	-	-	-	-
Unigene1121	Banjin	163.6	60.5155	Yes	gi|598026840|ref|XM_007342731.1|	0	Auricularia subglabra TFB-10046 SS5	-	-	-	-	-	-	GO:0006812,GO:0016021,GO:0015299,GO:0055085	cation transport,integral component of membrane,solute:proton antiporter activity,transmembrane transport
Unigene1122	Banjin	25.0051	64.5753	Yes	gi|598041636|ref|XM_007350129.1|	0	Auricularia subglabra TFB-10046 SS5	-	-	-	-	-	-	GO:0005622,GO:0005515,GO:0003779	intracellular,protein binding,actin binding
Unigene1123	Banjin	1.58591	56.3218	No	-	-	-	-	-	-	-	-	-	-	-
Unigene1124	Banjin	1.12794	55.9185	Yes	gi|598024089|ref|XM_007341441.1|	0	Auricularia subglabra TFB-10046 SS5	-	-	-	-	-	-	GO:0016810,GO:0005975,GO:0003824	hydrolase activity, acting on carbon-nitrogen (but not peptide) bonds,carbohydrate metabolic process,catalytic activity
Unigene1125	Banjin	3.27939	54.717	Yes	gi|598028532|ref|XM_007343577.1|	2.87e-155	Auricularia subglabra TFB-10046 SS5	-	-	-	-	-	-	-	-
Unigene1126	Banjin	2.32452	57.602	Yes	gi|598008214|ref|XM_007336227.1|	1.16e-31	Auricularia subglabra TFB-10046 SS5	-	-	-	-	-	-	-	-
Unigene1127	Banjin	2.18802	57.2944	No	-	-	-	-	-	-	-	-	-	-	-
Unigene1128	Banjin	1.40942	58.8299	Yes	gi|598017033|ref|XM_007339061.1|	5.67e-49	Auricularia subglabra TFB-10046 SS5	-	-	-	-	-	-	-	-
Unigene1129	Banjin	2.07661	59.4761	Yes	gi|598040450|ref|XM_007349536.1|	0	Auricularia subglabra TFB-10046 SS5	-	-	-	-	-	-	GO:0016706,GO:0055114,GO:0016491	oxidoreductase activity, acting on paired donors, with incorporation or reduction of molecular oxygen, 2-oxoglutarate as one donor, and incorporation of one atom each of oxygen into both donors,oxidation-reduction process,oxidoreductase activity
Unigene1130	Banjin	6.92964	61.5112	Yes	gi|598052992|ref|XM_007355807.1|	0	Auricularia subglabra TFB-10046 SS5	-	-	-	-	-	-	GO:0008237	metallopeptidase activity
Unigene1131	Banjin	8.15193	56.8639	Yes	gi|598019287|ref|XM_007339812.1|	0	Auricularia subglabra TFB-10046 SS5	-	-	-	-	-	-	GO:0050660,GO:0008033,GO:0003824,GO:0017150,GO:0055114	flavin adenine dinucleotide binding,tRNA processing,catalytic activity,tRNA dihydrouridine synthase activity,oxidation-reduction process
Unigene1132	Banjin	3.16889	57.03	Yes	gi|598042866|ref|XM_007350744.1|	1.73e-44	Auricularia subglabra TFB-10046 SS5	-	-	-	-	-	-	-	-
Unigene1133	Banjin	1.70408	59.7502	Yes	gi|598053178|ref|XM_007355900.1|	0	Auricularia subglabra TFB-10046 SS5	-	-	-	-	-	-	GO:0016020	membrane
Unigene1134	Banjin	10.6032	55.5556	Yes	gi|598027450|ref|XM_007343036.1|	0	Auricularia subglabra TFB-10046 SS5	-	-	-	-	-	-	GO:0006284,GO:0006281,GO:0003677,GO:0003824	base-excision repair,DNA repair,DNA binding,catalytic activity
Unigene1135	Banjin	1.10338	54.3071	No	-	-	-	-	-	-	-	-	-	-	-
Unigene1136	Banjin	5.33824	56.2395	Yes	gi|598045770|ref|XM_007352196.1|	4.94e-146	Auricularia subglabra TFB-10046 SS5	-	-	-	-	-	-	GO:0016491,GO:0008152	oxidoreductase activity,metabolic process
Unigene1137	Banjin	22.6695	58.8484	Yes	gi|598008594|ref|XM_007336330.1|	0	Auricularia subglabra TFB-10046 SS5	-	-	-	-	-	-	GO:0005524,GO:0030983,GO:0006298	ATP binding,mismatched DNA binding,mismatch repair
Unigene1138	Banjin	60.3552	58.5609	Yes	gi|598025618|ref|XM_007342120.1|	0	Auricularia subglabra TFB-10046 SS5	-	-	-	-	-	-	-	-
Unigene1139	Banjin	42.7328	57.7374	Yes	gi|630020116|ref|XM_007835456.1|	3.99e-35	Pestalotiopsis fici W106-1	-	-	-	-	-	-	-	-
Unigene1140	Banjin	2.02426	59.1411	No	-	-	-	-	-	-	-	-	-	-	-
Unigene1141	Banjin	1.78889	60.6715	Yes	gi|598025450|ref|XM_007342036.1|	7.57e-60	Auricularia subglabra TFB-10046 SS5	-	-	-	-	-	-	GO:0008168	methyltransferase activity
Unigene1142	Banjin	100.893	65.4844	Yes	gi|598048984|ref|XM_007353803.1|	7.08e-21	Auricularia subglabra TFB-10046 SS5	-	-	-	-	-	-	-	-
Unigene1143	Banjin	6.48487	64.0019	Yes	gi|598018546|ref|XM_007339598.1|	0	Auricularia subglabra TFB-10046 SS5	-	-	-	-	-	-	GO:0005515	protein binding
Unigene1144	Banjin	5.0826	60.2725	Yes	gi|598017922|ref|XM_007339388.1|	0	Auricularia subglabra TFB-10046 SS5	-	-	-	-	-	-	-	-
Unigene1145	Banjin	1.38388	52.9845	Yes	gi|598046538|ref|XM_007352580.1|	0	Auricularia subglabra TFB-10046 SS5	-	-	-	-	-	-	GO:0016747,GO:0055114,GO:0016491,GO:0008270	transferase activity, transferring acyl groups other than amino-acyl groups,oxidation-reduction process,oxidoreductase activity,zinc ion binding
Unigene1146	Banjin	1.45872	63.5379	No	-	-	-	-	-	-	-	-	-	-	-
Unigene1147	Banjin	1.41058	58.874	Yes	gi|598040296|ref|XM_007349459.1|	6.93e-17	Auricularia subglabra TFB-10046 SS5	-	-	-	-	-	-	-	-
Unigene1148	Banjin	558.245	32.0282	Yes	gi|549414471|emb|HF570115.2|	0	Ganoderma lucidum	-	-	-	-	-	-	GO:0006314,GO:0004519,GO:0003677	intron homing,endonuclease activity,DNA binding
Unigene1149	Banjin	3.83959	59.4787	Yes	gi|598052922|ref|XM_007355772.1|	5.56e-105	Auricularia subglabra TFB-10046 SS5	-	-	-	-	-	-	GO:0005515,GO:0046872	protein binding,metal ion binding
Unigene1150	Banjin	1.75087	61.5787	Yes	gi|598018438|ref|XM_007339562.1|	0	Auricularia subglabra TFB-10046 SS5	-	-	-	-	-	-	GO:0006355,GO:0005634,GO:0000981,GO:0008270	regulation of transcription, DNA-templated,nucleus,RNA polymerase II transcription factor activity, sequence-specific DNA binding,zinc ion binding
Unigene1151	Banjin	5.16115	62.1105	Yes	gi|598031156|ref|XM_007344889.1|	0	Auricularia subglabra TFB-10046 SS5	-	-	-	-	-	-	GO:0006816,GO:0016021,GO:0019829,GO:0046872,GO:0000166,GO:0005388,GO:0006812	calcium ion transport,integral component of membrane,cation-transporting ATPase activity,metal ion binding,nucleotide binding,calcium-transporting ATPase activity,cation transport
Unigene1152	Banjin	6.06126	55.874	Yes	gi|598019100|ref|XM_007339761.1|	0	Auricularia subglabra TFB-10046 SS5	-	-	-	-	-	-	GO:0005515,GO:0005524	protein binding,ATP binding
Unigene1153	Banjin	3.25493	59.1816	Yes	gi|598054282|ref|XM_007356452.1|	2.22e-26	Auricularia subglabra TFB-10046 SS5	-	-	-	-	-	-	GO:0006468,GO:0004672,GO:0004674,GO:0005524,GO:0016772	protein phosphorylation,protein kinase activity,protein serine/threonine kinase activity,ATP binding,transferase activity, transferring phosphorus-containing groups
Unigene1154	Banjin	26.4625	64.9273	Yes	gi|598035250|ref|XM_007346936.1|	0	Auricularia subglabra TFB-10046 SS5	-	-	-	-	-	-	-	-
Unigene1155	Banjin	19.6038	65.2943	Yes	gi|598027884|ref|XM_007343253.1|	0	Auricularia subglabra TFB-10046 SS5	-	-	-	-	-	-	GO:0005634	nucleus
Unigene1156	Banjin	3.56752	59.3514	Yes	gi|598031358|ref|XM_007344990.1|	0	Auricularia subglabra TFB-10046 SS5	-	-	-	-	-	-	-	-
Unigene1157	Banjin	1.27395	63.0811	Yes	gi|598025976|ref|XM_007342299.1|	4.06e-10	Auricularia subglabra TFB-10046 SS5	-	-	-	-	-	-	-	-
Unigene1158	Banjin	4.49142	57.0492	Yes	gi|598013514|ref|XM_007337614.1|	5.43e-145	Auricularia subglabra TFB-10046 SS5	-	-	-	-	-	-	GO:0016772,GO:0006468,GO:0004672,GO:0004674,GO:0005524	transferase activity, transferring phosphorus-containing groups,protein phosphorylation,protein kinase activity,protein serine/threonine kinase activity,ATP binding
Unigene1159	Banjin	3.5067	57.1817	Yes	gi|598008154|ref|XM_007336207.1|	0	Auricularia subglabra TFB-10046 SS5	-	-	-	-	-	-	GO:0016833,GO:0003824,GO:0016763,GO:0000105,GO:0000107,GO:0005737,GO:0008152	oxo-acid-lyase activity,catalytic activity,transferase activity, transferring pentosyl groups,histidine biosynthetic process,imidazoleglycerol-phosphate synthase activity,cytoplasm,metabolic process
Unigene1160	Banjin	6.75567	60.7411	Yes	gi|598022618|ref|XM_007340914.1|	0	Auricularia subglabra TFB-10046 SS5	-	-	-	-	-	-	GO:0055085,GO:0016021	transmembrane transport,integral component of membrane
Unigene1161	Banjin	1.99441	62.3519	No	-	-	-	-	-	-	-	-	-	-	-
Unigene1162	Banjin	2.24214	61.5039	Yes	gi|598025986|ref|XM_007342304.1|	8.53e-56	Auricularia subglabra TFB-10046 SS5	-	-	-	-	-	-	-	-
Unigene1163	Banjin	1.42614	55.7086	Yes	gi|598032704|ref|XM_007345663.1|	0	Auricularia subglabra TFB-10046 SS5	-	-	-	-	-	-	GO:0016810,GO:0005515	hydrolase activity, acting on carbon-nitrogen (but not peptide) bonds,protein binding
Unigene1164	Banjin	4.69198	64.0247	Yes	gi|598052662|ref|XM_007355642.1|	0	Auricularia subglabra TFB-10046 SS5	-	-	-	-	-	-	GO:0004672,GO:0005524,GO:0004713,GO:0016772,GO:0006468	protein kinase activity,ATP binding,protein tyrosine kinase activity,transferase activity, transferring phosphorus-containing groups,protein phosphorylation
Unigene1165	Banjin	1.98843	69.1829	Yes	gi|598044008|ref|XM_007351315.1|	3.84e-166	Auricularia subglabra TFB-10046 SS5	-	-	-	-	-	-	GO:0006396,GO:0008452	RNA processing,RNA ligase activity
Unigene1166	Banjin	98.2608	65.1888	Yes	gi|598027676|ref|XM_007343149.1|	0	Auricularia subglabra TFB-10046 SS5	-	-	-	-	-	-	GO:0005515	protein binding
Unigene1167	Banjin	1.72416	58.6327	Yes	gi|598008940|ref|XM_007336423.1|	0	Auricularia subglabra TFB-10046 SS5	-	-	-	-	-	-	GO:0005975,GO:0004553,GO:0030248,GO:0005576	carbohydrate metabolic process,hydrolase activity, hydrolyzing O-glycosyl compounds,cellulose binding,extracellular region
Unigene1168	Banjin	8.25755	54.9492	Yes	-	-	-	gi|761925012|gb|KIY46351.1|	1.24e-40	Fistulina hepatica ATCC 64428	-	-	-	-	-
Unigene1169	Banjin	6.8501	61.666	Yes	gi|598037790|ref|XM_007348206.1|	0	Auricularia subglabra TFB-10046 SS5	-	-	-	-	-	-	GO:0005634,GO:0006355,GO:0003700,GO:0046872,GO:0003676	nucleus,regulation of transcription, DNA-templated,transcription factor activity, sequence-specific DNA binding,metal ion binding,nucleic acid binding
Unigene1170	Banjin	5.5616	58.0996	Yes	gi|598052112|ref|XM_007355367.1|	0	Auricularia subglabra TFB-10046 SS5	-	-	-	-	-	-	-	-
Unigene1171	Banjin	51.591	61.9554	Yes	gi|598034066|ref|XM_007346344.1|	0	Auricularia subglabra TFB-10046 SS5	-	-	-	-	-	-	GO:0046872	metal ion binding
Unigene1172	Banjin	1.00101	56.6305	Yes	gi|598055206|ref|XM_007356914.1|	4.09e-17	Auricularia subglabra TFB-10046 SS5	-	-	-	-	-	-	GO:0005515	protein binding
Unigene1173	Banjin	38.0429	63.4113	Yes	gi|598016850|ref|XM_007338989.1|	0	Auricularia subglabra TFB-10046 SS5	-	-	-	-	-	-	GO:0003676,GO:0046872	nucleic acid binding,metal ion binding
Unigene1174	Banjin	14.6213	59.7243	Yes	gi|598031036|ref|XM_007344829.1|	0	Auricularia subglabra TFB-10046 SS5	-	-	-	-	-	-	GO:0005975,GO:0006032,GO:0004553,GO:0004568	carbohydrate metabolic process,chitin catabolic process,hydrolase activity, hydrolyzing O-glycosyl compounds,chitinase activity
Unigene1175	Banjin	17.5697	56.1358	Yes	gi|598021918|ref|XM_007340670.1|	0	Auricularia subglabra TFB-10046 SS5	-	-	-	-	-	-	GO:0003993,GO:0016791	acid phosphatase activity,phosphatase activity
Unigene1176	Banjin	6.70673	61.5466	Yes	gi|598026372|ref|XM_007342497.1|	3.22e-33	Auricularia subglabra TFB-10046 SS5	-	-	-	-	-	-	-	-
Unigene1177	Banjin	19.7164	61.7786	Yes	gi|598036716|ref|XM_007347669.1|	0	Auricularia subglabra TFB-10046 SS5	-	-	-	-	-	-	GO:0008080	N-acetyltransferase activity
Unigene1178	Banjin	2.0209	60.7656	Yes	gi|598050828|ref|XM_007354725.1|	9.11e-125	Auricularia subglabra TFB-10046 SS5	-	-	-	-	-	-	GO:0004252,GO:0016020,GO:0006508,GO:0005618	serine-type endopeptidase activity,membrane,proteolysis,cell wall
Unigene1179	Banjin	7.96896	56.635	Yes	gi|598024640|ref|XM_007341635.1|	2.57e-172	Auricularia subglabra TFB-10046 SS5	-	-	-	-	-	-	GO:0005515	protein binding
Unigene1180	Banjin	5.00002	60.1494	Yes	gi|598051086|ref|XM_007354854.1|	2.3e-170	Auricularia subglabra TFB-10046 SS5	-	-	-	-	-	-	-	-
Unigene1181	Banjin	28.347	63.0338	Yes	gi|598008628|ref|XM_007336341.1|	0	Auricularia subglabra TFB-10046 SS5	-	-	-	-	-	-	GO:0003824,GO:0003938,GO:0055114,GO:0006164	catalytic activity,IMP dehydrogenase activity,oxidation-reduction process,purine nucleotide biosynthetic process
Unigene1182	Banjin	9.29431	63.7906	Yes	gi|598041182|ref|XM_007349902.1|	6.25e-50	Auricularia subglabra TFB-10046 SS5	-	-	-	-	-	-	GO:0046872	metal ion binding
Unigene1183	Banjin	1.10102	60.2459	Yes	gi|598051006|ref|XM_007354814.1|	2.51e-126	Auricularia subglabra TFB-10046 SS5	-	-	-	-	-	-	GO:0009055,GO:0045454,GO:0015035	electron carrier activity,cell redox homeostasis,protein disulfide oxidoreductase activity
Unigene1184	Banjin	1.64921	58.8591	Yes	gi|598034154|ref|XM_007346388.1|	0	Auricularia subglabra TFB-10046 SS5	-	-	-	-	-	-	GO:0005515	protein binding
Unigene1185	Banjin	1.05916	57.7533	Yes	gi|598012816|ref|XM_007337432.1|	1.37e-70	Auricularia subglabra TFB-10046 SS5	-	-	-	-	-	-	-	-
Unigene1186	Banjin	4.19218	53.6062	Yes	gi|598055366|ref|XM_007356994.1|	1e-90	Auricularia subglabra TFB-10046 SS5	-	-	-	-	-	-	GO:0000213,GO:0006388	tRNA-intron endonuclease activity,tRNA splicing, via endonucleolytic cleavage and ligation
Unigene1187	Banjin	28.554	62.8094	Yes	gi|598049856|ref|XM_007354239.1|	9.98e-36	Auricularia subglabra TFB-10046 SS5	-	-	-	-	-	-	-	-
Unigene1188	Banjin	16.0678	61.5952	Yes	gi|598011130|ref|XM_007336992.1|	0	Auricularia subglabra TFB-10046 SS5	-	-	-	-	-	-	GO:0006468,GO:0004672,GO:0005524,GO:0004674,GO:0016772	protein phosphorylation,protein kinase activity,ATP binding,protein serine/threonine kinase activity,transferase activity, transferring phosphorus-containing groups
Unigene1189	Banjin	6.74991	60.8392	Yes	gi|598017476|ref|XM_007339230.1|	0	Auricularia subglabra TFB-10046 SS5	-	-	-	-	-	-	GO:0016705,GO:0005506,GO:0020037,GO:0055114	oxidoreductase activity, acting on paired donors, with incorporation or reduction of molecular oxygen,iron ion binding,heme binding,oxidation-reduction process
Unigene1190	Banjin	85.4011	57.4713	Yes	gi|598036682|ref|XM_007347652.1|	0	Auricularia subglabra TFB-10046 SS5	-	-	-	-	-	-	GO:0005515	protein binding
Unigene1191	Banjin	1.54807	52.8758	Yes	gi|598037748|ref|XM_007348185.1|	0	Auricularia subglabra TFB-10046 SS5	-	-	-	-	-	-	GO:0005992,GO:0003824	trehalose biosynthetic process,catalytic activity
Unigene1192	Banjin	38.9771	56.3953	Yes	gi|598015220|ref|XM_007338201.1|	8.04e-43	Auricularia subglabra TFB-10046 SS5	-	-	-	-	-	-	GO:0030150,GO:0005742	protein import into mitochondrial matrix,mitochondrial outer membrane translocase complex
Unigene1193	Banjin	2.61947	66.2779	Yes	gi|598011354|ref|XM_007337051.1|	4.89e-44	Auricularia subglabra TFB-10046 SS5	-	-	-	-	-	-	-	-
Unigene1194	Banjin	1.44463	56.4507	Yes	gi|598037246|ref|XM_007347934.1|	8.82e-12	Auricularia subglabra TFB-10046 SS5	-	-	-	-	-	-	-	-
Unigene1195	Banjin	5.70105	65.9374	Yes	gi|598022823|ref|XM_007340985.1|	0	Auricularia subglabra TFB-10046 SS5	-	-	-	-	-	-	-	-
Unigene1196	Banjin	6.04845	62.4779	Yes	gi|598013862|ref|XM_007337703.1|	4.71e-41	Auricularia subglabra TFB-10046 SS5	-	-	-	-	-	-	-	-
Unigene1197	Banjin	4.82717	60.479	Yes	gi|598049762|ref|XM_007354192.1|	0	Auricularia subglabra TFB-10046 SS5	-	-	-	-	-	-	-	-
Unigene1198	Banjin	1.03824	57.2137	Yes	gi|598037926|ref|XM_007348274.1|	0	Auricularia subglabra TFB-10046 SS5	-	-	-	-	-	-	GO:0016491,GO:0055114,GO:0016706	oxidoreductase activity,oxidation-reduction process,oxidoreductase activity, acting on paired donors, with incorporation or reduction of molecular oxygen, 2-oxoglutarate as one donor, and incorporation of one atom each of oxygen into both donors
Unigene1199	Banjin	2.01486	59.1481	Yes	gi|598033510|ref|XM_007346066.1|	0	Auricularia subglabra TFB-10046 SS5	-	-	-	-	-	-	-	-
Unigene1200	Banjin	4.70366	55.7955	Yes	gi|598030848|ref|XM_007344735.1|	2.8e-46	Auricularia subglabra TFB-10046 SS5	-	-	-	-	-	-	GO:0015969	guanosine tetraphosphate metabolic process
Unigene1201	Banjin	2.18778	51.5933	No	-	-	-	-	-	-	-	-	-	-	-
Unigene1202	Banjin	29.1796	58.8801	Yes	gi|598028132|ref|XM_007343377.1|	1.53e-154	Auricularia subglabra TFB-10046 SS5	-	-	-	-	-	-	-	-
Unigene1203	Banjin	3.01368	61.1451	Yes	gi|598028668|ref|XM_007343645.1|	0	Auricularia subglabra TFB-10046 SS5	-	-	-	-	-	-	GO:0003777,GO:0005524,GO:0007018,GO:0005871,GO:0008017	microtubule motor activity,ATP binding,microtubule-based movement,kinesin complex,microtubule binding
Unigene1204	Banjin	14.0336	59.3695	No	-	-	-	-	-	-	-	-	-	-	-
Unigene1205	Banjin	16.0829	55.5905	Yes	gi|598023003|ref|XM_007341047.1|	0	Auricularia subglabra TFB-10046 SS5	-	-	-	-	-	-	GO:0005975	carbohydrate metabolic process
Unigene1206	Banjin	1.14408	58.0704	Yes	gi|598032796|ref|XM_007345709.1|	7.44e-19	Auricularia subglabra TFB-10046 SS5	-	-	-	-	-	-	-	-
Unigene1207	Banjin	1.59288	49.0284	No	-	-	-	-	-	-	-	-	-	-	-
Unigene1208	Banjin	4.72456	60.1667	Yes	gi|598045992|ref|XM_007352307.1|	0	Auricularia subglabra TFB-10046 SS5	-	-	-	-	-	-	GO:0005515	protein binding
Unigene1209	Banjin	3.91962	60.7093	Yes	gi|598051668|ref|XM_007355145.1|	0	Auricularia subglabra TFB-10046 SS5	-	-	-	-	-	-	-	-
Unigene1210	Banjin	9.38936	58.8511	Yes	gi|598046352|ref|XM_007352487.1|	0	Auricularia subglabra TFB-10046 SS5	-	-	-	-	-	-	GO:0005515	protein binding
Unigene1211	Banjin	1.07082	57.1278	Yes	gi|598015178|ref|XM_007338180.1|	0	Auricularia subglabra TFB-10046 SS5	-	-	-	-	-	-	-	-
Unigene1212	Banjin	14.8	57.7288	Yes	gi|598011990|ref|XM_007337216.1|	0	Auricularia subglabra TFB-10046 SS5	-	-	-	-	-	-	GO:0000287,GO:0004427,GO:0006796,GO:0005737	magnesium ion binding,inorganic diphosphatase activity,phosphate-containing compound metabolic process,cytoplasm
Unigene1213	Banjin	152.472	58.5106	Yes	gi|598045422|ref|XM_007352022.1|	1.28e-115	Auricularia subglabra TFB-10046 SS5	-	-	-	-	-	-	GO:0046872,GO:0006801,GO:0004784,GO:0055114	metal ion binding,superoxide metabolic process,superoxide dismutase activity,oxidation-reduction process
Unigene1214	Banjin	2.50114	54.6045	Yes	gi|598016252|ref|XM_007338715.1|	0	Auricularia subglabra TFB-10046 SS5	-	-	-	-	-	-	GO:0004386,GO:0008270,GO:0005524,GO:0003677,GO:0000184,GO:0005737	helicase activity,zinc ion binding,ATP binding,DNA binding,nuclear-transcribed mRNA catabolic process, nonsense-mediated decay,cytoplasm
Unigene1215	Banjin	67.9242	62.1288	Yes	gi|598039598|ref|XM_007349110.1|	0	Auricularia subglabra TFB-10046 SS5	-	-	-	-	-	-	GO:0000439,GO:0006289,GO:0006351	core TFIIH complex,nucleotide-excision repair,transcription, DNA-templated
Unigene1216	Banjin	1.51849	49.0937	Yes	gi|944365128|gb|CP012746.1|	0	Paraburkholderia caribensis MBA4	-	-	-	-	-	-	-	-
Unigene1217	Banjin	1.38435	50.1672	No	-	-	-	-	-	-	-	-	-	-	-
Unigene1218	Banjin	67.1517	61.9935	Yes	gi|598039550|ref|XM_007349086.1|	0	Auricularia subglabra TFB-10046 SS5	-	-	-	-	-	-	GO:0016772,GO:0005524,GO:0004672,GO:0004674,GO:0006468	transferase activity, transferring phosphorus-containing groups,ATP binding,protein kinase activity,protein serine/threonine kinase activity,protein phosphorylation
Unigene1219	Banjin	2.39034	62.6123	Yes	gi|598010424|ref|XM_007336811.1|	0	Auricularia subglabra TFB-10046 SS5	-	-	-	-	-	-	GO:0016020	membrane
Unigene1220	Banjin	2.31723	61.6215	Yes	gi|598042040|ref|XM_007350331.1|	0	Auricularia subglabra TFB-10046 SS5	-	-	-	-	-	-	GO:0005488,GO:0006886,GO:0005515,GO:0008536	binding,intracellular protein transport,protein binding,Ran GTPase binding
Unigene1221	Banjin	2.63381	53.9738	Yes	gi|598018948|ref|XM_007339718.1|	8.61e-143	Auricularia subglabra TFB-10046 SS5	-	-	-	-	-	-	-	-
Unigene1222	Banjin	1.40743	55.9585	Yes	-	-	-	gi|1024097931|gb|KZV89282.1|	7.35e-14	Exidia glandulosa HHB12029	-	-	-	-	-
Unigene1223	Banjin	5.27593	59.4839	Yes	gi|598051784|ref|XM_007355203.1|	0	Auricularia subglabra TFB-10046 SS5	-	-	-	-	-	-	GO:0008152,GO:0016491	metabolic process,oxidoreductase activity
Unigene1224	Banjin	6.25246	67.3533	Yes	gi|598028068|ref|XM_007343345.1|	1.3e-129	Auricularia subglabra TFB-10046 SS5	-	-	-	-	-	-	-	-
Unigene1225	Banjin	7.19584	55.9239	Yes	gi|598054168|ref|XM_007356395.1|	0	Auricularia subglabra TFB-10046 SS5	-	-	-	-	-	-	GO:0003824	catalytic activity
Unigene1226	Banjin	14.7787	60.3489	Yes	gi|598042002|ref|XM_007350312.1|	0	Auricularia subglabra TFB-10046 SS5	-	-	-	-	-	-	GO:0004471,GO:0004470,GO:0051287,GO:0006108,GO:0055114	malate dehydrogenase (decarboxylating) (NAD+) activity,malic enzyme activity,NAD binding,malate metabolic process,oxidation-reduction process
Unigene1227	Banjin	3.91563	62.6679	Yes	gi|598017606|ref|XM_007339277.1|	0	Auricularia subglabra TFB-10046 SS5	-	-	-	-	-	-	-	-
Unigene1228	Banjin	2.00906	59.045	Yes	gi|598013276|ref|XM_007337554.1|	0	Auricularia subglabra TFB-10046 SS5	-	-	-	-	-	-	GO:0008152,GO:0016491	metabolic process,oxidoreductase activity
Unigene1229	Banjin	1.65004	60.0401	Yes	gi|598025458|ref|XM_007342040.1|	0	Auricularia subglabra TFB-10046 SS5	-	-	-	-	-	-	GO:0004672,GO:0006468,GO:0005524,GO:0016772	protein kinase activity,protein phosphorylation,ATP binding,transferase activity, transferring phosphorus-containing groups
Unigene1230	Banjin	22.9461	62.2191	Yes	gi|598032792|ref|XM_007345707.1|	0	Auricularia subglabra TFB-10046 SS5	-	-	-	-	-	-	GO:0006810,GO:0005622	transport,intracellular
Unigene1231	Banjin	8.38153	61.2387	Yes	gi|598041600|ref|XM_007350111.1|	0	Auricularia subglabra TFB-10046 SS5	-	-	-	-	-	-	GO:0020037,GO:0005506,GO:0016717,GO:0006629,GO:0006633,GO:0055114	heme binding,iron ion binding,oxidoreductase activity, acting on paired donors, with oxidation of a pair of donors resulting in the reduction of molecular oxygen to two molecules of water,lipid metabolic process,fatty acid biosynthetic process,oxidation-reduction process
Unigene1232	Banjin	3.16589	58.1818	Yes	gi|598051068|ref|XM_007354845.1|	1.63e-157	Auricularia subglabra TFB-10046 SS5	-	-	-	-	-	-	-	-
Unigene1233	Banjin	8.94539	62.9844	Yes	gi|598047008|ref|XM_007352815.1|	0	Auricularia subglabra TFB-10046 SS5	-	-	-	-	-	-	GO:0006508,GO:0016020,GO:0004222	proteolysis,membrane,metalloendopeptidase activity
Unigene1234	Banjin	1.12353	60.8087	Yes	gi|598012526|ref|XM_007337358.1|	0	Auricularia subglabra TFB-10046 SS5	-	-	-	-	-	-	GO:0005515	protein binding
Unigene1235	Banjin	13.8507	68.2836	Yes	gi|598053938|ref|XM_007356280.1|	0	Auricularia subglabra TFB-10046 SS5	-	-	-	-	-	-	-	-
Unigene1236	Banjin	2.39654	55.2583	Yes	gi|598016583|ref|XM_007338875.1|	0	Auricularia subglabra TFB-10046 SS5	-	-	-	-	-	-	GO:0003677,GO:0006260,GO:0003887	DNA binding,DNA replication,DNA-directed DNA polymerase activity
Unigene1237	Banjin	3.71434	61.8709	Yes	gi|598040738|ref|XM_007349680.1|	4.03e-118	Auricularia subglabra TFB-10046 SS5	-	-	-	-	-	-	-	-
Unigene1238	Banjin	24.4952	55.0132	Yes	gi|598038496|ref|XM_007348559.1|	6.42e-79	Auricularia subglabra TFB-10046 SS5	-	-	-	-	-	-	-	-
Unigene1239	Banjin	1.21904	55.1724	Yes	gi|598037278|ref|XM_007347950.1|	2.39e-43	Auricularia subglabra TFB-10046 SS5	-	-	-	-	-	-	-	-
Unigene1240	Banjin	1.40942	62.2969	Yes	gi|598028830|ref|XM_007343726.1|	1.98e-48	Auricularia subglabra TFB-10046 SS5	-	-	-	-	-	-	-	-
Unigene1241	Banjin	18.7002	57.3341	Yes	gi|598017182|ref|XM_007339118.1|	0	Auricularia subglabra TFB-10046 SS5	-	-	-	-	-	-	GO:0046872	metal ion binding
Unigene1242	Banjin	1.23316	55.4425	Yes	gi|598039876|ref|XM_007349249.1|	6.82e-90	Auricularia subglabra TFB-10046 SS5	-	-	-	-	-	-	GO:0005515	protein binding
Unigene1243	Banjin	6.19923	65.7631	Yes	gi|598021172|ref|XM_007340385.1|	0	Auricularia subglabra TFB-10046 SS5	-	-	-	-	-	-	-	-
Unigene1244	Banjin	10.9654	57.6239	Yes	gi|598010770|ref|XM_007336898.1|	0	Auricularia subglabra TFB-10046 SS5	-	-	-	-	-	-	GO:0016787	hydrolase activity
Unigene1245	Banjin	22.9886	53.2397	Yes	gi|598055294|ref|XM_007356958.1|	1.02e-17	Auricularia subglabra TFB-10046 SS5	-	-	-	-	-	-	-	-
Unigene1246	Banjin	7.56508	63.7665	Yes	gi|598028024|ref|XM_007343323.1|	1.09e-172	Auricularia subglabra TFB-10046 SS5	-	-	-	-	-	-	-	-
Unigene1247	Banjin	14.3609	58.4727	Yes	gi|598043280|ref|XM_007350951.1|	4.78e-66	Auricularia subglabra TFB-10046 SS5	-	-	-	-	-	-	-	-
Unigene1248	Banjin	10.6334	60.9416	Yes	gi|598027224|ref|XM_007342923.1|	0	Auricularia subglabra TFB-10046 SS5	-	-	-	-	-	-	GO:0005507	copper ion binding
Unigene1249	Banjin	14.4864	58.7218	Yes	gi|598017899|ref|XM_007339380.1|	0	Auricularia subglabra TFB-10046 SS5	-	-	-	-	-	-	GO:0032012,GO:0005086	regulation of ARF protein signal transduction,ARF guanyl-nucleotide exchange factor activity
Unigene1250	Banjin	20.1991	61.9073	Yes	gi|598052068|ref|XM_007355345.1|	8.35e-133	Auricularia subglabra TFB-10046 SS5	-	-	-	-	-	-	GO:0046983,GO:0003677	protein dimerization activity,DNA binding
Unigene1251	Banjin	2.9651	53.7752	Yes	gi|598056142|ref|XM_007357382.1|	1.97e-07	Auricularia subglabra TFB-10046 SS5	-	-	-	-	-	-	-	-
Unigene1252	Banjin	9.82059	54	Yes	gi|319753907|gb|CP002454.1|	1.34e-168	Deinococcus maricopensis DSM 21211	-	-	-	-	-	-	-	-
Unigene1253	Banjin	7.2162	57.9302	Yes	gi|598022033|ref|XM_007340712.1|	0	Auricularia subglabra TFB-10046 SS5	-	-	-	-	-	-	-	-
Unigene1254	Banjin	1.13849	57.5246	Yes	gi|598021756|ref|XM_007340608.1|	0	Auricularia subglabra TFB-10046 SS5	-	-	-	-	-	-	-	-
Unigene1255	Banjin	6.06149	62.323	Yes	gi|598048794|ref|XM_007353708.1|	0	Auricularia subglabra TFB-10046 SS5	-	-	-	-	-	-	-	-
Unigene1256	Banjin	6.1188	54.7922	Yes	gi|598034004|ref|XM_007346313.1|	0	Auricularia subglabra TFB-10046 SS5	-	-	-	-	-	-	GO:0016491,GO:0008152	oxidoreductase activity,metabolic process
Unigene1257	Banjin	629.027	61.1589	Yes	gi|598044066|ref|XM_007351344.1|	0	Auricularia subglabra TFB-10046 SS5	-	-	-	-	-	-	GO:0006508,GO:0004190	proteolysis,aspartic-type endopeptidase activity
Unigene1258	Banjin	1.07073	57.4182	Yes	gi|598053098|ref|XM_007355860.1|	0	Auricularia subglabra TFB-10046 SS5	-	-	-	-	-	-	-	-
Unigene1259	Banjin	4.03525	63.0952	Yes	gi|598037420|ref|XM_007348021.1|	0	Auricularia subglabra TFB-10046 SS5	-	-	-	-	-	-	-	-
Unigene1260	Banjin	21.1756	64.3797	Yes	gi|598049082|ref|XM_007353852.1|	0	Auricularia subglabra TFB-10046 SS5	-	-	-	-	-	-	GO:0016787	hydrolase activity
Unigene1261	Banjin	1.22287	59.6398	Yes	gi|598039348|ref|XM_007348985.1|	2.87e-17	Auricularia subglabra TFB-10046 SS5	-	-	-	-	-	-	-	-
Unigene1262	Banjin	1.07694	61.2029	Yes	gi|598013858|ref|XM_007337702.1|	0	Auricularia subglabra TFB-10046 SS5	-	-	-	-	-	-	-	-
Unigene1263	Banjin	2.22286	57.4468	Yes	gi|598012594|ref|XM_007337375.1|	0	Auricularia subglabra TFB-10046 SS5	-	-	-	-	-	-	GO:0005777	peroxisome
Unigene1264	Banjin	2.77804	58.114	Yes	gi|598030110|ref|XM_007344366.1|	8.24e-38	Auricularia subglabra TFB-10046 SS5	-	-	-	-	-	-	GO:0005515	protein binding
Unigene1265	Banjin	3.16286	54.3605	Yes	gi|598012346|ref|XM_007337310.1|	0	Auricularia subglabra TFB-10046 SS5	-	-	-	-	-	-	GO:0009231,GO:0016491,GO:0004746,GO:0055114	riboflavin biosynthetic process,oxidoreductase activity,riboflavin synthase activity,oxidation-reduction process
Unigene1266	Banjin	1.23331	57.056	Yes	gi|598034140|ref|XM_007346381.1|	3.93e-85	Auricularia subglabra TFB-10046 SS5	-	-	-	-	-	-	GO:0016491,GO:0008152	oxidoreductase activity,metabolic process
Unigene1267	Banjin	1.16682	56.6518	Yes	-	-	-	gi|1024100210|gb|KZV91510.1|	4.36e-99	Exidia glandulosa HHB12029	-	-	-	GO:0016772	transferase activity, transferring phosphorus-containing groups
Unigene1268	Banjin	9.08756	65.0818	Yes	gi|598027070|ref|XM_007342846.1|	0	Auricularia subglabra TFB-10046 SS5	-	-	-	-	-	-	GO:0005634,GO:0006289,GO:0003684	nucleus,nucleotide-excision repair,damaged DNA binding
Unigene1269	Banjin	3.59699	60.5176	Yes	gi|598041840|ref|XM_007350231.1|	0	Auricularia subglabra TFB-10046 SS5	-	-	-	-	-	-	-	-
Unigene1270	Banjin	9.72949	63.2701	Yes	gi|598045434|ref|XM_007352028.1|	5.5e-131	Auricularia subglabra TFB-10046 SS5	-	-	-	-	-	-	GO:0000166,GO:0003676	nucleotide binding,nucleic acid binding
Unigene1271	Banjin	40.4139	62.7665	Yes	gi|598022856|ref|XM_007340996.1|	0	Auricularia subglabra TFB-10046 SS5	-	-	-	-	-	-	GO:0003824,GO:0008152	catalytic activity,metabolic process
Unigene1272	Banjin	27.5899	55.6254	Yes	gi|598011856|ref|XM_007337182.1|	0	Auricularia subglabra TFB-10046 SS5	-	-	-	-	-	-	GO:0005975,GO:0004553	carbohydrate metabolic process,hydrolase activity, hydrolyzing O-glycosyl compounds
Unigene1273	Banjin	3.76266	60.3687	Yes	gi|598015514|ref|XM_007338348.1|	0	Auricularia subglabra TFB-10046 SS5	-	-	-	-	-	-	GO:0003824,GO:0050662,GO:0044237	catalytic activity,coenzyme binding,cellular metabolic process
Unigene1274	Banjin	8.39852	61.0485	Yes	gi|598010634|ref|XM_007336864.1|	0	Auricularia subglabra TFB-10046 SS5	-	-	-	-	-	-	GO:0003700,GO:0006355,GO:0043565	transcription factor activity, sequence-specific DNA binding,regulation of transcription, DNA-templated,sequence-specific DNA binding
Unigene1275	Banjin	2.854	55.8302	Yes	gi|598040956|ref|XM_007349789.1|	0	Auricularia subglabra TFB-10046 SS5	-	-	-	-	-	-	GO:0016491,GO:0055114,GO:0008152	oxidoreductase activity,oxidation-reduction process,metabolic process
Unigene1276	Banjin	57.2838	63.1138	Yes	gi|598036726|ref|XM_007347674.1|	0	Auricularia subglabra TFB-10046 SS5	-	-	-	-	-	-	GO:0005975,GO:0042132,GO:0042578	carbohydrate metabolic process,fructose 1,6-bisphosphate 1-phosphatase activity,phosphoric ester hydrolase activity
Unigene1277	Banjin	1.09254	55.7734	Yes	gi|598041518|ref|XM_007350070.1|	1.51e-62	Auricularia subglabra TFB-10046 SS5	-	-	-	-	-	-	GO:0016614,GO:0055114	oxidoreductase activity, acting on CH-OH group of donors,oxidation-reduction process
Unigene1278	Banjin	1.07317	50.2722	No	-	-	-	-	-	-	-	-	-	-	-
Unigene1279	Banjin	50.9903	60.6156	Yes	gi|598017409|ref|XM_007339205.1|	0	Auricularia subglabra TFB-10046 SS5	-	-	-	-	-	-	-	-
Unigene1280	Banjin	2.27429	61.4058	Yes	gi|598044716|ref|XM_007351669.1|	0	Auricularia subglabra TFB-10046 SS5	-	-	-	-	-	-	GO:0016307,GO:0046488	phosphatidylinositol phosphate kinase activity,phosphatidylinositol metabolic process
Unigene1281	Banjin	8.58944	59.2809	Yes	gi|598052422|ref|XM_007355522.1|	1.58e-47	Auricularia subglabra TFB-10046 SS5	-	-	-	-	-	-	-	-
Unigene1282	Banjin	29.2234	59.3722	Yes	gi|598015662|ref|XM_007338422.1|	0	Auricularia subglabra TFB-10046 SS5	-	-	-	-	-	-	GO:0016811	hydrolase activity, acting on carbon-nitrogen (but not peptide) bonds, in linear amides
Unigene1283	Banjin	3.04035	59.1815	Yes	gi|598021537|ref|XM_007340523.1|	0	Auricularia subglabra TFB-10046 SS5	-	-	-	-	-	-	-	-
Unigene1284	Banjin	12.1824	58.3419	Yes	gi|598042072|ref|XM_007350347.1|	0	Auricularia subglabra TFB-10046 SS5	-	-	-	-	-	-	GO:0003824,GO:0004401,GO:0000105	catalytic activity,histidinol-phosphatase activity,histidine biosynthetic process
Unigene1285	Banjin	1.80177	59.8888	Yes	gi|598046030|ref|XM_007352326.1|	2.21e-59	Auricularia subglabra TFB-10046 SS5	-	-	-	-	-	-	-	-
Unigene1286	Banjin	3.6072	61.5778	Yes	gi|598027052|ref|XM_007342837.1|	0	Auricularia subglabra TFB-10046 SS5	-	-	-	-	-	-	GO:0004514,GO:0004516,GO:0009435,GO:0019357	nicotinate-nucleotide diphosphorylase (carboxylating) activity,nicotinate phosphoribosyltransferase activity,NAD biosynthetic process,nicotinate nucleotide biosynthetic process
Unigene1287	Banjin	7.28414	60.4337	Yes	gi|598049784|ref|XM_007354203.1|	0	Auricularia subglabra TFB-10046 SS5	-	-	-	-	-	-	GO:0006629,GO:0016788,GO:0016787	lipid metabolic process,hydrolase activity, acting on ester bonds,hydrolase activity
Unigene1288	Banjin	42.4171	60.7467	Yes	gi|598053952|ref|XM_007356287.1|	0	Auricularia subglabra TFB-10046 SS5	-	-	-	-	-	-	GO:0044237,GO:0050662,GO:0003824	cellular metabolic process,coenzyme binding,catalytic activity
Unigene1289	Banjin	31.8826	59.9787	Yes	gi|598027756|ref|XM_007343189.1|	0	Auricularia subglabra TFB-10046 SS5	-	-	-	-	-	-	GO:0005737,GO:0016149,GO:0006415	cytoplasm,translation release factor activity, codon specific,translational termination
Unigene1290	Banjin	4.30048	56.7133	Yes	gi|598016968|ref|XM_007339035.1|	0	Auricularia subglabra TFB-10046 SS5	-	-	-	-	-	-	GO:0006355,GO:0000439,GO:0006289	regulation of transcription, DNA-templated,core TFIIH complex,nucleotide-excision repair
Unigene1291	Banjin	70.2824	61.3693	Yes	gi|598051426|ref|XM_007355024.1|	4.5e-167	Auricularia subglabra TFB-10046 SS5	-	-	-	-	-	-	-	-
Unigene1292	Banjin	2.0104	65.1794	Yes	gi|598041854|ref|XM_007350238.1|	8.08e-42	Auricularia subglabra TFB-10046 SS5	-	-	-	-	-	-	-	-
Unigene1293	Banjin	6.31065	61.5853	Yes	gi|598039610|ref|XM_007349116.1|	0	Auricularia subglabra TFB-10046 SS5	-	-	-	-	-	-	GO:0006952	defense response
Unigene1294	Banjin	1.71849	54.4254	No	-	-	-	-	-	-	-	-	-	-	-
Unigene1295	Banjin	40.8889	56.3121	Yes	gi|703597103|gb|CP009755.1|	0	Curtobacterium sp. MR_MD2014	-	-	-	-	-	-	-	-
Unigene1296	Banjin	11.5456	58.9269	Yes	gi|598034954|ref|XM_007346788.1|	2.98e-122	Auricularia subglabra TFB-10046 SS5	-	-	-	-	-	-	-	-
Unigene1297	Banjin	5.43312	52.6544	Yes	gi|598025768|ref|XM_007342195.1|	0	Auricularia subglabra TFB-10046 SS5	-	-	-	-	-	-	GO:0006351,GO:0005634,GO:0003899,GO:0003677	transcription, DNA-templated,nucleus,DNA-directed 5'-3' RNA polymerase activity,DNA binding
Unigene1298	Banjin	1.89655	58.2318	Yes	gi|598054876|ref|XM_007356749.1|	2.38e-46	Auricularia subglabra TFB-10046 SS5	-	-	-	-	-	-	GO:0003676,GO:0004523	nucleic acid binding,RNA-DNA hybrid ribonuclease activity
Unigene1299	Banjin	1.80423	63.9692	Yes	gi|598020292|ref|XM_007340084.1|	2.72e-79	Auricularia subglabra TFB-10046 SS5	-	-	-	-	-	-	GO:0005515	protein binding
Unigene1300	Banjin	4.65121	64.9081	Yes	gi|598028024|ref|XM_007343323.1|	0	Auricularia subglabra TFB-10046 SS5	-	-	-	-	-	-	-	-
Unigene1301	Banjin	9.47749	60.6395	Yes	gi|598014700|ref|XM_007337941.1|	0	Auricularia subglabra TFB-10046 SS5	-	-	-	-	-	-	-	-
Unigene1302	Banjin	4.00509	62.2285	No	-	-	-	-	-	-	-	-	-	-	-
Unigene1303	Banjin	5.32515	54.2476	Yes	-	-	-	gi|598020838|ref|XP_007340319.1|	1.99e-05	Auricularia subglabra TFB-10046 SS5	-	-	-	-	-
Unigene1304	Banjin	57.2062	59.5041	Yes	gi|598011416|ref|XM_007337067.1|	0	Auricularia subglabra TFB-10046 SS5	-	-	-	-	-	-	GO:0016651,GO:0051287,GO:0048038,GO:0055114	oxidoreductase activity, acting on NAD(P)H,NAD binding,quinone binding,oxidation-reduction process
Unigene1305	Banjin	3.20564	64.3544	Yes	gi|598010954|ref|XM_007336945.1|	0	Auricularia subglabra TFB-10046 SS5	-	-	-	-	-	-	GO:0004222,GO:0005615,GO:0008270	metalloendopeptidase activity,extracellular space,zinc ion binding
Unigene1306	Banjin	15.4925	56.1	Yes	gi|598044462|ref|XM_007351542.1|	4.42e-133	Auricularia subglabra TFB-10046 SS5	-	-	-	-	-	-	GO:0008152,GO:0016491	metabolic process,oxidoreductase activity
Unigene1307	Banjin	27.4711	59.4166	Yes	gi|598013880|ref|XM_007337708.1|	0	Auricularia subglabra TFB-10046 SS5	-	-	-	-	-	-	GO:0008152,GO:0003824	metabolic process,catalytic activity
Unigene1308	Banjin	1.11697	65.9716	No	-	-	-	-	-	-	-	-	-	-	-
Unigene1309	Banjin	16.3824	61.1697	Yes	gi|598037852|ref|XM_007348237.1|	6.01e-119	Auricularia subglabra TFB-10046 SS5	-	-	-	-	-	-	GO:0003676	nucleic acid binding
Unigene1310	Banjin	5.93596	60.7383	Yes	gi|598021368|ref|XM_007340460.1|	0	Auricularia subglabra TFB-10046 SS5	-	-	-	-	-	-	GO:0005992,GO:0003824,GO:0008152	trehalose biosynthetic process,catalytic activity,metabolic process
Unigene1311	Banjin	1.30934	54.6405	Yes	gi|598013260|ref|XM_007337547.1|	1.85e-32	Auricularia subglabra TFB-10046 SS5	-	-	-	-	-	-	-	-
Unigene1312	Banjin	12.1765	58.9145	Yes	gi|598033572|ref|XM_007346097.1|	0	Auricularia subglabra TFB-10046 SS5	-	-	-	-	-	-	GO:0008081,GO:0006629	phosphoric diester hydrolase activity,lipid metabolic process
Unigene1313	Banjin	1.08194	58.2165	Yes	gi|598009922|ref|XM_007336680.1|	0	Auricularia subglabra TFB-10046 SS5	-	-	-	-	-	-	GO:0005515	protein binding
Unigene1314	Banjin	1.7068	61.557	Yes	gi|598040014|ref|XM_007349318.1|	0	Auricularia subglabra TFB-10046 SS5	-	-	-	-	-	-	-	-
Unigene1315	Banjin	24.1939	59.3264	Yes	gi|598016156|ref|XM_007338668.1|	0	Auricularia subglabra TFB-10046 SS5	-	-	-	-	-	-	-	-
Unigene1316	Banjin	1.05808	53.6435	Yes	gi|598027916|ref|XM_007343269.1|	4.69e-36	Auricularia subglabra TFB-10046 SS5	-	-	-	-	-	-	GO:0005524,GO:0004672,GO:0006468,GO:0016772	ATP binding,protein kinase activity,protein phosphorylation,transferase activity, transferring phosphorus-containing groups
Unigene1317	Banjin	1.29485	61.3139	No	-	-	-	-	-	-	-	-	-	-	-
Unigene1318	Banjin	1.86697	57.9212	Yes	gi|598025998|ref|XM_007342310.1|	0	Auricularia subglabra TFB-10046 SS5	-	-	-	-	-	-	GO:0055114,GO:0003824,GO:0016614,GO:0016491,GO:0008762,GO:0050660	oxidation-reduction process,catalytic activity,oxidoreductase activity, acting on CH-OH group of donors,oxidoreductase activity,UDP-N-acetylmuramate dehydrogenase activity,flavin adenine dinucleotide binding
Unigene1319	Banjin	5.26475	55.287	Yes	gi|598018665|ref|XM_007339637.1|	0	Auricularia subglabra TFB-10046 SS5	-	-	-	-	-	-	GO:0003824,GO:0033961	catalytic activity,cis-stilbene-oxide hydrolase activity
Unigene1320	Banjin	17.9002	58.8664	Yes	gi|598026894|ref|XM_007342758.1|	0	Auricularia subglabra TFB-10046 SS5	-	-	-	-	-	-	-	-
Unigene1321	Banjin	11.9785	62.7516	Yes	gi|598046602|ref|XM_007352612.1|	0	Auricularia subglabra TFB-10046 SS5	-	-	-	-	-	-	-	-
Unigene1322	Banjin	14.2687	63.9821	Yes	gi|598032970|ref|XM_007345796.1|	0	Auricularia subglabra TFB-10046 SS5	-	-	-	-	-	-	GO:0005515	protein binding
Unigene1323	Banjin	1.85947	61.7666	Yes	gi|598055674|ref|XM_007357148.1|	0	Auricularia subglabra TFB-10046 SS5	-	-	-	-	-	-	GO:0005515	protein binding
Unigene1324	Banjin	202.241	58.7106	Yes	gi|598034006|ref|XM_007346314.1|	0	Auricularia subglabra TFB-10046 SS5	-	-	-	-	-	-	GO:0016998	cell wall macromolecule catabolic process
Unigene1325	Banjin	44.3465	58.1964	Yes	gi|598022383|ref|XM_007340833.1|	0	Auricularia subglabra TFB-10046 SS5	-	-	-	-	-	-	GO:0005622,GO:0007165	intracellular,signal transduction
Unigene1326	Banjin	1.12057	60.4956	Yes	gi|598040656|ref|XM_007349639.1|	3.88e-138	Auricularia subglabra TFB-10046 SS5	-	-	-	-	-	-	GO:0003779,GO:0005622	actin binding,intracellular
Unigene1327	Banjin	3.69746	57.7578	Yes	gi|598018731|ref|XM_007339657.1|	0	Auricularia subglabra TFB-10046 SS5	-	-	-	-	-	-	GO:0055114,GO:0003824,GO:0010181,GO:0016491	oxidation-reduction process,catalytic activity,FMN binding,oxidoreductase activity
Unigene1328	Banjin	1.91584	55.7349	Yes	gi|598026812|ref|XM_007342717.1|	0	Auricularia subglabra TFB-10046 SS5	-	-	-	-	-	-	-	-
Unigene1329	Banjin	1.49249	58.5761	Yes	gi|598022891|ref|XM_007341008.1|	0	Auricularia subglabra TFB-10046 SS5	-	-	-	-	-	-	-	-
Unigene1330	Banjin	1.91221	64.9666	Yes	gi|598012644|ref|XM_007337389.1|	0	Auricularia subglabra TFB-10046 SS5	-	-	-	-	-	-	GO:0016833,GO:0009058,GO:0008152	oxo-acid-lyase activity,biosynthetic process,metabolic process
Unigene1331	Banjin	5.68369	56.1413	Yes	gi|598010828|ref|XM_007336913.1|	0	Auricularia subglabra TFB-10046 SS5	-	-	-	-	-	-	GO:0017111,GO:0016021,GO:0042626,GO:0006810,GO:0016887,GO:0000166,GO:0055085,GO:0005524	nucleoside-triphosphatase activity,integral component of membrane,ATPase activity, coupled to transmembrane movement of substances,transport,ATPase activity,nucleotide binding,transmembrane transport,ATP binding
Unigene1332	Banjin	7.51723	54.5872	Yes	gi|598039782|ref|XM_007349202.1|	0	Auricularia subglabra TFB-10046 SS5	-	-	-	-	-	-	-	-
Unigene1333	Banjin	79.7267	61.0977	Yes	gi|598032978|ref|XM_007345800.1|	0	Auricularia subglabra TFB-10046 SS5	-	-	-	-	-	-	GO:0005525,GO:0007264,GO:0005622,GO:0015031,GO:0007165,GO:0006184,GO:0003924,GO:0016020	GTP binding,small GTPase mediated signal transduction,intracellular,protein transport,signal transduction,without function,GTPase activity,membrane
Unigene1334	Banjin	27.0295	57.0189	Yes	gi|598018060|ref|XM_007339435.1|	0	Auricularia subglabra TFB-10046 SS5	-	-	-	-	-	-	GO:0005524,GO:0031491,GO:0006338,GO:0003676,GO:0005634,GO:0043044,GO:0003677,GO:0016818,GO:0003682,GO:0004386	ATP binding,nucleosome binding,chromatin remodeling,nucleic acid binding,nucleus,ATP-dependent chromatin remodeling,DNA binding,hydrolase activity, acting on acid anhydrides, in phosphorus-containing anhydrides,chromatin binding,helicase activity
Unigene1335	Banjin	1.76592	62.0797	Yes	gi|598037812|ref|XM_007348217.1|	1.03e-65	Auricularia subglabra TFB-10046 SS5	-	-	-	-	-	-	-	-
Unigene1336	Banjin	32.9675	58.839	Yes	gi|598032874|ref|XM_007345748.1|	0	Auricularia subglabra TFB-10046 SS5	-	-	-	-	-	-	GO:0016787	hydrolase activity
Unigene1337	Banjin	9.24911	58.1395	Yes	gi|598041844|ref|XM_007350233.1|	3.31e-140	Auricularia subglabra TFB-10046 SS5	-	-	-	-	-	-	-	-
Unigene1338	Banjin	50.8315	55.9192	Yes	gi|598012108|ref|XM_007337250.1|	0	Auricularia subglabra TFB-10046 SS5	-	-	-	-	-	-	-	-
Unigene1339	Banjin	1.60216	61.7412	Yes	gi|598039180|ref|XM_007348901.1|	0	Auricularia subglabra TFB-10046 SS5	-	-	-	-	-	-	GO:0000166,GO:0004812,GO:0006420,GO:0005524,GO:0006418,GO:0004814,GO:0005737	nucleotide binding,aminoacyl-tRNA ligase activity,arginyl-tRNA aminoacylation,ATP binding,tRNA aminoacylation for protein translation,arginine-tRNA ligase activity,cytoplasm
Unigene1340	Banjin	14.7456	56.3655	Yes	gi|598014632|ref|XM_007337907.1|	0	Auricularia subglabra TFB-10046 SS5	-	-	-	-	-	-	GO:0005515	protein binding
Unigene1341	Banjin	25.7144	62.2965	Yes	gi|598029460|ref|XM_007344041.1|	0	Auricularia subglabra TFB-10046 SS5	-	-	-	-	-	-	-	-
Unigene1342	Banjin	40.506	61.3973	Yes	gi|598014174|ref|XM_007337784.1|	0	Auricularia subglabra TFB-10046 SS5	-	-	-	-	-	-	GO:0003676,GO:0000166	nucleic acid binding,nucleotide binding
Unigene1343	Banjin	3.17026	60	Yes	gi|598041890|ref|XM_007350256.1|	4.92e-71	Auricularia subglabra TFB-10046 SS5	-	-	-	-	-	-	GO:0006508,GO:0004197	proteolysis,cysteine-type endopeptidase activity
Unigene1344	Banjin	3.97828	61.3914	Yes	gi|598009100|ref|XM_007336468.1|	0	Auricularia subglabra TFB-10046 SS5	-	-	-	-	-	-	GO:0043565,GO:0046982,GO:0005622	sequence-specific DNA binding,protein heterodimerization activity,intracellular
Unigene1345	Banjin	1.96303	58.0225	Yes	gi|598009922|ref|XM_007336680.1|	0	Auricularia subglabra TFB-10046 SS5	-	-	-	-	-	-	GO:0005515	protein binding
Unigene1346	Banjin	2.07651	59.0062	Yes	gi|815789557|ref|XM_012359904.1|	4.25e-09	Linepithema humile	-	-	-	-	-	-	-	-
Unigene1347	Banjin	1.55832	69.1259	Yes	gi|598023974|ref|XM_007341399.1|	0	Auricularia subglabra TFB-10046 SS5	-	-	-	-	-	-	-	-
Unigene1348	Banjin	8.50871	61.8616	Yes	gi|598027060|ref|XM_007342841.1|	0	Auricularia subglabra TFB-10046 SS5	-	-	-	-	-	-	GO:0003676,GO:0008270,GO:0046872	nucleic acid binding,zinc ion binding,metal ion binding
Unigene1349	Banjin	259.561	54.0169	No	-	-	-	-	-	-	-	-	-	-	-
Unigene1350	Banjin	1.14842	61.3796	Yes	gi|598051922|ref|XM_007355272.1|	0	Auricularia subglabra TFB-10046 SS5	-	-	-	-	-	-	GO:0004363,GO:0016874,GO:0006750,GO:0005524	glutathione synthase activity,ligase activity,glutathione biosynthetic process,ATP binding
Unigene1351	Banjin	3.56789	61.5337	Yes	gi|598016667|ref|XM_007338913.1|	0	Auricularia subglabra TFB-10046 SS5	-	-	-	-	-	-	GO:0042254,GO:0001522,GO:0031429	ribosome biogenesis,pseudouridine synthesis,box H/ACA snoRNP complex
Unigene1352	Banjin	10.5262	63.3907	Yes	gi|598032764|ref|XM_007345693.1|	0	Auricularia subglabra TFB-10046 SS5	-	-	-	-	-	-	GO:0003677,GO:0006352	DNA binding,DNA-templated transcription, initiation
Unigene1353	Banjin	1.93817	55.5921	Yes	-	-	-	gi|598055653|ref|XP_007357199.1|	2.77e-116	Auricularia subglabra TFB-10046 SS5	-	-	-	-	-
Unigene1354	Banjin	1.78458	54.8659	Yes	gi|598016747|ref|XM_007338947.1|	3.87e-74	Auricularia subglabra TFB-10046 SS5	-	-	-	-	-	-	GO:0005515	protein binding
Unigene1355	Banjin	19.8209	56.7866	Yes	gi|598041632|ref|XM_007350127.1|	3.79e-174	Auricularia subglabra TFB-10046 SS5	-	-	-	-	-	-	-	-
Unigene1356	Banjin	2.53264	59.3379	Yes	gi|598033286|ref|XM_007345954.1|	0	Auricularia subglabra TFB-10046 SS5	-	-	-	-	-	-	GO:0046872	metal ion binding
Unigene1357	Banjin	278.805	59.721	Yes	gi|598019953|ref|XM_007339994.1|	0	Auricularia subglabra TFB-10046 SS5	-	-	-	-	-	-	GO:0006468,GO:0004674,GO:0005524,GO:0016772,GO:0004672	protein phosphorylation,protein serine/threonine kinase activity,ATP binding,transferase activity, transferring phosphorus-containing groups,protein kinase activity
Unigene1358	Banjin	7.69353	65.221	Yes	gi|598055164|ref|XM_007356893.1|	0	Auricularia subglabra TFB-10046 SS5	-	-	-	-	-	-	-	-
Unigene1359	Banjin	18.4052	58.7196	No	-	-	-	-	-	-	-	-	-	-	-
Unigene1360	Banjin	1.19111	58.3558	No	-	-	-	-	-	-	-	-	-	-	-
Unigene1361	Banjin	1.21981	67.2432	Yes	gi|598048056|ref|XM_007353339.1|	0	Auricularia subglabra TFB-10046 SS5	-	-	-	-	-	-	GO:0008080	N-acetyltransferase activity
Unigene1362	Banjin	80.0355	57.4595	Yes	gi|598007912|ref|XM_007336127.1|	3.55e-74	Auricularia subglabra TFB-10046 SS5	-	-	-	-	-	-	GO:0006122,GO:0008121	mitochondrial electron transport, ubiquinol to cytochrome c,ubiquinol-cytochrome-c reductase activity
Unigene1363	Banjin	1.40854	63.4448	Yes	gi|598060006|ref|XM_007359314.1|	0	Auricularia subglabra TFB-10046 SS5	-	-	-	-	-	-	GO:0016772,GO:0005524,GO:0006468,GO:0004672,GO:0005515,GO:0004674	transferase activity, transferring phosphorus-containing groups,ATP binding,protein phosphorylation,protein kinase activity,protein binding,protein serine/threonine kinase activity
Unigene1364	Banjin	3.8546	65.8879	Yes	gi|598023143|ref|XM_007341095.1|	1.35e-134	Auricularia subglabra TFB-10046 SS5	-	-	-	-	-	-	GO:0005515	protein binding
Unigene1365	Banjin	13.6462	56.9276	Yes	gi|598024183|ref|XM_007341476.1|	0	Auricularia subglabra TFB-10046 SS5	-	-	-	-	-	-	GO:0016491,GO:0008152,GO:0055114,GO:0016620	oxidoreductase activity,metabolic process,oxidation-reduction process,oxidoreductase activity, acting on the aldehyde or oxo group of donors, NAD or NADP as acceptor
Unigene1366	Banjin	7.30307	65.0485	Yes	gi|598053186|ref|XM_007355904.1|	1.25e-161	Auricularia subglabra TFB-10046 SS5	-	-	-	-	-	-	GO:0005509	calcium ion binding
Unigene1367	Banjin	9.30653	63.0731	Yes	gi|598043364|ref|XM_007350993.1|	0	Auricularia subglabra TFB-10046 SS5	-	-	-	-	-	-	GO:0007165,GO:0035556,GO:0005515	signal transduction,intracellular signal transduction,protein binding
Unigene1368	Banjin	6.32192	62.6609	Yes	gi|636602840|ref|XM_008034364.1|	4.27e-39	Trametes versicolor FP-101664 SS1	-	-	-	-	-	-	-	-
Unigene1369	Banjin	1.24639	59.9359	Yes	gi|598054562|ref|XM_007356592.1|	5.04e-20	Auricularia subglabra TFB-10046 SS5	-	-	-	-	-	-	-	-
Unigene1370	Banjin	10.7512	62.9149	Yes	gi|598021948|ref|XM_007340683.1|	5.84e-79	Auricularia subglabra TFB-10046 SS5	-	-	-	-	-	-	GO:0005975,GO:0005576,GO:0004553,GO:0030246	carbohydrate metabolic process,extracellular region,hydrolase activity, hydrolyzing O-glycosyl compounds,carbohydrate binding
Unigene1371	Banjin	26.8428	53.532	Yes	gi|598012164|ref|XM_007337264.1|	0	Auricularia subglabra TFB-10046 SS5	-	-	-	-	-	-	-	-
Unigene1372	Banjin	10.1063	58.2119	Yes	gi|598028210|ref|XM_007343416.1|	0	Auricularia subglabra TFB-10046 SS5	-	-	-	-	-	-	GO:0005525	GTP binding
Unigene1373	Banjin	1.16894	57.4204	Yes	gi|598049310|ref|XM_007353966.1|	2.14e-138	Auricularia subglabra TFB-10046 SS5	-	-	-	-	-	-	GO:0016491,GO:0008152	oxidoreductase activity,metabolic process
Unigene1374	Banjin	1.77366	55.0661	Yes	gi|598040686|ref|XM_007349654.1|	0	Auricularia subglabra TFB-10046 SS5	-	-	-	-	-	-	-	-
Unigene1375	Banjin	2.41864	57.6869	Yes	gi|598049776|ref|XM_007354199.1|	3.29e-73	Auricularia subglabra TFB-10046 SS5	-	-	-	-	-	-	-	-
Unigene1376	Banjin	2.09164	60.7003	Yes	gi|598015446|ref|XM_007338314.1|	0	Auricularia subglabra TFB-10046 SS5	-	-	-	-	-	-	GO:0016772	transferase activity, transferring phosphorus-containing groups
Unigene1377	Banjin	31.2096	59.5258	Yes	gi|598052492|ref|XM_007355557.1|	0	Auricularia subglabra TFB-10046 SS5	-	-	-	-	-	-	GO:0005515,GO:0016020,GO:0016192	protein binding,membrane,vesicle-mediated transport
Unigene1378	Banjin	3.0193	60.0498	Yes	gi|598030808|ref|XM_007344715.1|	0	Auricularia subglabra TFB-10046 SS5	-	-	-	-	-	-	GO:0003873,GO:0004331,GO:0006000,GO:0003824,GO:0006003,GO:0005524	6-phosphofructo-2-kinase activity,fructose-2,6-bisphosphate 2-phosphatase activity,fructose metabolic process,catalytic activity,fructose 2,6-bisphosphate metabolic process,ATP binding
Unigene1379	Banjin	5.07074	58.7716	Yes	gi|598027114|ref|XM_007342868.1|	0	Auricularia subglabra TFB-10046 SS5	-	-	-	-	-	-	GO:0005737,GO:0006002,GO:0005945,GO:0006096,GO:0003872	cytoplasm,fructose 6-phosphate metabolic process,6-phosphofructokinase complex,glycolytic process,6-phosphofructokinase activity
Unigene1380	Banjin	12.975	63.3188	Yes	gi|598032606|ref|XM_007345614.1|	0	Auricularia subglabra TFB-10046 SS5	-	-	-	-	-	-	-	-
Unigene1381	Banjin	27.471	59.3978	Yes	gi|598028364|ref|XM_007343493.1|	1.94e-68	Auricularia subglabra TFB-10046 SS5	-	-	-	-	-	-	-	-
Unigene1382	Banjin	5.17221	63.39	Yes	gi|598053236|ref|XM_007355929.1|	0	Auricularia subglabra TFB-10046 SS5	-	-	-	-	-	-	-	-
Unigene1383	Banjin	3.45065	64.5889	Yes	gi|598025734|ref|XM_007342178.1|	0	Auricularia subglabra TFB-10046 SS5	-	-	-	-	-	-	GO:0005634,GO:0000079,GO:0051726,GO:0019901	nucleus,regulation of cyclin-dependent protein serine/threonine kinase activity,regulation of cell cycle,protein kinase binding
Unigene1384	Banjin	5.67995	55.7433	Yes	gi|598039876|ref|XM_007349249.1|	1.12e-89	Auricularia subglabra TFB-10046 SS5	-	-	-	-	-	-	GO:0005515	protein binding
Unigene1385	Banjin	1.99242	52.2005	Yes	-	-	-	gi|598048543|ref|XP_007353644.1|	4.76e-70	Auricularia subglabra TFB-10046 SS5	-	-	-	-	-
Unigene1386	Banjin	2.64025	62.314	Yes	gi|598032994|ref|XM_007345808.1|	0	Auricularia subglabra TFB-10046 SS5	-	-	-	-	-	-	GO:0005515,GO:0030479,GO:0006897,GO:0003779,GO:0005509	protein binding,actin cortical patch,endocytosis,actin binding,calcium ion binding
Unigene1387	Banjin	1.78977	54.7927	Yes	gi|599123989|ref|XM_007389101.1|	1.66e-07	Punctularia strigosozonata HHB-11173 SS5	-	-	-	-	-	-	GO:0005515	protein binding
Unigene1388	Banjin	19.3982	60.1344	Yes	gi|598046432|ref|XM_007352527.1|	0	Auricularia subglabra TFB-10046 SS5	-	-	-	-	-	-	GO:0005515	protein binding
Unigene1389	Banjin	51.0403	61.2429	Yes	gi|598038878|ref|XM_007348750.1|	3.94e-34	Auricularia subglabra TFB-10046 SS5	-	-	-	-	-	-	-	-
Unigene1390	Banjin	14.3986	67.8222	Yes	gi|598008908|ref|XM_007336413.1|	0	Auricularia subglabra TFB-10046 SS5	-	-	-	-	-	-	-	-
Unigene1391	Banjin	1.43541	59.3968	Yes	gi|598049144|ref|XM_007353883.1|	0	Auricularia subglabra TFB-10046 SS5	-	-	-	-	-	-	GO:0005524,GO:0016772,GO:0004672,GO:0004674,GO:0006468	ATP binding,transferase activity, transferring phosphorus-containing groups,protein kinase activity,protein serine/threonine kinase activity,protein phosphorylation
Unigene1392	Banjin	2.86364	55.565	Yes	gi|598039328|ref|XM_007348975.1|	2.39e-42	Auricularia subglabra TFB-10046 SS5	-	-	-	-	-	-	-	-
Unigene1393	Banjin	66.6399	63.6711	Yes	gi|598050276|ref|XM_007354449.1|	1.17e-102	Auricularia subglabra TFB-10046 SS5	-	-	-	-	-	-	-	-
Unigene1394	Banjin	12.0207	58.8814	Yes	gi|598011300|ref|XM_007337037.1|	0	Auricularia subglabra TFB-10046 SS5	-	-	-	-	-	-	GO:0016810,GO:0005975,GO:0003824	hydrolase activity, acting on carbon-nitrogen (but not peptide) bonds,carbohydrate metabolic process,catalytic activity
Unigene1395	Banjin	1.22378	54.013	Yes	-	-	-	gi|1024092849|gb|KZV84351.1|	8.94e-58	Exidia glandulosa HHB12029	-	-	-	GO:0005515	protein binding
Unigene1396	Banjin	29.4736	66.1165	Yes	gi|598051054|ref|XM_007354838.1|	0	Auricularia subglabra TFB-10046 SS5	-	-	-	-	-	-	-	-
Unigene1397	Banjin	5.07241	61.3511	Yes	gi|598027206|ref|XM_007342914.1|	0	Auricularia subglabra TFB-10046 SS5	-	-	-	-	-	-	GO:0008168,GO:0008152	methyltransferase activity,metabolic process
Unigene1398	Banjin	4.42704	61.6697	Yes	gi|598008722|ref|XM_007336365.1|	0	Auricularia subglabra TFB-10046 SS5	-	-	-	-	-	-	GO:0008270,GO:0019789	zinc ion binding,SUMO transferase activity
Unigene1399	Banjin	1.05383	57.1617	Yes	-	-	-	gi|598032179|ref|XP_007345462.1|	1.46e-15	Auricularia subglabra TFB-10046 SS5	-	-	-	-	-
Unigene1400	Banjin	11.7915	54.6232	Yes	gi|598014440|ref|XM_007337853.1|	0	Auricularia subglabra TFB-10046 SS5	-	-	-	-	-	-	GO:0046856,GO:0042578	phosphatidylinositol dephosphorylation,phosphoric ester hydrolase activity
Unigene1401	Banjin	1.21356	62.642	Yes	gi|598031984|ref|XM_007345303.1|	7.69e-94	Auricularia subglabra TFB-10046 SS5	-	-	-	-	-	-	GO:0004523,GO:0003676	RNA-DNA hybrid ribonuclease activity,nucleic acid binding
Unigene1402	Banjin	83.5846	60.0129	Yes	gi|598021886|ref|XM_007340657.1|	0	Auricularia subglabra TFB-10046 SS5	-	-	-	-	-	-	-	-
Unigene1403	Banjin	12.9583	59.0361	Yes	gi|598011326|ref|XM_007337044.1|	0	Auricularia subglabra TFB-10046 SS5	-	-	-	-	-	-	-	-
Unigene1404	Banjin	1.75987	57.7922	Yes	gi|598015018|ref|XM_007338100.1|	0	Auricularia subglabra TFB-10046 SS5	-	-	-	-	-	-	GO:0004553	hydrolase activity, hydrolyzing O-glycosyl compounds
Unigene1405	Banjin	2.19632	61.3333	Yes	gi|598051852|ref|XM_007355237.1|	0	Auricularia subglabra TFB-10046 SS5	-	-	-	-	-	-	GO:0000387,GO:0008270,GO:0005634,GO:0005685,GO:0000398,GO:0003676	spliceosomal snRNP assembly,zinc ion binding,nucleus,U1 snRNP,mRNA splicing, via spliceosome,nucleic acid binding
Unigene1406	Banjin	1.98135	56.0264	Yes	gi|598041558|ref|XM_007350090.1|	3.5e-146	Auricularia subglabra TFB-10046 SS5	-	-	-	-	-	-	GO:0016810	hydrolase activity, acting on carbon-nitrogen (but not peptide) bonds
Unigene1407	Banjin	2.30239	55.0622	Yes	gi|598038142|ref|XM_007348382.1|	0	Auricularia subglabra TFB-10046 SS5	-	-	-	-	-	-	GO:0016491,GO:0008152	oxidoreductase activity,metabolic process
Unigene1408	Banjin	1.94811	60.054	No	-	-	-	-	-	-	-	-	-	-	-
Unigene1409	Banjin	2.11866	57.8251	Yes	gi|598032690|ref|XM_007345656.1|	2.13e-94	Auricularia subglabra TFB-10046 SS5	-	-	-	-	-	-	-	-
Unigene1410	Banjin	1.54244	61.2628	Yes	gi|598022348|ref|XM_007340821.1|	0	Auricularia subglabra TFB-10046 SS5	-	-	-	-	-	-	GO:0006357,GO:0016592,GO:0001104	regulation of transcription from RNA polymerase II promoter,mediator complex,RNA polymerase II transcription cofactor activity
Unigene1411	Banjin	3.12512	32.2008	Yes	gi|924859|gb|U27022.1|AAU27022	0	Auricularia auricula-judae	-	-	-	-	-	-	-	-
Unigene1412	Banjin	63.7203	58.3006	Yes	gi|598039840|ref|XM_007349231.1|	0	Auricularia subglabra TFB-10046 SS5	-	-	-	-	-	-	-	-
Unigene1413	Banjin	2.60512	56.3608	Yes	gi|598017301|ref|XM_007339163.1|	0	Auricularia subglabra TFB-10046 SS5	-	-	-	-	-	-	GO:0006810,GO:0016021	transport,integral component of membrane
Unigene1414	Banjin	60.0452	59.3594	Yes	gi|598014654|ref|XM_007337918.1|	0	Auricularia subglabra TFB-10046 SS5	-	-	-	-	-	-	GO:0016787	hydrolase activity
Unigene1415	Banjin	5.8501	62.5965	Yes	gi|598008364|ref|XM_007336270.1|	0	Auricularia subglabra TFB-10046 SS5	-	-	-	-	-	-	GO:0030170,GO:0009058,GO:0003824	pyridoxal phosphate binding,biosynthetic process,catalytic activity
Unigene1416	Banjin	1.67463	57.7148	No	-	-	-	-	-	-	-	-	-	-	-
Unigene1417	Banjin	156.414	57.5251	Yes	gi|598015056|ref|XM_007338119.1|	0	Auricularia subglabra TFB-10046 SS5	-	-	-	-	-	-	GO:0003824	catalytic activity
Unigene1418	Banjin	2607.41	55.6962	No	-	-	-	-	-	-	-	-	-	-	-
Unigene1419	Banjin	1.05515	62.0269	Yes	gi|598020665|ref|XM_007340193.1|	9.17e-20	Auricularia subglabra TFB-10046 SS5	-	-	-	-	-	-	-	-
Unigene1420	Banjin	928.147	62.0801	Yes	gi|598021140|ref|XM_007340371.1|	0	Auricularia subglabra TFB-10046 SS5	-	-	-	-	-	-	GO:0016998	cell wall macromolecule catabolic process
Unigene1421	Banjin	92.7257	59.811	Yes	gi|598018459|ref|XM_007339569.1|	0	Auricularia subglabra TFB-10046 SS5	-	-	-	-	-	-	GO:0005515	protein binding
Unigene1422	Banjin	1.41711	55.9594	Yes	gi|551629984|ref|XM_005817908.1|	5.34e-15	Guillardia theta CCMP2712	-	-	-	-	-	-	-	-
Unigene1423	Banjin	5.16217	56.777	Yes	gi|598010476|ref|XM_007336824.1|	0	Auricularia subglabra TFB-10046 SS5	-	-	-	-	-	-	GO:0005515	protein binding
Unigene1424	Banjin	7.12852	63.5178	Yes	gi|598031136|ref|XM_007344879.1|	0	Auricularia subglabra TFB-10046 SS5	-	-	-	-	-	-	GO:0016021,GO:0055085	integral component of membrane,transmembrane transport
Unigene1425	Banjin	1.20816	60.073	Yes	gi|598018868|ref|XM_007339695.1|	0	Auricularia subglabra TFB-10046 SS5	-	-	-	-	-	-	GO:0007155	cell adhesion
Unigene1426	Banjin	7.38477	62.0091	Yes	gi|598008516|ref|XM_007336310.1|	0	Auricularia subglabra TFB-10046 SS5	-	-	-	-	-	-	GO:0006508,GO:0004252	proteolysis,serine-type endopeptidase activity
Unigene1427	Banjin	68.9814	57.6534	Yes	gi|598010606|ref|XM_007336857.1|	0	Auricularia subglabra TFB-10046 SS5	-	-	-	-	-	-	GO:0003899,GO:0006351,GO:0003723	DNA-directed 5'-3' RNA polymerase activity,transcription, DNA-templated,RNA binding
Unigene1428	Banjin	6.52801	59.4566	Yes	gi|598014190|ref|XM_007337789.1|	0	Auricularia subglabra TFB-10046 SS5	-	-	-	-	-	-	GO:0008026,GO:0005524,GO:0003676,GO:0004386	ATP-dependent helicase activity,ATP binding,nucleic acid binding,helicase activity
Unigene1429	Banjin	5.75588	55.0937	Yes	gi|598010144|ref|XM_007336737.1|	6.65e-154	Auricularia subglabra TFB-10046 SS5	-	-	-	-	-	-	-	-
Unigene1430	Banjin	5.14536	61.5419	Yes	gi|598038940|ref|XM_007348781.1|	0	Auricularia subglabra TFB-10046 SS5	-	-	-	-	-	-	-	-
Unigene1431	Banjin	1.61795	68.4688	Yes	gi|598034546|ref|XM_007346584.1|	0	Auricularia subglabra TFB-10046 SS5	-	-	-	-	-	-	-	-
Unigene1432	Banjin	2.51398	57.9224	Yes	gi|598029356|ref|XM_007343989.1|	0	Auricularia subglabra TFB-10046 SS5	-	-	-	-	-	-	GO:0005515	protein binding
Unigene1433	Banjin	60.6561	59.4247	Yes	gi|598037054|ref|XM_007347838.1|	0	Auricularia subglabra TFB-10046 SS5	-	-	-	-	-	-	GO:0005515	protein binding
Unigene1434	Banjin	13.3689	62.9041	Yes	gi|598048114|ref|XM_007353368.1|	0	Auricularia subglabra TFB-10046 SS5	-	-	-	-	-	-	-	-
Unigene1435	Banjin	11.1669	60.4967	Yes	gi|598010346|ref|XM_007336790.1|	0	Auricularia subglabra TFB-10046 SS5	-	-	-	-	-	-	-	-
Unigene1436	Banjin	4.66893	52.2759	Yes	gi|598041984|ref|XM_007350303.1|	6.07e-146	Auricularia subglabra TFB-10046 SS5	-	-	-	-	-	-	GO:0004672,GO:0006468,GO:0016772,GO:0005524	protein kinase activity,protein phosphorylation,transferase activity, transferring phosphorus-containing groups,ATP binding
Unigene1437	Banjin	113.957	56.4387	Yes	gi|598025650|ref|XM_007342136.1|	0	Auricularia subglabra TFB-10046 SS5	-	-	-	-	-	-	GO:0016021,GO:0055085	integral component of membrane,transmembrane transport
Unigene1438	Banjin	3.03384	53.3875	No	-	-	-	-	-	-	-	-	-	-	-
Unigene1439	Banjin	5.64446	61.3445	Yes	gi|598024019|ref|XM_007341415.1|	9.59e-82	Auricularia subglabra TFB-10046 SS5	-	-	-	-	-	-	-	-
Unigene1440	Banjin	72.5554	59.3624	Yes	gi|598013156|ref|XM_007337518.1|	0	Auricularia subglabra TFB-10046 SS5	-	-	-	-	-	-	GO:0016717,GO:0006633,GO:0005783,GO:0006629,GO:0055114,GO:0016020,GO:0004768,GO:0020037,GO:0005506	oxidoreductase activity, acting on paired donors, with oxidation of a pair of donors resulting in the reduction of molecular oxygen to two molecules of water,fatty acid biosynthetic process,endoplasmic reticulum,lipid metabolic process,oxidation-reduction process,membrane,stearoyl-CoA 9-desaturase activity,heme binding,iron ion binding
Unigene1441	Banjin	2.51724	61.3269	Yes	gi|598050128|ref|XM_007354375.1|	3.87e-62	Auricularia subglabra TFB-10046 SS5	-	-	-	-	-	-	GO:0003676,GO:0046872	nucleic acid binding,metal ion binding
Unigene1442	Banjin	1.21423	58.9346	No	-	-	-	-	-	-	-	-	-	-	-
Unigene1443	Banjin	1.19066	60.3352	Yes	gi|598027760|ref|XM_007343191.1|	1.46e-15	Auricularia subglabra TFB-10046 SS5	-	-	-	-	-	-	GO:0005515	protein binding
Unigene1444	Banjin	19.6196	54.071	Yes	gi|598039676|ref|XM_007349149.1|	5.52e-62	Auricularia subglabra TFB-10046 SS5	-	-	-	-	-	-	-	-
Unigene1445	Banjin	65.0537	63.0045	Yes	gi|598034324|ref|XM_007346473.1|	2.22e-176	Auricularia subglabra TFB-10046 SS5	-	-	-	-	-	-	-	-
Unigene1446	Banjin	2.43731	56.3183	Yes	-	-	-	gi|598026283|ref|XP_007342514.1|	6.35e-38	Auricularia subglabra TFB-10046 SS5	-	-	-	-	-
Unigene1447	Banjin	7.88833	59.5028	Yes	gi|598054142|ref|XM_007356382.1|	0	Auricularia subglabra TFB-10046 SS5	-	-	-	-	-	-	GO:0006415,GO:0005737,GO:0003747,GO:0016149	translational termination,cytoplasm,translation release factor activity,translation release factor activity, codon specific
Unigene1448	Banjin	15.5454	63.4159	Yes	gi|598025468|ref|XM_007342045.1|	0	Auricularia subglabra TFB-10046 SS5	-	-	-	-	-	-	GO:0003676	nucleic acid binding
Unigene1449	Banjin	2.71588	58.8064	Yes	gi|598038138|ref|XM_007348380.1|	0	Auricularia subglabra TFB-10046 SS5	-	-	-	-	-	-	GO:0015693,GO:0016020,GO:0015095	magnesium ion transport,membrane,magnesium ion transmembrane transporter activity
Unigene1450	Banjin	13.6492	60.7966	Yes	gi|598018106|ref|XM_007339450.1|	0	Auricularia subglabra TFB-10046 SS5	-	-	-	-	-	-	GO:0005622,GO:0003735,GO:0006412,GO:0005840	intracellular,structural constituent of ribosome,translation,ribosome
Unigene1451	Banjin	2.11939	57.0778	Yes	gi|598014934|ref|XM_007338058.1|	0	Auricularia subglabra TFB-10046 SS5	-	-	-	-	-	-	GO:0005515	protein binding
Unigene1452	Banjin	1.63583	61.7481	Yes	gi|598043110|ref|XM_007350866.1|	2.88e-31	Auricularia subglabra TFB-10046 SS5	-	-	-	-	-	-	-	-
Unigene1453	Banjin	3.69012	55.9532	Yes	gi|598051560|ref|XM_007355091.1|	1.1e-104	Auricularia subglabra TFB-10046 SS5	-	-	-	-	-	-	-	-
Unigene1454	Banjin	2.3053	59.651	Yes	gi|598014682|ref|XM_007337932.1|	0	Auricularia subglabra TFB-10046 SS5	-	-	-	-	-	-	GO:0008270,GO:0003676,GO:0046872	zinc ion binding,nucleic acid binding,metal ion binding
Unigene1455	Banjin	1.29314	54.2744	Yes	gi|598054924|ref|XM_007356773.1|	1.12e-26	Auricularia subglabra TFB-10046 SS5	-	-	-	-	-	-	GO:0003677	DNA binding
Unigene1456	Banjin	1.17092	58.8728	Yes	gi|598045470|ref|XM_007352046.1|	0	Auricularia subglabra TFB-10046 SS5	-	-	-	-	-	-	-	-
Unigene1457	Banjin	2.73812	59.8967	Yes	gi|598053422|ref|XM_007356022.1|	2.68e-82	Auricularia subglabra TFB-10046 SS5	-	-	-	-	-	-	GO:0005840,GO:0005622,GO:0003676,GO:0003723,GO:0006412,GO:0003735	ribosome,intracellular,nucleic acid binding,RNA binding,translation,structural constituent of ribosome
Unigene1458	Banjin	25.4782	58.1304	Yes	gi|598016317|ref|XM_007338747.1|	0	Auricularia subglabra TFB-10046 SS5	-	-	-	-	-	-	GO:0005515	protein binding
Unigene1459	Banjin	4.8219	59.8366	Yes	gi|598046828|ref|XM_007352725.1|	4.76e-08	Auricularia subglabra TFB-10046 SS5	-	-	-	-	-	-	-	-
Unigene1460	Banjin	1.55948	57.9063	Yes	gi|598037016|ref|XM_007347819.1|	0	Auricularia subglabra TFB-10046 SS5	-	-	-	-	-	-	GO:0009439,GO:0003677,GO:0008824	cyanate metabolic process,DNA binding,cyanate hydratase activity
Unigene1461	Banjin	16.621	62.3101	Yes	gi|598043364|ref|XM_007350993.1|	0	Auricularia subglabra TFB-10046 SS5	-	-	-	-	-	-	GO:0035556,GO:0005515,GO:0007165	intracellular signal transduction,protein binding,signal transduction
Unigene1462	Banjin	1.52716	63.2231	Yes	-	-	-	gi|1024092842|gb|KZV84345.1|	5.61e-75	Exidia glandulosa HHB12029	-	-	-	GO:0000166	nucleotide binding
Unigene1463	Banjin	3.51023	54.5125	Yes	gi|598029098|ref|XM_007343860.1|	0	Auricularia subglabra TFB-10046 SS5	-	-	-	-	-	-	GO:0005524,GO:0017111,GO:0000166,GO:0006260,GO:0003677	ATP binding,nucleoside-triphosphatase activity,nucleotide binding,DNA replication,DNA binding
Unigene1464	Banjin	2.7102	54.4444	Yes	gi|598038180|ref|XM_007348401.1|	4.37e-87	Auricularia subglabra TFB-10046 SS5	-	-	-	-	-	-	-	-
Unigene1465	Banjin	15.0778	62.7007	Yes	gi|598008516|ref|XM_007336310.1|	0	Auricularia subglabra TFB-10046 SS5	-	-	-	-	-	-	GO:0004252,GO:0006508	serine-type endopeptidase activity,proteolysis
Unigene1466	Banjin	9.61391	61.1154	Yes	gi|598041698|ref|XM_007350160.1|	0	Auricularia subglabra TFB-10046 SS5	-	-	-	-	-	-	GO:0005515	protein binding
Unigene1467	Banjin	116.219	62.7182	Yes	gi|598037272|ref|XM_007347947.1|	0	Auricularia subglabra TFB-10046 SS5	-	-	-	-	-	-	GO:0008152,GO:0003824	metabolic process,catalytic activity
Unigene1468	Banjin	20.0252	55.6558	Yes	gi|598009710|ref|XM_007336626.1|	0	Auricularia subglabra TFB-10046 SS5	-	-	-	-	-	-	GO:0005515	protein binding
Unigene1469	Banjin	5.16433	54.7809	No	-	-	-	-	-	-	-	-	-	-	-
Unigene1470	Banjin	2.20788	63.4275	Yes	gi|598036876|ref|XM_007347749.1|	0	Auricularia subglabra TFB-10046 SS5	-	-	-	-	-	-	GO:0008152,GO:0016787	metabolic process,hydrolase activity
Unigene1471	Banjin	5.63009	54.7855	Yes	gi|598016207|ref|XM_007338693.1|	0	Auricularia subglabra TFB-10046 SS5	-	-	-	-	-	-	GO:0008152,GO:0003824	metabolic process,catalytic activity
Unigene1472	Banjin	1.14925	60.3887	Yes	gi|598031166|ref|XM_007344894.1|	0	Auricularia subglabra TFB-10046 SS5	-	-	-	-	-	-	-	-
Unigene1473	Banjin	5.30284	55.753	Yes	gi|598053644|ref|XM_007356133.1|	1.97e-62	Auricularia subglabra TFB-10046 SS5	-	-	-	-	-	-	-	-
Unigene1474	Banjin	3.62705	61.1002	Yes	gi|598039646|ref|XM_007349134.1|	0	Auricularia subglabra TFB-10046 SS5	-	-	-	-	-	-	GO:0000166,GO:0003676	nucleotide binding,nucleic acid binding
Unigene1475	Banjin	2.66717	53.7449	Yes	gi|598017165|ref|XM_007339111.1|	0	Auricularia subglabra TFB-10046 SS5	-	-	-	-	-	-	GO:0005515	protein binding
Unigene1476	Banjin	2.30921	54.5881	Yes	gi|598011920|ref|XM_007337198.1|	0	Auricularia subglabra TFB-10046 SS5	-	-	-	-	-	-	GO:0055085,GO:0016021	transmembrane transport,integral component of membrane
Unigene1477	Banjin	3.54222	58.8295	Yes	gi|598015280|ref|XM_007338231.1|	0	Auricularia subglabra TFB-10046 SS5	-	-	-	-	-	-	GO:0000166	nucleotide binding
Unigene1478	Banjin	8.78457	63.7279	Yes	gi|598031216|ref|XM_007344919.1|	0	Auricularia subglabra TFB-10046 SS5	-	-	-	-	-	-	-	-
Unigene1479	Banjin	12.7374	63.6411	Yes	gi|598044964|ref|XM_007351793.1|	0	Auricularia subglabra TFB-10046 SS5	-	-	-	-	-	-	-	-
Unigene1480	Banjin	13.2832	59.5868	Yes	gi|598032752|ref|XM_007345687.1|	0	Auricularia subglabra TFB-10046 SS5	-	-	-	-	-	-	GO:0016810	hydrolase activity, acting on carbon-nitrogen (but not peptide) bonds
Unigene1481	Banjin	118.442	59.9698	Yes	gi|598042780|ref|XM_007350701.1|	0	Auricularia subglabra TFB-10046 SS5	-	-	-	-	-	-	GO:0005840,GO:0003723,GO:0003735,GO:0005622,GO:0006412	ribosome,RNA binding,structural constituent of ribosome,intracellular,translation
Unigene1482	Banjin	13.4143	57.3913	Yes	gi|598016413|ref|XM_007338794.1|	0	Auricularia subglabra TFB-10046 SS5	-	-	-	-	-	-	-	-
Unigene1483	Banjin	5.883	52.9337	Yes	gi|598014582|ref|XM_007337889.1|	1.91e-41	Auricularia subglabra TFB-10046 SS5	-	-	-	-	-	-	-	-
Unigene1484	Banjin	1.59889	54.0222	Yes	gi|598037762|ref|XM_007348192.1|	8.38e-56	Auricularia subglabra TFB-10046 SS5	-	-	-	-	-	-	GO:0004934,GO:0004932,GO:0016021,GO:0016020,GO:0007186	mating-type alpha-factor pheromone receptor activity,mating-type factor pheromone receptor activity,integral component of membrane,membrane,G-protein coupled receptor signaling pathway
Unigene1485	Banjin	14.6625	54.0816	Yes	gi|598038294|ref|XM_007348458.1|	1.52e-127	Auricularia subglabra TFB-10046 SS5	-	-	-	-	-	-	-	-
Unigene1486	Banjin	117.537	57.3402	Yes	gi|598026830|ref|XM_007342726.1|	0	Auricularia subglabra TFB-10046 SS5	-	-	-	-	-	-	GO:0016998	cell wall macromolecule catabolic process
Unigene1487	Banjin	1.14207	62.5551	Yes	gi|598026316|ref|XM_007342469.1|	2.29e-118	Auricularia subglabra TFB-10046 SS5	-	-	-	-	-	-	GO:0010181,GO:0003824,GO:0016491,GO:0055114	FMN binding,catalytic activity,oxidoreductase activity,oxidation-reduction process
Unigene1488	Banjin	1.32275	59.9068	Yes	gi|598055350|ref|XM_007356986.1|	1.37e-57	Auricularia subglabra TFB-10046 SS5	-	-	-	-	-	-	GO:0005515	protein binding
Unigene1489	Banjin	140.511	54.026	Yes	gi|302680696|ref|XM_003029984.1|	7.27e-119	Schizophyllum commune H4-8	-	-	-	-	-	-	GO:0005515	protein binding
Unigene1490	Banjin	1.15253	58.1716	Yes	gi|598040212|ref|XM_007349417.1|	2.22e-121	Auricularia subglabra TFB-10046 SS5	-	-	-	-	-	-	GO:0005515	protein binding
Unigene1491	Banjin	75.9526	58.1184	Yes	gi|598025564|ref|XM_007342093.1|	0	Auricularia subglabra TFB-10046 SS5	-	-	-	-	-	-	GO:0005515	protein binding
Unigene1492	Banjin	3.84812	61.4753	Yes	gi|598036830|ref|XM_007347726.1|	0	Auricularia subglabra TFB-10046 SS5	-	-	-	-	-	-	GO:0019901,GO:0006396,GO:0006355,GO:0000079	protein kinase binding,RNA processing,regulation of transcription, DNA-templated,regulation of cyclin-dependent protein serine/threonine kinase activity
Unigene1493	Banjin	16.8693	55.6806	Yes	gi|598029602|ref|XM_007344112.1|	0	Auricularia subglabra TFB-10046 SS5	-	-	-	-	-	-	-	-
Unigene1494	Banjin	1.42834	58.4153	Yes	gi|598033978|ref|XM_007346300.1|	0	Auricularia subglabra TFB-10046 SS5	-	-	-	-	-	-	GO:0019836	hemolysis by symbiont of host erythrocytes
Unigene1495	Banjin	1.05375	58.4647	Yes	gi|598036770|ref|XM_007347696.1|	2.01e-63	Auricularia subglabra TFB-10046 SS5	-	-	-	-	-	-	-	-
Unigene1496	Banjin	4.07531	53.8922	Yes	gi|598047238|ref|XM_007352930.1|	0	Auricularia subglabra TFB-10046 SS5	-	-	-	-	-	-	GO:0055114,GO:0016491,GO:0016706,GO:0005506	oxidation-reduction process,oxidoreductase activity,oxidoreductase activity, acting on paired donors, with incorporation or reduction of molecular oxygen, 2-oxoglutarate as one donor, and incorporation of one atom each of oxygen into both donors,iron ion binding
Unigene1497	Banjin	10.2392	56.8167	Yes	gi|598014038|ref|XM_007337747.1|	0	Auricularia subglabra TFB-10046 SS5	-	-	-	-	-	-	GO:0003824,GO:0008152	catalytic activity,metabolic process
Unigene1498	Banjin	2.75495	55.5053	No	-	-	-	-	-	-	-	-	-	-	-
Unigene1499	Banjin	7.38114	62.3902	Yes	gi|598008806|ref|XM_007336386.1|	5.8e-12	Auricularia subglabra TFB-10046 SS5	-	-	-	-	-	-	-	-
Unigene1500	Banjin	10.8993	59.951	Yes	gi|598021354|ref|XM_007340454.1|	0	Auricularia subglabra TFB-10046 SS5	-	-	-	-	-	-	GO:0016887,GO:0000166,GO:0017111,GO:0005524,GO:0016020	ATPase activity,nucleotide binding,nucleoside-triphosphatase activity,ATP binding,membrane
Unigene1501	Banjin	2.1453	56.7195	Yes	gi|598016755|ref|XM_007338950.1|	0	Auricularia subglabra TFB-10046 SS5	-	-	-	-	-	-	GO:0005975,GO:0003824,GO:0030246,GO:0004553	carbohydrate metabolic process,catalytic activity,carbohydrate binding,hydrolase activity, hydrolyzing O-glycosyl compounds
Unigene1502	Banjin	1.50032	58.0984	Yes	gi|598044306|ref|XM_007351464.1|	6.32e-23	Auricularia subglabra TFB-10046 SS5	-	-	-	-	-	-	GO:0016772	transferase activity, transferring phosphorus-containing groups
Unigene1503	Banjin	30.2649	63.9844	Yes	gi|598041410|ref|XM_007350016.1|	0	Auricularia subglabra TFB-10046 SS5	-	-	-	-	-	-	GO:0004820,GO:0005524,GO:0006426,GO:0000166,GO:0004812,GO:0005737,GO:0006418	glycine-tRNA ligase activity,ATP binding,glycyl-tRNA aminoacylation,nucleotide binding,aminoacyl-tRNA ligase activity,cytoplasm,tRNA aminoacylation for protein translation
Unigene1504	Banjin	4.91644	55.5556	Yes	gi|598024430|ref|XM_007341563.1|	0	Auricularia subglabra TFB-10046 SS5	-	-	-	-	-	-	-	-
Unigene1505	Banjin	6.81667	60.1739	Yes	gi|598010948|ref|XM_007336944.1|	3.77e-160	Auricularia subglabra TFB-10046 SS5	-	-	-	-	-	-	GO:0005184,GO:0007218	neuropeptide hormone activity,neuropeptide signaling pathway
Unigene1506	Banjin	1.81695	54.058	No	-	-	-	-	-	-	-	-	-	-	-
Unigene1507	Banjin	18.7064	66.9211	Yes	gi|598015428|ref|XM_007338305.1|	0	Auricularia subglabra TFB-10046 SS5	-	-	-	-	-	-	GO:0006810,GO:0016192,GO:0016021	transport,vesicle-mediated transport,integral component of membrane
Unigene1508	Banjin	1.69525	53.7107	Yes	gi|598015092|ref|XM_007338137.1|	0	Auricularia subglabra TFB-10046 SS5	-	-	-	-	-	-	GO:0005975	carbohydrate metabolic process
Unigene1509	Banjin	13.5913	57.3975	Yes	gi|598029668|ref|XM_007344145.1|	0	Auricularia subglabra TFB-10046 SS5	-	-	-	-	-	-	GO:0005815,GO:0000226,GO:0000922	microtubule organizing center,microtubule cytoskeleton organization,spindle pole
Unigene1510	Banjin	4.15777	61.516	Yes	gi|598033292|ref|XM_007345957.1|	0	Auricularia subglabra TFB-10046 SS5	-	-	-	-	-	-	GO:0005515,GO:0004609,GO:0005509,GO:0008654	protein binding,phosphatidylserine decarboxylase activity,calcium ion binding,phospholipid biosynthetic process
Unigene1511	Banjin	3.32179	56.2368	Yes	gi|598045132|ref|XM_007351877.1|	0	Auricularia subglabra TFB-10046 SS5	-	-	-	-	-	-	GO:0035091,GO:0007154,GO:0005515	phosphatidylinositol binding,cell communication,protein binding
Unigene1512	Banjin	23.1873	64.9332	Yes	gi|598039848|ref|XM_007349235.1|	0	Auricularia subglabra TFB-10046 SS5	-	-	-	-	-	-	GO:0009039,GO:0006807,GO:0016787,GO:0016810,GO:0019627,GO:0016151,GO:0043419	urease activity,nitrogen compound metabolic process,hydrolase activity,hydrolase activity, acting on carbon-nitrogen (but not peptide) bonds,urea metabolic process,nickel cation binding,urea catabolic process
Unigene1513	Banjin	1.45485	55.2214	Yes	gi|598020858|ref|XM_007340265.1|	9.39e-107	Auricularia subglabra TFB-10046 SS5	-	-	-	-	-	-	-	-
Unigene1514	Banjin	1.16562	59.2975	Yes	gi|598027830|ref|XM_007343226.1|	8.78e-37	Auricularia subglabra TFB-10046 SS5	-	-	-	-	-	-	GO:0055114,GO:0016616,GO:0048037	oxidation-reduction process,oxidoreductase activity, acting on the CH-OH group of donors, NAD or NADP as acceptor,cofactor binding
Unigene1515	Banjin	79.1377	60.0868	Yes	gi|598040760|ref|XM_007349691.1|	2.54e-81	Auricularia subglabra TFB-10046 SS5	-	-	-	-	-	-	GO:0003735,GO:0005622,GO:0006412,GO:0005840	structural constituent of ribosome,intracellular,translation,ribosome
Unigene1516	Banjin	9.22323	56.057	Yes	gi|598039348|ref|XM_007348985.1|	2.41e-17	Auricularia subglabra TFB-10046 SS5	-	-	-	-	-	-	-	-
Unigene1517	Banjin	1.82969	58.1501	Yes	gi|598039622|ref|XM_007349122.1|	1.78e-73	Auricularia subglabra TFB-10046 SS5	-	-	-	-	-	-	-	-
Unigene1518	Banjin	21.3815	60	Yes	gi|598042186|ref|XM_007350404.1|	0	Auricularia subglabra TFB-10046 SS5	-	-	-	-	-	-	GO:0000166,GO:0019722	nucleotide binding,calcium-mediated signaling
Unigene1519	Banjin	10.2498	59.4717	Yes	gi|598054096|ref|XM_007356359.1|	1.43e-137	Auricularia subglabra TFB-10046 SS5	-	-	-	-	-	-	-	-
Unigene1520	Banjin	1.51886	55.578	Yes	gi|598027938|ref|XM_007343280.1|	0	Auricularia subglabra TFB-10046 SS5	-	-	-	-	-	-	GO:0005515	protein binding
Unigene1521	Banjin	1.62924	54.8892	Yes	gi|598027880|ref|XM_007343251.1|	0	Auricularia subglabra TFB-10046 SS5	-	-	-	-	-	-	-	-
Unigene1522	Banjin	33.7465	51.8476	Yes	gi|598009720|ref|XM_007336629.1|	1.02e-146	Auricularia subglabra TFB-10046 SS5	-	-	-	-	-	-	GO:0016192,GO:0015031,GO:0008565,GO:0006886,GO:0030123,GO:0006810,GO:0030117	vesicle-mediated transport,protein transport,protein transporter activity,intracellular protein transport,AP-3 adaptor complex,transport,membrane coat
Unigene1523	Banjin	7.64257	64.8039	Yes	gi|598015456|ref|XM_007338319.1|	0	Auricularia subglabra TFB-10046 SS5	-	-	-	-	-	-	GO:0004170,GO:0046080,GO:0016787	dUTP diphosphatase activity,dUTP metabolic process,hydrolase activity
Unigene1524	Banjin	1.85147	59.1497	Yes	gi|598034154|ref|XM_007346388.1|	0	Auricularia subglabra TFB-10046 SS5	-	-	-	-	-	-	GO:0005515	protein binding
Unigene1525	Banjin	1.10207	52.6905	Yes	gi|598012070|ref|XM_007337239.1|	0	Auricularia subglabra TFB-10046 SS5	-	-	-	-	-	-	-	-
Unigene1526	Banjin	3.07674	55.4784	Yes	gi|598028440|ref|XM_007343531.1|	2.8e-06	Auricularia subglabra TFB-10046 SS5	-	-	-	-	-	-	GO:0005515	protein binding
Unigene1527	Banjin	18.3691	60.8629	Yes	gi|598040370|ref|XM_007349496.1|	0	Auricularia subglabra TFB-10046 SS5	-	-	-	-	-	-	-	-
Unigene1528	Banjin	1.79187	58.26	Yes	gi|598024500|ref|XM_007341587.1|	9.39e-09	Auricularia subglabra TFB-10046 SS5	-	-	-	-	-	-	-	-
Unigene1529	Banjin	5.23155	53.6071	Yes	gi|598019213|ref|XM_007339792.1|	0	Auricularia subglabra TFB-10046 SS5	-	-	-	-	-	-	GO:0016787	hydrolase activity
Unigene1530	Banjin	50.0999	61.0959	Yes	gi|598031310|ref|XM_007344966.1|	0	Auricularia subglabra TFB-10046 SS5	-	-	-	-	-	-	GO:0030170,GO:0003824	pyridoxal phosphate binding,catalytic activity
Unigene1531	Banjin	2.27551	58.6317	Yes	gi|598041838|ref|XM_007350230.1|	0	Auricularia subglabra TFB-10046 SS5	-	-	-	-	-	-	GO:0019825,GO:0020037,GO:0005506,GO:0055114,GO:0015671,GO:0016491	oxygen binding,heme binding,iron ion binding,oxidation-reduction process,oxygen transport,oxidoreductase activity
Unigene1532	Banjin	3.76129	55.432	Yes	gi|598016042|ref|XM_007338612.1|	0	Auricularia subglabra TFB-10046 SS5	-	-	-	-	-	-	GO:0016765	transferase activity, transferring alkyl or aryl (other than methyl) groups
Unigene1533	Banjin	8.55611	59.3431	Yes	gi|598052110|ref|XM_007355366.1|	0	Auricularia subglabra TFB-10046 SS5	-	-	-	-	-	-	-	-
Unigene1534	Banjin	12.4169	57.5799	Yes	gi|598049226|ref|XM_007353924.1|	4.76e-27	Auricularia subglabra TFB-10046 SS5	-	-	-	-	-	-	-	-
Unigene1535	Banjin	6.8259	64.6722	Yes	gi|598009394|ref|XM_007336545.1|	0	Auricularia subglabra TFB-10046 SS5	-	-	-	-	-	-	-	-
Unigene1536	Banjin	1.48257	58.92	Yes	gi|598017979|ref|XM_007339407.1|	4.3e-127	Auricularia subglabra TFB-10046 SS5	-	-	-	-	-	-	GO:0017108,GO:0033567,GO:0043142	5'-flap endonuclease activity,DNA replication, Okazaki fragment processing,single-stranded DNA-dependent ATPase activity
Unigene1537	Banjin	36.4183	58.2744	Yes	gi|598052070|ref|XM_007355346.1|	0	Auricularia subglabra TFB-10046 SS5	-	-	-	-	-	-	GO:0006886,GO:0016192,GO:0030132,GO:0030130,GO:0005198,GO:0005515	intracellular protein transport,vesicle-mediated transport,clathrin coat of coated pit,clathrin coat of trans-Golgi network vesicle,structural molecule activity,protein binding
Unigene1538	Banjin	1.37337	60.8764	Yes	gi|598010370|ref|XM_007336796.1|	1.18e-74	Auricularia subglabra TFB-10046 SS5	-	-	-	-	-	-	GO:0006807,GO:0016151	nitrogen compound metabolic process,nickel cation binding
Unigene1539	Banjin	2.54592	58.6718	Yes	-	-	-	gi|598051589|ref|XP_007355167.1|	5.63e-20	Auricularia subglabra TFB-10046 SS5	-	-	-	-	-
Unigene1540	Banjin	8.31484	59.6507	Yes	gi|598037238|ref|XM_007347930.1|	0	Auricularia subglabra TFB-10046 SS5	-	-	-	-	-	-	GO:0004553,GO:0005975	hydrolase activity, hydrolyzing O-glycosyl compounds,carbohydrate metabolic process
Unigene1541	Banjin	5.44673	61.1251	Yes	gi|598043554|ref|XM_007351088.1|	0	Auricularia subglabra TFB-10046 SS5	-	-	-	-	-	-	GO:0009166,GO:0000166,GO:0016788,GO:0016787,GO:0046872	nucleotide catabolic process,nucleotide binding,hydrolase activity, acting on ester bonds,hydrolase activity,metal ion binding
Unigene1542	Banjin	6.49841	51.6746	Yes	gi|598029214|ref|XM_007343918.1|	1.23e-71	Auricularia subglabra TFB-10046 SS5	-	-	-	-	-	-	GO:0006810,GO:0006144,GO:0033971	transport,purine nucleobase metabolic process,hydroxyisourate hydrolase activity
Unigene1543	Banjin	8.28304	58.2243	Yes	gi|598034124|ref|XM_007346373.1|	0	Auricularia subglabra TFB-10046 SS5	-	-	-	-	-	-	-	-
Unigene1544	Banjin	2.2944	61.4097	Yes	gi|598017264|ref|XM_007339149.1|	0	Auricularia subglabra TFB-10046 SS5	-	-	-	-	-	-	GO:0046872,GO:0003824,GO:0008081	metal ion binding,catalytic activity,phosphoric diester hydrolase activity
Unigene1545	Banjin	49.9555	63.2358	Yes	gi|598034148|ref|XM_007346385.1|	0	Auricularia subglabra TFB-10046 SS5	-	-	-	-	-	-	-	-
Unigene1546	Banjin	2.35996	53.3378	Yes	gi|598047014|ref|XM_007352818.1|	5.52e-96	Auricularia subglabra TFB-10046 SS5	-	-	-	-	-	-	-	-
Unigene1547	Banjin	16.7581	59.8159	Yes	gi|598019254|ref|XM_007339803.1|	0	Auricularia subglabra TFB-10046 SS5	-	-	-	-	-	-	GO:0005515	protein binding
Unigene1548	Banjin	54.1733	60.6321	Yes	gi|598041554|ref|XM_007350088.1|	0	Auricularia subglabra TFB-10046 SS5	-	-	-	-	-	-	GO:0000166,GO:0003676	nucleotide binding,nucleic acid binding
Unigene1549	Banjin	4.91414	56.0731	Yes	-	-	-	gi|598038459|ref|XP_007348602.1|	6.28e-33	Auricularia subglabra TFB-10046 SS5	-	-	-	GO:0005515	protein binding
Unigene1550	Banjin	6.03926	65.5069	Yes	gi|598013234|ref|XM_007337538.1|	1.06e-82	Auricularia subglabra TFB-10046 SS5	-	-	-	-	-	-	-	-
Unigene1551	Banjin	52.5276	63.5579	Yes	gi|598049476|ref|XM_007354049.1|	0	Auricularia subglabra TFB-10046 SS5	-	-	-	-	-	-	GO:0005975,GO:0004553	carbohydrate metabolic process,hydrolase activity, hydrolyzing O-glycosyl compounds
Unigene1552	Banjin	61.0598	62.1508	Yes	gi|598037772|ref|XM_007348197.1|	3.12e-152	Auricularia subglabra TFB-10046 SS5	-	-	-	-	-	-	GO:0006412,GO:0005622,GO:0003735,GO:0019843,GO:0005840,GO:0005515	translation,intracellular,structural constituent of ribosome,rRNA binding,ribosome,protein binding
Unigene1553	Banjin	14.332	65.3153	Yes	gi|598025828|ref|XM_007342225.1|	5.94e-171	Auricularia subglabra TFB-10046 SS5	-	-	-	-	-	-	GO:0000166,GO:0003676	nucleotide binding,nucleic acid binding
Unigene1554	Banjin	1.02753	59.8894	Yes	gi|598044736|ref|XM_007351679.1|	2.2e-84	Auricularia subglabra TFB-10046 SS5	-	-	-	-	-	-	GO:0005515	protein binding
Unigene1555	Banjin	1.76761	61.3333	Yes	gi|598023853|ref|XM_007341355.1|	3.07e-08	Auricularia subglabra TFB-10046 SS5	-	-	-	-	-	-	-	-
Unigene1556	Banjin	4.57343	56.1788	Yes	gi|598032646|ref|XM_007345634.1|	0	Auricularia subglabra TFB-10046 SS5	-	-	-	-	-	-	GO:0006281,GO:0003913	DNA repair,DNA photolyase activity
Unigene1557	Banjin	2.70197	52.1968	No	-	-	-	-	-	-	-	-	-	-	-
Unigene1558	Banjin	1.10561	56.4939	Yes	-	-	-	gi|1024102757|gb|KZV94011.1|	6.83e-180	Exidia glandulosa HHB12029	-	-	-	GO:0016772	transferase activity, transferring phosphorus-containing groups
Unigene1559	Banjin	33.0104	62.929	Yes	gi|598032274|ref|XM_007345448.1|	1.06e-69	Auricularia subglabra TFB-10046 SS5	-	-	-	-	-	-	-	-
Unigene1560	Banjin	17.5283	64.6429	Yes	gi|598035542|ref|XM_007347082.1|	7.06e-146	Auricularia subglabra TFB-10046 SS5	-	-	-	-	-	-	-	-
Unigene1561	Banjin	8.16256	62.1037	Yes	gi|598011472|ref|XM_007337081.1|	0	Auricularia subglabra TFB-10046 SS5	-	-	-	-	-	-	GO:0005515	protein binding
Unigene1562	Banjin	2.33632	56.7652	Yes	gi|598010402|ref|XM_007336806.1|	0	Auricularia subglabra TFB-10046 SS5	-	-	-	-	-	-	GO:0032040	small-subunit processome
Unigene1563	Banjin	24.5071	56.6042	Yes	gi|598036910|ref|XM_007347766.1|	0	Auricularia subglabra TFB-10046 SS5	-	-	-	-	-	-	GO:0022857,GO:0016020,GO:0055085,GO:0022891,GO:0016021	transmembrane transporter activity,membrane,transmembrane transport,substrate-specific transmembrane transporter activity,integral component of membrane
Unigene1564	Banjin	70.1456	59.9492	Yes	gi|598053960|ref|XM_007356291.1|	0	Auricularia subglabra TFB-10046 SS5	-	-	-	-	-	-	GO:0046933,GO:0015986	proton-transporting ATP synthase activity, rotational mechanism,ATP synthesis coupled proton transport
Unigene1565	Banjin	73.0613	55.1883	Yes	gi|598014628|ref|XM_007337905.1|	0	Auricularia subglabra TFB-10046 SS5	-	-	-	-	-	-	GO:0055085	transmembrane transport
Unigene1566	Banjin	54.1791	63.0112	Yes	gi|598020835|ref|XM_007340256.1|	1.27e-136	Auricularia subglabra TFB-10046 SS5	-	-	-	-	-	-	GO:0006414,GO:0005840,GO:0005622,GO:0003735	translational elongation,ribosome,intracellular,structural constituent of ribosome
Unigene1567	Banjin	3.71816	61.9807	Yes	gi|598033452|ref|XM_007346037.1|	0	Auricularia subglabra TFB-10046 SS5	-	-	-	-	-	-	GO:0005515,GO:0003743,GO:0005737,GO:0005852	protein binding,translation initiation factor activity,cytoplasm,eukaryotic translation initiation factor 3 complex
Unigene1568	Banjin	4.6277	60.8261	Yes	gi|598037690|ref|XM_007348156.1|	0	Auricularia subglabra TFB-10046 SS5	-	-	-	-	-	-	GO:0015940,GO:0004592	pantothenate biosynthetic process,pantoate-beta-alanine ligase activity
Unigene1569	Banjin	31.5916	61.5308	Yes	gi|598044110|ref|XM_007351366.1|	1.78e-30	Auricularia subglabra TFB-10046 SS5	-	-	-	-	-	-	-	-
Unigene1570	Banjin	3.49743	63.4023	Yes	gi|598045428|ref|XM_007352025.1|	0	Auricularia subglabra TFB-10046 SS5	-	-	-	-	-	-	GO:0000166,GO:0017111	nucleotide binding,nucleoside-triphosphatase activity
Unigene1571	Banjin	3.46743	55.7476	Yes	gi|598015678|ref|XM_007338430.1|	0	Auricularia subglabra TFB-10046 SS5	-	-	-	-	-	-	-	-
Unigene1572	Banjin	2.10866	63.5861	Yes	gi|598044018|ref|XM_007351320.1|	0	Auricularia subglabra TFB-10046 SS5	-	-	-	-	-	-	GO:0016787	hydrolase activity
Unigene1573	Banjin	1.75642	62.5156	No	-	-	-	-	-	-	-	-	-	-	-
Unigene1574	Banjin	1.32974	59.6627	Yes	gi|598032796|ref|XM_007345709.1|	1.32e-27	Auricularia subglabra TFB-10046 SS5	-	-	-	-	-	-	-	-
Unigene1575	Banjin	32.5726	52.7103	Yes	gi|598035992|ref|XM_007347307.1|	6.18e-14	Auricularia subglabra TFB-10046 SS5	-	-	-	-	-	-	-	-
Unigene1576	Banjin	2.21848	61.4618	Yes	gi|598043574|ref|XM_007351098.1|	5.91e-93	Auricularia subglabra TFB-10046 SS5	-	-	-	-	-	-	-	-
Unigene1577	Banjin	7.79699	58.3894	Yes	gi|598017522|ref|XM_007339247.1|	0	Auricularia subglabra TFB-10046 SS5	-	-	-	-	-	-	GO:0006508,GO:0004185	proteolysis,serine-type carboxypeptidase activity
Unigene1578	Banjin	63.5512	59.5622	Yes	gi|598040642|ref|XM_007349632.1|	0	Auricularia subglabra TFB-10046 SS5	-	-	-	-	-	-	GO:0004674,GO:0006468,GO:0005524,GO:0016772,GO:0004672	protein serine/threonine kinase activity,protein phosphorylation,ATP binding,transferase activity, transferring phosphorus-containing groups,protein kinase activity
Unigene1579	Banjin	19.6474	57.9405	Yes	gi|598053890|ref|XM_007356256.1|	0	Auricularia subglabra TFB-10046 SS5	-	-	-	-	-	-	GO:0031683,GO:0007165,GO:0001664,GO:0005525,GO:0019001,GO:0003924,GO:0007186,GO:0006184,GO:0007189,GO:0004871	G-protein beta/gamma-subunit complex binding,signal transduction,G-protein coupled receptor binding,GTP binding,guanyl nucleotide binding,GTPase activity,G-protein coupled receptor signaling pathway,without function,adenylate cyclase-activating G-protein coupled receptor signaling pathway,signal transducer activity
Unigene1580	Banjin	4.66271	55.6153	Yes	gi|598046960|ref|XM_007352791.1|	0	Auricularia subglabra TFB-10046 SS5	-	-	-	-	-	-	GO:0006081,GO:0004030,GO:0016620,GO:0016491,GO:0008152,GO:0055114	cellular aldehyde metabolic process,aldehyde dehydrogenase [NAD(P)+] activity,oxidoreductase activity, acting on the aldehyde or oxo group of donors, NAD or NADP as acceptor,oxidoreductase activity,metabolic process,oxidation-reduction process
Unigene1581	Banjin	7.79138	55.888	Yes	gi|598011544|ref|XM_007337099.1|	0	Auricularia subglabra TFB-10046 SS5	-	-	-	-	-	-	-	-
Unigene1582	Banjin	14.6657	58.6826	Yes	gi|598007972|ref|XM_007336149.1|	7.61e-103	Auricularia subglabra TFB-10046 SS5	-	-	-	-	-	-	GO:0006412,GO:0003735,GO:0005840	translation,structural constituent of ribosome,ribosome
Unigene1583	Banjin	34.7148	54.2691	Yes	gi|598042410|ref|XM_007350516.1|	4.6e-61	Auricularia subglabra TFB-10046 SS5	-	-	-	-	-	-	-	-
Unigene1584	Banjin	1.71437	62.3277	No	-	-	-	-	-	-	-	-	-	-	-
Unigene1585	Banjin	1.26627	58.5965	Yes	gi|598040902|ref|XM_007349762.1|	4.11e-87	Auricularia subglabra TFB-10046 SS5	-	-	-	-	-	-	GO:0007064,GO:0046982,GO:0003682,GO:0008278	mitotic sister chromatid cohesion,protein heterodimerization activity,chromatin binding,cohesin complex
Unigene1586	Banjin	4.68975	63.8567	Yes	gi|598046042|ref|XM_007352332.1|	3.84e-82	Auricularia subglabra TFB-10046 SS5	-	-	-	-	-	-	GO:0016812	hydrolase activity, acting on carbon-nitrogen (but not peptide) bonds, in cyclic amides
Unigene1587	Banjin	2.80137	57.4904	No	-	-	-	-	-	-	-	-	-	-	-
Unigene1588	Banjin	1.84949	62.3815	Yes	gi|598047302|ref|XM_007352962.1|	1.78e-131	Auricularia subglabra TFB-10046 SS5	-	-	-	-	-	-	GO:0006260,GO:0055114	DNA replication,oxidation-reduction process
Unigene1589	Banjin	9.85911	59.5138	Yes	gi|598051934|ref|XM_007355278.1|	0	Auricularia subglabra TFB-10046 SS5	-	-	-	-	-	-	GO:0035023,GO:0005089	regulation of Rho protein signal transduction,Rho guanyl-nucleotide exchange factor activity
Unigene1590	Banjin	3.45251	58.864	Yes	gi|598017538|ref|XM_007339253.1|	2.34e-108	Auricularia subglabra TFB-10046 SS5	-	-	-	-	-	-	-	-
Unigene1591	Banjin	765.61	59.8667	Yes	gi|598043502|ref|XM_007351062.1|	0	Auricularia subglabra TFB-10046 SS5	-	-	-	-	-	-	-	-
Unigene1592	Banjin	4.63242	55.742	Yes	gi|598053634|ref|XM_007356128.1|	2.99e-09	Auricularia subglabra TFB-10046 SS5	-	-	-	-	-	-	-	-
Unigene1593	Banjin	1.68305	61.9839	Yes	gi|598016667|ref|XM_007338913.1|	0	Auricularia subglabra TFB-10046 SS5	-	-	-	-	-	-	GO:0016772,GO:0006468,GO:0004672,GO:0004674,GO:0005524	transferase activity, transferring phosphorus-containing groups,protein phosphorylation,protein kinase activity,protein serine/threonine kinase activity,ATP binding
Unigene1594	Banjin	25.7476	62.1517	Yes	gi|598026966|ref|XM_007342794.1|	0	Auricularia subglabra TFB-10046 SS5	-	-	-	-	-	-	GO:0016021	integral component of membrane
Unigene1595	Banjin	5.9317	54.0081	Yes	gi|598028342|ref|XM_007343482.1|	0	Auricularia subglabra TFB-10046 SS5	-	-	-	-	-	-	GO:0008152,GO:0016787	metabolic process,hydrolase activity
Unigene1596	Banjin	224.368	60.1185	Yes	gi|598052084|ref|XM_007355353.1|	0	Auricularia subglabra TFB-10046 SS5	-	-	-	-	-	-	GO:0005975	carbohydrate metabolic process
Unigene1597	Banjin	1.25812	57.3217	No	-	-	-	-	-	-	-	-	-	-	-
Unigene1598	Banjin	4.98301	65.1685	Yes	gi|598030794|ref|XM_007344708.1|	0	Auricularia subglabra TFB-10046 SS5	-	-	-	-	-	-	GO:0046873,GO:0030001,GO:0016020,GO:0055085	metal ion transmembrane transporter activity,metal ion transport,membrane,transmembrane transport
Unigene1599	Banjin	2.37812	59.5652	No	-	-	-	-	-	-	-	-	-	-	-
Unigene1600	Banjin	4.62773	62.8188	No	-	-	-	-	-	-	-	-	-	-	-
Unigene1601	Banjin	21.7269	62.1073	Yes	gi|598037374|ref|XM_007347998.1|	0	Auricularia subglabra TFB-10046 SS5	-	-	-	-	-	-	GO:0006396,GO:0005634,GO:0005737,GO:0003676,GO:0000166,GO:0003723	RNA processing,nucleus,cytoplasm,nucleic acid binding,nucleotide binding,RNA binding
Unigene1602	Banjin	19.4819	62.1302	Yes	gi|598041442|ref|XM_007350032.1|	0	Auricularia subglabra TFB-10046 SS5	-	-	-	-	-	-	GO:0016570,GO:0006352,GO:0005634,GO:0003677	histone modification,DNA-templated transcription, initiation,nucleus,DNA binding
Unigene1603	Banjin	15.34	56.0623	Yes	gi|598027520|ref|XM_007343071.1|	3.96e-95	Auricularia subglabra TFB-10046 SS5	-	-	-	-	-	-	-	-
Unigene1604	Banjin	19.8338	55.789	Yes	gi|598012914|ref|XM_007337457.1|	3.45e-107	Auricularia subglabra TFB-10046 SS5	-	-	-	-	-	-	GO:0005524,GO:0004674,GO:0004672,GO:0006468,GO:0016772	ATP binding,protein serine/threonine kinase activity,protein kinase activity,protein phosphorylation,transferase activity, transferring phosphorus-containing groups
Unigene1605	Banjin	3.67441	58.1279	Yes	gi|598055856|ref|XM_007357239.1|	0	Auricularia subglabra TFB-10046 SS5	-	-	-	-	-	-	GO:0016998,GO:0052862,GO:0052861	cell wall macromolecule catabolic process,glucan endo-1,4-beta-glucanase activity, C-3 substituted reducing group,glucan endo-1,3-beta-glucanase activity, C-3 substituted reducing group
Unigene1606	Banjin	2.64188	55.5556	Yes	gi|395472256|gb|JX285959.1|	3.17e-121	uncultured bacterium	-	-	-	-	-	-	-	-
Unigene1607	Banjin	1.08982	56.9221	Yes	gi|598031036|ref|XM_007344829.1|	0	Auricularia subglabra TFB-10046 SS5	-	-	-	-	-	-	GO:0006032,GO:0005975,GO:0004568,GO:0004553	chitin catabolic process,carbohydrate metabolic process,chitinase activity,hydrolase activity, hydrolyzing O-glycosyl compounds
Unigene1608	Banjin	4.26734	58.8096	Yes	gi|598018687|ref|XM_007339644.1|	0	Auricularia subglabra TFB-10046 SS5	-	-	-	-	-	-	GO:0005643	nuclear pore
Unigene1609	Banjin	7.35309	63.6084	Yes	gi|598032078|ref|XM_007345350.1|	0	Auricularia subglabra TFB-10046 SS5	-	-	-	-	-	-	GO:0004672,GO:0004674,GO:0006468,GO:0016772,GO:0005524	protein kinase activity,protein serine/threonine kinase activity,protein phosphorylation,transferase activity, transferring phosphorus-containing groups,ATP binding
Unigene1610	Banjin	4.07937	61.6765	Yes	gi|598015016|ref|XM_007338099.1|	0	Auricularia subglabra TFB-10046 SS5	-	-	-	-	-	-	GO:0006412,GO:0005622,GO:0003735,GO:0005840	translation,intracellular,structural constituent of ribosome,ribosome
Unigene1611	Banjin	18.8449	56.08	Yes	gi|598014958|ref|XM_007338070.1|	0	Auricularia subglabra TFB-10046 SS5	-	-	-	-	-	-	GO:0051603,GO:0004298,GO:0004175,GO:0019773,GO:0006511,GO:0005839	proteolysis involved in cellular protein catabolic process,threonine-type endopeptidase activity,endopeptidase activity,proteasome core complex, alpha-subunit complex,ubiquitin-dependent protein catabolic process,proteasome core complex
Unigene1612	Banjin	7.48915	60.9826	Yes	gi|598025470|ref|XM_007342046.1|	0	Auricularia subglabra TFB-10046 SS5	-	-	-	-	-	-	GO:0006351,GO:0005634,GO:0006355,GO:0003677,GO:0000981,GO:0008270	transcription, DNA-templated,nucleus,regulation of transcription, DNA-templated,DNA binding,RNA polymerase II transcription factor activity, sequence-specific DNA binding,zinc ion binding
Unigene1613	Banjin	1.98608	57.3034	Yes	gi|598034144|ref|XM_007346383.1|	6.86e-53	Auricularia subglabra TFB-10046 SS5	-	-	-	-	-	-	-	-
Unigene1614	Banjin	2.93528	55.6445	Yes	gi|598023807|ref|XM_007341338.1|	0	Auricularia subglabra TFB-10046 SS5	-	-	-	-	-	-	GO:0016491,GO:0008152	oxidoreductase activity,metabolic process
Unigene1615	Banjin	2.35706	63.0818	Yes	gi|598031284|ref|XM_007344953.1|	0	Auricularia subglabra TFB-10046 SS5	-	-	-	-	-	-	-	-
Unigene1616	Banjin	2.32165	64.0559	Yes	gi|598024224|ref|XM_007341491.1|	0	Auricularia subglabra TFB-10046 SS5	-	-	-	-	-	-	-	-
Unigene1617	Banjin	28.731	60.0784	Yes	gi|598031322|ref|XM_007344972.1|	0	Auricularia subglabra TFB-10046 SS5	-	-	-	-	-	-	GO:0006004,GO:0004560,GO:0005975	fucose metabolic process,alpha-L-fucosidase activity,carbohydrate metabolic process
Unigene1618	Banjin	1.46061	64.0777	Yes	gi|628322303|ref|XM_007738859.1|	1.81e-20	Capronia epimyces CBS 606.96	-	-	-	-	-	-	-	-
Unigene1619	Banjin	16.4697	54.449	Yes	gi|598012480|ref|XM_007337344.1|	0	Auricularia subglabra TFB-10046 SS5	-	-	-	-	-	-	GO:0005488	binding
Unigene1620	Banjin	11.8697	59.1201	Yes	gi|598040174|ref|XM_007349398.1|	0	Auricularia subglabra TFB-10046 SS5	-	-	-	-	-	-	GO:0009116,GO:0003824,GO:0016763,GO:0004645,GO:0017061	nucleoside metabolic process,catalytic activity,transferase activity, transferring pentosyl groups,phosphorylase activity,S-methyl-5-thioadenosine phosphorylase activity
Unigene1621	Banjin	4.87369	61.5268	Yes	-	-	-	gi|749874047|gb|KIJ44003.1|	1.42e-18	Sphaerobolus stellatus SS14	-	-	-	-	-
Unigene1622	Banjin	3.01119	66.6839	Yes	gi|598052644|ref|XM_007355633.1|	0	Auricularia subglabra TFB-10046 SS5	-	-	-	-	-	-	GO:0016311,GO:0006470,GO:0008138,GO:0016791	dephosphorylation,protein dephosphorylation,protein tyrosine/serine/threonine phosphatase activity,phosphatase activity
Unigene1623	Banjin	14.1561	62.3675	Yes	gi|598018368|ref|XM_007339539.1|	3.19e-34	Auricularia subglabra TFB-10046 SS5	-	-	-	-	-	-	-	-
Unigene1624	Banjin	1.67102	54.7505	Yes	gi|598043256|ref|XM_007350939.1|	0	Auricularia subglabra TFB-10046 SS5	-	-	-	-	-	-	GO:0003909,GO:0006310,GO:0051103,GO:0003677,GO:0006281,GO:0003910,GO:0005524	DNA ligase activity,DNA recombination,DNA ligation involved in DNA repair,DNA binding,DNA repair,DNA ligase (ATP) activity,ATP binding
Unigene1625	Banjin	1.38172	58.5148	Yes	gi|598039654|ref|XM_007349138.1|	0	Auricularia subglabra TFB-10046 SS5	-	-	-	-	-	-	-	-
Unigene1626	Banjin	5.59684	61.9643	Yes	gi|598051610|ref|XM_007355116.1|	0	Auricularia subglabra TFB-10046 SS5	-	-	-	-	-	-	-	-
Unigene1627	Banjin	111.298	55.5294	Yes	gi|598010498|ref|XM_007336830.1|	4.65e-143	Auricularia subglabra TFB-10046 SS5	-	-	-	-	-	-	GO:0008080	N-acetyltransferase activity
Unigene1628	Banjin	25.8512	59.4484	Yes	gi|598023969|ref|XM_007341397.1|	0	Auricularia subglabra TFB-10046 SS5	-	-	-	-	-	-	GO:0016705,GO:0005506,GO:0020037,GO:0055114	oxidoreductase activity, acting on paired donors, with incorporation or reduction of molecular oxygen,iron ion binding,heme binding,oxidation-reduction process
Unigene1629	Banjin	2.84778	61.9064	Yes	gi|598020004|ref|XM_007340008.1|	0	Auricularia subglabra TFB-10046 SS5	-	-	-	-	-	-	-	-
Unigene1630	Banjin	5.02146	63.0848	Yes	gi|598044554|ref|XM_007351588.1|	0	Auricularia subglabra TFB-10046 SS5	-	-	-	-	-	-	GO:0005524,GO:0016772,GO:0006468,GO:0004672	ATP binding,transferase activity, transferring phosphorus-containing groups,protein phosphorylation,protein kinase activity
Unigene1631	Banjin	10.2292	62.3672	Yes	gi|598034318|ref|XM_007346470.1|	0	Auricularia subglabra TFB-10046 SS5	-	-	-	-	-	-	GO:0016791,GO:0003993	phosphatase activity,acid phosphatase activity
Unigene1632	Banjin	31.8886	57.1982	Yes	gi|598042772|ref|XM_007350697.1|	0	Auricularia subglabra TFB-10046 SS5	-	-	-	-	-	-	GO:0008152,GO:0016787	metabolic process,hydrolase activity
Unigene1633	Banjin	1.14173	61.9691	Yes	gi|598008608|ref|XM_007336336.1|	0	Auricularia subglabra TFB-10046 SS5	-	-	-	-	-	-	GO:0005515	protein binding
Unigene1634	Banjin	1.23986	58.871	Yes	gi|598031552|ref|XM_007345087.1|	4.55e-86	Auricularia subglabra TFB-10046 SS5	-	-	-	-	-	-	-	-
Unigene1635	Banjin	120.668	59.3268	Yes	gi|598037774|ref|XM_007348198.1|	2.73e-121	Auricularia subglabra TFB-10046 SS5	-	-	-	-	-	-	GO:0016021,GO:0005740	integral component of membrane,mitochondrial envelope
Unigene1636	Banjin	9.06466	70.9402	Yes	gi|598052530|ref|XM_007355576.1|	6.31e-104	Auricularia subglabra TFB-10046 SS5	-	-	-	-	-	-	-	-
Unigene1637	Banjin	6.02879	55.8659	Yes	gi|598054686|ref|XM_007356654.1|	3.13e-10	Auricularia subglabra TFB-10046 SS5	-	-	-	-	-	-	-	-
Unigene1638	Banjin	1.28867	62.4082	Yes	gi|598039864|ref|XM_007349243.1|	5.38e-16	Auricularia subglabra TFB-10046 SS5	-	-	-	-	-	-	-	-
Unigene1639	Banjin	1.4339	61.9469	Yes	gi|598054922|ref|XM_007356772.1|	4.23e-16	Auricularia subglabra TFB-10046 SS5	-	-	-	-	-	-	-	-
Unigene1640	Banjin	15.6638	62.4708	Yes	gi|598009236|ref|XM_007336506.1|	0	Auricularia subglabra TFB-10046 SS5	-	-	-	-	-	-	GO:0016491,GO:0008152	oxidoreductase activity,metabolic process
Unigene1641	Banjin	2.42186	56.314	Yes	gi|598012652|ref|XM_007337391.1|	0	Auricularia subglabra TFB-10046 SS5	-	-	-	-	-	-	GO:0003779,GO:0005622	actin binding,intracellular
Unigene1642	Banjin	1.24849	55.9889	Yes	gi|598055374|ref|XM_007356998.1|	2e-150	Auricularia subglabra TFB-10046 SS5	-	-	-	-	-	-	GO:0006355,GO:0003677	regulation of transcription, DNA-templated,DNA binding
Unigene1643	Banjin	964.886	62.5162	Yes	gi|598032628|ref|XM_007345625.1|	0	Auricularia subglabra TFB-10046 SS5	-	-	-	-	-	-	-	-
Unigene1644	Banjin	1.04724	61.0979	Yes	gi|598017783|ref|XM_007339340.1|	0	Auricularia subglabra TFB-10046 SS5	-	-	-	-	-	-	GO:0055085,GO:0016021	transmembrane transport,integral component of membrane
Unigene1645	Banjin	3.87904	54.56	No	-	-	-	-	-	-	-	-	-	-	-
Unigene1646	Banjin	1.08382	53.8462	Yes	-	-	-	gi|598028393|ref|XP_007343569.1|	1.02e-46	Auricularia subglabra TFB-10046 SS5	-	-	-	-	-
Unigene1647	Banjin	10.6577	57.5939	Yes	gi|598016290|ref|XM_007338734.1|	0	Auricularia subglabra TFB-10046 SS5	-	-	-	-	-	-	GO:0005525,GO:0003924	GTP binding,GTPase activity
Unigene1648	Banjin	76.4764	55.4688	Yes	gi|598042298|ref|XM_007350460.1|	2.06e-145	Auricularia subglabra TFB-10046 SS5	-	-	-	-	-	-	-	-
Unigene1649	Banjin	27.5804	60.6569	Yes	gi|598037864|ref|XM_007348243.1|	0	Auricularia subglabra TFB-10046 SS5	-	-	-	-	-	-	GO:0006184,GO:0007264,GO:0007165,GO:0016020,GO:0015031,GO:0005622,GO:0003924,GO:0005525	without function,small GTPase mediated signal transduction,signal transduction,membrane,protein transport,intracellular,GTPase activity,GTP binding
Unigene1650	Banjin	1.36062	61.8988	Yes	gi|598015582|ref|XM_007338382.1|	0	Auricularia subglabra TFB-10046 SS5	-	-	-	-	-	-	GO:0005506,GO:0016491,GO:0055114,GO:0016706	iron ion binding,oxidoreductase activity,oxidation-reduction process,oxidoreductase activity, acting on paired donors, with incorporation or reduction of molecular oxygen, 2-oxoglutarate as one donor, and incorporation of one atom each of oxygen into both donors
Unigene1651	Banjin	3.36659	62.2367	Yes	gi|598022802|ref|XM_007340978.1|	0	Auricularia subglabra TFB-10046 SS5	-	-	-	-	-	-	GO:0055114,GO:0016491	oxidation-reduction process,oxidoreductase activity
Unigene1652	Banjin	1.18091	68.0955	Yes	gi|598027822|ref|XM_007343222.1|	1.37e-130	Auricularia subglabra TFB-10046 SS5	-	-	-	-	-	-	-	-
Unigene1653	Banjin	2.10758	61.4366	Yes	gi|598040902|ref|XM_007349762.1|	0	Auricularia subglabra TFB-10046 SS5	-	-	-	-	-	-	GO:0051276,GO:0006281,GO:0005694,GO:0005524,GO:0008278,GO:0046982,GO:0003682,GO:0005515,GO:0006310,GO:0007064	chromosome organization,DNA repair,chromosome,ATP binding,cohesin complex,protein heterodimerization activity,chromatin binding,protein binding,DNA recombination,mitotic sister chromatid cohesion
Unigene1654	Banjin	1.96061	60.6932	Yes	gi|598043140|ref|XM_007350881.1|	0	Auricularia subglabra TFB-10046 SS5	-	-	-	-	-	-	GO:0005515	protein binding
Unigene1655	Banjin	23.5091	37.3664	Yes	gi|598048738|ref|XM_007353680.1|	0	Auricularia subglabra TFB-10046 SS5	-	-	-	-	-	-	GO:0005525,GO:0007049,GO:0031105	GTP binding,cell cycle,septin complex
Unigene1656	Banjin	1.20851	56.3286	Yes	gi|598016525|ref|XM_007338848.1|	0	Auricularia subglabra TFB-10046 SS5	-	-	-	-	-	-	GO:0004518,GO:0003676,GO:0006388,GO:0000213	nuclease activity,nucleic acid binding,tRNA splicing, via endonucleolytic cleavage and ligation,tRNA-intron endonuclease activity
Unigene1657	Banjin	3.72787	57.3913	Yes	gi|598047254|ref|XM_007352938.1|	9.46e-68	Auricularia subglabra TFB-10046 SS5	-	-	-	-	-	-	-	-
Unigene1658	Banjin	13.3046	62.3457	Yes	gi|598037412|ref|XM_007348017.1|	0	Auricularia subglabra TFB-10046 SS5	-	-	-	-	-	-	GO:0016020,GO:0003824	membrane,catalytic activity
Unigene1659	Banjin	70.4936	60.9853	Yes	gi|598027226|ref|XM_007342924.1|	0	Auricularia subglabra TFB-10046 SS5	-	-	-	-	-	-	-	-
Unigene1660	Banjin	41.8229	55.8203	Yes	gi|430001947|emb|FO082820.1|	0	Rhizobium sp. NT-26	-	-	-	-	-	-	-	-
Unigene1661	Banjin	4.04235	58.42	Yes	gi|598037220|ref|XM_007347921.1|	8.73e-18	Auricularia subglabra TFB-10046 SS5	-	-	-	-	-	-	-	-
Unigene1662	Banjin	7.98325	61.5334	Yes	gi|598015470|ref|XM_007338326.1|	4e-180	Auricularia subglabra TFB-10046 SS5	-	-	-	-	-	-	-	-
Unigene1663	Banjin	14.1376	58.2712	Yes	gi|598033684|ref|XM_007346153.1|	0	Auricularia subglabra TFB-10046 SS5	-	-	-	-	-	-	GO:0003676,GO:0046872	nucleic acid binding,metal ion binding
Unigene1664	Banjin	5.34852	56.9427	Yes	gi|598012550|ref|XM_007337364.1|	0	Auricularia subglabra TFB-10046 SS5	-	-	-	-	-	-	GO:0008750,GO:0008746,GO:0016491,GO:0050661,GO:0015992,GO:0016021,GO:0055114	NAD(P)+ transhydrogenase (AB-specific) activity,NAD(P)+ transhydrogenase activity,oxidoreductase activity,NADP binding,proton transport,integral component of membrane,oxidation-reduction process
Unigene1665	Banjin	21.2185	57.952	Yes	gi|598027078|ref|XM_007342850.1|	0	Auricularia subglabra TFB-10046 SS5	-	-	-	-	-	-	GO:0008380,GO:0005681	RNA splicing,spliceosomal complex
Unigene1666	Banjin	14.5291	60.287	Yes	gi|598022282|ref|XM_007340798.1|	0	Auricularia subglabra TFB-10046 SS5	-	-	-	-	-	-	GO:0008237,GO:0006508,GO:0004222	metallopeptidase activity,proteolysis,metalloendopeptidase activity
Unigene1667	Banjin	14.2361	58.1708	Yes	gi|598041388|ref|XM_007350005.1|	0	Auricularia subglabra TFB-10046 SS5	-	-	-	-	-	-	GO:0055114,GO:0010181,GO:0016491,GO:0003824	oxidation-reduction process,FMN binding,oxidoreductase activity,catalytic activity
Unigene1668	Banjin	18.3214	58.5195	Yes	gi|598029718|ref|XM_007344170.1|	1.45e-84	Auricularia subglabra TFB-10046 SS5	-	-	-	-	-	-	-	-
Unigene1669	Banjin	1.49228	58.5174	Yes	gi|598017538|ref|XM_007339253.1|	6.91e-103	Auricularia subglabra TFB-10046 SS5	-	-	-	-	-	-	-	-
Unigene1670	Banjin	1.34677	57.5741	Yes	gi|598041862|ref|XM_007350242.1|	0	Auricularia subglabra TFB-10046 SS5	-	-	-	-	-	-	GO:0006508,GO:0008234	proteolysis,cysteine-type peptidase activity
Unigene1671	Banjin	48.8312	56.0665	Yes	gi|598043222|ref|XM_007350922.1|	1.06e-134	Auricularia subglabra TFB-10046 SS5	-	-	-	-	-	-	-	-
Unigene1672	Banjin	49.1167	29.6024	No	-	-	-	-	-	-	-	-	-	-	-
Unigene1673	Banjin	42.7035	65.1118	Yes	gi|598044130|ref|XM_007351376.1|	3.74e-153	Auricularia subglabra TFB-10046 SS5	-	-	-	-	-	-	-	-
Unigene1674	Banjin	3.12881	59.6117	Yes	gi|598015826|ref|XM_007338504.1|	0	Auricularia subglabra TFB-10046 SS5	-	-	-	-	-	-	GO:0008026,GO:0003676,GO:0005524,GO:0004386	ATP-dependent helicase activity,nucleic acid binding,ATP binding,helicase activity
Unigene1675	Banjin	4.9311	52.1459	No	-	-	-	-	-	-	-	-	-	-	-
Unigene1676	Banjin	1.20431	62.5255	Yes	gi|598035884|ref|XM_007347253.1|	0	Auricularia subglabra TFB-10046 SS5	-	-	-	-	-	-	GO:0055085,GO:0005524,GO:0006810,GO:0042626,GO:0000166,GO:0016887,GO:0016021,GO:0017111	transmembrane transport,ATP binding,transport,ATPase activity, coupled to transmembrane movement of substances,nucleotide binding,ATPase activity,integral component of membrane,nucleoside-triphosphatase activity
Unigene1677	Banjin	1.4514	56.1952	Yes	gi|598054130|ref|XM_007356376.1|	0	Auricularia subglabra TFB-10046 SS5	-	-	-	-	-	-	GO:0003824	catalytic activity
Unigene1678	Banjin	12.0762	56.0759	Yes	-	-	-	gi|1024086288|gb|KZV78453.1|	3.87e-142	Exidia glandulosa HHB12029	-	-	-	-	-
Unigene1679	Banjin	14.7301	67.5493	Yes	gi|598035210|ref|XM_007346916.1|	0	Auricularia subglabra TFB-10046 SS5	-	-	-	-	-	-	-	-
Unigene1680	Banjin	18.611	59.3629	Yes	gi|598008446|ref|XM_007336291.1|	0	Auricularia subglabra TFB-10046 SS5	-	-	-	-	-	-	GO:0005524,GO:0006355,GO:0005515,GO:0005634,GO:0003677,GO:0003676,GO:0016818,GO:0004386	ATP binding,regulation of transcription, DNA-templated,protein binding,nucleus,DNA binding,nucleic acid binding,hydrolase activity, acting on acid anhydrides, in phosphorus-containing anhydrides,helicase activity
Unigene1681	Banjin	15.8098	59.9866	Yes	gi|598037864|ref|XM_007348243.1|	0	Auricularia subglabra TFB-10046 SS5	-	-	-	-	-	-	GO:0015031,GO:0007264,GO:0006184,GO:0005622,GO:0007165,GO:0003924,GO:0016020,GO:0005525	protein transport,small GTPase mediated signal transduction,without function,intracellular,signal transduction,GTPase activity,membrane,GTP binding
Unigene1682	Banjin	1.54257	57.8261	No	-	-	-	-	-	-	-	-	-	-	-
Unigene1683	Banjin	6.68987	53.0201	Yes	-	-	-	gi|598024384|ref|XP_007341609.1|	5.49e-35	Auricularia subglabra TFB-10046 SS5	-	-	-	-	-
Unigene1684	Banjin	2.49998	69.8301	Yes	gi|598052504|ref|XM_007355563.1|	1.15e-145	Auricularia subglabra TFB-10046 SS5	-	-	-	-	-	-	-	-
Unigene1685	Banjin	1.24128	54.1854	Yes	gi|598055662|ref|XM_007357142.1|	7.36e-17	Auricularia subglabra TFB-10046 SS5	-	-	-	-	-	-	-	-
Unigene1686	Banjin	5.5617	61.6155	Yes	gi|598008608|ref|XM_007336336.1|	0	Auricularia subglabra TFB-10046 SS5	-	-	-	-	-	-	GO:0005515	protein binding
Unigene1687	Banjin	4.21106	61.2924	Yes	gi|598041860|ref|XM_007350241.1|	0	Auricularia subglabra TFB-10046 SS5	-	-	-	-	-	-	GO:0016787,GO:0008152	hydrolase activity,metabolic process
Unigene1688	Banjin	58.6072	64.1172	Yes	gi|598037476|ref|XM_007348049.1|	0	Auricularia subglabra TFB-10046 SS5	-	-	-	-	-	-	-	-
Unigene1689	Banjin	2.44312	57.9903	Yes	gi|598018689|ref|XM_007339645.1|	0	Auricularia subglabra TFB-10046 SS5	-	-	-	-	-	-	GO:0005643	nuclear pore
Unigene1690	Banjin	6.67115	56.5837	Yes	gi|598016187|ref|XM_007338683.1|	0	Auricularia subglabra TFB-10046 SS5	-	-	-	-	-	-	GO:0016491,GO:0055114	oxidoreductase activity,oxidation-reduction process
Unigene1691	Banjin	10.8296	61.4284	Yes	gi|598054446|ref|XM_007356534.1|	0	Auricularia subglabra TFB-10046 SS5	-	-	-	-	-	-	GO:0008270,GO:0016491,GO:0016747,GO:0055114	zinc ion binding,oxidoreductase activity,transferase activity, transferring acyl groups other than amino-acyl groups,oxidation-reduction process
Unigene1692	Banjin	6.30405	60.0162	Yes	-	-	-	gi|1024107217|gb|KZV98410.1|	9.92e-16	Exidia glandulosa HHB12029	-	-	-	-	-
Unigene1693	Banjin	2.0673	53.1638	Yes	gi|598048160|ref|XM_007353391.1|	9.92e-129	Auricularia subglabra TFB-10046 SS5	-	-	-	-	-	-	GO:0003824	catalytic activity
Unigene1694	Banjin	429.539	58.8752	No	-	-	-	-	-	-	-	-	-	-	-
Unigene1695	Banjin	50.1908	63.0584	Yes	gi|598046280|ref|XM_007352451.1|	3.72e-179	Auricularia subglabra TFB-10046 SS5	-	-	-	-	-	-	-	-
Unigene1696	Banjin	12.9173	66.1133	Yes	gi|598011840|ref|XM_007337178.1|	0	Auricularia subglabra TFB-10046 SS5	-	-	-	-	-	-	GO:0005515	protein binding
Unigene1697	Banjin	1.27084	55.0358	Yes	gi|598021373|ref|XM_007340462.1|	1.71e-41	Auricularia subglabra TFB-10046 SS5	-	-	-	-	-	-	GO:0016772	transferase activity, transferring phosphorus-containing groups
Unigene1698	Banjin	2.69407	59.5642	Yes	gi|598041742|ref|XM_007350182.1|	0	Auricularia subglabra TFB-10046 SS5	-	-	-	-	-	-	-	-
Unigene1699	Banjin	6.0886	63.7871	Yes	gi|598018605|ref|XM_007339618.1|	0	Auricularia subglabra TFB-10046 SS5	-	-	-	-	-	-	GO:0030170,GO:0006520	pyridoxal phosphate binding,cellular amino acid metabolic process
Unigene1700	Banjin	5.22734	58.6987	Yes	gi|598011560|ref|XM_007337103.1|	0	Auricularia subglabra TFB-10046 SS5	-	-	-	-	-	-	GO:0005634,GO:0006355,GO:0000156,GO:0043565,GO:0003700,GO:0006970,GO:0034599	nucleus,regulation of transcription, DNA-templated,phosphorelay response regulator activity,sequence-specific DNA binding,transcription factor activity, sequence-specific DNA binding,response to osmotic stress,cellular response to oxidative stress
Unigene1701	Banjin	5.84261	61.8477	Yes	gi|598032992|ref|XM_007345807.1|	0	Auricularia subglabra TFB-10046 SS5	-	-	-	-	-	-	GO:0005515	protein binding
Unigene1702	Banjin	7.87496	56.7176	Yes	gi|598041382|ref|XM_007350002.1|	0	Auricularia subglabra TFB-10046 SS5	-	-	-	-	-	-	GO:0055114,GO:0016491	oxidation-reduction process,oxidoreductase activity
Unigene1703	Banjin	1.01197	56.753	Yes	gi|598038986|ref|XM_007348804.1|	0	Auricularia subglabra TFB-10046 SS5	-	-	-	-	-	-	-	-
Unigene1704	Banjin	2.15375	55.3893	Yes	gi|598031860|ref|XM_007345241.1|	9.11e-41	Auricularia subglabra TFB-10046 SS5	-	-	-	-	-	-	-	-
Unigene1705	Banjin	18.0312	61.2056	Yes	gi|598017996|ref|XM_007339413.1|	0	Auricularia subglabra TFB-10046 SS5	-	-	-	-	-	-	-	-
Unigene1706	Banjin	112.431	60.446	Yes	gi|598043274|ref|XM_007350948.1|	0	Auricularia subglabra TFB-10046 SS5	-	-	-	-	-	-	GO:0050832,GO:0042742	defense response to fungus,defense response to bacterium
Unigene1707	Banjin	1.83889	56.4626	Yes	gi|598037528|ref|XM_007348075.1|	0	Auricularia subglabra TFB-10046 SS5	-	-	-	-	-	-	GO:0008152,GO:0016491,GO:0016620,GO:0055114	metabolic process,oxidoreductase activity,oxidoreductase activity, acting on the aldehyde or oxo group of donors, NAD or NADP as acceptor,oxidation-reduction process
Unigene1708	Banjin	6.25482	55.6444	Yes	gi|551634990|ref|XM_005820276.1|	1.54e-06	Guillardia theta CCMP2712	-	-	-	-	-	-	-	-
Unigene1709	Banjin	1.00295	53.6	No	-	-	-	-	-	-	-	-	-	-	-
Unigene1710	Banjin	14.641	53.6853	Yes	gi|598013992|ref|XM_007337735.1|	0	Auricularia subglabra TFB-10046 SS5	-	-	-	-	-	-	GO:0003824	catalytic activity
Unigene1711	Banjin	9.19375	60.1667	Yes	gi|598054962|ref|XM_007356792.1|	1.87e-113	Auricularia subglabra TFB-10046 SS5	-	-	-	-	-	-	GO:0006457	protein folding
Unigene1712	Banjin	1.08209	56.7671	Yes	gi|598044142|ref|XM_007351382.1|	1.88e-136	Auricularia subglabra TFB-10046 SS5	-	-	-	-	-	-	GO:0005515	protein binding
Unigene1713	Banjin	6.36031	56.4472	Yes	gi|598013594|ref|XM_007337634.1|	0	Auricularia subglabra TFB-10046 SS5	-	-	-	-	-	-	GO:0005515	protein binding
Unigene1714	Banjin	66.6055	56.3079	Yes	gi|598049130|ref|XM_007353876.1|	0	Auricularia subglabra TFB-10046 SS5	-	-	-	-	-	-	-	-
Unigene1715	Banjin	40.9196	61.1323	Yes	gi|598017769|ref|XM_007339335.1|	0	Auricularia subglabra TFB-10046 SS5	-	-	-	-	-	-	GO:0016788,GO:0031047,GO:0016442,GO:0003676	hydrolase activity, acting on ester bonds,gene silencing by RNA,RISC complex,nucleic acid binding
Unigene1716	Banjin	1.27459	60.5851	Yes	gi|598041000|ref|XM_007349811.1|	0	Auricularia subglabra TFB-10046 SS5	-	-	-	-	-	-	-	-
Unigene1717	Banjin	2.22794	60.2224	Yes	gi|598015732|ref|XM_007338457.1|	0	Auricularia subglabra TFB-10046 SS5	-	-	-	-	-	-	GO:0003735,GO:0005622,GO:0005840,GO:0006412	structural constituent of ribosome,intracellular,ribosome,translation
Unigene1718	Banjin	309.257	60.9802	Yes	gi|598008380|ref|XM_007336274.1|	0	Auricularia subglabra TFB-10046 SS5	-	-	-	-	-	-	GO:0042254,GO:0030529	ribosome biogenesis,intracellular ribonucleoprotein complex
Unigene1719	Banjin	1.10267	56.6031	Yes	gi|598028678|ref|XM_007343650.1|	9.25e-103	Auricularia subglabra TFB-10046 SS5	-	-	-	-	-	-	-	-
Unigene1720	Banjin	50.1617	62.9372	Yes	gi|598017052|ref|XM_007339069.1|	0	Auricularia subglabra TFB-10046 SS5	-	-	-	-	-	-	GO:0004386,GO:0005524,GO:0003677,GO:0003676	helicase activity,ATP binding,DNA binding,nucleic acid binding
Unigene1721	Banjin	3.12947	63.9499	Yes	gi|598024224|ref|XM_007341491.1|	0	Auricularia subglabra TFB-10046 SS5	-	-	-	-	-	-	-	-
Unigene1722	Banjin	255.714	61.4839	Yes	gi|598014610|ref|XM_007337896.1|	0	Auricularia subglabra TFB-10046 SS5	-	-	-	-	-	-	GO:0003824,GO:0004356,GO:0006542,GO:0006807	catalytic activity,glutamate-ammonia ligase activity,glutamine biosynthetic process,nitrogen compound metabolic process
Unigene1723	Banjin	1.24728	62.365	Yes	gi|302852078|ref|XM_002957515.1|	5.72e-08	Volvox carteri f. nagariensis	-	-	-	-	-	-	-	-
Unigene1724	Banjin	5.94802	62.7801	Yes	gi|598043470|ref|XM_007351046.1|	0	Auricularia subglabra TFB-10046 SS5	-	-	-	-	-	-	GO:0051861,GO:0046836,GO:0005737,GO:0017089	glycolipid binding,glycolipid transport,cytoplasm,glycolipid transporter activity
Unigene1725	Banjin	1.13983	64.0047	Yes	gi|598043328|ref|XM_007350975.1|	0	Auricularia subglabra TFB-10046 SS5	-	-	-	-	-	-	GO:0046872,GO:0055114,GO:0009055,GO:0016491,GO:0030151	metal ion binding,oxidation-reduction process,electron carrier activity,oxidoreductase activity,molybdenum ion binding
Unigene1726	Banjin	21.6995	60.4019	Yes	gi|598014726|ref|XM_007337954.1|	0	Auricularia subglabra TFB-10046 SS5	-	-	-	-	-	-	-	-
Unigene1727	Banjin	1.28933	59.3262	Yes	gi|598038136|ref|XM_007348379.1|	0	Auricularia subglabra TFB-10046 SS5	-	-	-	-	-	-	GO:0005515	protein binding
Unigene1728	Banjin	25.0553	65.1872	Yes	gi|598049476|ref|XM_007354049.1|	0	Auricularia subglabra TFB-10046 SS5	-	-	-	-	-	-	GO:0004553,GO:0005975	hydrolase activity, hydrolyzing O-glycosyl compounds,carbohydrate metabolic process
Unigene1729	Banjin	3.06217	59.8268	Yes	gi|598043604|ref|XM_007351113.1|	0	Auricularia subglabra TFB-10046 SS5	-	-	-	-	-	-	GO:0050660,GO:0016491,GO:0055114	flavin adenine dinucleotide binding,oxidoreductase activity,oxidation-reduction process
Unigene1730	Banjin	103.136	60.6337	Yes	gi|598044678|ref|XM_007351650.1|	0	Auricularia subglabra TFB-10046 SS5	-	-	-	-	-	-	GO:0015935,GO:0006412,GO:0005840,GO:0003735,GO:0003723	small ribosomal subunit,translation,ribosome,structural constituent of ribosome,RNA binding
Unigene1731	Banjin	1.70398	57.8947	Yes	gi|598012470|ref|XM_007337341.1|	0	Auricularia subglabra TFB-10046 SS5	-	-	-	-	-	-	GO:0016021	integral component of membrane
Unigene1732	Banjin	2.55351	64.7832	Yes	gi|598048634|ref|XM_007353628.1|	8.93e-128	Auricularia subglabra TFB-10046 SS5	-	-	-	-	-	-	GO:0016491,GO:0055114,GO:0008270	oxidoreductase activity,oxidation-reduction process,zinc ion binding
Unigene1733	Banjin	5.09054	58.6088	Yes	gi|598022353|ref|XM_007340823.1|	0	Auricularia subglabra TFB-10046 SS5	-	-	-	-	-	-	-	-
Unigene1734	Banjin	1.49983	60.5235	Yes	gi|598029436|ref|XM_007344029.1|	1.13e-172	Auricularia subglabra TFB-10046 SS5	-	-	-	-	-	-	GO:0016772	transferase activity, transferring phosphorus-containing groups
Unigene1735	Banjin	7.89974	62.8337	Yes	gi|598012938|ref|XM_007337463.1|	0	Auricularia subglabra TFB-10046 SS5	-	-	-	-	-	-	GO:0008270	zinc ion binding
Unigene1736	Banjin	10.5153	57.9677	Yes	gi|598020094|ref|XM_007340031.1|	1.52e-125	Auricularia subglabra TFB-10046 SS5	-	-	-	-	-	-	-	-
Unigene1737	Banjin	2.53264	30.7728	Yes	gi|118142700|gb|AC191512.6|	2.98e-06	Canis lupus familiaris	-	-	-	-	-	-	-	-
Unigene1738	Banjin	36.5748	57.6923	Yes	gi|598034156|ref|XM_007346389.1|	6.45e-176	Auricularia subglabra TFB-10046 SS5	-	-	-	-	-	-	-	-
Unigene1739	Banjin	3.61935	68.5215	Yes	gi|598060338|ref|XM_007359480.1|	0	Auricularia subglabra TFB-10046 SS5	-	-	-	-	-	-	GO:0055085	transmembrane transport
Unigene1740	Banjin	1.11937	52.0089	Yes	-	-	-	gi|660957483|gb|KEP45896.1|	1.91e-36	Rhizoctonia solani 123E	-	-	-	GO:0004672,GO:0006468,GO:0016772,GO:0005524	protein kinase activity,protein phosphorylation,transferase activity, transferring phosphorus-containing groups,ATP binding
Unigene1741	Banjin	12.2341	63.2503	Yes	gi|598027884|ref|XM_007343253.1|	0	Auricularia subglabra TFB-10046 SS5	-	-	-	-	-	-	GO:0005634	nucleus
Unigene1742	Banjin	3.5316	58.9587	Yes	gi|598046600|ref|XM_007352611.1|	9.94e-19	Auricularia subglabra TFB-10046 SS5	-	-	-	-	-	-	-	-
Unigene1743	Banjin	7.58226	62.4192	Yes	gi|598039568|ref|XM_007349095.1|	0	Auricularia subglabra TFB-10046 SS5	-	-	-	-	-	-	GO:0006355,GO:0003700,GO:0003677,GO:0043565,GO:0005634	regulation of transcription, DNA-templated,transcription factor activity, sequence-specific DNA binding,DNA binding,sequence-specific DNA binding,nucleus
Unigene1744	Banjin	5.86516	59.5745	Yes	gi|598038068|ref|XM_007348345.1|	4.83e-115	Auricularia subglabra TFB-10046 SS5	-	-	-	-	-	-	GO:0005509	calcium ion binding
Unigene1745	Banjin	12.9222	56.9774	Yes	gi|598025592|ref|XM_007342107.1|	0	Auricularia subglabra TFB-10046 SS5	-	-	-	-	-	-	GO:0016614,GO:0016491,GO:0050660,GO:0008762,GO:0003824,GO:0055114	oxidoreductase activity, acting on CH-OH group of donors,oxidoreductase activity,flavin adenine dinucleotide binding,UDP-N-acetylmuramate dehydrogenase activity,catalytic activity,oxidation-reduction process
Unigene1746	Banjin	1.58312	60.5644	Yes	gi|598033538|ref|XM_007346080.1|	0	Auricularia subglabra TFB-10046 SS5	-	-	-	-	-	-	GO:0006355,GO:0000981,GO:0005634,GO:0008270	regulation of transcription, DNA-templated,RNA polymerase II transcription factor activity, sequence-specific DNA binding,nucleus,zinc ion binding
Unigene1747	Banjin	6.13834	62.7405	Yes	gi|598021468|ref|XM_007340497.1|	0	Auricularia subglabra TFB-10046 SS5	-	-	-	-	-	-	GO:0000287,GO:0003824,GO:0030976	magnesium ion binding,catalytic activity,thiamine pyrophosphate binding
Unigene1748	Banjin	27.3152	56.0416	Yes	gi|598027250|ref|XM_007342936.1|	0	Auricularia subglabra TFB-10046 SS5	-	-	-	-	-	-	GO:0005515	protein binding
Unigene1749	Banjin	11.9531	61.2391	Yes	gi|598036998|ref|XM_007347810.1|	0	Auricularia subglabra TFB-10046 SS5	-	-	-	-	-	-	GO:0003723	RNA binding
Unigene1750	Banjin	13.8455	55.6098	Yes	gi|598029486|ref|XM_007344054.1|	0	Auricularia subglabra TFB-10046 SS5	-	-	-	-	-	-	GO:0005515	protein binding
Unigene1751	Banjin	1.426	59.164	No	-	-	-	-	-	-	-	-	-	-	-
Unigene1752	Banjin	1.43943	64.8148	Yes	-	-	-	gi|598049011|ref|XP_007353878.1|	6.37e-44	Auricularia subglabra TFB-10046 SS5	-	-	-	GO:0005515	protein binding
Unigene1753	Banjin	6.14319	59.63	Yes	gi|598041560|ref|XM_007350091.1|	0	Auricularia subglabra TFB-10046 SS5	-	-	-	-	-	-	-	-
Unigene1754	Banjin	3.12984	66.5406	Yes	gi|598040248|ref|XM_007349435.1|	0	Auricularia subglabra TFB-10046 SS5	-	-	-	-	-	-	-	-
Unigene1755	Banjin	7.22533	55.6075	Yes	gi|598044792|ref|XM_007351707.1|	0	Auricularia subglabra TFB-10046 SS5	-	-	-	-	-	-	GO:0006629,GO:0008081	lipid metabolic process,phosphoric diester hydrolase activity
Unigene1756	Banjin	43.3595	61.1417	Yes	gi|598040644|ref|XM_007349633.1|	0	Auricularia subglabra TFB-10046 SS5	-	-	-	-	-	-	GO:0005515	protein binding
Unigene1757	Banjin	2.68253	57.2888	Yes	gi|598041862|ref|XM_007350242.1|	0	Auricularia subglabra TFB-10046 SS5	-	-	-	-	-	-	GO:0016846,GO:0008152	carbon-sulfur lyase activity,metabolic process
Unigene1758	Banjin	2.64202	63.7413	Yes	gi|598023126|ref|XM_007341089.1|	0	Auricularia subglabra TFB-10046 SS5	-	-	-	-	-	-	-	-
Unigene1759	Banjin	1.78404	56.5977	Yes	gi|598028194|ref|XM_007343408.1|	0	Auricularia subglabra TFB-10046 SS5	-	-	-	-	-	-	GO:0005975,GO:0004650	carbohydrate metabolic process,polygalacturonase activity
Unigene1760	Banjin	27.1888	60.8513	Yes	gi|598013760|ref|XM_007337676.1|	0	Auricularia subglabra TFB-10046 SS5	-	-	-	-	-	-	GO:0009231,GO:0003935	riboflavin biosynthetic process,GTP cyclohydrolase II activity
Unigene1761	Banjin	5.59554	58.6931	Yes	gi|598043440|ref|XM_007351031.1|	7.22e-89	Auricularia subglabra TFB-10046 SS5	-	-	-	-	-	-	GO:0003735,GO:0006412,GO:0005622,GO:0005840	structural constituent of ribosome,translation,intracellular,ribosome
Unigene1762	Banjin	10.9673	59.9483	Yes	gi|598041570|ref|XM_007350096.1|	0	Auricularia subglabra TFB-10046 SS5	-	-	-	-	-	-	-	-
Unigene1763	Banjin	1.11825	54.1885	Yes	gi|598033258|ref|XM_007345940.1|	2.72e-163	Auricularia subglabra TFB-10046 SS5	-	-	-	-	-	-	-	-
Unigene1764	Banjin	6.02737	61.5773	Yes	gi|598039554|ref|XM_007349088.1|	0	Auricularia subglabra TFB-10046 SS5	-	-	-	-	-	-	GO:0005737,GO:0002161,GO:0005524,GO:0006428,GO:0004822,GO:0004812,GO:0006418,GO:0000166	cytoplasm,aminoacyl-tRNA editing activity,ATP binding,isoleucyl-tRNA aminoacylation,isoleucine-tRNA ligase activity,aminoacyl-tRNA ligase activity,tRNA aminoacylation for protein translation,nucleotide binding
Unigene1765	Banjin	5.28272	53.1712	Yes	gi|598049234|ref|XM_007353928.1|	7.13e-68	Auricularia subglabra TFB-10046 SS5	-	-	-	-	-	-	-	-
Unigene1766	Banjin	1.28302	57.2515	Yes	gi|598052474|ref|XM_007355548.1|	3.73e-124	Auricularia subglabra TFB-10046 SS5	-	-	-	-	-	-	GO:0004190,GO:0006508	aspartic-type endopeptidase activity,proteolysis
Unigene1767	Banjin	18.9731	61.6981	Yes	gi|598048174|ref|XM_007353398.1|	0	Auricularia subglabra TFB-10046 SS5	-	-	-	-	-	-	-	-
Unigene1768	Banjin	7.89803	61.5954	Yes	gi|598027282|ref|XM_007342952.1|	6.62e-56	Auricularia subglabra TFB-10046 SS5	-	-	-	-	-	-	-	-
Unigene1769	Banjin	1.51275	57.2769	Yes	gi|598056066|ref|XM_007357344.1|	0	Auricularia subglabra TFB-10046 SS5	-	-	-	-	-	-	GO:0004553,GO:0005975	hydrolase activity, hydrolyzing O-glycosyl compounds,carbohydrate metabolic process
Unigene1770	Banjin	12.5526	70.8696	Yes	gi|598046740|ref|XM_007352681.1|	0	Auricularia subglabra TFB-10046 SS5	-	-	-	-	-	-	GO:0048500,GO:0008312,GO:0006614	signal recognition particle,7S RNA binding,SRP-dependent cotranslational protein targeting to membrane
Unigene1771	Banjin	1.6075	58.5685	Yes	gi|598012606|ref|XM_007337378.1|	0	Auricularia subglabra TFB-10046 SS5	-	-	-	-	-	-	GO:0015031,GO:0003924,GO:0007165,GO:0007264,GO:0006184,GO:0016020,GO:0005525	protein transport,GTPase activity,signal transduction,small GTPase mediated signal transduction,without function,membrane,GTP binding
Unigene1772	Banjin	1.34932	50.9924	Yes	-	-	-	gi|1024092849|gb|KZV84351.1|	1.26e-19	Exidia glandulosa HHB12029	-	-	-	GO:0005515	protein binding
Unigene1773	Banjin	11.0012	60.155	Yes	gi|598055082|ref|XM_007356852.1|	0	Auricularia subglabra TFB-10046 SS5	-	-	-	-	-	-	-	-
Unigene1774	Banjin	20.3809	59.7776	Yes	gi|598027860|ref|XM_007343241.1|	0	Auricularia subglabra TFB-10046 SS5	-	-	-	-	-	-	GO:0042779,GO:0016891,GO:0016787	tRNA 3'-trailer cleavage,endoribonuclease activity, producing 5'-phosphomonoesters,hydrolase activity
Unigene1775	Banjin	3.01489	60.521	No	-	-	-	-	-	-	-	-	-	-	-
Unigene1776	Banjin	6.91384	62.2496	Yes	gi|598016914|ref|XM_007339016.1|	0	Auricularia subglabra TFB-10046 SS5	-	-	-	-	-	-	GO:0044249,GO:0044237	cellular biosynthetic process,cellular metabolic process
Unigene1777	Banjin	87.5387	55.0831	Yes	gi|598012096|ref|XM_007337247.1|	0	Auricularia subglabra TFB-10046 SS5	-	-	-	-	-	-	GO:0006012,GO:0016857,GO:0003978,GO:0005975	galactose metabolic process,racemase and epimerase activity, acting on carbohydrates and derivatives,UDP-glucose 4-epimerase activity,carbohydrate metabolic process
Unigene1778	Banjin	13.1754	65.413	Yes	gi|598037340|ref|XM_007347981.1|	0	Auricularia subglabra TFB-10046 SS5	-	-	-	-	-	-	GO:0006468,GO:0004672,GO:0004674,GO:0005524,GO:0016772	protein phosphorylation,protein kinase activity,protein serine/threonine kinase activity,ATP binding,transferase activity, transferring phosphorus-containing groups
Unigene1779	Banjin	88.4687	57.1839	No	-	-	-	-	-	-	-	-	-	-	-
Unigene1780	Banjin	29.3208	59.156	Yes	gi|598015476|ref|XM_007338329.1|	4.26e-160	Auricularia subglabra TFB-10046 SS5	-	-	-	-	-	-	-	-
Unigene1781	Banjin	1.19548	58.3748	Yes	gi|598023711|ref|XM_007341302.1|	0	Auricularia subglabra TFB-10046 SS5	-	-	-	-	-	-	-	-
Unigene1782	Banjin	1.40915	56.8012	No	-	-	-	-	-	-	-	-	-	-	-
Unigene1783	Banjin	19.1067	58.7327	Yes	gi|598045402|ref|XM_007352012.1|	0	Auricularia subglabra TFB-10046 SS5	-	-	-	-	-	-	GO:0006184,GO:0016020,GO:0007264,GO:0015031,GO:0005622,GO:0003924,GO:0007165,GO:0005525	without function,membrane,small GTPase mediated signal transduction,protein transport,intracellular,GTPase activity,signal transduction,GTP binding
Unigene1784	Banjin	85.1582	52.7407	Yes	-	-	-	gi|598030719|ref|XP_007344732.1|	2.61e-16	Auricularia subglabra TFB-10046 SS5	-	-	-	-	-
Unigene1785	Banjin	48.619	60.4236	Yes	gi|598047012|ref|XM_007352817.1|	0	Auricularia subglabra TFB-10046 SS5	-	-	-	-	-	-	GO:0008289	lipid binding
Unigene1786	Banjin	1.23895	56.8927	Yes	gi|598012074|ref|XM_007337241.1|	0	Auricularia subglabra TFB-10046 SS5	-	-	-	-	-	-	GO:0004555,GO:0005991,GO:0003824	alpha,alpha-trehalase activity,trehalose metabolic process,catalytic activity
Unigene1787	Banjin	11.8813	64.8372	Yes	gi|598024531|ref|XM_007341598.1|	0	Auricularia subglabra TFB-10046 SS5	-	-	-	-	-	-	-	-
Unigene1788	Banjin	2.46087	57.2196	Yes	-	-	-	gi|598050667|ref|XP_007354706.1|	6.29e-14	Auricularia subglabra TFB-10046 SS5	-	-	-	GO:0008270,GO:0000981,GO:0005634,GO:0006355	zinc ion binding,RNA polymerase II transcription factor activity, sequence-specific DNA binding,nucleus,regulation of transcription, DNA-templated
Unigene1789	Banjin	58.5926	60.7072	Yes	-	-	-	gi|749868590|gb|KIJ38802.1|	4.94e-17	Sphaerobolus stellatus SS14	-	-	-	-	-
Unigene1790	Banjin	8.07463	59.096	Yes	gi|598030990|ref|XM_007344806.1|	0	Auricularia subglabra TFB-10046 SS5	-	-	-	-	-	-	GO:0005515	protein binding
Unigene1791	Banjin	20.4914	53.5282	Yes	gi|598017217|ref|XM_007339131.1|	0	Auricularia subglabra TFB-10046 SS5	-	-	-	-	-	-	GO:0005634	nucleus
Unigene1792	Banjin	1.13615	66.4629	Yes	gi|598018263|ref|XM_007339503.1|	6.22e-56	Auricularia subglabra TFB-10046 SS5	-	-	-	-	-	-	GO:0016787	hydrolase activity
Unigene1793	Banjin	37.1727	62.7666	Yes	gi|598010642|ref|XM_007336866.1|	0	Auricularia subglabra TFB-10046 SS5	-	-	-	-	-	-	GO:0046872,GO:0003676	metal ion binding,nucleic acid binding
Unigene1794	Banjin	5.42703	63.2248	Yes	gi|598029512|ref|XM_007344067.1|	5.26e-127	Auricularia subglabra TFB-10046 SS5	-	-	-	-	-	-	-	-
Unigene1795	Banjin	33.8842	63.5227	Yes	gi|598028096|ref|XM_007343359.1|	0	Auricularia subglabra TFB-10046 SS5	-	-	-	-	-	-	GO:0043666,GO:0004864,GO:0009966	regulation of phosphoprotein phosphatase activity,protein phosphatase inhibitor activity,regulation of signal transduction
Unigene1796	Banjin	9.69574	62.7158	Yes	gi|598027888|ref|XM_007343255.1|	0	Auricularia subglabra TFB-10046 SS5	-	-	-	-	-	-	-	-
Unigene1797	Banjin	26.6003	66.397	Yes	gi|598025640|ref|XM_007342131.1|	0	Auricularia subglabra TFB-10046 SS5	-	-	-	-	-	-	GO:0016592,GO:0001104,GO:0006357	mediator complex,RNA polymerase II transcription cofactor activity,regulation of transcription from RNA polymerase II promoter
Unigene1798	Banjin	2.97785	58.773	Yes	gi|598052696|ref|XM_007355659.1|	0	Auricularia subglabra TFB-10046 SS5	-	-	-	-	-	-	GO:0004812,GO:0005524,GO:0004817,GO:0000166,GO:0006418,GO:0006423	aminoacyl-tRNA ligase activity,ATP binding,cysteine-tRNA ligase activity,nucleotide binding,tRNA aminoacylation for protein translation,cysteinyl-tRNA aminoacylation
Unigene1799	Banjin	8.92842	56.6005	Yes	gi|598042292|ref|XM_007350457.1|	7.16e-125	Auricularia subglabra TFB-10046 SS5	-	-	-	-	-	-	-	-
Unigene1800	Banjin	15.778	62.4392	Yes	gi|598055368|ref|XM_007356995.1|	0	Auricularia subglabra TFB-10046 SS5	-	-	-	-	-	-	GO:0022857,GO:0016021,GO:0055085	transmembrane transporter activity,integral component of membrane,transmembrane transport
Unigene1801	Banjin	163.73	60.8479	Yes	gi|598050662|ref|XM_007354642.1|	0	Auricularia subglabra TFB-10046 SS5	-	-	-	-	-	-	-	-
Unigene1802	Banjin	95.9022	56.4894	Yes	gi|598010304|ref|XM_007336779.1|	7.05e-29	Auricularia subglabra TFB-10046 SS5	-	-	-	-	-	-	-	-
Unigene1803	Banjin	24.7229	58.7629	Yes	gi|598024697|ref|XM_007341660.1|	0	Auricularia subglabra TFB-10046 SS5	-	-	-	-	-	-	GO:0008152,GO:0003824	metabolic process,catalytic activity
Unigene1804	Banjin	16.1746	55.4766	Yes	-	-	-	gi|598026283|ref|XP_007342514.1|	2.77e-44	Auricularia subglabra TFB-10046 SS5	-	-	-	-	-
Unigene1805	Banjin	8.62785	57.0415	Yes	gi|598015276|ref|XM_007338229.1|	0	Auricularia subglabra TFB-10046 SS5	-	-	-	-	-	-	-	-
Unigene1806	Banjin	4.27055	62.9105	Yes	gi|598029082|ref|XM_007343852.1|	0	Auricularia subglabra TFB-10046 SS5	-	-	-	-	-	-	-	-
Unigene1807	Banjin	1.32443	61.4091	Yes	gi|598044494|ref|XM_007351558.1|	5.69e-77	Auricularia subglabra TFB-10046 SS5	-	-	-	-	-	-	-	-
Unigene1808	Banjin	3.93018	55.3741	Yes	-	-	-	gi|598053541|ref|XP_007356143.1|	9.24e-36	Auricularia subglabra TFB-10046 SS5	-	-	-	-	-
Unigene1809	Banjin	31.1611	59.7484	Yes	gi|598022412|ref|XM_007340843.1|	0	Auricularia subglabra TFB-10046 SS5	-	-	-	-	-	-	GO:0055114,GO:0016627,GO:0006099,GO:0050660,GO:0022900,GO:0016491	oxidation-reduction process,oxidoreductase activity, acting on the CH-CH group of donors,tricarboxylic acid cycle,flavin adenine dinucleotide binding,electron transport chain,oxidoreductase activity
Unigene1810	Banjin	1.86174	59.2345	Yes	gi|598022580|ref|XM_007340901.1|	0	Auricularia subglabra TFB-10046 SS5	-	-	-	-	-	-	GO:0005488,GO:0007165,GO:0031932,GO:0031929	binding,signal transduction,TORC2 complex,TOR signaling
Unigene1811	Banjin	4.05564	67.2907	Yes	gi|598045516|ref|XM_007352069.1|	0	Auricularia subglabra TFB-10046 SS5	-	-	-	-	-	-	-	-
Unigene1812	Banjin	11.3245	52.3677	Yes	gi|598035992|ref|XM_007347307.1|	7.24e-30	Auricularia subglabra TFB-10046 SS5	-	-	-	-	-	-	-	-
Unigene1813	Banjin	2.66172	55.7716	Yes	gi|598017133|ref|XM_007339099.1|	0	Auricularia subglabra TFB-10046 SS5	-	-	-	-	-	-	GO:0003968	RNA-directed 5'-3' RNA polymerase activity
Unigene1814	Banjin	3.85189	53.3451	Yes	gi|636621896|ref|XM_008043892.1|	7.03e-20	Trametes versicolor FP-101664 SS1	-	-	-	-	-	-	-	-
Unigene1815	Banjin	6.55357	61.8048	Yes	gi|598015292|ref|XM_007338237.1|	0	Auricularia subglabra TFB-10046 SS5	-	-	-	-	-	-	GO:0003723,GO:0000178	RNA binding,exosome (RNase complex)
Unigene1816	Banjin	12.226	61.2326	Yes	gi|598016429|ref|XM_007338802.1|	3.18e-112	Auricularia subglabra TFB-10046 SS5	-	-	-	-	-	-	-	-
Unigene1817	Banjin	19.9353	55.8076	Yes	gi|598009440|ref|XM_007336557.1|	0	Auricularia subglabra TFB-10046 SS5	-	-	-	-	-	-	GO:0016021	integral component of membrane
Unigene1818	Banjin	34.713	56.5182	Yes	gi|598016801|ref|XM_007338969.1|	0	Auricularia subglabra TFB-10046 SS5	-	-	-	-	-	-	GO:0004143,GO:0008152,GO:0003951,GO:0007205	diacylglycerol kinase activity,metabolic process,NAD+ kinase activity,protein kinase C-activating G-protein coupled receptor signaling pathway
Unigene1819	Banjin	1.27951	57.187	Yes	gi|598032952|ref|XM_007345787.1|	2.03e-27	Auricularia subglabra TFB-10046 SS5	-	-	-	-	-	-	-	-
Unigene1820	Banjin	7.22536	53.9326	Yes	gi|598046816|ref|XM_007352719.1|	5.33e-155	Auricularia subglabra TFB-10046 SS5	-	-	-	-	-	-	GO:0020037,GO:0016705,GO:0005506,GO:0055114	heme binding,oxidoreductase activity, acting on paired donors, with incorporation or reduction of molecular oxygen,iron ion binding,oxidation-reduction process
Unigene1821	Banjin	1.06408	65.1827	Yes	gi|598025222|ref|XM_007341922.1|	0	Auricularia subglabra TFB-10046 SS5	-	-	-	-	-	-	GO:0006355,GO:0007165,GO:0004871	regulation of transcription, DNA-templated,signal transduction,signal transducer activity
Unigene1822	Banjin	1.27334	57.9222	Yes	gi|598051112|ref|XM_007354867.1|	0	Auricularia subglabra TFB-10046 SS5	-	-	-	-	-	-	-	-
Unigene1823	Banjin	3.54025	61.3269	Yes	gi|598049158|ref|XM_007353890.1|	2.34e-140	Auricularia subglabra TFB-10046 SS5	-	-	-	-	-	-	GO:0005852,GO:0003743,GO:0031369,GO:0006413	eukaryotic translation initiation factor 3 complex,translation initiation factor activity,translation initiation factor binding,translational initiation
Unigene1824	Banjin	1.62376	56.2651	Yes	gi|598019188|ref|XM_007339785.1|	0	Auricularia subglabra TFB-10046 SS5	-	-	-	-	-	-	GO:0055114,GO:0051536,GO:0004174	oxidation-reduction process,iron-sulfur cluster binding,electron-transferring-flavoprotein dehydrogenase activity
Unigene1825	Banjin	7.54371	64.6991	Yes	gi|598039458|ref|XM_007349040.1|	0	Auricularia subglabra TFB-10046 SS5	-	-	-	-	-	-	-	-
Unigene1826	Banjin	1.52963	57.9731	Yes	gi|598022467|ref|XM_007340862.1|	0	Auricularia subglabra TFB-10046 SS5	-	-	-	-	-	-	GO:0000166,GO:0003676,GO:0044237,GO:0006396,GO:0003824,GO:0000176,GO:0005622,GO:0008408,GO:0006139	nucleotide binding,nucleic acid binding,cellular metabolic process,RNA processing,catalytic activity,nuclear exosome (RNase complex),intracellular,3'-5' exonuclease activity,nucleobase-containing compound metabolic process
Unigene1827	Banjin	1.85013	54.9693	Yes	gi|598027188|ref|XM_007342905.1|	0	Auricularia subglabra TFB-10046 SS5	-	-	-	-	-	-	GO:0008299	isoprenoid biosynthetic process
Unigene1828	Banjin	2.54559	57.8724	Yes	gi|598018764|ref|XM_007339667.1|	0	Auricularia subglabra TFB-10046 SS5	-	-	-	-	-	-	GO:0055114,GO:0016620,GO:0008152,GO:0016491	oxidation-reduction process,oxidoreductase activity, acting on the aldehyde or oxo group of donors, NAD or NADP as acceptor,metabolic process,oxidoreductase activity
Unigene1829	Banjin	38.5299	64.4595	Yes	gi|598029402|ref|XM_007344012.1|	0	Auricularia subglabra TFB-10046 SS5	-	-	-	-	-	-	GO:0016705,GO:0020037,GO:0005506,GO:0055114	oxidoreductase activity, acting on paired donors, with incorporation or reduction of molecular oxygen,heme binding,iron ion binding,oxidation-reduction process
Unigene1830	Banjin	3.27297	57.9336	Yes	gi|628836560|ref|XM_007770394.1|	7.15e-07	Coniophora puteana RWD-64-598 SS2	-	-	-	-	-	-	-	-
Unigene1831	Banjin	3.67467	62.2601	Yes	gi|598037512|ref|XM_007348067.1|	0	Auricularia subglabra TFB-10046 SS5	-	-	-	-	-	-	GO:0006397,GO:0003676,GO:0003723,GO:0005634,GO:0000166	mRNA processing,nucleic acid binding,RNA binding,nucleus,nucleotide binding
Unigene1832	Banjin	14.8236	60.1273	Yes	gi|598042718|ref|XM_007350670.1|	0	Auricularia subglabra TFB-10046 SS5	-	-	-	-	-	-	-	-
Unigene1833	Banjin	1.6221	58.4211	Yes	gi|598042628|ref|XM_007350625.1|	0	Auricularia subglabra TFB-10046 SS5	-	-	-	-	-	-	GO:0006281,GO:0017111,GO:0000166,GO:0003677,GO:0005524,GO:0006260	DNA repair,nucleoside-triphosphatase activity,nucleotide binding,DNA binding,ATP binding,DNA replication
Unigene1834	Banjin	8.90829	62.3034	Yes	gi|598032176|ref|XM_007345399.1|	0	Auricularia subglabra TFB-10046 SS5	-	-	-	-	-	-	GO:0005488,GO:0016773,GO:0016772,GO:0005515,GO:0008144	binding,phosphotransferase activity, alcohol group as acceptor,transferase activity, transferring phosphorus-containing groups,protein binding,drug binding
Unigene1835	Banjin	1.27196	62.883	No	-	-	-	-	-	-	-	-	-	-	-
Unigene1836	Banjin	53.4207	60.5737	Yes	gi|598018341|ref|XM_007339530.1|	0	Auricularia subglabra TFB-10046 SS5	-	-	-	-	-	-	GO:0020037,GO:0009055,GO:0005506	heme binding,electron carrier activity,iron ion binding
Unigene1837	Banjin	1.64255	54.7917	Yes	gi|598027194|ref|XM_007342908.1|	1.62e-83	Auricularia subglabra TFB-10046 SS5	-	-	-	-	-	-	-	-
Unigene1838	Banjin	5.29897	57.7393	Yes	gi|598044052|ref|XM_007351337.1|	4.3e-67	Auricularia subglabra TFB-10046 SS5	-	-	-	-	-	-	-	-
Unigene1839	Banjin	62.7332	57.1281	Yes	gi|598010738|ref|XM_007336890.1|	0	Auricularia subglabra TFB-10046 SS5	-	-	-	-	-	-	GO:0004222,GO:0008270,GO:0005615	metalloendopeptidase activity,zinc ion binding,extracellular space
Unigene1840	Banjin	1.14527	57.1255	Yes	gi|598040688|ref|XM_007349655.1|	9.09e-08	Auricularia subglabra TFB-10046 SS5	-	-	-	-	-	-	-	-
Unigene1841	Banjin	7.43763	57.268	Yes	gi|598008040|ref|XM_007336170.1|	0	Auricularia subglabra TFB-10046 SS5	-	-	-	-	-	-	GO:0003993	acid phosphatase activity
Unigene1842	Banjin	56.598	60.3418	Yes	gi|598018180|ref|XM_007339474.1|	0	Auricularia subglabra TFB-10046 SS5	-	-	-	-	-	-	GO:0003700,GO:0043565,GO:0006355	transcription factor activity, sequence-specific DNA binding,sequence-specific DNA binding,regulation of transcription, DNA-templated
Unigene1843	Banjin	103.94	57.6475	Yes	gi|598011612|ref|XM_007337116.1|	1.03e-25	Auricularia subglabra TFB-10046 SS5	-	-	-	-	-	-	GO:0005515	protein binding
Unigene1844	Banjin	7.47719	60.5806	Yes	gi|598018438|ref|XM_007339562.1|	0	Auricularia subglabra TFB-10046 SS5	-	-	-	-	-	-	GO:0005515,GO:0008270,GO:0005634,GO:0003676	protein binding,zinc ion binding,nucleus,nucleic acid binding
Unigene1845	Banjin	14.9993	63.3659	Yes	-	-	-	gi|1024091785|gb|KZV83336.1|	6.17e-11	Exidia glandulosa HHB12029	-	-	-	-	-
Unigene1846	Banjin	5.79512	59.5281	Yes	gi|598049592|ref|XM_007354107.1|	2.54e-54	Auricularia subglabra TFB-10046 SS5	-	-	-	-	-	-	-	-
Unigene1847	Banjin	4.29627	60.706	Yes	gi|598025504|ref|XM_007342063.1|	1.4e-167	Auricularia subglabra TFB-10046 SS5	-	-	-	-	-	-	-	-
Unigene1848	Banjin	24.4098	57.2449	Yes	gi|598040798|ref|XM_007349710.1|	1.73e-87	Auricularia subglabra TFB-10046 SS5	-	-	-	-	-	-	-	-
Unigene1849	Banjin	1.99671	58.3977	Yes	gi|598051212|ref|XM_007354917.1|	5.58e-170	Auricularia subglabra TFB-10046 SS5	-	-	-	-	-	-	-	-
Unigene1850	Banjin	9.32951	65.0397	Yes	gi|598040796|ref|XM_007349709.1|	0	Auricularia subglabra TFB-10046 SS5	-	-	-	-	-	-	-	-
Unigene1851	Banjin	31.9281	60.3549	Yes	gi|598016390|ref|XM_007338783.1|	0	Auricularia subglabra TFB-10046 SS5	-	-	-	-	-	-	GO:0005515	protein binding
Unigene1852	Banjin	41.3375	54.7344	Yes	gi|598009504|ref|XM_007336573.1|	0	Auricularia subglabra TFB-10046 SS5	-	-	-	-	-	-	-	-
Unigene1853	Banjin	12.4633	63.9629	Yes	gi|598012322|ref|XM_007337304.1|	0	Auricularia subglabra TFB-10046 SS5	-	-	-	-	-	-	GO:0046872,GO:0003682,GO:0003677,GO:0003676	metal ion binding,chromatin binding,DNA binding,nucleic acid binding
Unigene1854	Banjin	11.679	60.1868	Yes	gi|598042836|ref|XM_007350729.1|	0	Auricularia subglabra TFB-10046 SS5	-	-	-	-	-	-	GO:0016491,GO:0008152	oxidoreductase activity,metabolic process
Unigene1855	Banjin	4.81132	62.5	Yes	gi|598037234|ref|XM_007347928.1|	7.22e-06	Auricularia subglabra TFB-10046 SS5	-	-	-	-	-	-	-	-
Unigene1856	Banjin	6.31291	62.7632	Yes	gi|598030190|ref|XM_007344406.1|	0	Auricularia subglabra TFB-10046 SS5	-	-	-	-	-	-	GO:0055114,GO:0016491	oxidation-reduction process,oxidoreductase activity
Unigene1857	Banjin	15.4944	54.0107	Yes	gi|662020131|ref|NR_122018.1|	1.46e-127	Sphingomonas sanxanigenens	-	-	-	-	-	-	-	-
Unigene1858	Banjin	11.6855	57.3333	Yes	gi|598050122|ref|XM_007354372.1|	0	Auricularia subglabra TFB-10046 SS5	-	-	-	-	-	-	GO:0016747,GO:0008270,GO:0055114,GO:0016491	transferase activity, transferring acyl groups other than amino-acyl groups,zinc ion binding,oxidation-reduction process,oxidoreductase activity
Unigene1859	Banjin	20.8879	58.2389	Yes	gi|598028300|ref|XM_007343461.1|	0	Auricularia subglabra TFB-10046 SS5	-	-	-	-	-	-	GO:0003676,GO:0008270	nucleic acid binding,zinc ion binding
Unigene1860	Banjin	1.09243	61.1618	Yes	gi|598047216|ref|XM_007352919.1|	0	Auricularia subglabra TFB-10046 SS5	-	-	-	-	-	-	-	-
Unigene1861	Banjin	39.4859	57.4841	Yes	gi|598018990|ref|XM_007339730.1|	0	Auricularia subglabra TFB-10046 SS5	-	-	-	-	-	-	GO:0051536	iron-sulfur cluster binding
Unigene1862	Banjin	18.111	58.1184	Yes	gi|598033252|ref|XM_007345937.1|	0	Auricularia subglabra TFB-10046 SS5	-	-	-	-	-	-	GO:0004175,GO:0004298,GO:0005839,GO:0051603	endopeptidase activity,threonine-type endopeptidase activity,proteasome core complex,proteolysis involved in cellular protein catabolic process
Unigene1863	Banjin	1.18064	61.4479	Yes	gi|598032970|ref|XM_007345796.1|	0	Auricularia subglabra TFB-10046 SS5	-	-	-	-	-	-	GO:0005515	protein binding
Unigene1864	Banjin	8.54128	53.3067	Yes	gi|598017453|ref|XM_007339222.1|	0	Auricularia subglabra TFB-10046 SS5	-	-	-	-	-	-	-	-
Unigene1865	Banjin	7.45119	57.0081	Yes	gi|598026846|ref|XM_007342734.1|	0	Auricularia subglabra TFB-10046 SS5	-	-	-	-	-	-	GO:0006807,GO:0008152,GO:0005524,GO:0003824,GO:0046872	nitrogen compound metabolic process,metabolic process,ATP binding,catalytic activity,metal ion binding
Unigene1866	Banjin	1.47513	62.5802	Yes	gi|598036698|ref|XM_007347660.1|	0	Auricularia subglabra TFB-10046 SS5	-	-	-	-	-	-	-	-
Unigene1867	Banjin	29.3442	64.105	Yes	gi|598019848|ref|XM_007339965.1|	0	Auricularia subglabra TFB-10046 SS5	-	-	-	-	-	-	-	-
Unigene1868	Banjin	20.831	55.4357	Yes	gi|598041834|ref|XM_007350228.1|	0	Auricularia subglabra TFB-10046 SS5	-	-	-	-	-	-	GO:0016106,GO:0045482	sesquiterpenoid biosynthetic process,trichodiene synthase activity
Unigene1869	Banjin	4.77732	58.2703	Yes	gi|598021552|ref|XM_007340529.1|	5.32e-81	Auricularia subglabra TFB-10046 SS5	-	-	-	-	-	-	GO:0005515	protein binding
Unigene1870	Banjin	7.47808	63.623	Yes	gi|598037932|ref|XM_007348277.1|	0	Auricularia subglabra TFB-10046 SS5	-	-	-	-	-	-	-	-
Unigene1871	Banjin	101.169	59.507	Yes	gi|598016603|ref|XM_007338884.1|	0	Auricularia subglabra TFB-10046 SS5	-	-	-	-	-	-	GO:0055085,GO:0016021	transmembrane transport,integral component of membrane
Unigene1872	Banjin	3.98805	70.524	Yes	gi|598026300|ref|XM_007342461.1|	3.08e-80	Auricularia subglabra TFB-10046 SS5	-	-	-	-	-	-	-	-
Unigene1873	Banjin	1.98816	55.5315	Yes	gi|598041340|ref|XM_007349981.1|	1.84e-137	Auricularia subglabra TFB-10046 SS5	-	-	-	-	-	-	-	-
Unigene1874	Banjin	12.8588	59.3651	Yes	gi|598043062|ref|XM_007350842.1|	0	Auricularia subglabra TFB-10046 SS5	-	-	-	-	-	-	GO:0006810,GO:0016021,GO:0016192	transport,integral component of membrane,vesicle-mediated transport
Unigene1875	Banjin	6.02206	57.7009	Yes	gi|598035846|ref|XM_007347234.1|	0	Auricularia subglabra TFB-10046 SS5	-	-	-	-	-	-	GO:0016791,GO:0008152,GO:0003824	phosphatase activity,metabolic process,catalytic activity
Unigene1876	Banjin	62.5417	55.9017	Yes	gi|598009088|ref|XM_007336465.1|	0	Auricularia subglabra TFB-10046 SS5	-	-	-	-	-	-	GO:0008152,GO:0016491	metabolic process,oxidoreductase activity
Unigene1877	Banjin	1.10118	62.6464	Yes	gi|598011634|ref|XM_007337121.1|	0	Auricularia subglabra TFB-10046 SS5	-	-	-	-	-	-	GO:0005783	endoplasmic reticulum
Unigene1878	Banjin	21.104	61.3116	Yes	gi|598055080|ref|XM_007356851.1|	0	Auricularia subglabra TFB-10046 SS5	-	-	-	-	-	-	GO:0016841,GO:0005737,GO:0006559,GO:0009058,GO:0003824	ammonia-lyase activity,cytoplasm,L-phenylalanine catabolic process,biosynthetic process,catalytic activity
Unigene1879	Banjin	4.94647	60.3276	Yes	gi|598043148|ref|XM_007350885.1|	0	Auricularia subglabra TFB-10046 SS5	-	-	-	-	-	-	GO:0005515	protein binding
Unigene1880	Banjin	1.34419	60.1267	Yes	gi|598038070|ref|XM_007348346.1|	0	Auricularia subglabra TFB-10046 SS5	-	-	-	-	-	-	GO:0019001,GO:0031683,GO:0007165,GO:0007186,GO:0004871,GO:0003924	guanyl nucleotide binding,G-protein beta/gamma-subunit complex binding,signal transduction,G-protein coupled receptor signaling pathway,signal transducer activity,GTPase activity
Unigene1881	Banjin	11.8472	60.0707	Yes	gi|598044586|ref|XM_007351604.1|	7.56e-180	Auricularia subglabra TFB-10046 SS5	-	-	-	-	-	-	GO:0005515	protein binding
Unigene1882	Banjin	1.00225	56.7784	Yes	gi|598021874|ref|XM_007340652.1|	0	Auricularia subglabra TFB-10046 SS5	-	-	-	-	-	-	GO:0004252,GO:0006508	serine-type endopeptidase activity,proteolysis
Unigene1883	Banjin	43.4748	55.4435	Yes	gi|598026004|ref|XM_007342313.1|	0	Auricularia subglabra TFB-10046 SS5	-	-	-	-	-	-	GO:0016811,GO:0008152	hydrolase activity, acting on carbon-nitrogen (but not peptide) bonds, in linear amides,metabolic process
Unigene1884	Banjin	1.87233	65.6355	Yes	gi|598040298|ref|XM_007349460.1|	0	Auricularia subglabra TFB-10046 SS5	-	-	-	-	-	-	GO:0005515	protein binding
Unigene1885	Banjin	1.72923	57.878	Yes	-	-	-	gi|598051025|ref|XP_007354885.1|	3.77e-59	Auricularia subglabra TFB-10046 SS5	-	-	-	-	-
Unigene1886	Banjin	3.17548	55.8133	Yes	gi|598050842|ref|XM_007354732.1|	0	Auricularia subglabra TFB-10046 SS5	-	-	-	-	-	-	GO:0016020,GO:0006508,GO:0005618,GO:0004252	membrane,proteolysis,cell wall,serine-type endopeptidase activity
Unigene1887	Banjin	11.2756	56.4787	Yes	-	-	-	gi|1024105947|gb|KZV97155.1|	3.68e-66	Exidia glandulosa HHB12029	-	-	-	-	-
Unigene1888	Banjin	2.72417	58.8595	Yes	gi|636628518|ref|XM_008047203.1|	0	Trametes versicolor FP-101664 SS1	-	-	-	-	-	-	GO:0008270	zinc ion binding
Unigene1889	Banjin	4.87504	57.5267	Yes	gi|598037136|ref|XM_007347879.1|	1.71e-86	Auricularia subglabra TFB-10046 SS5	-	-	-	-	-	-	GO:0003824,GO:0030170	catalytic activity,pyridoxal phosphate binding
Unigene1890	Banjin	3.49779	60.8136	Yes	gi|598015768|ref|XM_007338475.1|	0	Auricularia subglabra TFB-10046 SS5	-	-	-	-	-	-	GO:0007165,GO:0005488,GO:0000159,GO:0008601	signal transduction,binding,protein phosphatase type 2A complex,without function
Unigene1891	Banjin	1.04912	60.4603	Yes	gi|598051904|ref|XM_007355263.1|	4.21e-09	Auricularia subglabra TFB-10046 SS5	-	-	-	-	-	-	-	-
Unigene1892	Banjin	3.79466	56.9128	Yes	gi|598056846|ref|XM_007357734.1|	8.22e-15	Auricularia subglabra TFB-10046 SS5	-	-	-	-	-	-	-	-
Unigene1893	Banjin	40.7136	66.2043	Yes	gi|598037590|ref|XM_007348106.1|	0	Auricularia subglabra TFB-10046 SS5	-	-	-	-	-	-	GO:0005515	protein binding
Unigene1894	Banjin	56.0873	63.9928	Yes	gi|598037288|ref|XM_007347955.1|	0	Auricularia subglabra TFB-10046 SS5	-	-	-	-	-	-	GO:0000981,GO:0006351,GO:0008270,GO:0005634,GO:0003677,GO:0006355	RNA polymerase II transcription factor activity, sequence-specific DNA binding,transcription, DNA-templated,zinc ion binding,nucleus,DNA binding,regulation of transcription, DNA-templated
Unigene1895	Banjin	1.94405	56.2391	Yes	gi|598024232|ref|XM_007341494.1|	0	Auricularia subglabra TFB-10046 SS5	-	-	-	-	-	-	GO:0005515	protein binding
Unigene1896	Banjin	6.27442	54.9839	Yes	gi|598025954|ref|XM_007342288.1|	4.56e-105	Auricularia subglabra TFB-10046 SS5	-	-	-	-	-	-	GO:0016021	integral component of membrane
Unigene1897	Banjin	5.08212	63.6139	Yes	gi|598011358|ref|XM_007337052.1|	0	Auricularia subglabra TFB-10046 SS5	-	-	-	-	-	-	GO:0016772,GO:0005524,GO:0004672,GO:0006468	transferase activity, transferring phosphorus-containing groups,ATP binding,protein kinase activity,protein phosphorylation
Unigene1898	Banjin	231.687	59.9576	Yes	gi|598044742|ref|XM_007351682.1|	1.54e-128	Auricularia subglabra TFB-10046 SS5	-	-	-	-	-	-	GO:0005634,GO:0046982,GO:0006334,GO:0003677,GO:0000786	nucleus,protein heterodimerization activity,nucleosome assembly,DNA binding,nucleosome
Unigene1899	Banjin	3.85683	56.0644	Yes	gi|598010378|ref|XM_007336800.1|	0	Auricularia subglabra TFB-10046 SS5	-	-	-	-	-	-	GO:0055114,GO:0008199,GO:0004322,GO:0016226,GO:0005739	oxidation-reduction process,ferric iron binding,ferroxidase activity,iron-sulfur cluster assembly,mitochondrion
Unigene1900	Banjin	19.4906	62.6078	Yes	gi|598009428|ref|XM_007336554.1|	0	Auricularia subglabra TFB-10046 SS5	-	-	-	-	-	-	GO:0004512,GO:0008654,GO:0006021	inositol-3-phosphate synthase activity,phospholipid biosynthetic process,inositol biosynthetic process
Unigene1901	Banjin	3.27428	55.7724	Yes	gi|598012038|ref|XM_007337228.1|	0	Auricularia subglabra TFB-10046 SS5	-	-	-	-	-	-	GO:0016787,GO:0006685,GO:0004767	hydrolase activity,sphingomyelin catabolic process,sphingomyelin phosphodiesterase activity
Unigene1902	Banjin	2.85642	62.9213	Yes	gi|598051912|ref|XM_007355267.1|	0	Auricularia subglabra TFB-10046 SS5	-	-	-	-	-	-	GO:0055114,GO:0050660,GO:0008033,GO:0003824,GO:0017150	oxidation-reduction process,flavin adenine dinucleotide binding,tRNA processing,catalytic activity,tRNA dihydrouridine synthase activity
Unigene1903	Banjin	3.70014	63.244	Yes	gi|598023464|ref|XM_007341211.1|	0	Auricularia subglabra TFB-10046 SS5	-	-	-	-	-	-	GO:0005737,GO:0016021,GO:0016627,GO:0006629	cytoplasm,integral component of membrane,oxidoreductase activity, acting on the CH-CH group of donors,lipid metabolic process
Unigene1904	Banjin	13.9852	56.1528	Yes	gi|598012140|ref|XM_007337258.1|	0	Auricularia subglabra TFB-10046 SS5	-	-	-	-	-	-	GO:0055114,GO:0016702,GO:0018576,GO:0009712,GO:0003824,GO:0006725,GO:0008199,GO:0005506	oxidation-reduction process,oxidoreductase activity, acting on single donors with incorporation of molecular oxygen, incorporation of two atoms of oxygen,catechol 1,2-dioxygenase activity,catechol-containing compound metabolic process,catalytic activity,cellular aromatic compound metabolic process,ferric iron binding,iron ion binding
Unigene1905	Banjin	2.5601	58.0373	Yes	gi|598037358|ref|XM_007347990.1|	0	Auricularia subglabra TFB-10046 SS5	-	-	-	-	-	-	GO:0003887,GO:0006139,GO:0001882,GO:0000166,GO:0003677,GO:0003676,GO:0006260	DNA-directed DNA polymerase activity,nucleobase-containing compound metabolic process,nucleoside binding,nucleotide binding,DNA binding,nucleic acid binding,DNA replication
Unigene1906	Banjin	10.5429	61.5174	Yes	gi|598025700|ref|XM_007342161.1|	0	Auricularia subglabra TFB-10046 SS5	-	-	-	-	-	-	-	-
Unigene1907	Banjin	17.1942	69.5652	Yes	gi|598026386|ref|XM_007342504.1|	0	Auricularia subglabra TFB-10046 SS5	-	-	-	-	-	-	-	-
Unigene1908	Banjin	1.30655	59.6162	Yes	gi|598045970|ref|XM_007352296.1|	0	Auricularia subglabra TFB-10046 SS5	-	-	-	-	-	-	GO:0042765,GO:0016255	GPI-anchor transamidase complex,attachment of GPI anchor to protein
Unigene1909	Banjin	3.66396	54.9648	Yes	gi|598017800|ref|XM_007339346.1|	0	Auricularia subglabra TFB-10046 SS5	-	-	-	-	-	-	GO:0006750,GO:0004357	glutathione biosynthetic process,glutamate-cysteine ligase activity
Unigene1910	Banjin	1.31784	54.9423	Yes	gi|598041208|ref|XM_007349915.1|	0	Auricularia subglabra TFB-10046 SS5	-	-	-	-	-	-	GO:0008152,GO:0003824	metabolic process,catalytic activity
Unigene1911	Banjin	3.77924	59.5784	Yes	gi|598048712|ref|XM_007353667.1|	0	Auricularia subglabra TFB-10046 SS5	-	-	-	-	-	-	GO:0003677,GO:0008168,GO:0006306	DNA binding,methyltransferase activity,DNA methylation
Unigene1912	Banjin	16.9852	59.8816	Yes	gi|598027162|ref|XM_007342892.1|	0	Auricularia subglabra TFB-10046 SS5	-	-	-	-	-	-	-	-
Unigene1913	Banjin	1.2572	61.4739	Yes	gi|598032360|ref|XM_007345491.1|	0	Auricularia subglabra TFB-10046 SS5	-	-	-	-	-	-	-	-
Unigene1914	Banjin	554.225	57.2727	Yes	gi|598008290|ref|XM_007336250.1|	1.99e-25	Auricularia subglabra TFB-10046 SS5	-	-	-	-	-	-	-	-
Unigene1915	Banjin	26.4366	54.5109	Yes	gi|598057372|ref|XM_007357997.1|	1.82e-109	Auricularia subglabra TFB-10046 SS5	-	-	-	-	-	-	-	-
Unigene1916	Banjin	1.22898	60.0481	Yes	gi|598023810|ref|XM_007341339.1|	0	Auricularia subglabra TFB-10046 SS5	-	-	-	-	-	-	GO:0006659	phosphatidylserine biosynthetic process
Unigene1917	Banjin	7.84395	61.1004	Yes	gi|598039594|ref|XM_007349108.1|	0	Auricularia subglabra TFB-10046 SS5	-	-	-	-	-	-	GO:0003676,GO:0005524,GO:0008026,GO:0004386	nucleic acid binding,ATP binding,ATP-dependent helicase activity,helicase activity
Unigene1918	Banjin	8.22904	57.8344	Yes	gi|598009694|ref|XM_007336622.1|	0	Auricularia subglabra TFB-10046 SS5	-	-	-	-	-	-	GO:0048037,GO:0003824,GO:0008152,GO:0004775,GO:0003878	cofactor binding,catalytic activity,metabolic process,succinate-CoA ligase (ADP-forming) activity,ATP citrate synthase activity
Unigene1919	Banjin	2.20053	60.2896	Yes	gi|598041190|ref|XM_007349906.1|	0	Auricularia subglabra TFB-10046 SS5	-	-	-	-	-	-	GO:0003743,GO:0005850,GO:0003723	translation initiation factor activity,eukaryotic translation initiation factor 2 complex,RNA binding
Unigene1920	Banjin	2.4419	56.6074	Yes	gi|598021333|ref|XM_007340446.1|	4.16e-180	Auricularia subglabra TFB-10046 SS5	-	-	-	-	-	-	GO:0006464,GO:0004719	cellular protein modification process,protein-L-isoaspartate (D-aspartate) O-methyltransferase activity
Unigene1921	Banjin	1.61268	53.6364	Yes	gi|598013748|ref|XM_007337673.1|	3.27e-98	Auricularia subglabra TFB-10046 SS5	-	-	-	-	-	-	GO:0046677,GO:0016772,GO:0016773,GO:0005524	response to antibiotic,transferase activity, transferring phosphorus-containing groups,phosphotransferase activity, alcohol group as acceptor,ATP binding
Unigene1922	Banjin	425.479	59.0058	Yes	gi|598050288|ref|XM_007354455.1|	6.95e-114	Auricularia subglabra TFB-10046 SS5	-	-	-	-	-	-	GO:0004222,GO:0006508,GO:0008237	metalloendopeptidase activity,proteolysis,metallopeptidase activity
Unigene1923	Banjin	6.81266	60.2083	Yes	gi|598023561|ref|XM_007341247.1|	9.34e-129	Auricularia subglabra TFB-10046 SS5	-	-	-	-	-	-	-	-
Unigene1924	Banjin	14.3307	64.0747	Yes	gi|598027720|ref|XM_007343171.1|	5.76e-38	Auricularia subglabra TFB-10046 SS5	-	-	-	-	-	-	-	-
Unigene1925	Banjin	6.37154	61.1451	Yes	gi|598008200|ref|XM_007336223.1|	0	Auricularia subglabra TFB-10046 SS5	-	-	-	-	-	-	GO:0007186,GO:0004871,GO:0003924,GO:0019001,GO:0031683,GO:0007165	G-protein coupled receptor signaling pathway,signal transducer activity,GTPase activity,guanyl nucleotide binding,G-protein beta/gamma-subunit complex binding,signal transduction
Unigene1926	Banjin	1.6397	58.4055	Yes	gi|598031044|ref|XM_007344833.1|	4.23e-10	Auricularia subglabra TFB-10046 SS5	-	-	-	-	-	-	-	-
Unigene1927	Banjin	7.75753	58.2252	Yes	gi|598029088|ref|XM_007343855.1|	0	Auricularia subglabra TFB-10046 SS5	-	-	-	-	-	-	GO:0008374	O-acyltransferase activity
Unigene1928	Banjin	1.64256	61.0612	No	-	-	-	-	-	-	-	-	-	-	-
Unigene1929	Banjin	3.02309	57.4642	No	-	-	-	-	-	-	-	-	-	-	-
Unigene1930	Banjin	2.03301	53.074	Yes	gi|598013390|ref|XM_007337583.1|	5.52e-52	Auricularia subglabra TFB-10046 SS5	-	-	-	-	-	-	-	-
Unigene1931	Banjin	9.53042	62.212	Yes	gi|598051366|ref|XM_007354994.1|	0	Auricularia subglabra TFB-10046 SS5	-	-	-	-	-	-	GO:0005515	protein binding
Unigene1932	Banjin	64.5251	60.1746	Yes	gi|598007974|ref|XM_007336150.1|	0	Auricularia subglabra TFB-10046 SS5	-	-	-	-	-	-	GO:0003676,GO:0000166	nucleic acid binding,nucleotide binding
Unigene1933	Banjin	1.17572	60.9576	Yes	gi|598028648|ref|XM_007343635.1|	2.45e-127	Auricularia subglabra TFB-10046 SS5	-	-	-	-	-	-	GO:0005515,GO:0008270,GO:0046872	protein binding,zinc ion binding,metal ion binding
Unigene1934	Banjin	8.94066	54.7445	Yes	gi|598026976|ref|XM_007342799.1|	6.73e-80	Auricularia subglabra TFB-10046 SS5	-	-	-	-	-	-	GO:0005515	protein binding
Unigene1935	Banjin	17.2263	64.8078	Yes	gi|598043166|ref|XM_007350894.1|	0	Auricularia subglabra TFB-10046 SS5	-	-	-	-	-	-	GO:0038032	termination of G-protein coupled receptor signaling pathway
Unigene1936	Banjin	45.1916	65.1316	Yes	gi|598050660|ref|XM_007354641.1|	0	Auricularia subglabra TFB-10046 SS5	-	-	-	-	-	-	GO:0006886,GO:0006810,GO:0005515,GO:0006890,GO:0016192,GO:0030131,GO:0030126	intracellular protein transport,transport,protein binding,retrograde vesicle-mediated transport, Golgi to ER,vesicle-mediated transport,clathrin adaptor complex,COPI vesicle coat
Unigene1937	Banjin	7.71006	56.5733	Yes	gi|598052952|ref|XM_007355787.1|	0	Auricularia subglabra TFB-10046 SS5	-	-	-	-	-	-	GO:0055085,GO:0016021	transmembrane transport,integral component of membrane
Unigene1938	Banjin	13.9193	58.5865	Yes	gi|598028388|ref|XM_007343505.1|	0	Auricularia subglabra TFB-10046 SS5	-	-	-	-	-	-	GO:0003824,GO:0006084	catalytic activity,acetyl-CoA metabolic process
Unigene1939	Banjin	9.24371	57.3805	Yes	gi|598040428|ref|XM_007349525.1|	0	Auricularia subglabra TFB-10046 SS5	-	-	-	-	-	-	GO:0016021,GO:0006810,GO:0005215,GO:0055085,GO:0022891,GO:0016020,GO:0022857	integral component of membrane,transport,transporter activity,transmembrane transport,substrate-specific transmembrane transporter activity,membrane,transmembrane transporter activity
Unigene1940	Banjin	2.28862	59.856	Yes	gi|598026908|ref|XM_007342765.1|	0	Auricularia subglabra TFB-10046 SS5	-	-	-	-	-	-	-	-
Unigene1941	Banjin	4.01016	59.6794	Yes	gi|598051786|ref|XM_007355204.1|	1.02e-95	Auricularia subglabra TFB-10046 SS5	-	-	-	-	-	-	-	-
Unigene1942	Banjin	63.0879	53.8603	Yes	gi|598016464|ref|XM_007338819.1|	1.38e-133	Auricularia subglabra TFB-10046 SS5	-	-	-	-	-	-	-	-
Unigene1943	Banjin	1.65985	55.841	Yes	gi|598016241|ref|XM_007338710.1|	0	Auricularia subglabra TFB-10046 SS5	-	-	-	-	-	-	GO:0055085	transmembrane transport
Unigene1944	Banjin	1.76707	56.7136	Yes	-	-	-	gi|598054039|ref|XP_007356392.1|	1.54e-48	Auricularia subglabra TFB-10046 SS5	-	-	-	-	-
Unigene1945	Banjin	6.58129	63.188	Yes	gi|598024240|ref|XM_007341497.1|	0	Auricularia subglabra TFB-10046 SS5	-	-	-	-	-	-	GO:0006508,GO:0008233	proteolysis,peptidase activity
Unigene1946	Banjin	52.2525	55.5281	Yes	gi|598012430|ref|XM_007337331.1|	0	Auricularia subglabra TFB-10046 SS5	-	-	-	-	-	-	GO:0016616,GO:0048037,GO:0055114,GO:0008152,GO:0051287	oxidoreductase activity, acting on the CH-OH group of donors, NAD or NADP as acceptor,cofactor binding,oxidation-reduction process,metabolic process,NAD binding
Unigene1947	Banjin	87.9532	56.5528	Yes	gi|598017211|ref|XM_007339129.1|	0	Auricularia subglabra TFB-10046 SS5	-	-	-	-	-	-	GO:0016021	integral component of membrane
Unigene1948	Banjin	44.2151	64.8634	Yes	gi|598048668|ref|XM_007353645.1|	0	Auricularia subglabra TFB-10046 SS5	-	-	-	-	-	-	-	-
Unigene1949	Banjin	1.08726	53.2355	Yes	gi|598032366|ref|XM_007345494.1|	2.69e-11	Auricularia subglabra TFB-10046 SS5	-	-	-	-	-	-	GO:0005515	protein binding
Unigene1950	Banjin	11.7027	57.8826	Yes	gi|598012214|ref|XM_007337277.1|	0	Auricularia subglabra TFB-10046 SS5	-	-	-	-	-	-	GO:0003676,GO:0000166	nucleic acid binding,nucleotide binding
Unigene1951	Banjin	11.3059	54.0811	Yes	gi|598049616|ref|XM_007354119.1|	6.8e-122	Auricularia subglabra TFB-10046 SS5	-	-	-	-	-	-	GO:0055114,GO:0005506,GO:0020037,GO:0016705	oxidation-reduction process,iron ion binding,heme binding,oxidoreductase activity, acting on paired donors, with incorporation or reduction of molecular oxygen
Unigene1952	Banjin	8.72645	56.2664	Yes	gi|598014400|ref|XM_007337843.1|	0	Auricularia subglabra TFB-10046 SS5	-	-	-	-	-	-	GO:0006355,GO:0005634	regulation of transcription, DNA-templated,nucleus
Unigene1953	Banjin	2.55045	58.6732	Yes	gi|598015104|ref|XM_007338143.1|	0	Auricularia subglabra TFB-10046 SS5	-	-	-	-	-	-	GO:0016020,GO:0005215,GO:0016021,GO:0006810,GO:0055085	membrane,transporter activity,integral component of membrane,transport,transmembrane transport
Unigene1954	Banjin	4.69297	57.3529	Yes	gi|598048706|ref|XM_007353664.1|	1.07e-60	Auricularia subglabra TFB-10046 SS5	-	-	-	-	-	-	-	-
Unigene1955	Banjin	15.3776	54.8176	Yes	gi|598038490|ref|XM_007348556.1|	7.91e-153	Auricularia subglabra TFB-10046 SS5	-	-	-	-	-	-	-	-
Unigene1956	Banjin	2.03422	58.1527	Yes	gi|598051968|ref|XM_007355295.1|	2.58e-51	Auricularia subglabra TFB-10046 SS5	-	-	-	-	-	-	-	-
Unigene1957	Banjin	4.31538	57.9228	Yes	gi|598036686|ref|XM_007347654.1|	0	Auricularia subglabra TFB-10046 SS5	-	-	-	-	-	-	GO:0008272,GO:0055085,GO:0016020,GO:0015116,GO:0016021,GO:0008271	sulfate transport,transmembrane transport,membrane,sulfate transmembrane transporter activity,integral component of membrane,secondary active sulfate transmembrane transporter activity
Unigene1958	Banjin	1.59435	56.0831	Yes	gi|930418334|ref|XM_014327965.1|	3.07e-57	Trichosporon asahii var. asahii CBS 2479	-	-	-	-	-	-	GO:0003678,GO:0004386,GO:0006281,GO:0017111,GO:0005524,GO:0000723,GO:0000166	DNA helicase activity,helicase activity,DNA repair,nucleoside-triphosphatase activity,ATP binding,telomere maintenance,nucleotide binding
Unigene1959	Banjin	337.715	56.4171	Yes	gi|299753695|ref|XM_001833377.2|	1.13e-08	Coprinopsis cinerea okayama7#130	-	-	-	-	-	-	-	-
Unigene1960	Banjin	37.5339	56.8894	Yes	gi|598011658|ref|XM_007337130.1|	0	Auricularia subglabra TFB-10046 SS5	-	-	-	-	-	-	GO:0005515	protein binding
Unigene1961	Banjin	3.89924	57.1724	Yes	gi|598010282|ref|XM_007336772.1|	0	Auricularia subglabra TFB-10046 SS5	-	-	-	-	-	-	GO:0016021	integral component of membrane
Unigene1962	Banjin	8.75804	56.8262	Yes	-	-	-	gi|598037251|ref|XP_007347998.1|	1.23e-34	Auricularia subglabra TFB-10046 SS5	-	-	-	GO:0005515	protein binding
Unigene1963	Banjin	6.67617	60.542	Yes	gi|598053638|ref|XM_007356130.1|	0	Auricularia subglabra TFB-10046 SS5	-	-	-	-	-	-	-	-
Unigene1964	Banjin	8.2645	58.3471	Yes	gi|598033594|ref|XM_007346108.1|	0	Auricularia subglabra TFB-10046 SS5	-	-	-	-	-	-	GO:0016818,GO:0016817,GO:0003676,GO:0004386,GO:0008026,GO:0005524	hydrolase activity, acting on acid anhydrides, in phosphorus-containing anhydrides,hydrolase activity, acting on acid anhydrides,nucleic acid binding,helicase activity,ATP-dependent helicase activity,ATP binding
Unigene1965	Banjin	21.4557	58.263	Yes	gi|598009352|ref|XM_007336535.1|	0	Auricularia subglabra TFB-10046 SS5	-	-	-	-	-	-	GO:0004725,GO:0006470,GO:0016791,GO:0016311	protein tyrosine phosphatase activity,protein dephosphorylation,phosphatase activity,dephosphorylation
Unigene1966	Banjin	1.53753	59.5993	Yes	gi|598031496|ref|XM_007345059.1|	0	Auricularia subglabra TFB-10046 SS5	-	-	-	-	-	-	GO:0055114,GO:0016491	oxidation-reduction process,oxidoreductase activity
Unigene1967	Banjin	1.37929	61.9639	No	-	-	-	-	-	-	-	-	-	-	-
Unigene1968	Banjin	33.7524	61.0318	Yes	gi|598051862|ref|XM_007355242.1|	1.83e-99	Auricularia subglabra TFB-10046 SS5	-	-	-	-	-	-	-	-
Unigene1969	Banjin	23.0589	61.8453	Yes	gi|598022690|ref|XM_007340939.1|	0	Auricularia subglabra TFB-10046 SS5	-	-	-	-	-	-	GO:0022900,GO:0016651	electron transport chain,oxidoreductase activity, acting on NAD(P)H
Unigene1970	Banjin	50.8856	56.1675	Yes	gi|598018976|ref|XM_007339726.1|	0	Auricularia subglabra TFB-10046 SS5	-	-	-	-	-	-	GO:0006260,GO:0005664,GO:0003677	DNA replication,nuclear origin of replication recognition complex,DNA binding
Unigene1971	Banjin	1.63971	61.4169	Yes	gi|598032988|ref|XM_007345805.1|	0	Auricularia subglabra TFB-10046 SS5	-	-	-	-	-	-	GO:0005515	protein binding
Unigene1972	Banjin	8.11039	58.5828	Yes	gi|598011990|ref|XM_007337216.1|	0	Auricularia subglabra TFB-10046 SS5	-	-	-	-	-	-	GO:0005515	protein binding
Unigene1973	Banjin	2.83865	56.2075	Yes	gi|598023274|ref|XM_007341141.1|	0	Auricularia subglabra TFB-10046 SS5	-	-	-	-	-	-	GO:0005524	ATP binding
Unigene1974	Banjin	6.73129	62.2509	Yes	gi|598022911|ref|XM_007341015.1|	0	Auricularia subglabra TFB-10046 SS5	-	-	-	-	-	-	GO:0004553,GO:0005975,GO:0004563	hydrolase activity, hydrolyzing O-glycosyl compounds,carbohydrate metabolic process,beta-N-acetylhexosaminidase activity
Unigene1975	Banjin	23.6988	54.1965	Yes	gi|598011714|ref|XM_007337144.1|	0	Auricularia subglabra TFB-10046 SS5	-	-	-	-	-	-	GO:0030170,GO:0003824,GO:0030151	pyridoxal phosphate binding,catalytic activity,molybdenum ion binding
Unigene1976	Banjin	9.44359	61.0913	Yes	gi|598023908|ref|XM_007341375.1|	1.29e-132	Auricularia subglabra TFB-10046 SS5	-	-	-	-	-	-	-	-
Unigene1977	Banjin	3.1706	59.5723	Yes	gi|598050330|ref|XM_007354476.1|	0	Auricularia subglabra TFB-10046 SS5	-	-	-	-	-	-	-	-
Unigene1978	Banjin	1.58164	58.3419	No	-	-	-	-	-	-	-	-	-	-	-
Unigene1979	Banjin	1.58149	59.633	No	-	-	-	-	-	-	-	-	-	-	-
Unigene1980	Banjin	3.40279	55.0157	Yes	gi|598051558|ref|XM_007355090.1|	6.26e-06	Auricularia subglabra TFB-10046 SS5	-	-	-	-	-	-	GO:0005515	protein binding
Unigene1981	Banjin	11.0955	29.3896	Yes	gi|310915108|emb|FN870377.1|	1.01e-28	Millerozyma farinosa	-	-	-	-	-	-	GO:0004519	endonuclease activity
Unigene1982	Banjin	1.27965	55.9666	Yes	gi|598027032|ref|XM_007342827.1|	0	Auricularia subglabra TFB-10046 SS5	-	-	-	-	-	-	-	-
Unigene1983	Banjin	19.6162	60.9895	Yes	gi|598008360|ref|XM_007336269.1|	0	Auricularia subglabra TFB-10046 SS5	-	-	-	-	-	-	GO:0006511,GO:0031461,GO:0031625	ubiquitin-dependent protein catabolic process,cullin-RING ubiquitin ligase complex,ubiquitin protein ligase binding
Unigene1984	Banjin	2.81579	60.6759	No	-	-	-	-	-	-	-	-	-	-	-
Unigene1985	Banjin	7.59925	60.3748	Yes	gi|598045940|ref|XM_007352281.1|	6.77e-09	Auricularia subglabra TFB-10046 SS5	-	-	-	-	-	-	-	-
Unigene1986	Banjin	1.16282	58.8973	Yes	gi|598012330|ref|XM_007337306.1|	0	Auricularia subglabra TFB-10046 SS5	-	-	-	-	-	-	GO:0005515	protein binding
Unigene1987	Banjin	1.34144	57.6182	Yes	gi|598042966|ref|XM_007350794.1|	1.12e-23	Auricularia subglabra TFB-10046 SS5	-	-	-	-	-	-	-	-
Unigene1988	Banjin	2.13528	56.9083	Yes	gi|598027034|ref|XM_007342828.1|	0	Auricularia subglabra TFB-10046 SS5	-	-	-	-	-	-	-	-
Unigene1989	Banjin	4.75754	59.345	Yes	gi|598025124|ref|XM_007341873.1|	0	Auricularia subglabra TFB-10046 SS5	-	-	-	-	-	-	GO:0008236,GO:0006508,GO:0004252	serine-type peptidase activity,proteolysis,serine-type endopeptidase activity
Unigene1990	Banjin	3.27335	60.9453	Yes	gi|598009424|ref|XM_007336553.1|	0	Auricularia subglabra TFB-10046 SS5	-	-	-	-	-	-	GO:0004045	aminoacyl-tRNA hydrolase activity
Unigene1991	Banjin	1.91108	56.0756	Yes	gi|598029606|ref|XM_007344114.1|	0	Auricularia subglabra TFB-10046 SS5	-	-	-	-	-	-	GO:0055085,GO:0016021	transmembrane transport,integral component of membrane
Unigene1992	Banjin	3.02043	59.6582	Yes	gi|598047574|ref|XM_007353098.1|	0	Auricularia subglabra TFB-10046 SS5	-	-	-	-	-	-	-	-
Unigene1993	Banjin	92.3476	60.2244	Yes	gi|598037600|ref|XM_007348111.1|	4.02e-50	Auricularia subglabra TFB-10046 SS5	-	-	-	-	-	-	-	-
Unigene1994	Banjin	20.962	61.1538	Yes	gi|676385332|ref|XM_009037697.1|	6.84e-07	Aureococcus anophagefferens	-	-	-	-	-	-	-	-
Unigene1995	Banjin	1.51696	67.1738	Yes	gi|598035704|ref|XM_007347163.1|	2.21e-19	Auricularia subglabra TFB-10046 SS5	-	-	-	-	-	-	-	-
Unigene1996	Banjin	14.3603	54.2447	Yes	gi|598014334|ref|XM_007337827.1|	0	Auricularia subglabra TFB-10046 SS5	-	-	-	-	-	-	GO:0016491,GO:0008152	oxidoreductase activity,metabolic process
Unigene1997	Banjin	6.93417	54.5276	Yes	gi|598023280|ref|XM_007341143.1|	0	Auricularia subglabra TFB-10046 SS5	-	-	-	-	-	-	-	-
Unigene1998	Banjin	67.6386	58.374	Yes	gi|598038496|ref|XM_007348559.1|	0	Auricularia subglabra TFB-10046 SS5	-	-	-	-	-	-	-	-
[truncated: 11,939 more rows]
