# Supplementary material for: Comparative transcriptome analysis reveals relationship of three major domesticated varieties of Auricularia auricula-judae
Source: Sci Rep. 2019 Jan 11;9:78. doi: 10.1038/s41598-018-36984-y (PMC6329756; doi:10.1038/s41598-018-36984-y)
Supplement: Supplementary file 4 — Dataset 3 [file 41598_2018_36984_MOESM4_ESM.xls]

## Sheet: TableS5
Dataset S3：Unigene annotations in Wujin
#GeneNO	Sample	FPKM	GC(%)	Annotation_state	nt(subID)	nt(e)	nt_specie	nr(subID)	nr(e)	nr_specie	swiss(subID)	swiss(e)	swiss_specie	GO number	GO function
Unigene1	Wujin	29.1241	63.2701	Yes	gi|598049476|ref|XM_007354049.1|	0	Auricularia subglabra TFB-10046 SS5	-	-	-	-	-	-	GO:0005515	protein binding
Unigene2	Wujin	2.49287	62.6265	Yes	gi|598018207|ref|XM_007339484.1|	1.75e-170	Auricularia subglabra TFB-10046 SS5	-	-	-	-	-	-	GO:0008270,GO:0003676	zinc ion binding,nucleic acid binding
Unigene3	Wujin	79.3014	64.7651	Yes	gi|598024775|ref|XM_007341699.1|	7.64e-50	Auricularia subglabra TFB-10046 SS5	-	-	-	-	-	-	-	-
Unigene4	Wujin	1.22509	57.8871	Yes	gi|598019657|ref|XM_007339914.1|	1.2e-59	Auricularia subglabra TFB-10046 SS5	-	-	-	-	-	-	-	-
Unigene5	Wujin	4.07494	58.2451	Yes	gi|598055366|ref|XM_007356994.1|	2.32e-97	Auricularia subglabra TFB-10046 SS5	-	-	-	-	-	-	GO:0006388,GO:0000213	tRNA splicing, via endonucleolytic cleavage and ligation,tRNA-intron endonuclease activity
Unigene6	Wujin	9.44071	55.1239	Yes	gi|598055652|ref|XM_007357137.1|	1.8e-32	Auricularia subglabra TFB-10046 SS5	-	-	-	-	-	-	-	-
Unigene7	Wujin	18.9999	58.6081	No	-	-	-	-	-	-	-	-	-	-	-
Unigene8	Wujin	7.19973	63.5225	Yes	gi|598025414|ref|XM_007342018.1|	0	Auricularia subglabra TFB-10046 SS5	-	-	-	-	-	-	GO:0046872,GO:0003676	metal ion binding,nucleic acid binding
Unigene9	Wujin	17.1018	60.9223	Yes	gi|598042468|ref|XM_007350545.1|	0	Auricularia subglabra TFB-10046 SS5	-	-	-	-	-	-	GO:0055085	transmembrane transport
Unigene10	Wujin	2.90839	62.1891	Yes	gi|598050434|ref|XM_007354528.1|	2.69e-17	Auricularia subglabra TFB-10046 SS5	-	-	-	-	-	-	-	-
Unigene11	Wujin	13.1942	64.8549	Yes	gi|598047586|ref|XM_007353104.1|	0	Auricularia subglabra TFB-10046 SS5	-	-	-	-	-	-	GO:0006886,GO:0005622	intracellular protein transport,intracellular
Unigene12	Wujin	3.63528	62.4025	Yes	gi|598021593|ref|XM_007340546.1|	1.11e-144	Auricularia subglabra TFB-10046 SS5	-	-	-	-	-	-	GO:0030234,GO:0042176,GO:0000502,GO:0005515	enzyme regulator activity,regulation of protein catabolic process,proteasome complex,protein binding
Unigene13	Wujin	15.0646	59.8703	Yes	gi|598034500|ref|XM_007346561.1|	0	Auricularia subglabra TFB-10046 SS5	-	-	-	-	-	-	GO:0006810,GO:0016021	transport,integral component of membrane
Unigene14	Wujin	134.974	63.826	Yes	gi|598031280|ref|XM_007344951.1|	0	Auricularia subglabra TFB-10046 SS5	-	-	-	-	-	-	GO:0006412,GO:0005840,GO:0003735	translation,ribosome,structural constituent of ribosome
Unigene15	Wujin	14.8168	62.0105	Yes	gi|598034462|ref|XM_007346542.1|	0	Auricularia subglabra TFB-10046 SS5	-	-	-	-	-	-	GO:0016491,GO:0008152	oxidoreductase activity,metabolic process
Unigene16	Wujin	5.26274	50.4257	Yes	-	-	-	gi|598056547|ref|XP_007357646.1|	1.42e-25	Auricularia subglabra TFB-10046 SS5	-	-	-	-	-
Unigene17	Wujin	4.83349	61.1224	Yes	gi|598025710|ref|XM_007342166.1|	0	Auricularia subglabra TFB-10046 SS5	-	-	-	-	-	-	GO:0046856	phosphatidylinositol dephosphorylation
Unigene18	Wujin	10.3192	53.6827	Yes	gi|598042366|ref|XM_007350494.1|	0	Auricularia subglabra TFB-10046 SS5	-	-	-	-	-	-	GO:0016772,GO:0004672,GO:0006468,GO:0005524	transferase activity, transferring phosphorus-containing groups,protein kinase activity,protein phosphorylation,ATP binding
Unigene19	Wujin	27.5737	59.9066	Yes	gi|598055356|ref|XM_007356989.1|	0	Auricularia subglabra TFB-10046 SS5	-	-	-	-	-	-	GO:0016042,GO:0006644,GO:0004623	lipid catabolic process,phospholipid metabolic process,phospholipase A2 activity
Unigene20	Wujin	9.2613	56.6122	Yes	gi|598032388|ref|XM_007345505.1|	6.99e-147	Auricularia subglabra TFB-10046 SS5	-	-	-	-	-	-	GO:0003676,GO:0004523	nucleic acid binding,RNA-DNA hybrid ribonuclease activity
Unigene21	Wujin	2.60487	58.7734	Yes	gi|598015268|ref|XM_007338225.1|	0	Auricularia subglabra TFB-10046 SS5	-	-	-	-	-	-	-	-
Unigene22	Wujin	1.23484	56.1335	No	-	-	-	-	-	-	-	-	-	-	-
Unigene23	Wujin	7.97286	63.9011	Yes	gi|598038244|ref|XM_007348433.1|	0	Auricularia subglabra TFB-10046 SS5	-	-	-	-	-	-	GO:0006355,GO:0005634	regulation of transcription, DNA-templated,nucleus
Unigene24	Wujin	3.65495	67.5221	Yes	gi|598028014|ref|XM_007343318.1|	3.12e-120	Auricularia subglabra TFB-10046 SS5	-	-	-	-	-	-	-	-
Unigene25	Wujin	1.61338	60.31	Yes	gi|598023129|ref|XM_007341090.1|	0	Auricularia subglabra TFB-10046 SS5	-	-	-	-	-	-	-	-
Unigene26	Wujin	31.413	64.9002	Yes	gi|598040434|ref|XM_007349528.1|	0	Auricularia subglabra TFB-10046 SS5	-	-	-	-	-	-	-	-
Unigene27	Wujin	5.22203	56.8713	Yes	gi|598042444|ref|XM_007350533.1|	0	Auricularia subglabra TFB-10046 SS5	-	-	-	-	-	-	GO:0055114,GO:0016491	oxidation-reduction process,oxidoreductase activity
Unigene28	Wujin	10.2428	60.1071	Yes	gi|598011496|ref|XM_007337087.1|	0	Auricularia subglabra TFB-10046 SS5	-	-	-	-	-	-	GO:0017111,GO:0000166,GO:0005524,GO:0019538	nucleoside-triphosphatase activity,nucleotide binding,ATP binding,protein metabolic process
Unigene29	Wujin	1.85777	58.3825	Yes	gi|598039974|ref|XM_007349298.1|	0	Auricularia subglabra TFB-10046 SS5	-	-	-	-	-	-	GO:0016887,GO:0017111,GO:0016021,GO:0042626,GO:0055085,GO:0006810,GO:0005524,GO:0000166	ATPase activity,nucleoside-triphosphatase activity,integral component of membrane,ATPase activity, coupled to transmembrane movement of substances,transmembrane transport,transport,ATP binding,nucleotide binding
Unigene30	Wujin	1.39381	58.4735	Yes	gi|598052542|ref|XM_007355582.1|	0	Auricularia subglabra TFB-10046 SS5	-	-	-	-	-	-	GO:0003824,GO:0030170,GO:0008152	catalytic activity,pyridoxal phosphate binding,metabolic process
Unigene31	Wujin	39.0751	57.5739	Yes	gi|598015134|ref|XM_007338158.1|	0	Auricularia subglabra TFB-10046 SS5	-	-	-	-	-	-	GO:0006784,GO:0016020,GO:0016627,GO:0055114	heme a biosynthetic process,membrane,oxidoreductase activity, acting on the CH-CH group of donors,oxidation-reduction process
Unigene32	Wujin	1.86519	53.1398	Yes	gi|598017242|ref|XM_007339141.1|	1.87e-156	Auricularia subglabra TFB-10046 SS5	-	-	-	-	-	-	GO:0006629,GO:0016788,GO:0016787	lipid metabolic process,hydrolase activity, acting on ester bonds,hydrolase activity
Unigene33	Wujin	2.82863	69.0323	Yes	gi|598024213|ref|XM_007341487.1|	1.68e-151	Auricularia subglabra TFB-10046 SS5	-	-	-	-	-	-	-	-
Unigene34	Wujin	1.43655	67.1333	Yes	gi|598054766|ref|XM_007356694.1|	1.06e-155	Auricularia subglabra TFB-10046 SS5	-	-	-	-	-	-	GO:0005524,GO:0044267	ATP binding,cellular protein metabolic process
Unigene35	Wujin	1.76698	59.9016	Yes	gi|598018868|ref|XM_007339695.1|	0	Auricularia subglabra TFB-10046 SS5	-	-	-	-	-	-	GO:0007155	cell adhesion
Unigene36	Wujin	63.3924	61.1991	Yes	gi|598037994|ref|XM_007348308.1|	8e-180	Auricularia subglabra TFB-10046 SS5	-	-	-	-	-	-	-	-
Unigene37	Wujin	54.9642	64.7218	Yes	gi|598022811|ref|XM_007340981.1|	0	Auricularia subglabra TFB-10046 SS5	-	-	-	-	-	-	-	-
Unigene38	Wujin	35.6098	33.4967	Yes	gi|336180374|gb|JN007486.1|	0	Chaetomium thermophilum var. thermophilum DSM 1495	-	-	-	-	-	-	GO:0055114,GO:0042773,GO:0016651	oxidation-reduction process,ATP synthesis coupled electron transport,oxidoreductase activity, acting on NAD(P)H
Unigene39	Wujin	1.49129	64.7647	Yes	gi|598023027|ref|XM_007341055.1|	1.73e-41	Auricularia subglabra TFB-10046 SS5	-	-	-	-	-	-	GO:0016998	cell wall macromolecule catabolic process
Unigene40	Wujin	458.141	54.8523	Yes	gi|598051956|ref|XM_007355289.1|	8.35e-33	Auricularia subglabra TFB-10046 SS5	-	-	-	-	-	-	GO:0006412,GO:0003735,GO:0005840	translation,structural constituent of ribosome,ribosome
Unigene41	Wujin	5.92408	61.5974	Yes	gi|598027316|ref|XM_007342969.1|	0	Auricularia subglabra TFB-10046 SS5	-	-	-	-	-	-	GO:0016787	hydrolase activity
Unigene42	Wujin	8.83731	56.2201	Yes	gi|598044622|ref|XM_007351622.1|	3.18e-54	Auricularia subglabra TFB-10046 SS5	-	-	-	-	-	-	GO:0003899,GO:0008270,GO:0006351,GO:0003677	DNA-directed 5'-3' RNA polymerase activity,zinc ion binding,transcription, DNA-templated,DNA binding
Unigene43	Wujin	31.608	57.9835	Yes	gi|598017291|ref|XM_007339159.1|	0	Auricularia subglabra TFB-10046 SS5	-	-	-	-	-	-	GO:0032220,GO:0043332	plasma membrane fusion involved in cytogamy,mating projection tip
Unigene44	Wujin	28.7633	60.6737	Yes	gi|598053630|ref|XM_007356126.1|	1.88e-161	Auricularia subglabra TFB-10046 SS5	-	-	-	-	-	-	-	-
Unigene45	Wujin	7.04493	59.2537	No	-	-	-	-	-	-	-	-	-	-	-
Unigene46	Wujin	1.48124	61.5297	Yes	gi|598011238|ref|XM_007337019.1|	0	Auricularia subglabra TFB-10046 SS5	-	-	-	-	-	-	GO:0055114,GO:0016491	oxidation-reduction process,oxidoreductase activity
Unigene47	Wujin	0	67.5733	Yes	gi|598045168|ref|XM_007351895.1|	0	Auricularia subglabra TFB-10046 SS5	-	-	-	-	-	-	-	-
Unigene48	Wujin	5.10785	58.0531	Yes	gi|598026424|ref|XM_007342523.1|	0	Auricularia subglabra TFB-10046 SS5	-	-	-	-	-	-	GO:0005507,GO:0055114,GO:0016491	copper ion binding,oxidation-reduction process,oxidoreductase activity
Unigene49	Wujin	8.94204	57.847	Yes	gi|598032880|ref|XM_007345751.1|	0	Auricularia subglabra TFB-10046 SS5	-	-	-	-	-	-	GO:0070409,GO:0006543	carbamoyl phosphate biosynthetic process,glutamine catabolic process
Unigene50	Wujin	42.247	65.2222	Yes	gi|598043500|ref|XM_007351061.1|	0	Auricularia subglabra TFB-10046 SS5	-	-	-	-	-	-	-	-
Unigene51	Wujin	4.44308	59.5462	Yes	gi|598035300|ref|XM_007346961.1|	0	Auricularia subglabra TFB-10046 SS5	-	-	-	-	-	-	GO:0016887,GO:0042626,GO:0055085,GO:0000166,GO:0006810,GO:0005524,GO:0016021,GO:0017111	ATPase activity,ATPase activity, coupled to transmembrane movement of substances,transmembrane transport,nucleotide binding,transport,ATP binding,integral component of membrane,nucleoside-triphosphatase activity
Unigene52	Wujin	15.0378	61.3506	Yes	gi|598036760|ref|XM_007347691.1|	0	Auricularia subglabra TFB-10046 SS5	-	-	-	-	-	-	-	-
Unigene53	Wujin	1.33924	58.2885	Yes	gi|598038006|ref|XM_007348314.1|	3.89e-149	Auricularia subglabra TFB-10046 SS5	-	-	-	-	-	-	-	-
Unigene54	Wujin	1.50372	58.7473	Yes	gi|598042376|ref|XM_007350499.1|	1.96e-153	Auricularia subglabra TFB-10046 SS5	-	-	-	-	-	-	GO:0005515	protein binding
Unigene55	Wujin	9.09353	52.7273	Yes	gi|598021373|ref|XM_007340462.1|	2.14e-85	Auricularia subglabra TFB-10046 SS5	-	-	-	-	-	-	GO:0016772,GO:0006468,GO:0004672,GO:0005524	transferase activity, transferring phosphorus-containing groups,protein phosphorylation,protein kinase activity,ATP binding
Unigene56	Wujin	2.89285	59.5854	Yes	gi|598028326|ref|XM_007343474.1|	0	Auricularia subglabra TFB-10046 SS5	-	-	-	-	-	-	GO:0004553,GO:0004567,GO:0005975,GO:0046355	hydrolase activity, hydrolyzing O-glycosyl compounds,beta-mannosidase activity,carbohydrate metabolic process,mannan catabolic process
Unigene57	Wujin	0.717536	60.512	Yes	gi|598025580|ref|XM_007342101.1|	0	Auricularia subglabra TFB-10046 SS5	-	-	-	-	-	-	-	-
Unigene58	Wujin	2.02496	60.038	Yes	gi|598046174|ref|XM_007352398.1|	0	Auricularia subglabra TFB-10046 SS5	-	-	-	-	-	-	-	-
Unigene59	Wujin	2.6144	52.9778	Yes	gi|598029038|ref|XM_007343830.1|	3.59e-179	Auricularia subglabra TFB-10046 SS5	-	-	-	-	-	-	-	-
Unigene60	Wujin	10.0436	56.7206	Yes	gi|598027264|ref|XM_007342943.1|	0	Auricularia subglabra TFB-10046 SS5	-	-	-	-	-	-	GO:0016747,GO:0055114,GO:0008270,GO:0016491	transferase activity, transferring acyl groups other than amino-acyl groups,oxidation-reduction process,zinc ion binding,oxidoreductase activity
Unigene61	Wujin	61.4568	58.9058	Yes	gi|598019508|ref|XM_007339874.1|	0	Auricularia subglabra TFB-10046 SS5	-	-	-	-	-	-	GO:0005515,GO:0008270	protein binding,zinc ion binding
Unigene62	Wujin	9.08129	54.6121	Yes	gi|598055844|ref|XM_007357233.1|	0	Auricularia subglabra TFB-10046 SS5	-	-	-	-	-	-	GO:0009982,GO:0001522,GO:0003723,GO:0009451	pseudouridine synthase activity,pseudouridine synthesis,RNA binding,RNA modification
Unigene63	Wujin	47.4104	57.7699	Yes	gi|598014104|ref|XM_007337763.1|	1.06e-133	Auricularia subglabra TFB-10046 SS5	-	-	-	-	-	-	-	-
Unigene64	Wujin	8.6342	57.7652	Yes	gi|598023927|ref|XM_007341382.1|	0	Auricularia subglabra TFB-10046 SS5	-	-	-	-	-	-	GO:0008233,GO:0006508	peptidase activity,proteolysis
Unigene65	Wujin	1.34447	62.1505	Yes	gi|598049638|ref|XM_007354130.1|	4.15e-12	Auricularia subglabra TFB-10046 SS5	-	-	-	-	-	-	-	-
Unigene66	Wujin	7.04961	62.9226	Yes	gi|598059930|ref|XM_007359276.1|	0	Auricularia subglabra TFB-10046 SS5	-	-	-	-	-	-	GO:0003755,GO:0005515,GO:0006457	peptidyl-prolyl cis-trans isomerase activity,protein binding,protein folding
Unigene67	Wujin	30.1913	62.1908	Yes	gi|598050928|ref|XM_007354775.1|	4e-25	Auricularia subglabra TFB-10046 SS5	-	-	-	-	-	-	-	-
Unigene68	Wujin	6.20043	59.821	Yes	gi|598043524|ref|XM_007351073.1|	0	Auricularia subglabra TFB-10046 SS5	-	-	-	-	-	-	GO:0016491,GO:0055114,GO:0016209	oxidoreductase activity,oxidation-reduction process,antioxidant activity
Unigene69	Wujin	3.07349	57.6887	Yes	gi|598011974|ref|XM_007337212.1|	0	Auricularia subglabra TFB-10046 SS5	-	-	-	-	-	-	GO:0005488	binding
Unigene70	Wujin	2.75181	66.8354	Yes	gi|598008880|ref|XM_007336406.1|	1.35e-134	Auricularia subglabra TFB-10046 SS5	-	-	-	-	-	-	-	-
Unigene71	Wujin	2.48955	67.0441	Yes	gi|598054436|ref|XM_007356529.1|	0	Auricularia subglabra TFB-10046 SS5	-	-	-	-	-	-	GO:0005515	protein binding
Unigene72	Wujin	5.60867	56.5789	Yes	gi|598031724|ref|XM_007345173.1|	4.74e-110	Auricularia subglabra TFB-10046 SS5	-	-	-	-	-	-	GO:0003824	catalytic activity
Unigene73	Wujin	4.09894	63.9678	Yes	gi|598021370|ref|XM_007340461.1|	0	Auricularia subglabra TFB-10046 SS5	-	-	-	-	-	-	GO:0003676,GO:0000166	nucleic acid binding,nucleotide binding
Unigene74	Wujin	1.92688	66.5781	Yes	gi|598028014|ref|XM_007343318.1|	5.42e-118	Auricularia subglabra TFB-10046 SS5	-	-	-	-	-	-	-	-
Unigene75	Wujin	39.5548	62.8788	Yes	gi|598018587|ref|XM_007339612.1|	0	Auricularia subglabra TFB-10046 SS5	-	-	-	-	-	-	GO:0005622,GO:0005840,GO:0003735,GO:0006412	intracellular,ribosome,structural constituent of ribosome,translation
Unigene76	Wujin	4.04386	58.5166	Yes	gi|598052636|ref|XM_007355629.1|	0	Auricularia subglabra TFB-10046 SS5	-	-	-	-	-	-	-	-
Unigene77	Wujin	14.4144	56.9725	Yes	gi|598033314|ref|XM_007345968.1|	0	Auricularia subglabra TFB-10046 SS5	-	-	-	-	-	-	-	-
Unigene78	Wujin	6.28585	52.5346	Yes	gi|598016726|ref|XM_007338938.1|	4.47e-156	Auricularia subglabra TFB-10046 SS5	-	-	-	-	-	-	-	-
Unigene79	Wujin	34.9901	62.182	Yes	gi|598011648|ref|XM_007337126.1|	0	Auricularia subglabra TFB-10046 SS5	-	-	-	-	-	-	GO:0016829,GO:0003824,GO:0008152	lyase activity,catalytic activity,metabolic process
Unigene80	Wujin	1.78873	59.5407	Yes	gi|598038522|ref|XM_007348572.1|	3.95e-129	Auricularia subglabra TFB-10046 SS5	-	-	-	-	-	-	GO:0003824,GO:0009058	catalytic activity,biosynthetic process
Unigene81	Wujin	80.7472	60.3476	Yes	gi|598035532|ref|XM_007347077.1|	0	Auricularia subglabra TFB-10046 SS5	-	-	-	-	-	-	GO:0015696,GO:0008519,GO:0072488,GO:0016020	ammonium transport,ammonium transmembrane transporter activity,ammonium transmembrane transport,membrane
Unigene82	Wujin	3.87589	60.5084	Yes	gi|598027948|ref|XM_007343285.1|	5.56e-166	Auricularia subglabra TFB-10046 SS5	-	-	-	-	-	-	-	-
Unigene83	Wujin	0.256879	55.4802	Yes	gi|598021144|ref|XM_007340373.1|	9.07e-145	Auricularia subglabra TFB-10046 SS5	-	-	-	-	-	-	-	-
Unigene84	Wujin	38.5393	54.0952	Yes	-	-	-	gi|1024105517|gb|KZV96730.1|	1.06e-36	Exidia glandulosa HHB12029	-	-	-	-	-
Unigene85	Wujin	6.75595	62.1224	Yes	gi|598049762|ref|XM_007354192.1|	7.01e-151	Auricularia subglabra TFB-10046 SS5	-	-	-	-	-	-	GO:0015031,GO:0007264,GO:0005525	protein transport,small GTPase mediated signal transduction,GTP binding
Unigene86	Wujin	1.58003	66.568	Yes	gi|598038536|ref|XM_007348579.1|	4.4e-95	Auricularia subglabra TFB-10046 SS5	-	-	-	-	-	-	GO:0003700,GO:0043565,GO:0006355	transcription factor activity, sequence-specific DNA binding,sequence-specific DNA binding,regulation of transcription, DNA-templated
Unigene87	Wujin	3.68958	59.9094	Yes	gi|598026938|ref|XM_007342780.1|	0	Auricularia subglabra TFB-10046 SS5	-	-	-	-	-	-	GO:0051537,GO:0055085	2 iron, 2 sulfur cluster binding,transmembrane transport
Unigene88	Wujin	5.10759	55.3132	Yes	gi|598050634|ref|XM_007354628.1|	1.36e-66	Auricularia subglabra TFB-10046 SS5	-	-	-	-	-	-	-	-
Unigene89	Wujin	2.19791	63.3854	Yes	gi|598044498|ref|XM_007351560.1|	0	Auricularia subglabra TFB-10046 SS5	-	-	-	-	-	-	GO:0003824,GO:0008299	catalytic activity,isoprenoid biosynthetic process
Unigene90	Wujin	6.96511	54.4242	Yes	gi|470482009|ref|NR_076508.1|	0	Sphingomonas wittichii RW1	-	-	-	-	-	-	-	-
Unigene91	Wujin	0.93743	63.1951	Yes	gi|598047552|ref|XM_007353087.1|	1.84e-84	Auricularia subglabra TFB-10046 SS5	-	-	-	-	-	-	GO:0006614,GO:0048500,GO:0008312	SRP-dependent cotranslational protein targeting to membrane,signal recognition particle,7S RNA binding
Unigene92	Wujin	8.55666	59.5831	Yes	gi|598028900|ref|XM_007343761.1|	0	Auricularia subglabra TFB-10046 SS5	-	-	-	-	-	-	GO:0007165,GO:0005622	signal transduction,intracellular
Unigene93	Wujin	16.2632	58.8466	Yes	gi|598027472|ref|XM_007343047.1|	0	Auricularia subglabra TFB-10046 SS5	-	-	-	-	-	-	GO:0009156,GO:0009165,GO:0044249,GO:0000287,GO:0004749	ribonucleoside monophosphate biosynthetic process,nucleotide biosynthetic process,cellular biosynthetic process,magnesium ion binding,ribose phosphate diphosphokinase activity
Unigene94	Wujin	2.75023	60.6272	Yes	gi|598012390|ref|XM_007337321.1|	0	Auricularia subglabra TFB-10046 SS5	-	-	-	-	-	-	GO:0008152,GO:0055114,GO:0016616,GO:0048037,GO:0051287	metabolic process,oxidation-reduction process,oxidoreductase activity, acting on the CH-OH group of donors, NAD or NADP as acceptor,cofactor binding,NAD binding
Unigene95	Wujin	33.4385	63.7185	Yes	gi|598052176|ref|XM_007355399.1|	0	Auricularia subglabra TFB-10046 SS5	-	-	-	-	-	-	GO:0004672,GO:0005524,GO:0016772,GO:0004674,GO:0006468	protein kinase activity,ATP binding,transferase activity, transferring phosphorus-containing groups,protein serine/threonine kinase activity,protein phosphorylation
Unigene96	Wujin	0.731392	64.5229	Yes	gi|598045102|ref|XM_007351862.1|	0	Auricularia subglabra TFB-10046 SS5	-	-	-	-	-	-	GO:0032777,GO:0035267	Piccolo NuA4 histone acetyltransferase complex,NuA4 histone acetyltransferase complex
Unigene97	Wujin	8.66913	58.3381	Yes	gi|598042168|ref|XM_007350395.1|	0	Auricularia subglabra TFB-10046 SS5	-	-	-	-	-	-	GO:0006508,GO:0004190	proteolysis,aspartic-type endopeptidase activity
Unigene98	Wujin	2.7469	57.9977	Yes	-	-	-	gi|598043881|ref|XP_007351313.1|	3.97e-24	Auricularia subglabra TFB-10046 SS5	-	-	-	-	-
Unigene99	Wujin	27.4568	57.4009	Yes	gi|598044600|ref|XM_007351611.1|	0	Auricularia subglabra TFB-10046 SS5	-	-	-	-	-	-	GO:0005524,GO:0004672,GO:0006468,GO:0004674,GO:0016772	ATP binding,protein kinase activity,protein phosphorylation,protein serine/threonine kinase activity,transferase activity, transferring phosphorus-containing groups
Unigene100	Wujin	0.465399	52.9315	Yes	gi|598033938|ref|XM_007346280.1|	6.72e-124	Auricularia subglabra TFB-10046 SS5	-	-	-	-	-	-	GO:0008080	N-acetyltransferase activity
Unigene101	Wujin	6.86577	59.2435	Yes	gi|598021679|ref|XM_007340577.1|	0	Auricularia subglabra TFB-10046 SS5	-	-	-	-	-	-	GO:0006364,GO:0008649,GO:0016433,GO:0000154,GO:0000179	rRNA processing,rRNA methyltransferase activity,rRNA (adenine) methyltransferase activity,rRNA modification,rRNA (adenine-N6,N6-)-dimethyltransferase activity
Unigene102	Wujin	1.00444	60.2356	Yes	gi|598044172|ref|XM_007351397.1|	0	Auricularia subglabra TFB-10046 SS5	-	-	-	-	-	-	GO:0008152,GO:0016491	metabolic process,oxidoreductase activity
Unigene103	Wujin	69.5	59.3351	Yes	gi|598017631|ref|XM_007339285.1|	0	Auricularia subglabra TFB-10046 SS5	-	-	-	-	-	-	GO:0009311,GO:0004573,GO:0003824	oligosaccharide metabolic process,mannosyl-oligosaccharide glucosidase activity,catalytic activity
Unigene104	Wujin	2.21733	61.0487	Yes	gi|598037938|ref|XM_007348280.1|	0	Auricularia subglabra TFB-10046 SS5	-	-	-	-	-	-	-	-
Unigene105	Wujin	131.062	57.0909	Yes	-	-	-	gi|407928508|gb|EKG21364.1|	1.46e-08	Macrophomina phaseolina MS6	-	-	-	-	-
Unigene106	Wujin	4.17731	61.2267	Yes	gi|598014770|ref|XM_007337976.1|	0	Auricularia subglabra TFB-10046 SS5	-	-	-	-	-	-	GO:0004812,GO:0005524,GO:0000049,GO:0043039,GO:0005737,GO:0006418,GO:0004826,GO:0000166,GO:0006432	aminoacyl-tRNA ligase activity,ATP binding,tRNA binding,tRNA aminoacylation,cytoplasm,tRNA aminoacylation for protein translation,phenylalanine-tRNA ligase activity,nucleotide binding,phenylalanyl-tRNA aminoacylation
Unigene107	Wujin	11.1329	58.3749	Yes	gi|598011572|ref|XM_007337106.1|	0	Auricularia subglabra TFB-10046 SS5	-	-	-	-	-	-	GO:0006970,GO:0006355,GO:0043565,GO:0005634,GO:0034599,GO:0000156,GO:0000160,GO:0003700	response to osmotic stress,regulation of transcription, DNA-templated,sequence-specific DNA binding,nucleus,cellular response to oxidative stress,phosphorelay response regulator activity,phosphorelay signal transduction system,transcription factor activity, sequence-specific DNA binding
Unigene108	Wujin	105.363	58.469	Yes	gi|636609766|ref|XM_008037827.1|	4.72e-53	Trametes versicolor FP-101664 SS1	-	-	-	-	-	-	-	-
Unigene109	Wujin	3.772	28.5987	Yes	gi|122893328|gb|EF204913.1|	5.02e-115	Pleurotus ostreatus	-	-	-	-	-	-	GO:0016020,GO:0019646,GO:0015002	membrane,aerobic electron transport chain,heme-copper terminal oxidase activity
Unigene110	Wujin	2.19333	59.9614	Yes	gi|598031496|ref|XM_007345059.1|	0	Auricularia subglabra TFB-10046 SS5	-	-	-	-	-	-	GO:0055114,GO:0016491	oxidation-reduction process,oxidoreductase activity
Unigene111	Wujin	90.5546	62.6829	Yes	gi|598053582|ref|XM_007356102.1|	0	Auricularia subglabra TFB-10046 SS5	-	-	-	-	-	-	GO:0003824,GO:0016810,GO:0005975	catalytic activity,hydrolase activity, acting on carbon-nitrogen (but not peptide) bonds,carbohydrate metabolic process
Unigene112	Wujin	20.0594	57.6253	Yes	-	-	-	gi|598050129|ref|XP_007354437.1|	5.82e-22	Auricularia subglabra TFB-10046 SS5	-	-	-	GO:0003676,GO:0046872	nucleic acid binding,metal ion binding
Unigene113	Wujin	0.90573	50.1992	No	-	-	-	-	-	-	-	-	-	-	-
Unigene114	Wujin	1.23242	66.5154	Yes	gi|598023974|ref|XM_007341399.1|	0	Auricularia subglabra TFB-10046 SS5	-	-	-	-	-	-	-	-
Unigene115	Wujin	2.32941	55.4414	Yes	gi|598010294|ref|XM_007336776.1|	1.64e-123	Auricularia subglabra TFB-10046 SS5	-	-	-	-	-	-	-	-
Unigene116	Wujin	20.5574	58.5716	Yes	gi|598037530|ref|XM_007348076.1|	0	Auricularia subglabra TFB-10046 SS5	-	-	-	-	-	-	GO:0005515	protein binding
Unigene117	Wujin	18.2095	65.1974	Yes	gi|598052178|ref|XM_007355400.1|	0	Auricularia subglabra TFB-10046 SS5	-	-	-	-	-	-	-	-
Unigene118	Wujin	70.4858	52.7363	Yes	gi|598018990|ref|XM_007339730.1|	0	Auricularia subglabra TFB-10046 SS5	-	-	-	-	-	-	GO:0016758,GO:0003677	transferase activity, transferring hexosyl groups,DNA binding
Unigene119	Wujin	17.6063	65.6868	Yes	gi|598040342|ref|XM_007349482.1|	0	Auricularia subglabra TFB-10046 SS5	-	-	-	-	-	-	GO:0017111,GO:0005524,GO:0000166,GO:0034551	nucleoside-triphosphatase activity,ATP binding,nucleotide binding,mitochondrial respiratory chain complex III assembly
Unigene120	Wujin	21.4795	58.1055	Yes	gi|598034380|ref|XM_007346501.1|	1.3e-76	Auricularia subglabra TFB-10046 SS5	-	-	-	-	-	-	GO:0016491,GO:0008152	oxidoreductase activity,metabolic process
Unigene121	Wujin	5.84262	65.8758	Yes	gi|598021773|ref|XM_007340614.1|	0	Auricularia subglabra TFB-10046 SS5	-	-	-	-	-	-	GO:0000166,GO:0003676	nucleotide binding,nucleic acid binding
Unigene122	Wujin	5.20827	54.8954	Yes	gi|598010010|ref|XM_007336703.1|	0	Auricularia subglabra TFB-10046 SS5	-	-	-	-	-	-	GO:0003824	catalytic activity
Unigene123	Wujin	3.25999	54.1808	No	-	-	-	-	-	-	-	-	-	-	-
Unigene124	Wujin	12.9354	54.1076	Yes	gi|598046268|ref|XM_007352445.1|	3.51e-41	Auricularia subglabra TFB-10046 SS5	-	-	-	-	-	-	-	-
Unigene125	Wujin	54.5463	62.0483	Yes	gi|598028084|ref|XM_007343353.1|	0	Auricularia subglabra TFB-10046 SS5	-	-	-	-	-	-	GO:0020037,GO:0006629	heme binding,lipid metabolic process
Unigene126	Wujin	18.0105	62.9066	Yes	gi|598038172|ref|XM_007348397.1|	6.21e-08	Auricularia subglabra TFB-10046 SS5	-	-	-	-	-	-	-	-
Unigene127	Wujin	3.87339	56.4238	Yes	gi|598032800|ref|XM_007345711.1|	3.54e-63	Auricularia subglabra TFB-10046 SS5	-	-	-	-	-	-	GO:0016021,GO:0055085	integral component of membrane,transmembrane transport
Unigene128	Wujin	5.74126	55.6226	Yes	gi|598037752|ref|XM_007348187.1|	2.21e-70	Auricularia subglabra TFB-10046 SS5	-	-	-	-	-	-	GO:0046983	protein dimerization activity
Unigene129	Wujin	104.717	58.5743	Yes	gi|598033582|ref|XM_007346102.1|	0	Auricularia subglabra TFB-10046 SS5	-	-	-	-	-	-	GO:0016020,GO:0000148,GO:0006075,GO:0003843	membrane,1,3-beta-D-glucan synthase complex,(1->3)-beta-D-glucan biosynthetic process,1,3-beta-D-glucan synthase activity
Unigene130	Wujin	1.70291	56.4919	Yes	gi|598050286|ref|XM_007354454.1|	2.36e-31	Auricularia subglabra TFB-10046 SS5	-	-	-	-	-	-	-	-
Unigene131	Wujin	1.42846	55.2204	No	-	-	-	-	-	-	-	-	-	-	-
Unigene132	Wujin	21.9911	58.1047	Yes	gi|598018444|ref|XM_007339564.1|	0	Auricularia subglabra TFB-10046 SS5	-	-	-	-	-	-	GO:0005515	protein binding
Unigene133	Wujin	3.77258	56.2238	Yes	gi|598037846|ref|XM_007348234.1|	0	Auricularia subglabra TFB-10046 SS5	-	-	-	-	-	-	-	-
Unigene134	Wujin	5.75887	63.9928	Yes	gi|598039682|ref|XM_007349152.1|	0	Auricularia subglabra TFB-10046 SS5	-	-	-	-	-	-	GO:0016192,GO:0016020,GO:0005515	vesicle-mediated transport,membrane,protein binding
Unigene135	Wujin	10.7802	64.2875	Yes	gi|598039186|ref|XM_007348904.1|	0	Auricularia subglabra TFB-10046 SS5	-	-	-	-	-	-	GO:0004672,GO:0006468,GO:0016772,GO:0005524	protein kinase activity,protein phosphorylation,transferase activity, transferring phosphorus-containing groups,ATP binding
Unigene136	Wujin	1.52472	62.2002	Yes	gi|598026400|ref|XM_007342511.1|	0	Auricularia subglabra TFB-10046 SS5	-	-	-	-	-	-	-	-
Unigene137	Wujin	1.21721	57.8254	Yes	gi|598046006|ref|XM_007352314.1|	0	Auricularia subglabra TFB-10046 SS5	-	-	-	-	-	-	GO:0006367,GO:0043565	transcription initiation from RNA polymerase II promoter,sequence-specific DNA binding
Unigene138	Wujin	1.50051	29.8642	Yes	gi|299737859|ref|XM_002909971.1|	1.24e-110	Coprinopsis cinerea okayama7#130	-	-	-	-	-	-	GO:0005515	protein binding
Unigene139	Wujin	2.36097	65.8619	Yes	gi|598053152|ref|XM_007355887.1|	0	Auricularia subglabra TFB-10046 SS5	-	-	-	-	-	-	GO:0008152,GO:0016491	metabolic process,oxidoreductase activity
Unigene140	Wujin	17.0343	57.8984	Yes	gi|598046740|ref|XM_007352681.1|	2.71e-36	Auricularia subglabra TFB-10046 SS5	-	-	-	-	-	-	-	-
Unigene141	Wujin	11.9049	52.6214	Yes	gi|598041534|ref|XM_007350078.1|	5.57e-75	Auricularia subglabra TFB-10046 SS5	-	-	-	-	-	-	GO:0007017,GO:0005875	microtubule-based process,microtubule associated complex
Unigene142	Wujin	12.574	59.8552	Yes	gi|598044814|ref|XM_007351718.1|	0	Auricularia subglabra TFB-10046 SS5	-	-	-	-	-	-	GO:0005515	protein binding
Unigene143	Wujin	5.51521	62.9182	Yes	gi|598010424|ref|XM_007336811.1|	0	Auricularia subglabra TFB-10046 SS5	-	-	-	-	-	-	GO:0019464,GO:0005960,GO:0006546	glycine decarboxylation via glycine cleavage system,glycine cleavage complex,glycine catabolic process
Unigene144	Wujin	39.9962	63.6201	Yes	gi|598022835|ref|XM_007340989.1|	0	Auricularia subglabra TFB-10046 SS5	-	-	-	-	-	-	GO:0046872,GO:0006508,GO:0004222,GO:0003824	metal ion binding,proteolysis,metalloendopeptidase activity,catalytic activity
Unigene145	Wujin	15.0047	62.7836	Yes	gi|598020867|ref|XM_007340268.1|	0	Auricularia subglabra TFB-10046 SS5	-	-	-	-	-	-	GO:0003824,GO:0030170	catalytic activity,pyridoxal phosphate binding
Unigene146	Wujin	9.33381	58.6992	Yes	-	-	-	gi|1024098306|gb|KZV89647.1|	1.59e-29	Exidia glandulosa HHB12029	-	-	-	-	-
Unigene147	Wujin	11.1992	54.1766	Yes	gi|598009516|ref|XM_007336576.1|	0	Auricularia subglabra TFB-10046 SS5	-	-	-	-	-	-	GO:0000166,GO:0016020	nucleotide binding,membrane
Unigene148	Wujin	4.21847	56.8639	Yes	gi|598047210|ref|XM_007352916.1|	6.1e-163	Auricularia subglabra TFB-10046 SS5	-	-	-	-	-	-	-	-
Unigene149	Wujin	1.70742	58.7939	Yes	gi|598016907|ref|XM_007339013.1|	0	Auricularia subglabra TFB-10046 SS5	-	-	-	-	-	-	GO:0003824	catalytic activity
Unigene150	Wujin	19.2813	62.8739	Yes	gi|598050276|ref|XM_007354449.1|	0	Auricularia subglabra TFB-10046 SS5	-	-	-	-	-	-	-	-
Unigene151	Wujin	49.6435	60.4883	Yes	gi|598051676|ref|XM_007355149.1|	0	Auricularia subglabra TFB-10046 SS5	-	-	-	-	-	-	-	-
Unigene152	Wujin	12.3809	57.4751	Yes	gi|598038352|ref|XM_007348487.1|	0	Auricularia subglabra TFB-10046 SS5	-	-	-	-	-	-	GO:0005975	carbohydrate metabolic process
Unigene153	Wujin	10.1655	62.4855	Yes	gi|598050928|ref|XM_007354775.1|	4.06e-25	Auricularia subglabra TFB-10046 SS5	-	-	-	-	-	-	-	-
Unigene154	Wujin	2.18543	60.5274	Yes	gi|598040314|ref|XM_007349468.1|	0	Auricularia subglabra TFB-10046 SS5	-	-	-	-	-	-	GO:0016740,GO:0009058	transferase activity,biosynthetic process
Unigene155	Wujin	8.41032	68.7095	Yes	gi|598042724|ref|XM_007350673.1|	0	Auricularia subglabra TFB-10046 SS5	-	-	-	-	-	-	-	-
Unigene156	Wujin	2.79546	62.3479	Yes	gi|598015422|ref|XM_007338302.1|	0	Auricularia subglabra TFB-10046 SS5	-	-	-	-	-	-	GO:0016491,GO:0008270,GO:0051903,GO:0006069,GO:0055114	oxidoreductase activity,zinc ion binding,S-(hydroxymethyl)glutathione dehydrogenase activity,ethanol oxidation,oxidation-reduction process
Unigene157	Wujin	1.30422	55.9644	Yes	-	-	-	gi|1024092849|gb|KZV84351.1|	0	Exidia glandulosa HHB12029	-	-	-	GO:0005515	protein binding
Unigene158	Wujin	1.71484	61.3681	Yes	gi|598046570|ref|XM_007352596.1|	0	Auricularia subglabra TFB-10046 SS5	-	-	-	-	-	-	GO:0016757,GO:0008152	transferase activity, transferring glycosyl groups,metabolic process
Unigene159	Wujin	26.259	63.2911	Yes	gi|598051162|ref|XM_007354892.1|	0	Auricularia subglabra TFB-10046 SS5	-	-	-	-	-	-	GO:0009058,GO:0030170,GO:0003824	biosynthetic process,pyridoxal phosphate binding,catalytic activity
Unigene160	Wujin	5.98345	60.5627	Yes	gi|598032624|ref|XM_007345623.1|	0	Auricularia subglabra TFB-10046 SS5	-	-	-	-	-	-	-	-
Unigene161	Wujin	9.39316	55.6485	Yes	gi|598031164|ref|XM_007344893.1|	3.45e-29	Auricularia subglabra TFB-10046 SS5	-	-	-	-	-	-	-	-
Unigene162	Wujin	1.10811	62.581	Yes	gi|598030458|ref|XM_007344540.1|	1.09e-80	Auricularia subglabra TFB-10046 SS5	-	-	-	-	-	-	GO:0003676,GO:0046872	nucleic acid binding,metal ion binding
Unigene163	Wujin	40.0966	59.9325	Yes	gi|598040094|ref|XM_007349358.1|	0	Auricularia subglabra TFB-10046 SS5	-	-	-	-	-	-	GO:0008080	N-acetyltransferase activity
Unigene164	Wujin	1.38197	59.9244	Yes	gi|598041920|ref|XM_007350271.1|	0	Auricularia subglabra TFB-10046 SS5	-	-	-	-	-	-	GO:0003824,GO:0008152,GO:0035091,GO:0005515,GO:0007154	catalytic activity,metabolic process,phosphatidylinositol binding,protein binding,cell communication
Unigene165	Wujin	25.7501	53.9977	Yes	gi|598029038|ref|XM_007343830.1|	2.72e-179	Auricularia subglabra TFB-10046 SS5	-	-	-	-	-	-	-	-
Unigene166	Wujin	0.911316	59.3586	Yes	gi|598051006|ref|XM_007354814.1|	2.66e-148	Auricularia subglabra TFB-10046 SS5	-	-	-	-	-	-	GO:0003824,GO:0046872,GO:0008081	catalytic activity,metal ion binding,phosphoric diester hydrolase activity
Unigene167	Wujin	2.79842	55.3341	Yes	gi|598027188|ref|XM_007342905.1|	0	Auricularia subglabra TFB-10046 SS5	-	-	-	-	-	-	GO:0008299	isoprenoid biosynthetic process
Unigene168	Wujin	2.15935	59.5106	Yes	gi|598013118|ref|XM_007337509.1|	0	Auricularia subglabra TFB-10046 SS5	-	-	-	-	-	-	GO:0020037,GO:0005506,GO:0055114,GO:0016705	heme binding,iron ion binding,oxidation-reduction process,oxidoreductase activity, acting on paired donors, with incorporation or reduction of molecular oxygen
Unigene169	Wujin	64.2072	56.7303	Yes	gi|598021818|ref|XM_007340631.1|	0	Auricularia subglabra TFB-10046 SS5	-	-	-	-	-	-	GO:0004553,GO:0005975	hydrolase activity, hydrolyzing O-glycosyl compounds,carbohydrate metabolic process
Unigene170	Wujin	2.89041	65.0428	Yes	gi|598030068|ref|XM_007344345.1|	0	Auricularia subglabra TFB-10046 SS5	-	-	-	-	-	-	GO:0015171,GO:0016020,GO:0003333	amino acid transmembrane transporter activity,membrane,amino acid transmembrane transport
Unigene171	Wujin	27.8546	56.6974	Yes	gi|598017581|ref|XM_007339268.1|	0	Auricularia subglabra TFB-10046 SS5	-	-	-	-	-	-	GO:0016810	hydrolase activity, acting on carbon-nitrogen (but not peptide) bonds
Unigene172	Wujin	8.83371	61.3487	Yes	gi|598016597|ref|XM_007338881.1|	4.44e-153	Auricularia subglabra TFB-10046 SS5	-	-	-	-	-	-	-	-
Unigene173	Wujin	36.3359	60.437	Yes	gi|598031338|ref|XM_007344980.1|	0	Auricularia subglabra TFB-10046 SS5	-	-	-	-	-	-	-	-
Unigene174	Wujin	1.38663	58.3388	Yes	gi|598046600|ref|XM_007352611.1|	1.13e-133	Auricularia subglabra TFB-10046 SS5	-	-	-	-	-	-	-	-
Unigene175	Wujin	1.78672	57.485	Yes	gi|598037108|ref|XM_007347865.1|	3.12e-06	Auricularia subglabra TFB-10046 SS5	-	-	-	-	-	-	-	-
Unigene176	Wujin	4.05802	59.3566	Yes	gi|598046962|ref|XM_007352792.1|	0	Auricularia subglabra TFB-10046 SS5	-	-	-	-	-	-	-	-
Unigene177	Wujin	6.42861	61.4959	Yes	gi|598011496|ref|XM_007337087.1|	0	Auricularia subglabra TFB-10046 SS5	-	-	-	-	-	-	GO:0019538,GO:0017111,GO:0005524,GO:0000166	protein metabolic process,nucleoside-triphosphatase activity,ATP binding,nucleotide binding
Unigene178	Wujin	2.73219	62.471	Yes	gi|598035648|ref|XM_007347135.1|	0	Auricularia subglabra TFB-10046 SS5	-	-	-	-	-	-	GO:0045135,GO:0042597,GO:0042122	poly(beta-D-mannuronate) lyase activity,periplasmic space,alginic acid catabolic process
Unigene179	Wujin	44.166	62.2154	Yes	gi|598044668|ref|XM_007351645.1|	0	Auricularia subglabra TFB-10046 SS5	-	-	-	-	-	-	-	-
Unigene180	Wujin	27.9534	57.7354	Yes	gi|598048312|ref|XM_007353467.1|	7.59e-98	Auricularia subglabra TFB-10046 SS5	-	-	-	-	-	-	-	-
Unigene181	Wujin	193.242	59.5601	Yes	gi|598040656|ref|XM_007349639.1|	2.72e-139	Auricularia subglabra TFB-10046 SS5	-	-	-	-	-	-	GO:0003779,GO:0005622	actin binding,intracellular
Unigene182	Wujin	4.21699	71.6132	Yes	gi|598038534|ref|XM_007348578.1|	7.82e-103	Auricularia subglabra TFB-10046 SS5	-	-	-	-	-	-	-	-
Unigene183	Wujin	3.66379	56.809	Yes	gi|598042110|ref|XM_007350366.1|	0	Auricularia subglabra TFB-10046 SS5	-	-	-	-	-	-	-	-
Unigene184	Wujin	1.17172	63.6004	Yes	gi|598032882|ref|XM_007345752.1|	1.44e-163	Auricularia subglabra TFB-10046 SS5	-	-	-	-	-	-	-	-
Unigene185	Wujin	0.783729	63.3299	Yes	gi|615407162|ref|XM_007582186.1|	2.39e-117	Neofusicoccum parvum UCRNP2	-	-	-	-	-	-	GO:0016884	carbon-nitrogen ligase activity, with glutamine as amido-N-donor
Unigene186	Wujin	2.04953	58.9391	Yes	gi|598042652|ref|XM_007350637.1|	2.56e-24	Auricularia subglabra TFB-10046 SS5	-	-	-	-	-	-	-	-
Unigene187	Wujin	94.9396	60.3896	Yes	gi|598050834|ref|XM_007354728.1|	8.74e-32	Auricularia subglabra TFB-10046 SS5	-	-	-	-	-	-	-	-
Unigene188	Wujin	8.01255	57.8904	Yes	gi|598024649|ref|XM_007341638.1|	0	Auricularia subglabra TFB-10046 SS5	-	-	-	-	-	-	GO:0051287,GO:0016616,GO:0048037,GO:0055114,GO:0008152	NAD binding,oxidoreductase activity, acting on the CH-OH group of donors, NAD or NADP as acceptor,cofactor binding,oxidation-reduction process,metabolic process
Unigene189	Wujin	0.857134	51.8561	No	-	-	-	-	-	-	-	-	-	-	-
Unigene190	Wujin	4.64008	58.3275	Yes	gi|598016564|ref|XM_007338866.1|	0	Auricularia subglabra TFB-10046 SS5	-	-	-	-	-	-	GO:0005515	protein binding
Unigene191	Wujin	2.88683	58.4365	Yes	gi|598027836|ref|XM_007343229.1|	0	Auricularia subglabra TFB-10046 SS5	-	-	-	-	-	-	GO:0016772	transferase activity, transferring phosphorus-containing groups
Unigene192	Wujin	3.26537	61.1507	Yes	gi|598025708|ref|XM_007342165.1|	1.32e-73	Auricularia subglabra TFB-10046 SS5	-	-	-	-	-	-	GO:0005622,GO:0003677	intracellular,DNA binding
Unigene193	Wujin	8.10087	54.386	Yes	gi|598028796|ref|XM_007343709.1|	0	Auricularia subglabra TFB-10046 SS5	-	-	-	-	-	-	-	-
Unigene194	Wujin	5.96987	62.7269	Yes	gi|598021345|ref|XM_007340450.1|	0	Auricularia subglabra TFB-10046 SS5	-	-	-	-	-	-	GO:0008270,GO:0006355,GO:0005634,GO:0000981	zinc ion binding,regulation of transcription, DNA-templated,nucleus,RNA polymerase II transcription factor activity, sequence-specific DNA binding
Unigene195	Wujin	3.42037	66.5432	Yes	gi|598045850|ref|XM_007352236.1|	0	Auricularia subglabra TFB-10046 SS5	-	-	-	-	-	-	GO:0003676,GO:0000166	nucleic acid binding,nucleotide binding
Unigene196	Wujin	16.0083	58.6133	Yes	gi|598038012|ref|XM_007348317.1|	0	Auricularia subglabra TFB-10046 SS5	-	-	-	-	-	-	-	-
Unigene197	Wujin	1.80708	55.8959	No	-	-	-	-	-	-	-	-	-	-	-
Unigene198	Wujin	4.0825	63.2864	Yes	gi|598029118|ref|XM_007343870.1|	5.39e-107	Auricularia subglabra TFB-10046 SS5	-	-	-	-	-	-	-	-
Unigene199	Wujin	2.56853	59.474	Yes	gi|598015970|ref|XM_007338576.1|	0	Auricularia subglabra TFB-10046 SS5	-	-	-	-	-	-	GO:0000162,GO:0009058,GO:0016833,GO:0004049	tryptophan biosynthetic process,biosynthetic process,oxo-acid-lyase activity,anthranilate synthase activity
Unigene200	Wujin	5.26585	59.5866	Yes	gi|598014896|ref|XM_007338039.1|	0	Auricularia subglabra TFB-10046 SS5	-	-	-	-	-	-	GO:0006810,GO:0016021	transport,integral component of membrane
Unigene201	Wujin	0.878196	55.1226	Yes	gi|598010726|ref|XM_007336887.1|	0	Auricularia subglabra TFB-10046 SS5	-	-	-	-	-	-	-	-
Unigene202	Wujin	1.70702	62.3383	Yes	gi|598010622|ref|XM_007336861.1|	0	Auricularia subglabra TFB-10046 SS5	-	-	-	-	-	-	GO:0016787,GO:0008152	hydrolase activity,metabolic process
Unigene203	Wujin	7.3115	56.76	Yes	gi|598046580|ref|XM_007352601.1|	2.77e-90	Auricularia subglabra TFB-10046 SS5	-	-	-	-	-	-	-	-
Unigene204	Wujin	3.28716	59.2624	Yes	gi|598023015|ref|XM_007341051.1|	3.34e-167	Auricularia subglabra TFB-10046 SS5	-	-	-	-	-	-	-	-
Unigene205	Wujin	2.28695	59.6125	Yes	-	-	-	gi|1024106090|gb|KZV97296.1|	4.07e-51	Exidia glandulosa HHB12029	-	-	-	-	-
Unigene206	Wujin	7.71043	62.5473	Yes	gi|598016887|ref|XM_007339004.1|	0	Auricularia subglabra TFB-10046 SS5	-	-	-	-	-	-	GO:0016020,GO:0015095,GO:0015693	membrane,magnesium ion transmembrane transporter activity,magnesium ion transport
Unigene207	Wujin	13.6666	55.7803	Yes	gi|598037258|ref|XM_007347940.1|	0	Auricularia subglabra TFB-10046 SS5	-	-	-	-	-	-	GO:0055085,GO:0016021	transmembrane transport,integral component of membrane
Unigene208	Wujin	1.35331	54.3376	Yes	gi|598052532|ref|XM_007355577.1|	5.55e-08	Auricularia subglabra TFB-10046 SS5	-	-	-	-	-	-	GO:0005515	protein binding
Unigene209	Wujin	1.97083	66.6354	Yes	gi|598035100|ref|XM_007346861.1|	9.75e-142	Auricularia subglabra TFB-10046 SS5	-	-	-	-	-	-	GO:0005515	protein binding
Unigene210	Wujin	63.2039	58.0365	Yes	gi|598012784|ref|XM_007337424.1|	0	Auricularia subglabra TFB-10046 SS5	-	-	-	-	-	-	GO:0005975	carbohydrate metabolic process
Unigene211	Wujin	34.1263	54.1176	Yes	gi|598051970|ref|XM_007355296.1|	0	Auricularia subglabra TFB-10046 SS5	-	-	-	-	-	-	-	-
Unigene212	Wujin	1.77179	63.4619	Yes	gi|598025462|ref|XM_007342042.1|	0	Auricularia subglabra TFB-10046 SS5	-	-	-	-	-	-	GO:0005524,GO:0004674,GO:0016772,GO:0006468,GO:0004672	ATP binding,protein serine/threonine kinase activity,transferase activity, transferring phosphorus-containing groups,protein phosphorylation,protein kinase activity
Unigene213	Wujin	4.55739	62.2188	Yes	gi|598035412|ref|XM_007347017.1|	0	Auricularia subglabra TFB-10046 SS5	-	-	-	-	-	-	GO:0051082,GO:0005524,GO:0006457,GO:0044267	unfolded protein binding,ATP binding,protein folding,cellular protein metabolic process
Unigene214	Wujin	30.7947	61.6927	Yes	gi|598051114|ref|XM_007354868.1|	0	Auricularia subglabra TFB-10046 SS5	-	-	-	-	-	-	GO:0005515	protein binding
Unigene215	Wujin	15.0313	56.6667	No	-	-	-	-	-	-	-	-	-	-	-
Unigene216	Wujin	1.87368	61.3553	Yes	gi|598060148|ref|XM_007359385.1|	6.43e-178	Auricularia subglabra TFB-10046 SS5	-	-	-	-	-	-	GO:0016491	oxidoreductase activity
Unigene217	Wujin	7.12007	56.5244	Yes	gi|598042454|ref|XM_007350538.1|	0	Auricularia subglabra TFB-10046 SS5	-	-	-	-	-	-	GO:0006476,GO:0051287,GO:0016811,GO:0008270,GO:0070403	protein deacetylation,NAD binding,hydrolase activity, acting on carbon-nitrogen (but not peptide) bonds, in linear amides,zinc ion binding,NAD+ binding
Unigene218	Wujin	1.75331	57.4674	Yes	gi|598032066|ref|XM_007345344.1|	0	Auricularia subglabra TFB-10046 SS5	-	-	-	-	-	-	GO:0016572,GO:0006974,GO:0016772,GO:0010212,GO:0006281,GO:0005515,GO:0000077,GO:0005488,GO:0004674,GO:0000723,GO:0090399,GO:0016773	histone phosphorylation,cellular response to DNA damage stimulus,transferase activity, transferring phosphorus-containing groups,response to ionizing radiation,DNA repair,protein binding,DNA damage checkpoint,binding,protein serine/threonine kinase activity,telomere maintenance,replicative senescence,phosphotransferase activity, alcohol group as acceptor
Unigene219	Wujin	9.45605	59.7758	Yes	-	-	-	gi|598058607|ref|XP_007358676.1|	3.5e-08	Auricularia subglabra TFB-10046 SS5	-	-	-	GO:0046872	metal ion binding
Unigene220	Wujin	50.306	62.4242	Yes	gi|598023733|ref|XM_007341310.1|	0	Auricularia subglabra TFB-10046 SS5	-	-	-	-	-	-	GO:0005488,GO:0019135,GO:0008612	binding,deoxyhypusine monooxygenase activity,peptidyl-lysine modification to peptidyl-hypusine
Unigene221	Wujin	0.422039	55.4455	No	-	-	-	-	-	-	-	-	-	-	-
Unigene222	Wujin	1.89405	52.8497	Yes	-	-	-	gi|598024674|ref|XP_007341710.1|	1.93e-72	Auricularia subglabra TFB-10046 SS5	-	-	-	GO:0005515	protein binding
Unigene223	Wujin	1.07921	71.2663	Yes	gi|598047232|ref|XM_007352927.1|	0	Auricularia subglabra TFB-10046 SS5	-	-	-	-	-	-	-	-
Unigene224	Wujin	5.0895	60.2109	Yes	gi|598044526|ref|XM_007351574.1|	0	Auricularia subglabra TFB-10046 SS5	-	-	-	-	-	-	GO:0005525,GO:0006886,GO:0007264,GO:0005622	GTP binding,intracellular protein transport,small GTPase mediated signal transduction,intracellular
Unigene225	Wujin	2.0871	57.6762	Yes	gi|598012594|ref|XM_007337375.1|	0	Auricularia subglabra TFB-10046 SS5	-	-	-	-	-	-	GO:0005777	peroxisome
Unigene226	Wujin	0.0174271	58.6277	Yes	gi|598046600|ref|XM_007352611.1|	1.1e-133	Auricularia subglabra TFB-10046 SS5	-	-	-	-	-	-	-	-
Unigene227	Wujin	7.30833	64.3554	Yes	gi|598036762|ref|XM_007347692.1|	0	Auricularia subglabra TFB-10046 SS5	-	-	-	-	-	-	GO:0003824,GO:0008152	catalytic activity,metabolic process
Unigene228	Wujin	22.0476	66.8645	Yes	gi|598037954|ref|XM_007348288.1|	3e-84	Auricularia subglabra TFB-10046 SS5	-	-	-	-	-	-	GO:0003676,GO:0008408,GO:0006139	nucleic acid binding,3'-5' exonuclease activity,nucleobase-containing compound metabolic process
Unigene229	Wujin	68.4073	61.7367	Yes	gi|598027870|ref|XM_007343246.1|	3.64e-175	Auricularia subglabra TFB-10046 SS5	-	-	-	-	-	-	-	-
Unigene230	Wujin	1.11534	65.2174	Yes	gi|598031056|ref|XM_007344839.1|	3.6e-59	Auricularia subglabra TFB-10046 SS5	-	-	-	-	-	-	-	-
Unigene231	Wujin	13.3444	57.8265	Yes	gi|598037976|ref|XM_007348299.1|	0	Auricularia subglabra TFB-10046 SS5	-	-	-	-	-	-	-	-
Unigene232	Wujin	28.1283	53.6176	Yes	gi|598018854|ref|XM_007339692.1|	0	Auricularia subglabra TFB-10046 SS5	-	-	-	-	-	-	GO:0016021,GO:0004252	integral component of membrane,serine-type endopeptidase activity
Unigene233	Wujin	9.46516	60.2725	Yes	gi|598033970|ref|XM_007346296.1|	0	Auricularia subglabra TFB-10046 SS5	-	-	-	-	-	-	GO:0005488	binding
Unigene234	Wujin	7.69028	67.1821	Yes	-	-	-	gi|817745366|ref|XP_012337637.1|	9.64e-05	Plasmodium fragile	-	-	-	-	-
Unigene235	Wujin	48.5765	59.4276	Yes	gi|598026186|ref|XM_007342404.1|	0	Auricularia subglabra TFB-10046 SS5	-	-	-	-	-	-	GO:0006886,GO:0016021,GO:0005783	intracellular protein transport,integral component of membrane,endoplasmic reticulum
Unigene236	Wujin	4.49827	56.8976	Yes	gi|598042386|ref|XM_007350504.1|	1.72e-115	Auricularia subglabra TFB-10046 SS5	-	-	-	-	-	-	GO:0016787,GO:0009972,GO:0008270,GO:0003824,GO:0004126	hydrolase activity,cytidine deamination,zinc ion binding,catalytic activity,cytidine deaminase activity
Unigene237	Wujin	4.82552	61.501	Yes	gi|598012062|ref|XM_007337235.1|	0	Auricularia subglabra TFB-10046 SS5	-	-	-	-	-	-	GO:0055085	transmembrane transport
Unigene238	Wujin	25.8329	56.0393	Yes	gi|598009776|ref|XM_007336643.1|	0	Auricularia subglabra TFB-10046 SS5	-	-	-	-	-	-	GO:0005524,GO:0016887	ATP binding,ATPase activity
Unigene239	Wujin	0.524166	57.5318	Yes	-	-	-	gi|1021826256|gb|KZP14791.1|	1.72e-15	Fibulorhizoctonia sp. CBS 109695	-	-	-	-	-
Unigene240	Wujin	3.59195	61.3155	Yes	gi|598022551|ref|XM_007340891.1|	0	Auricularia subglabra TFB-10046 SS5	-	-	-	-	-	-	GO:0008270	zinc ion binding
Unigene241	Wujin	40.8236	62.153	Yes	gi|598053288|ref|XM_007355955.1|	0	Auricularia subglabra TFB-10046 SS5	-	-	-	-	-	-	GO:0003677,GO:0000981,GO:0005634,GO:0008270,GO:0006355,GO:0006351	DNA binding,RNA polymerase II transcription factor activity, sequence-specific DNA binding,nucleus,zinc ion binding,regulation of transcription, DNA-templated,transcription, DNA-templated
Unigene242	Wujin	0.581428	64.4501	No	-	-	-	-	-	-	-	-	-	-	-
Unigene243	Wujin	9.78445	57.3027	Yes	gi|598032890|ref|XM_007345756.1|	0	Auricularia subglabra TFB-10046 SS5	-	-	-	-	-	-	-	-
Unigene244	Wujin	6.358	57.0225	Yes	gi|598038982|ref|XM_007348802.1|	0	Auricularia subglabra TFB-10046 SS5	-	-	-	-	-	-	GO:0005524	ATP binding
Unigene245	Wujin	12.015	59.0963	Yes	gi|598028516|ref|XM_007343569.1|	0	Auricularia subglabra TFB-10046 SS5	-	-	-	-	-	-	GO:0004576,GO:0016020,GO:0006486	oligosaccharyl transferase activity,membrane,protein glycosylation
Unigene246	Wujin	198.26	56.8584	Yes	gi|598023947|ref|XM_007341389.1|	0	Auricularia subglabra TFB-10046 SS5	-	-	-	-	-	-	GO:0005622,GO:0006412,GO:0000166,GO:0003735,GO:0005840	intracellular,translation,nucleotide binding,structural constituent of ribosome,ribosome
Unigene247	Wujin	90.9844	62.0114	Yes	gi|598041660|ref|XM_007350141.1|	0	Auricularia subglabra TFB-10046 SS5	-	-	-	-	-	-	-	-
Unigene248	Wujin	25.265	56.1677	Yes	gi|598046514|ref|XM_007352568.1|	2.03e-147	Auricularia subglabra TFB-10046 SS5	-	-	-	-	-	-	-	-
Unigene249	Wujin	8.4888	56.899	Yes	gi|659659325|emb|HG938355.1|	0	Neorhizobium galegae bv. officinalis bv. officinalis str. HAMBI 1141	-	-	-	-	-	-	-	-
Unigene250	Wujin	141.767	66.9154	Yes	gi|598049524|ref|XM_007354073.1|	0	Auricularia subglabra TFB-10046 SS5	-	-	-	-	-	-	GO:0046983	protein dimerization activity
Unigene251	Wujin	9.28999	59.0294	Yes	gi|598017040|ref|XM_007339064.1|	0	Auricularia subglabra TFB-10046 SS5	-	-	-	-	-	-	GO:0016192,GO:0006904	vesicle-mediated transport,vesicle docking involved in exocytosis
Unigene252	Wujin	300.915	61.9639	Yes	gi|598052608|ref|XM_007355615.1|	8.56e-06	Auricularia subglabra TFB-10046 SS5	-	-	-	-	-	-	-	-
Unigene253	Wujin	2.00744	57.0354	Yes	gi|598041550|ref|XM_007350086.1|	0	Auricularia subglabra TFB-10046 SS5	-	-	-	-	-	-	-	-
Unigene254	Wujin	14.0207	54.9027	Yes	gi|598034162|ref|XM_007346392.1|	1.52e-80	Auricularia subglabra TFB-10046 SS5	-	-	-	-	-	-	-	-
Unigene255	Wujin	23.5342	60.0612	Yes	gi|598011484|ref|XM_007337084.1|	0	Auricularia subglabra TFB-10046 SS5	-	-	-	-	-	-	GO:0044237,GO:0050662,GO:0003824	cellular metabolic process,coenzyme binding,catalytic activity
Unigene256	Wujin	2.77287	56.6837	Yes	gi|598014864|ref|XM_007338023.1|	0	Auricularia subglabra TFB-10046 SS5	-	-	-	-	-	-	GO:0005524,GO:0003777,GO:0005871,GO:0008017,GO:0007018	ATP binding,microtubule motor activity,kinesin complex,microtubule binding,microtubule-based movement
Unigene257	Wujin	4.54939	55.7591	Yes	gi|598016260|ref|XM_007338719.1|	0	Auricularia subglabra TFB-10046 SS5	-	-	-	-	-	-	-	-
Unigene258	Wujin	10.1448	55.2714	Yes	-	-	-	gi|598049737|ref|XP_007354241.1|	1.03e-100	Auricularia subglabra TFB-10046 SS5	-	-	-	-	-
Unigene259	Wujin	2.72638	64.7782	Yes	gi|598037198|ref|XM_007347910.1|	1.74e-104	Auricularia subglabra TFB-10046 SS5	-	-	-	-	-	-	GO:0043565,GO:0008270,GO:0003700,GO:0006355	sequence-specific DNA binding,zinc ion binding,transcription factor activity, sequence-specific DNA binding,regulation of transcription, DNA-templated
Unigene260	Wujin	14.4359	56.2328	Yes	gi|598040618|ref|XM_007349620.1|	0	Auricularia subglabra TFB-10046 SS5	-	-	-	-	-	-	GO:0016811,GO:0016884	hydrolase activity, acting on carbon-nitrogen (but not peptide) bonds, in linear amides,carbon-nitrogen ligase activity, with glutamine as amido-N-donor
Unigene261	Wujin	1.67601	55.7135	No	-	-	-	-	-	-	-	-	-	-	-
Unigene262	Wujin	24.1417	60.1413	Yes	gi|598015180|ref|XM_007338181.1|	0	Auricularia subglabra TFB-10046 SS5	-	-	-	-	-	-	GO:0008270,GO:0008060,GO:0032312	zinc ion binding,without function,without function
Unigene263	Wujin	57.5515	60.8147	Yes	gi|598043062|ref|XM_007350842.1|	0	Auricularia subglabra TFB-10046 SS5	-	-	-	-	-	-	GO:0006810,GO:0016021,GO:0016192	transport,integral component of membrane,vesicle-mediated transport
Unigene264	Wujin	9.1428	57.4374	Yes	gi|636622298|ref|XM_008044093.1|	0	Trametes versicolor FP-101664 SS1	-	-	-	-	-	-	GO:0019028	viral capsid
Unigene265	Wujin	10.5209	61.1285	Yes	gi|598016848|ref|XM_007338988.1|	0	Auricularia subglabra TFB-10046 SS5	-	-	-	-	-	-	GO:0016020,GO:0006810,GO:0005230	membrane,transport,extracellular ligand-gated ion channel activity
Unigene266	Wujin	17.1018	64.1439	Yes	gi|598052164|ref|XM_007355393.1|	0	Auricularia subglabra TFB-10046 SS5	-	-	-	-	-	-	-	-
Unigene267	Wujin	0.926434	58.073	Yes	gi|598028046|ref|XM_007343334.1|	0	Auricularia subglabra TFB-10046 SS5	-	-	-	-	-	-	GO:0005515	protein binding
Unigene268	Wujin	13.6492	62.8051	Yes	gi|598046602|ref|XM_007352612.1|	0	Auricularia subglabra TFB-10046 SS5	-	-	-	-	-	-	-	-
Unigene269	Wujin	6.59214	59.7664	Yes	gi|598021628|ref|XM_007340558.1|	0	Auricularia subglabra TFB-10046 SS5	-	-	-	-	-	-	-	-
Unigene270	Wujin	0.720583	56.1798	Yes	gi|598041150|ref|XM_007349886.1|	0	Auricularia subglabra TFB-10046 SS5	-	-	-	-	-	-	GO:0005515	protein binding
Unigene271	Wujin	4.02536	59.0065	Yes	gi|598032640|ref|XM_007345631.1|	2.79e-114	Auricularia subglabra TFB-10046 SS5	-	-	-	-	-	-	GO:0003676,GO:0004386,GO:0005524	nucleic acid binding,helicase activity,ATP binding
Unigene272	Wujin	2.89914	53.6686	Yes	gi|598047292|ref|XM_007352957.1|	8.06e-17	Auricularia subglabra TFB-10046 SS5	-	-	-	-	-	-	GO:0005515	protein binding
Unigene273	Wujin	8.9697	56.7039	Yes	gi|598017301|ref|XM_007339163.1|	0	Auricularia subglabra TFB-10046 SS5	-	-	-	-	-	-	GO:0006810,GO:0016021	transport,integral component of membrane
Unigene274	Wujin	57.5501	62.9946	Yes	gi|598012026|ref|XM_007337225.1|	0	Auricularia subglabra TFB-10046 SS5	-	-	-	-	-	-	-	-
Unigene275	Wujin	3.38422	30.2752	Yes	gi|15100097|gb|AF404306.1|	1.31e-27	Rhizophydium sp. 136	-	-	-	-	-	-	GO:0003677,GO:0006314,GO:0004519	DNA binding,intron homing,endonuclease activity
Unigene276	Wujin	5.28432	55.8853	Yes	gi|598052870|ref|XM_007355746.1|	3.67e-153	Auricularia subglabra TFB-10046 SS5	-	-	-	-	-	-	-	-
Unigene277	Wujin	5.07926	58.7617	Yes	gi|598028940|ref|XM_007343781.1|	0	Auricularia subglabra TFB-10046 SS5	-	-	-	-	-	-	-	-
Unigene278	Wujin	2.09133	56.8555	Yes	-	-	-	gi|598051365|ref|XP_007355055.1|	1.57e-78	Auricularia subglabra TFB-10046 SS5	-	-	-	GO:0005515	protein binding
Unigene279	Wujin	69.7184	56.0637	Yes	gi|598010188|ref|XM_007336748.1|	0	Auricularia subglabra TFB-10046 SS5	-	-	-	-	-	-	GO:0003824,GO:0004553,GO:0030246,GO:0005975	catalytic activity,hydrolase activity, hydrolyzing O-glycosyl compounds,carbohydrate binding,carbohydrate metabolic process
Unigene280	Wujin	0	57.0093	Yes	gi|598042100|ref|XM_007350361.1|	9.49e-09	Auricularia subglabra TFB-10046 SS5	-	-	-	-	-	-	-	-
Unigene281	Wujin	29.5871	63.0496	Yes	gi|598027342|ref|XM_007342982.1|	0	Auricularia subglabra TFB-10046 SS5	-	-	-	-	-	-	GO:0005975,GO:0004553	carbohydrate metabolic process,hydrolase activity, hydrolyzing O-glycosyl compounds
Unigene282	Wujin	2.20851	54.2494	Yes	gi|598018382|ref|XM_007339544.1|	1.47e-110	Auricularia subglabra TFB-10046 SS5	-	-	-	-	-	-	GO:0005622,GO:0005840,GO:0003735,GO:0006412	intracellular,ribosome,structural constituent of ribosome,translation
Unigene283	Wujin	11.0696	57.1508	Yes	gi|598044004|ref|XM_007351313.1|	0	Auricularia subglabra TFB-10046 SS5	-	-	-	-	-	-	-	-
Unigene284	Wujin	9.17797	59.2743	Yes	gi|598023420|ref|XM_007341195.1|	0	Auricularia subglabra TFB-10046 SS5	-	-	-	-	-	-	-	-
Unigene285	Wujin	32.0685	57.7278	Yes	gi|598025610|ref|XM_007342116.1|	3.47e-06	Auricularia subglabra TFB-10046 SS5	-	-	-	-	-	-	-	-
Unigene286	Wujin	18.5408	65.5289	Yes	gi|598033486|ref|XM_007346054.1|	0	Auricularia subglabra TFB-10046 SS5	-	-	-	-	-	-	-	-
Unigene287	Wujin	13.0793	55.6018	Yes	gi|598029036|ref|XM_007343829.1|	6.2e-130	Auricularia subglabra TFB-10046 SS5	-	-	-	-	-	-	GO:0008425,GO:0006744	2-polyprenyl-6-methoxy-1,4-benzoquinone methyltransferase activity,ubiquinone biosynthetic process
Unigene288	Wujin	1.43808	72.3183	Yes	gi|598023691|ref|XM_007341295.1|	0	Auricularia subglabra TFB-10046 SS5	-	-	-	-	-	-	-	-
Unigene289	Wujin	1.033	49.8322	Yes	gi|598041864|ref|XM_007350243.1|	3.83e-55	Auricularia subglabra TFB-10046 SS5	-	-	-	-	-	-	-	-
Unigene290	Wujin	4.72283	68.0261	Yes	gi|598040230|ref|XM_007349426.1|	0	Auricularia subglabra TFB-10046 SS5	-	-	-	-	-	-	GO:0005515,GO:0046856	protein binding,phosphatidylinositol dephosphorylation
Unigene291	Wujin	9.33228	59.53	Yes	gi|598010554|ref|XM_007336844.1|	0	Auricularia subglabra TFB-10046 SS5	-	-	-	-	-	-	GO:0000502,GO:0030234,GO:0042176,GO:0005488	proteasome complex,enzyme regulator activity,regulation of protein catabolic process,binding
Unigene292	Wujin	26.0838	59.9731	Yes	gi|598025538|ref|XM_007342080.1|	0	Auricularia subglabra TFB-10046 SS5	-	-	-	-	-	-	GO:0006508,GO:0004197	proteolysis,cysteine-type endopeptidase activity
Unigene293	Wujin	1.34132	60.6536	Yes	gi|598040988|ref|XM_007349805.1|	1.25e-15	Auricularia subglabra TFB-10046 SS5	-	-	-	-	-	-	-	-
Unigene294	Wujin	7.77404	53.4196	Yes	-	-	-	gi|598018031|ref|XP_007339487.1|	4.51e-25	Auricularia subglabra TFB-10046 SS5	-	-	-	-	-
Unigene295	Wujin	260.815	61.9777	Yes	gi|598039034|ref|XM_007348828.1|	0	Auricularia subglabra TFB-10046 SS5	-	-	-	-	-	-	-	-
Unigene296	Wujin	12.1468	57.2117	Yes	gi|598012478|ref|XM_007337343.1|	0	Auricularia subglabra TFB-10046 SS5	-	-	-	-	-	-	GO:0016021	integral component of membrane
Unigene297	Wujin	3.00909	54.4914	Yes	gi|598042390|ref|XM_007350506.1|	1.67e-52	Auricularia subglabra TFB-10046 SS5	-	-	-	-	-	-	GO:0005515	protein binding
Unigene298	Wujin	50.6672	58.6811	Yes	gi|598042044|ref|XM_007350333.1|	0	Auricularia subglabra TFB-10046 SS5	-	-	-	-	-	-	GO:0005975,GO:0004553	carbohydrate metabolic process,hydrolase activity, hydrolyzing O-glycosyl compounds
Unigene299	Wujin	26.5735	55.7197	Yes	gi|598029048|ref|XM_007343835.1|	0	Auricularia subglabra TFB-10046 SS5	-	-	-	-	-	-	GO:0004371,GO:0006071,GO:0005524	glycerone kinase activity,glycerol metabolic process,ATP binding
Unigene300	Wujin	290.418	59.5604	Yes	gi|598050288|ref|XM_007354455.1|	2.68e-30	Auricularia subglabra TFB-10046 SS5	-	-	-	-	-	-	GO:0008237	metallopeptidase activity
Unigene301	Wujin	18.0484	61.8668	Yes	gi|598060660|ref|XM_007359641.1|	5.01e-16	Auricularia subglabra TFB-10046 SS5	-	-	-	-	-	-	-	-
Unigene302	Wujin	0	56.2033	Yes	gi|189127529|gb|AY106425.2|	0	Zea mays	-	-	-	-	-	-	GO:0006952	defense response
Unigene303	Wujin	7.15079	56.8627	Yes	gi|598041618|ref|XM_007350120.1|	1.36e-71	Auricularia subglabra TFB-10046 SS5	-	-	-	-	-	-	GO:0055114,GO:0016714	oxidation-reduction process,oxidoreductase activity, acting on paired donors, with incorporation or reduction of molecular oxygen, reduced pteridine as one donor, and incorporation of one atom of oxygen
Unigene304	Wujin	2.84016	58.9672	Yes	gi|598008330|ref|XM_007336261.1|	0	Auricularia subglabra TFB-10046 SS5	-	-	-	-	-	-	GO:0016787	hydrolase activity
Unigene305	Wujin	64.1713	56.2308	Yes	gi|598034322|ref|XM_007346472.1|	1.2e-08	Auricularia subglabra TFB-10046 SS5	-	-	-	-	-	-	-	-
Unigene306	Wujin	1.07826	57.0883	Yes	gi|598037696|ref|XM_007348159.1|	0	Auricularia subglabra TFB-10046 SS5	-	-	-	-	-	-	GO:0005515	protein binding
Unigene307	Wujin	46.6474	56.0311	Yes	gi|598029354|ref|XM_007343988.1|	0	Auricularia subglabra TFB-10046 SS5	-	-	-	-	-	-	-	-
Unigene308	Wujin	1.19833	65.7324	Yes	gi|598043368|ref|XM_007350995.1|	0	Auricularia subglabra TFB-10046 SS5	-	-	-	-	-	-	GO:0006260,GO:0003677,GO:0003887	DNA replication,DNA binding,DNA-directed DNA polymerase activity
Unigene309	Wujin	10.092	60.3042	Yes	gi|598029536|ref|XM_007344079.1|	0	Auricularia subglabra TFB-10046 SS5	-	-	-	-	-	-	GO:0030246,GO:0016853,GO:0005975,GO:0003824	carbohydrate binding,isomerase activity,carbohydrate metabolic process,catalytic activity
Unigene310	Wujin	2.00164	59.5518	No	-	-	-	-	-	-	-	-	-	-	-
Unigene311	Wujin	3.07434	55.5383	Yes	gi|598033694|ref|XM_007346158.1|	0	Auricularia subglabra TFB-10046 SS5	-	-	-	-	-	-	-	-
Unigene312	Wujin	48.5718	60.2284	Yes	gi|598010120|ref|XM_007336731.1|	0	Auricularia subglabra TFB-10046 SS5	-	-	-	-	-	-	-	-
Unigene313	Wujin	8.1157	55.9606	Yes	gi|170106045|ref|XM_001884200.1|	4.71e-16	Laccaria bicolor S238N-H82	-	-	-	-	-	-	GO:0004523,GO:0003676	RNA-DNA hybrid ribonuclease activity,nucleic acid binding
Unigene314	Wujin	2.26131	60.0128	Yes	gi|598051168|ref|XM_007354895.1|	0	Auricularia subglabra TFB-10046 SS5	-	-	-	-	-	-	GO:0004221,GO:0006511	without function,ubiquitin-dependent protein catabolic process
Unigene315	Wujin	47.8488	59.7506	Yes	gi|598044974|ref|XM_007351798.1|	0	Auricularia subglabra TFB-10046 SS5	-	-	-	-	-	-	GO:0005975,GO:0004553	carbohydrate metabolic process,hydrolase activity, hydrolyzing O-glycosyl compounds
Unigene316	Wujin	1.76442	53.3134	Yes	-	-	-	gi|1024089000|gb|KZV80730.1|	2.78e-62	Exidia glandulosa HHB12029	-	-	-	-	-
Unigene317	Wujin	2.99183	57.7367	Yes	-	-	-	gi|598026671|ref|XP_007342708.1|	8.67e-83	Auricularia subglabra TFB-10046 SS5	-	-	-	GO:0005515	protein binding
Unigene318	Wujin	18.5573	57.0035	Yes	gi|598042878|ref|XM_007350750.1|	6.95e-163	Auricularia subglabra TFB-10046 SS5	-	-	-	-	-	-	GO:0006626,GO:0005741	protein targeting to mitochondrion,mitochondrial outer membrane
Unigene319	Wujin	5.79564	60.637	Yes	gi|598030750|ref|XM_007344686.1|	1.6e-120	Auricularia subglabra TFB-10046 SS5	-	-	-	-	-	-	-	-
Unigene320	Wujin	15.8273	56.0579	No	-	-	-	-	-	-	-	-	-	-	-
Unigene321	Wujin	2.00426	61.2931	Yes	gi|598025672|ref|XM_007342147.1|	1.14e-92	Auricularia subglabra TFB-10046 SS5	-	-	-	-	-	-	GO:0003714,GO:0005515,GO:0006351	transcription corepressor activity,protein binding,transcription, DNA-templated
Unigene322	Wujin	21.6338	60.781	Yes	gi|598046942|ref|XM_007352782.1|	0	Auricularia subglabra TFB-10046 SS5	-	-	-	-	-	-	GO:0016788,GO:0009058,GO:0016491,GO:0003824,GO:0055114,GO:0008152,GO:0016706,GO:0031177	hydrolase activity, acting on ester bonds,biosynthetic process,oxidoreductase activity,catalytic activity,oxidation-reduction process,metabolic process,oxidoreductase activity, acting on paired donors, with incorporation or reduction of molecular oxygen, 2-oxoglutarate as one donor, and incorporation of one atom each of oxygen into both donors,phosphopantetheine binding
Unigene323	Wujin	17.6768	60.099	Yes	gi|598015936|ref|XM_007338559.1|	0	Auricularia subglabra TFB-10046 SS5	-	-	-	-	-	-	GO:0008171	O-methyltransferase activity
Unigene324	Wujin	1.4831	61.603	Yes	gi|598031196|ref|XM_007344909.1|	0	Auricularia subglabra TFB-10046 SS5	-	-	-	-	-	-	-	-
Unigene325	Wujin	1.20154	65.302	Yes	gi|598025992|ref|XM_007342307.1|	0	Auricularia subglabra TFB-10046 SS5	-	-	-	-	-	-	GO:0006482,GO:0052689	protein demethylation,carboxylic ester hydrolase activity
Unigene326	Wujin	0.827688	60.2751	Yes	gi|598033100|ref|XM_007345861.1|	7.69e-30	Auricularia subglabra TFB-10046 SS5	-	-	-	-	-	-	-	-
Unigene327	Wujin	1.22917	61.0711	Yes	gi|598012092|ref|XM_007337246.1|	2.72e-34	Auricularia subglabra TFB-10046 SS5	-	-	-	-	-	-	GO:0006396	RNA processing
Unigene328	Wujin	1.55834	57.9439	No	-	-	-	-	-	-	-	-	-	-	-
Unigene329	Wujin	4.75124	58.1825	Yes	gi|598050892|ref|XM_007354757.1|	0	Auricularia subglabra TFB-10046 SS5	-	-	-	-	-	-	GO:0033897,GO:0003723	ribonuclease T2 activity,RNA binding
Unigene330	Wujin	1.81588	54.4226	Yes	gi|598026866|ref|XM_007342744.1|	0	Auricularia subglabra TFB-10046 SS5	-	-	-	-	-	-	GO:0005975,GO:0003824,GO:0043169	carbohydrate metabolic process,catalytic activity,cation binding
Unigene331	Wujin	0.741724	67.3736	No	-	-	-	-	-	-	-	-	-	-	-
Unigene332	Wujin	14.505	59.6807	Yes	gi|598027402|ref|XM_007343012.1|	0	Auricularia subglabra TFB-10046 SS5	-	-	-	-	-	-	GO:0008972,GO:0009228	phosphomethylpyrimidine kinase activity,thiamine biosynthetic process
Unigene333	Wujin	8.3685	65.5388	Yes	gi|598018193|ref|XM_007339479.1|	0	Auricularia subglabra TFB-10046 SS5	-	-	-	-	-	-	-	-
Unigene334	Wujin	1.47669	57.0025	Yes	gi|598023266|ref|XM_007341138.1|	1.99e-162	Auricularia subglabra TFB-10046 SS5	-	-	-	-	-	-	-	-
Unigene335	Wujin	3.57209	69.0236	Yes	gi|598025018|ref|XM_007341820.1|	0	Auricularia subglabra TFB-10046 SS5	-	-	-	-	-	-	-	-
Unigene336	Wujin	7.41097	58.0421	Yes	gi|598033264|ref|XM_007345943.1|	0	Auricularia subglabra TFB-10046 SS5	-	-	-	-	-	-	GO:0046872	metal ion binding
Unigene337	Wujin	26.4644	63.6426	Yes	gi|598037792|ref|XM_007348207.1|	0	Auricularia subglabra TFB-10046 SS5	-	-	-	-	-	-	GO:0016881	acid-amino acid ligase activity
Unigene338	Wujin	348.283	29.8171	Yes	gi|346712191|dbj|AK379736.1|	4e-19	Bombyx mori	-	-	-	-	-	-	-	-
Unigene339	Wujin	6.92367	56.7739	Yes	gi|598014686|ref|XM_007337934.1|	0	Auricularia subglabra TFB-10046 SS5	-	-	-	-	-	-	GO:0006396,GO:0003723,GO:0016075,GO:0004525	RNA processing,RNA binding,rRNA catabolic process,ribonuclease III activity
Unigene340	Wujin	8.54765	60.5297	Yes	gi|598041600|ref|XM_007350111.1|	0	Auricularia subglabra TFB-10046 SS5	-	-	-	-	-	-	GO:0016868,GO:0000287,GO:0005975	intramolecular transferase activity, phosphotransferases,magnesium ion binding,carbohydrate metabolic process
Unigene341	Wujin	3.41882	53.6974	Yes	gi|598014572|ref|XM_007337886.1|	1.44e-119	Auricularia subglabra TFB-10046 SS5	-	-	-	-	-	-	GO:0000166,GO:0003676	nucleotide binding,nucleic acid binding
Unigene342	Wujin	4.26887	63.6364	Yes	gi|598008170|ref|XM_007336214.1|	0	Auricularia subglabra TFB-10046 SS5	-	-	-	-	-	-	GO:0005089,GO:0035023	Rho guanyl-nucleotide exchange factor activity,regulation of Rho protein signal transduction
Unigene343	Wujin	12.5165	59.8299	No	-	-	-	-	-	-	-	-	-	-	-
Unigene344	Wujin	2.98625	55.4568	Yes	-	-	-	gi|749855990|gb|KIJ27250.1|	1.81e-55	Sphaerobolus stellatus SS14	-	-	-	-	-
Unigene345	Wujin	1.51534	59.0849	Yes	gi|598044580|ref|XM_007351601.1|	0	Auricularia subglabra TFB-10046 SS5	-	-	-	-	-	-	GO:0032259,GO:0008168	methylation,methyltransferase activity
Unigene346	Wujin	1.10594	63.4789	Yes	gi|598020004|ref|XM_007340008.1|	0	Auricularia subglabra TFB-10046 SS5	-	-	-	-	-	-	GO:0008168,GO:0008152	methyltransferase activity,metabolic process
Unigene347	Wujin	5.89255	58.5484	Yes	gi|598021225|ref|XM_007340405.1|	2.67e-90	Auricularia subglabra TFB-10046 SS5	-	-	-	-	-	-	GO:0006281,GO:0003908,GO:0003824	DNA repair,methylated-DNA-[protein]-cysteine S-methyltransferase activity,catalytic activity
Unigene348	Wujin	7.12513	58.7351	Yes	gi|598026820|ref|XM_007342721.1|	0	Auricularia subglabra TFB-10046 SS5	-	-	-	-	-	-	GO:0005737,GO:0008290,GO:0003779,GO:0030036,GO:0071203	cytoplasm,F-actin capping protein complex,actin binding,actin cytoskeleton organization,WASH complex
Unigene349	Wujin	11.2368	58.0054	Yes	gi|618818627|ref|XM_007311827.1|	5.92e-18	Stereum hirsutum FP-91666 SS1	-	-	-	-	-	-	GO:0004176,GO:0006508,GO:0004252	ATP-dependent peptidase activity,proteolysis,serine-type endopeptidase activity
Unigene350	Wujin	0.856221	63.9251	Yes	gi|598037792|ref|XM_007348207.1|	0	Auricularia subglabra TFB-10046 SS5	-	-	-	-	-	-	-	-
Unigene351	Wujin	8.79967	59.0372	Yes	gi|598041312|ref|XM_007349967.1|	0	Auricularia subglabra TFB-10046 SS5	-	-	-	-	-	-	GO:0005515	protein binding
Unigene352	Wujin	20.0783	56.338	Yes	-	-	-	gi|1024087487|gb|KZV79389.1|	1.03e-48	Exidia glandulosa HHB12029	-	-	-	-	-
Unigene353	Wujin	13.9698	58.6722	Yes	gi|598017147|ref|XM_007339104.1|	0	Auricularia subglabra TFB-10046 SS5	-	-	-	-	-	-	GO:0016787	hydrolase activity
Unigene354	Wujin	0	58.1487	Yes	gi|598027508|ref|XM_007343065.1|	0	Auricularia subglabra TFB-10046 SS5	-	-	-	-	-	-	GO:0005515	protein binding
Unigene355	Wujin	1.46859	54.8665	Yes	gi|598031454|ref|XM_007345038.1|	4.54e-45	Auricularia subglabra TFB-10046 SS5	-	-	-	-	-	-	-	-
Unigene356	Wujin	3.62307	58.8026	Yes	gi|598016306|ref|XM_007338742.1|	0	Auricularia subglabra TFB-10046 SS5	-	-	-	-	-	-	GO:0008033,GO:0005737,GO:0016740,GO:0016783	tRNA processing,cytoplasm,transferase activity,sulfurtransferase activity
Unigene357	Wujin	2.63172	57.2965	Yes	gi|598048758|ref|XM_007353690.1|	0	Auricularia subglabra TFB-10046 SS5	-	-	-	-	-	-	-	-
Unigene358	Wujin	0.227992	56.1807	Yes	gi|598048812|ref|XM_007353717.1|	1.94e-66	Auricularia subglabra TFB-10046 SS5	-	-	-	-	-	-	-	-
Unigene359	Wujin	9.01313	60.9241	Yes	gi|598025458|ref|XM_007342040.1|	0	Auricularia subglabra TFB-10046 SS5	-	-	-	-	-	-	-	-
Unigene360	Wujin	4.77504	58.1967	Yes	gi|598029876|ref|XM_007344249.1|	7.76e-63	Auricularia subglabra TFB-10046 SS5	-	-	-	-	-	-	-	-
Unigene361	Wujin	2.72004	59.6977	Yes	gi|598035166|ref|XM_007346894.1|	0	Auricularia subglabra TFB-10046 SS5	-	-	-	-	-	-	GO:0003677,GO:0003887,GO:0016779,GO:0003824	DNA binding,DNA-directed DNA polymerase activity,nucleotidyltransferase activity,catalytic activity
Unigene362	Wujin	5.8941	63.2778	Yes	gi|598041206|ref|XM_007349914.1|	0	Auricularia subglabra TFB-10046 SS5	-	-	-	-	-	-	GO:0016042,GO:0003847	lipid catabolic process,1-alkyl-2-acetylglycerophosphocholine esterase activity
Unigene363	Wujin	3.6598	56.8182	No	-	-	-	-	-	-	-	-	-	-	-
Unigene364	Wujin	0.549621	57.5931	Yes	gi|598020260|ref|XM_007340076.1|	2.44e-67	Auricularia subglabra TFB-10046 SS5	-	-	-	-	-	-	-	-
Unigene365	Wujin	11.0651	60.4217	Yes	gi|598018633|ref|XM_007339627.1|	0	Auricularia subglabra TFB-10046 SS5	-	-	-	-	-	-	GO:0000287,GO:0005525,GO:0003924	magnesium ion binding,GTP binding,GTPase activity
Unigene366	Wujin	4.71787	59.6977	Yes	gi|598017469|ref|XM_007339228.1|	0	Auricularia subglabra TFB-10046 SS5	-	-	-	-	-	-	GO:0003676,GO:0003723,GO:0000166,GO:0006396	nucleic acid binding,RNA binding,nucleotide binding,RNA processing
Unigene367	Wujin	1.37894	60.0256	Yes	gi|598020004|ref|XM_007340008.1|	4.83e-61	Auricularia subglabra TFB-10046 SS5	-	-	-	-	-	-	-	-
Unigene368	Wujin	5.76062	58.2456	Yes	gi|598052480|ref|XM_007355551.1|	2.8e-69	Auricularia subglabra TFB-10046 SS5	-	-	-	-	-	-	GO:0015078,GO:0015991,GO:0033179	hydrogen ion transmembrane transporter activity,ATP hydrolysis coupled proton transport,proton-transporting V-type ATPase, V0 domain
Unigene369	Wujin	2.54732	58.5231	Yes	gi|598032470|ref|XM_007345546.1|	3.11e-45	Auricularia subglabra TFB-10046 SS5	-	-	-	-	-	-	-	-
Unigene370	Wujin	55.9828	60.7972	Yes	gi|598048668|ref|XM_007353645.1|	0	Auricularia subglabra TFB-10046 SS5	-	-	-	-	-	-	-	-
Unigene371	Wujin	0.873578	59.9054	Yes	gi|598022386|ref|XM_007340834.1|	0	Auricularia subglabra TFB-10046 SS5	-	-	-	-	-	-	GO:0007165,GO:0005622	signal transduction,intracellular
Unigene372	Wujin	2.67041	58.9754	Yes	gi|598044498|ref|XM_007351560.1|	0	Auricularia subglabra TFB-10046 SS5	-	-	-	-	-	-	GO:0008299,GO:0003824	isoprenoid biosynthetic process,catalytic activity
Unigene373	Wujin	1535.42	56.6308	Yes	gi|1031970224|gb|CP015658.1|	3.67e-171	Trypanosoma cruzi cruzi	-	-	-	-	-	-	GO:0005515,GO:0006412,GO:0005840,GO:0003735	protein binding,translation,ribosome,structural constituent of ribosome
Unigene374	Wujin	2.96958	60.5099	Yes	gi|598018438|ref|XM_007339562.1|	0	Auricularia subglabra TFB-10046 SS5	-	-	-	-	-	-	GO:0005524,GO:0016772,GO:0006468,GO:0004672,GO:0004674	ATP binding,transferase activity, transferring phosphorus-containing groups,protein phosphorylation,protein kinase activity,protein serine/threonine kinase activity
Unigene375	Wujin	12.8797	59.1438	Yes	gi|598040086|ref|XM_007349354.1|	0	Auricularia subglabra TFB-10046 SS5	-	-	-	-	-	-	-	-
Unigene376	Wujin	63.206	59.6035	Yes	gi|598015994|ref|XM_007338588.1|	0	Auricularia subglabra TFB-10046 SS5	-	-	-	-	-	-	GO:0016772,GO:0005524,GO:0006468,GO:0004672,GO:0004674	transferase activity, transferring phosphorus-containing groups,ATP binding,protein phosphorylation,protein kinase activity,protein serine/threonine kinase activity
Unigene377	Wujin	3.25601	59.8177	Yes	gi|598024159|ref|XM_007341467.1|	0	Auricularia subglabra TFB-10046 SS5	-	-	-	-	-	-	GO:0000166,GO:0016020	nucleotide binding,membrane
Unigene378	Wujin	1.41122	55.8008	Yes	-	-	-	gi|598026203|ref|XP_007342474.1|	2.4e-86	Auricularia subglabra TFB-10046 SS5	-	-	-	GO:0005515	protein binding
Unigene379	Wujin	2.67343	56.4709	Yes	gi|302680922|ref|XM_003030097.1|	6.1e-126	Schizophyllum commune H4-8	-	-	-	-	-	-	GO:0030870,GO:0006281,GO:0005524	Mre11 complex,DNA repair,ATP binding
Unigene380	Wujin	11.7321	61.2388	Yes	gi|598012752|ref|XM_007337416.1|	0	Auricularia subglabra TFB-10046 SS5	-	-	-	-	-	-	GO:0008152,GO:0016491	metabolic process,oxidoreductase activity
Unigene381	Wujin	2.59411	61.0551	Yes	gi|598037604|ref|XM_007348113.1|	0	Auricularia subglabra TFB-10046 SS5	-	-	-	-	-	-	GO:0003824,GO:0044237,GO:0050662	catalytic activity,cellular metabolic process,coenzyme binding
Unigene382	Wujin	37.1429	58.1389	Yes	gi|598019990|ref|XM_007340004.1|	0	Auricularia subglabra TFB-10046 SS5	-	-	-	-	-	-	GO:0019752,GO:0003824,GO:0008152,GO:0004451	carboxylic acid metabolic process,catalytic activity,metabolic process,isocitrate lyase activity
Unigene383	Wujin	600.788	57.4313	Yes	gi|598018579|ref|XM_007339609.1|	0	Auricularia subglabra TFB-10046 SS5	-	-	-	-	-	-	-	-
Unigene384	Wujin	5.33835	61.7647	Yes	gi|598028938|ref|XM_007343780.1|	4.09e-159	Auricularia subglabra TFB-10046 SS5	-	-	-	-	-	-	-	-
Unigene385	Wujin	29.6159	58.7344	Yes	gi|598009534|ref|XM_007336581.1|	0	Auricularia subglabra TFB-10046 SS5	-	-	-	-	-	-	GO:0005779,GO:0007031,GO:0016558,GO:0005515,GO:0008270	integral component of peroxisomal membrane,peroxisome organization,protein import into peroxisome matrix,protein binding,zinc ion binding
Unigene386	Wujin	2.68906	59.2762	Yes	gi|598029196|ref|XM_007343909.1|	1.41e-175	Auricularia subglabra TFB-10046 SS5	-	-	-	-	-	-	GO:0005515	protein binding
Unigene387	Wujin	139.09	57.7465	Yes	gi|598032838|ref|XM_007345730.1|	0	Auricularia subglabra TFB-10046 SS5	-	-	-	-	-	-	GO:0006810,GO:0006865,GO:0016020,GO:0015171,GO:0003333,GO:0016021,GO:0055085	transport,amino acid transport,membrane,amino acid transmembrane transporter activity,amino acid transmembrane transport,integral component of membrane,transmembrane transport
Unigene388	Wujin	53.5967	56.4829	Yes	gi|598009272|ref|XM_007336515.1|	0	Auricularia subglabra TFB-10046 SS5	-	-	-	-	-	-	GO:0055114,GO:0020037,GO:0016705,GO:0004497,GO:0005506	oxidation-reduction process,heme binding,oxidoreductase activity, acting on paired donors, with incorporation or reduction of molecular oxygen,monooxygenase activity,iron ion binding
Unigene389	Wujin	1765.67	53.3563	Yes	gi|598048308|ref|XM_007353465.1|	9.36e-44	Auricularia subglabra TFB-10046 SS5	-	-	-	-	-	-	-	-
Unigene390	Wujin	1.20205	65.9744	Yes	gi|598047988|ref|XM_007353305.1|	0	Auricularia subglabra TFB-10046 SS5	-	-	-	-	-	-	-	-
Unigene391	Wujin	6.86799	55.2988	Yes	-	-	-	gi|1024092249|gb|KZV83778.1|	1.36e-12	Exidia glandulosa HHB12029	-	-	-	-	-
Unigene392	Wujin	5.21264	60.88	Yes	gi|598037152|ref|XM_007347887.1|	0	Auricularia subglabra TFB-10046 SS5	-	-	-	-	-	-	GO:0030117,GO:0006886,GO:0015031,GO:0008565,GO:0005488,GO:0016192	membrane coat,intracellular protein transport,protein transport,protein transporter activity,binding,vesicle-mediated transport
Unigene393	Wujin	3.05492	54.2571	Yes	-	-	-	gi|1024094040|gb|KZV85500.1|	1.86e-29	Exidia glandulosa HHB12029	-	-	-	-	-
Unigene394	Wujin	3.2274	60.2596	Yes	gi|598030138|ref|XM_007344380.1|	4.11e-80	Auricularia subglabra TFB-10046 SS5	-	-	-	-	-	-	-	-
Unigene395	Wujin	84.6488	60.2991	Yes	gi|598025770|ref|XM_007342196.1|	0	Auricularia subglabra TFB-10046 SS5	-	-	-	-	-	-	GO:0005783	endoplasmic reticulum
Unigene396	Wujin	48.503	56.3314	Yes	gi|598028018|ref|XM_007343320.1|	8.16e-148	Auricularia subglabra TFB-10046 SS5	-	-	-	-	-	-	-	-
Unigene397	Wujin	5.33393	56.6193	Yes	gi|598053518|ref|XM_007356070.1|	1.41e-58	Auricularia subglabra TFB-10046 SS5	-	-	-	-	-	-	-	-
Unigene398	Wujin	76.9385	66.1479	Yes	gi|598054084|ref|XM_007356353.1|	3.07e-116	Auricularia subglabra TFB-10046 SS5	-	-	-	-	-	-	-	-
Unigene399	Wujin	4.76319	55.0041	Yes	gi|598033432|ref|XM_007346027.1|	0	Auricularia subglabra TFB-10046 SS5	-	-	-	-	-	-	GO:0050662,GO:0044237,GO:0003824	coenzyme binding,cellular metabolic process,catalytic activity
Unigene400	Wujin	16.3076	58.4091	Yes	gi|598053092|ref|XM_007355857.1|	0	Auricularia subglabra TFB-10046 SS5	-	-	-	-	-	-	GO:0003824,GO:0006013,GO:0004559,GO:0004553,GO:0005975,GO:0030246,GO:0008270,GO:0015923	catalytic activity,mannose metabolic process,alpha-mannosidase activity,hydrolase activity, hydrolyzing O-glycosyl compounds,carbohydrate metabolic process,carbohydrate binding,zinc ion binding,mannosidase activity
Unigene401	Wujin	2.13626	61.9755	Yes	gi|598035684|ref|XM_007347153.1|	1.9e-43	Auricularia subglabra TFB-10046 SS5	-	-	-	-	-	-	-	-
Unigene402	Wujin	2.25141	60.6274	Yes	gi|598014654|ref|XM_007337918.1|	0	Auricularia subglabra TFB-10046 SS5	-	-	-	-	-	-	GO:0003676,GO:0008270	nucleic acid binding,zinc ion binding
Unigene403	Wujin	4.49813	61.7708	Yes	gi|598015326|ref|XM_007338254.1|	0	Auricularia subglabra TFB-10046 SS5	-	-	-	-	-	-	GO:0008152,GO:0003824	metabolic process,catalytic activity
Unigene404	Wujin	22.6829	58.1795	Yes	gi|598028162|ref|XM_007343392.1|	0	Auricularia subglabra TFB-10046 SS5	-	-	-	-	-	-	GO:0055114,GO:0016491	oxidation-reduction process,oxidoreductase activity
Unigene405	Wujin	74.3957	61.6245	Yes	gi|598015296|ref|XM_007338239.1|	0	Auricularia subglabra TFB-10046 SS5	-	-	-	-	-	-	GO:0004623,GO:0016042,GO:0006644	phospholipase A2 activity,lipid catabolic process,phospholipid metabolic process
Unigene406	Wujin	7.51897	57.3281	Yes	gi|598044604|ref|XM_007351613.1|	3.85e-107	Auricularia subglabra TFB-10046 SS5	-	-	-	-	-	-	-	-
Unigene407	Wujin	0.418181	56.6221	Yes	gi|598026854|ref|XM_007342738.1|	0	Auricularia subglabra TFB-10046 SS5	-	-	-	-	-	-	GO:0020037,GO:0016705,GO:0055114,GO:0005506	heme binding,oxidoreductase activity, acting on paired donors, with incorporation or reduction of molecular oxygen,oxidation-reduction process,iron ion binding
Unigene408	Wujin	6.60922	70.9607	Yes	gi|598049504|ref|XM_007354063.1|	9.11e-131	Auricularia subglabra TFB-10046 SS5	-	-	-	-	-	-	GO:0005515	protein binding
Unigene409	Wujin	28.9781	64.7306	Yes	gi|598008500|ref|XM_007336306.1|	5.28e-152	Auricularia subglabra TFB-10046 SS5	-	-	-	-	-	-	-	-
Unigene410	Wujin	1.35819	52.7778	No	-	-	-	-	-	-	-	-	-	-	-
Unigene411	Wujin	1.1411	56.7151	Yes	gi|598024086|ref|XM_007341440.1|	4.02e-14	Auricularia subglabra TFB-10046 SS5	-	-	-	-	-	-	-	-
Unigene412	Wujin	1.32344	58.7322	No	-	-	-	-	-	-	-	-	-	-	-
Unigene413	Wujin	4.18047	58.5685	Yes	gi|598029244|ref|XM_007343933.1|	0	Auricularia subglabra TFB-10046 SS5	-	-	-	-	-	-	GO:0007076,GO:0000796	mitotic chromosome condensation,condensin complex
Unigene414	Wujin	0.177897	37.3093	Yes	gi|1037235936|gb|KX257489.1|	0	Cladophialophora bantiana	-	-	-	-	-	-	-	-
Unigene415	Wujin	5.65858	59.8119	Yes	gi|598032990|ref|XM_007345806.1|	0	Auricularia subglabra TFB-10046 SS5	-	-	-	-	-	-	-	-
Unigene416	Wujin	6.37588	59.3866	Yes	gi|598014460|ref|XM_007337858.1|	0	Auricularia subglabra TFB-10046 SS5	-	-	-	-	-	-	GO:0005956,GO:0019887	protein kinase CK2 complex,protein kinase regulator activity
Unigene417	Wujin	14.0759	54.2991	Yes	gi|598024701|ref|XM_007341662.1|	0	Auricularia subglabra TFB-10046 SS5	-	-	-	-	-	-	GO:0006950,GO:0016021	response to stress,integral component of membrane
Unigene418	Wujin	30.1623	55.1393	Yes	gi|598007934|ref|XM_007336137.1|	9.55e-47	Auricularia subglabra TFB-10046 SS5	-	-	-	-	-	-	GO:0003735,GO:0006412,GO:0015934	structural constituent of ribosome,translation,large ribosomal subunit
Unigene419	Wujin	7.11624	59.0934	Yes	gi|598017732|ref|XM_007339322.1|	0	Auricularia subglabra TFB-10046 SS5	-	-	-	-	-	-	GO:0005509,GO:0016020,GO:0055085	calcium ion binding,membrane,transmembrane transport
Unigene420	Wujin	3.03603	65.1709	Yes	gi|598021628|ref|XM_007340558.1|	3.36e-67	Auricularia subglabra TFB-10046 SS5	-	-	-	-	-	-	-	-
Unigene421	Wujin	2.76211	59.4279	Yes	gi|598028464|ref|XM_007343543.1|	0	Auricularia subglabra TFB-10046 SS5	-	-	-	-	-	-	GO:0004553,GO:0005975	hydrolase activity, hydrolyzing O-glycosyl compounds,carbohydrate metabolic process
Unigene422	Wujin	134.741	61.5416	Yes	gi|598046200|ref|XM_007352411.1|	0	Auricularia subglabra TFB-10046 SS5	-	-	-	-	-	-	GO:0006810,GO:0055085,GO:0022857,GO:0005215,GO:0022891,GO:0016020,GO:0016021	transport,transmembrane transport,transmembrane transporter activity,transporter activity,substrate-specific transmembrane transporter activity,membrane,integral component of membrane
Unigene423	Wujin	13.208	54.9296	Yes	gi|598046468|ref|XM_007352545.1|	3.31e-120	Auricularia subglabra TFB-10046 SS5	-	-	-	-	-	-	-	-
Unigene424	Wujin	67.1541	60.8009	Yes	gi|598041930|ref|XM_007350276.1|	0	Auricularia subglabra TFB-10046 SS5	-	-	-	-	-	-	GO:0005515	protein binding
Unigene425	Wujin	0.881727	61.6234	Yes	gi|598017666|ref|XM_007339297.1|	0	Auricularia subglabra TFB-10046 SS5	-	-	-	-	-	-	GO:0006355,GO:0005634	regulation of transcription, DNA-templated,nucleus
Unigene426	Wujin	5.97592	61.8466	Yes	gi|598026990|ref|XM_007342806.1|	0	Auricularia subglabra TFB-10046 SS5	-	-	-	-	-	-	GO:0005622,GO:0007165	intracellular,signal transduction
Unigene427	Wujin	19.585	58.2936	Yes	gi|598048556|ref|XM_007353589.1|	0	Auricularia subglabra TFB-10046 SS5	-	-	-	-	-	-	-	-
Unigene428	Wujin	2.28516	55.819	Yes	-	-	-	gi|598016226|ref|XP_007338764.1|	1.18e-89	Auricularia subglabra TFB-10046 SS5	-	-	-	-	-
Unigene429	Wujin	46.2614	55.6815	Yes	gi|598012414|ref|XM_007337327.1|	0	Auricularia subglabra TFB-10046 SS5	-	-	-	-	-	-	GO:0005515	protein binding
Unigene430	Wujin	3.46658	58.1928	Yes	gi|598022033|ref|XM_007340712.1|	0	Auricularia subglabra TFB-10046 SS5	-	-	-	-	-	-	-	-
Unigene431	Wujin	42.6854	56.1294	Yes	gi|598008684|ref|XM_007336355.1|	0	Auricularia subglabra TFB-10046 SS5	-	-	-	-	-	-	GO:0055085	transmembrane transport
Unigene432	Wujin	9.31132	59.6668	Yes	gi|598043876|ref|XM_007351249.1|	0	Auricularia subglabra TFB-10046 SS5	-	-	-	-	-	-	GO:0003824,GO:0016020	catalytic activity,membrane
Unigene433	Wujin	168.737	61.7893	Yes	gi|598044692|ref|XM_007351657.1|	0	Auricularia subglabra TFB-10046 SS5	-	-	-	-	-	-	GO:0006200,GO:0016887,GO:0006812,GO:0019829,GO:0016021,GO:0046872,GO:0006754,GO:0000166	without function,ATPase activity,cation transport,cation-transporting ATPase activity,integral component of membrane,metal ion binding,ATP biosynthetic process,nucleotide binding
Unigene434	Wujin	1.79543	57.8431	Yes	gi|598022386|ref|XM_007340834.1|	0	Auricularia subglabra TFB-10046 SS5	-	-	-	-	-	-	GO:0007165,GO:0005622	signal transduction,intracellular
Unigene435	Wujin	8.01407	64.1157	Yes	gi|598027972|ref|XM_007343297.1|	0	Auricularia subglabra TFB-10046 SS5	-	-	-	-	-	-	GO:0006468,GO:0005524,GO:0004672,GO:0016772	protein phosphorylation,ATP binding,protein kinase activity,transferase activity, transferring phosphorus-containing groups
Unigene436	Wujin	2.74707	62.2047	Yes	gi|598042318|ref|XM_007350470.1|	3.09e-108	Auricularia subglabra TFB-10046 SS5	-	-	-	-	-	-	-	-
Unigene437	Wujin	26.9676	62.1769	Yes	gi|598022609|ref|XM_007340911.1|	0	Auricularia subglabra TFB-10046 SS5	-	-	-	-	-	-	GO:0030163,GO:0016787,GO:0005524,GO:0000166,GO:0005737,GO:0017111	protein catabolic process,hydrolase activity,ATP binding,nucleotide binding,cytoplasm,nucleoside-triphosphatase activity
Unigene438	Wujin	2.20376	56.612	Yes	-	-	-	gi|598055931|ref|XP_007357338.1|	5.32e-75	Auricularia subglabra TFB-10046 SS5	-	-	-	GO:0005515	protein binding
Unigene439	Wujin	9.84012	56.463	Yes	gi|598028664|ref|XM_007343643.1|	0	Auricularia subglabra TFB-10046 SS5	-	-	-	-	-	-	GO:0005524,GO:0004674,GO:0006468,GO:0016772,GO:0004672	ATP binding,protein serine/threonine kinase activity,protein phosphorylation,transferase activity, transferring phosphorus-containing groups,protein kinase activity
Unigene440	Wujin	70.1536	59.0042	Yes	gi|598018158|ref|XM_007339467.1|	0	Auricularia subglabra TFB-10046 SS5	-	-	-	-	-	-	GO:0020037,GO:0055114,GO:0004601,GO:0006979	heme binding,oxidation-reduction process,peroxidase activity,response to oxidative stress
Unigene441	Wujin	10.9075	54.7244	Yes	-	-	-	gi|598054511|ref|XP_007356628.1|	6e-36	Auricularia subglabra TFB-10046 SS5	-	-	-	-	-
Unigene442	Wujin	2.90031	64.7173	No	-	-	-	-	-	-	-	-	-	-	-
Unigene443	Wujin	56.6145	63.6039	Yes	gi|598033858|ref|XM_007346240.1|	0	Auricularia subglabra TFB-10046 SS5	-	-	-	-	-	-	GO:0016192,GO:0016021,GO:0006810	vesicle-mediated transport,integral component of membrane,transport
Unigene444	Wujin	12.7536	62.8544	Yes	gi|598042580|ref|XM_007350601.1|	0	Auricularia subglabra TFB-10046 SS5	-	-	-	-	-	-	GO:0005634,GO:0005737	nucleus,cytoplasm
Unigene445	Wujin	5.33779	58.4195	Yes	gi|598051866|ref|XM_007355244.1|	2.42e-52	Auricularia subglabra TFB-10046 SS5	-	-	-	-	-	-	-	-
Unigene446	Wujin	150.735	62.5325	Yes	gi|598042400|ref|XM_007350511.1|	0	Auricularia subglabra TFB-10046 SS5	-	-	-	-	-	-	-	-
Unigene447	Wujin	23.5919	57.3551	Yes	gi|598009360|ref|XM_007336537.1|	0	Auricularia subglabra TFB-10046 SS5	-	-	-	-	-	-	GO:0046872	metal ion binding
Unigene448	Wujin	1.45529	55.9051	Yes	gi|598026392|ref|XM_007342507.1|	3.97e-99	Auricularia subglabra TFB-10046 SS5	-	-	-	-	-	-	-	-
Unigene449	Wujin	5.92961	60.5861	Yes	gi|598038342|ref|XM_007348482.1|	0	Auricularia subglabra TFB-10046 SS5	-	-	-	-	-	-	GO:0005975,GO:0005576,GO:0030246,GO:0004553	carbohydrate metabolic process,extracellular region,carbohydrate binding,hydrolase activity, hydrolyzing O-glycosyl compounds
Unigene450	Wujin	1.03829	63.784	Yes	gi|598028864|ref|XM_007343743.1|	0	Auricularia subglabra TFB-10046 SS5	-	-	-	-	-	-	GO:0004674,GO:0004672,GO:0016772,GO:0006468,GO:0005524	protein serine/threonine kinase activity,protein kinase activity,transferase activity, transferring phosphorus-containing groups,protein phosphorylation,ATP binding
Unigene451	Wujin	13.336	61.9205	Yes	gi|598021411|ref|XM_007340477.1|	0	Auricularia subglabra TFB-10046 SS5	-	-	-	-	-	-	GO:0051537	2 iron, 2 sulfur cluster binding
Unigene452	Wujin	36.8289	62.0674	Yes	gi|598025708|ref|XM_007342165.1|	0	Auricularia subglabra TFB-10046 SS5	-	-	-	-	-	-	-	-
Unigene453	Wujin	0.559235	58.7464	Yes	gi|598031056|ref|XM_007344839.1|	8.57e-96	Auricularia subglabra TFB-10046 SS5	-	-	-	-	-	-	-	-
Unigene454	Wujin	22.7465	58.2301	Yes	gi|598050872|ref|XM_007354747.1|	2.6e-130	Auricularia subglabra TFB-10046 SS5	-	-	-	-	-	-	GO:0005515	protein binding
Unigene455	Wujin	3.00811	63.5792	Yes	gi|598045814|ref|XM_007352218.1|	0	Auricularia subglabra TFB-10046 SS5	-	-	-	-	-	-	GO:0006508,GO:0004252	proteolysis,serine-type endopeptidase activity
Unigene456	Wujin	12.2302	54.112	Yes	gi|598037744|ref|XM_007348183.1|	0	Auricularia subglabra TFB-10046 SS5	-	-	-	-	-	-	GO:0004674,GO:0016772,GO:0005524,GO:0004672,GO:0006468	protein serine/threonine kinase activity,transferase activity, transferring phosphorus-containing groups,ATP binding,protein kinase activity,protein phosphorylation
Unigene457	Wujin	7.45459	57.3228	Yes	gi|598021209|ref|XM_007340399.1|	0	Auricularia subglabra TFB-10046 SS5	-	-	-	-	-	-	-	-
Unigene458	Wujin	5.99092	62.7058	Yes	gi|598035172|ref|XM_007346897.1|	0	Auricularia subglabra TFB-10046 SS5	-	-	-	-	-	-	GO:0006355,GO:0043565,GO:0003700	regulation of transcription, DNA-templated,sequence-specific DNA binding,transcription factor activity, sequence-specific DNA binding
Unigene459	Wujin	0.907862	58.9328	Yes	gi|598017688|ref|XM_007339305.1|	0	Auricularia subglabra TFB-10046 SS5	-	-	-	-	-	-	GO:0005515	protein binding
Unigene460	Wujin	12.2413	55.7433	Yes	gi|598017803|ref|XM_007339347.1|	0	Auricularia subglabra TFB-10046 SS5	-	-	-	-	-	-	GO:0006355,GO:0003677,GO:0003713	regulation of transcription, DNA-templated,DNA binding,transcription coactivator activity
Unigene461	Wujin	0.423506	62.8912	Yes	gi|598042258|ref|XM_007350440.1|	1.17e-49	Auricularia subglabra TFB-10046 SS5	-	-	-	-	-	-	-	-
Unigene462	Wujin	80.5859	59.7403	Yes	gi|598044744|ref|XM_007351683.1|	2.16e-151	Auricularia subglabra TFB-10046 SS5	-	-	-	-	-	-	GO:0003677,GO:0046982,GO:0000786,GO:0006334	DNA binding,protein heterodimerization activity,nucleosome,nucleosome assembly
Unigene463	Wujin	1.02091	58.427	Yes	gi|598026980|ref|XM_007342801.1|	3.7e-48	Auricularia subglabra TFB-10046 SS5	-	-	-	-	-	-	-	-
Unigene464	Wujin	17.8632	61.1746	Yes	gi|598042718|ref|XM_007350670.1|	0	Auricularia subglabra TFB-10046 SS5	-	-	-	-	-	-	-	-
Unigene465	Wujin	1.49293	64.2466	Yes	gi|598028864|ref|XM_007343743.1|	0	Auricularia subglabra TFB-10046 SS5	-	-	-	-	-	-	GO:0016772,GO:0006468,GO:0004672,GO:0004674,GO:0005524	transferase activity, transferring phosphorus-containing groups,protein phosphorylation,protein kinase activity,protein serine/threonine kinase activity,ATP binding
Unigene466	Wujin	1.48621	58.4659	Yes	gi|598031328|ref|XM_007344975.1|	0	Auricularia subglabra TFB-10046 SS5	-	-	-	-	-	-	GO:0004190,GO:0006508	aspartic-type endopeptidase activity,proteolysis
Unigene467	Wujin	13.0359	62.1597	Yes	gi|598023129|ref|XM_007341090.1|	0	Auricularia subglabra TFB-10046 SS5	-	-	-	-	-	-	-	-
Unigene468	Wujin	5.54707	59.3985	Yes	gi|598041564|ref|XM_007350093.1|	2.23e-133	Auricularia subglabra TFB-10046 SS5	-	-	-	-	-	-	GO:0000166	nucleotide binding
Unigene469	Wujin	25.2155	59.0109	Yes	gi|598029846|ref|XM_007344234.1|	0	Auricularia subglabra TFB-10046 SS5	-	-	-	-	-	-	GO:0000148,GO:0003843,GO:0006075,GO:0016020	1,3-beta-D-glucan synthase complex,1,3-beta-D-glucan synthase activity,(1->3)-beta-D-glucan biosynthetic process,membrane
Unigene470	Wujin	3.93432	56.6905	Yes	gi|598023283|ref|XM_007341144.1|	0	Auricularia subglabra TFB-10046 SS5	-	-	-	-	-	-	GO:0055114,GO:0016491,GO:0008270,GO:0016747	oxidation-reduction process,oxidoreductase activity,zinc ion binding,transferase activity, transferring acyl groups other than amino-acyl groups
Unigene471	Wujin	2.9049	57.688	Yes	gi|598013988|ref|XM_007337734.1|	0	Auricularia subglabra TFB-10046 SS5	-	-	-	-	-	-	GO:0055114,GO:0050661,GO:0004345,GO:0006006	oxidation-reduction process,NADP binding,glucose-6-phosphate dehydrogenase activity,glucose metabolic process
Unigene472	Wujin	8.38219	58.82	Yes	gi|598042748|ref|XM_007350685.1|	0	Auricularia subglabra TFB-10046 SS5	-	-	-	-	-	-	GO:0004190,GO:0006508	aspartic-type endopeptidase activity,proteolysis
Unigene473	Wujin	1.64074	58.3204	No	-	-	-	-	-	-	-	-	-	-	-
Unigene474	Wujin	16.5643	58.7975	Yes	gi|598039664|ref|XM_007349143.1|	0	Auricularia subglabra TFB-10046 SS5	-	-	-	-	-	-	GO:0005515	protein binding
Unigene475	Wujin	6.35696	54.4711	Yes	gi|598046960|ref|XM_007352791.1|	0	Auricularia subglabra TFB-10046 SS5	-	-	-	-	-	-	GO:0016620,GO:0008152,GO:0004030,GO:0055114,GO:0006081,GO:0016491	oxidoreductase activity, acting on the aldehyde or oxo group of donors, NAD or NADP as acceptor,metabolic process,aldehyde dehydrogenase [NAD(P)+] activity,oxidation-reduction process,cellular aldehyde metabolic process,oxidoreductase activity
Unigene476	Wujin	16.8858	55.4235	Yes	gi|598047614|ref|XM_007353118.1|	0	Auricularia subglabra TFB-10046 SS5	-	-	-	-	-	-	GO:0016772,GO:0005524,GO:0004672,GO:0006468	transferase activity, transferring phosphorus-containing groups,ATP binding,protein kinase activity,protein phosphorylation
Unigene477	Wujin	19.703	60.0727	Yes	gi|598042440|ref|XM_007350531.1|	0	Auricularia subglabra TFB-10046 SS5	-	-	-	-	-	-	GO:0005515	protein binding
Unigene478	Wujin	7.65283	62.3224	Yes	gi|598020867|ref|XM_007340268.1|	0	Auricularia subglabra TFB-10046 SS5	-	-	-	-	-	-	GO:0003824,GO:0030170	catalytic activity,pyridoxal phosphate binding
Unigene479	Wujin	0	55.1763	Yes	-	-	-	gi|1024112119|gb|KZW03278.1|	2.84e-18	Exidia glandulosa HHB12029	-	-	-	-	-
Unigene480	Wujin	3.53674	54.5586	Yes	gi|1001845500|gb|CP014505.1|	0	Burkholderia sp. PAMC 28687	-	-	-	-	-	-	-	-
Unigene481	Wujin	0.817462	59.1806	No	-	-	-	-	-	-	-	-	-	-	-
Unigene482	Wujin	2.12612	60.4104	Yes	gi|598017931|ref|XM_007339391.1|	0	Auricularia subglabra TFB-10046 SS5	-	-	-	-	-	-	GO:0005524,GO:0016772,GO:0006468,GO:0004672	ATP binding,transferase activity, transferring phosphorus-containing groups,protein phosphorylation,protein kinase activity
Unigene483	Wujin	113.892	59.1344	Yes	gi|598008144|ref|XM_007336202.1|	0	Auricularia subglabra TFB-10046 SS5	-	-	-	-	-	-	GO:0016791	phosphatase activity
Unigene484	Wujin	14.5401	55.4609	Yes	gi|598017990|ref|XM_007339411.1|	0	Auricularia subglabra TFB-10046 SS5	-	-	-	-	-	-	-	-
Unigene485	Wujin	8.64991	56.7642	Yes	gi|598028692|ref|XM_007343657.1|	5.12e-111	Auricularia subglabra TFB-10046 SS5	-	-	-	-	-	-	GO:0006357,GO:0001104,GO:0016592	regulation of transcription from RNA polymerase II promoter,RNA polymerase II transcription cofactor activity,mediator complex
Unigene486	Wujin	1.68621	58.579	Yes	gi|598025778|ref|XM_007342200.1|	0	Auricularia subglabra TFB-10046 SS5	-	-	-	-	-	-	GO:0055085,GO:0016021	transmembrane transport,integral component of membrane
Unigene487	Wujin	23.1689	61.0431	Yes	gi|598010136|ref|XM_007336735.1|	0	Auricularia subglabra TFB-10046 SS5	-	-	-	-	-	-	GO:0005622,GO:0007264,GO:0005525,GO:0006184,GO:0006886,GO:0016020,GO:0007165,GO:0006913,GO:0003924,GO:0015031	intracellular,small GTPase mediated signal transduction,GTP binding,without function,intracellular protein transport,membrane,signal transduction,nucleocytoplasmic transport,GTPase activity,protein transport
Unigene488	Wujin	2.43245	58.3905	Yes	gi|598046962|ref|XM_007352792.1|	0	Auricularia subglabra TFB-10046 SS5	-	-	-	-	-	-	-	-
Unigene489	Wujin	4.5087	61.9614	Yes	gi|598029120|ref|XM_007343871.1|	0	Auricularia subglabra TFB-10046 SS5	-	-	-	-	-	-	GO:0035091,GO:0007165,GO:0007154,GO:0005622,GO:0005515	phosphatidylinositol binding,signal transduction,cell communication,intracellular,protein binding
Unigene490	Wujin	25.116	59.8568	Yes	gi|598016361|ref|XM_007338769.1|	0	Auricularia subglabra TFB-10046 SS5	-	-	-	-	-	-	GO:0016021	integral component of membrane
Unigene491	Wujin	3.83133	56.5603	Yes	gi|598037216|ref|XM_007347919.1|	3.24e-153	Auricularia subglabra TFB-10046 SS5	-	-	-	-	-	-	GO:0020037	heme binding
Unigene492	Wujin	2.81789	58.2802	Yes	gi|598042460|ref|XM_007350541.1|	0	Auricularia subglabra TFB-10046 SS5	-	-	-	-	-	-	GO:0008270,GO:0005515	zinc ion binding,protein binding
Unigene493	Wujin	6.4353	53.5314	Yes	gi|598011178|ref|XM_007337004.1|	2.46e-82	Auricularia subglabra TFB-10046 SS5	-	-	-	-	-	-	GO:0005515	protein binding
Unigene494	Wujin	18.3186	58.0854	Yes	gi|598023434|ref|XM_007341200.1|	1.27e-26	Auricularia subglabra TFB-10046 SS5	-	-	-	-	-	-	GO:0005515	protein binding
Unigene495	Wujin	0.156139	58.2418	No	-	-	-	-	-	-	-	-	-	-	-
Unigene496	Wujin	54.5612	59.8833	Yes	gi|598052394|ref|XM_007355508.1|	9.09e-150	Auricularia subglabra TFB-10046 SS5	-	-	-	-	-	-	-	-
Unigene497	Wujin	22.1523	60.5567	Yes	gi|598028976|ref|XM_007343799.1|	0	Auricularia subglabra TFB-10046 SS5	-	-	-	-	-	-	GO:0006508,GO:0008237,GO:0008152,GO:0004181,GO:0016787	proteolysis,metallopeptidase activity,metabolic process,metallocarboxypeptidase activity,hydrolase activity
Unigene498	Wujin	12.318	61.5655	Yes	gi|598033538|ref|XM_007346080.1|	0	Auricularia subglabra TFB-10046 SS5	-	-	-	-	-	-	GO:0006355,GO:0008270,GO:0005634,GO:0000981	regulation of transcription, DNA-templated,zinc ion binding,nucleus,RNA polymerase II transcription factor activity, sequence-specific DNA binding
Unigene499	Wujin	5.50316	54.1899	Yes	gi|598017208|ref|XM_007339128.1|	8.66e-167	Auricularia subglabra TFB-10046 SS5	-	-	-	-	-	-	GO:0004045	aminoacyl-tRNA hydrolase activity
Unigene500	Wujin	0.954317	57.7497	Yes	gi|598018069|ref|XM_007339438.1|	0	Auricularia subglabra TFB-10046 SS5	-	-	-	-	-	-	-	-
Unigene501	Wujin	0.636457	50.3101	Yes	gi|598053902|ref|XM_007356262.1|	2e-44	Auricularia subglabra TFB-10046 SS5	-	-	-	-	-	-	GO:0042742,GO:0050832	defense response to bacterium,defense response to fungus
Unigene502	Wujin	2.31123	59.5681	Yes	gi|598027834|ref|XM_007343228.1|	0	Auricularia subglabra TFB-10046 SS5	-	-	-	-	-	-	GO:0043967,GO:0006338,GO:0006281,GO:0035267,GO:0003677,GO:0043968,GO:0003682	histone H4 acetylation,chromatin remodeling,DNA repair,NuA4 histone acetyltransferase complex,DNA binding,histone H2A acetylation,chromatin binding
Unigene503	Wujin	4.48028	56.7943	Yes	gi|598011520|ref|XM_007337093.1|	0	Auricularia subglabra TFB-10046 SS5	-	-	-	-	-	-	GO:0008762,GO:0003885,GO:0016020,GO:0003824,GO:0016491,GO:0016614,GO:0055114,GO:0050660	UDP-N-acetylmuramate dehydrogenase activity,D-arabinono-1,4-lactone oxidase activity,membrane,catalytic activity,oxidoreductase activity,oxidoreductase activity, acting on CH-OH group of donors,oxidation-reduction process,flavin adenine dinucleotide binding
Unigene504	Wujin	10.8246	60.4119	Yes	gi|598037762|ref|XM_007348192.1|	0	Auricularia subglabra TFB-10046 SS5	-	-	-	-	-	-	GO:0004932,GO:0004934,GO:0007186,GO:0016020,GO:0016021	mating-type factor pheromone receptor activity,mating-type alpha-factor pheromone receptor activity,G-protein coupled receptor signaling pathway,membrane,integral component of membrane
Unigene505	Wujin	11.424	54.6181	Yes	gi|630352514|ref|XM_007867367.1|	3.6e-68	Gloeophyllum trabeum ATCC 11539	-	-	-	-	-	-	GO:0046983	protein dimerization activity
Unigene506	Wujin	4.35953	59.7612	Yes	gi|598054414|ref|XM_007356518.1|	0	Auricularia subglabra TFB-10046 SS5	-	-	-	-	-	-	GO:0072546	ER membrane protein complex
Unigene507	Wujin	1.52206	60.1126	Yes	gi|598045968|ref|XM_007352295.1|	0	Auricularia subglabra TFB-10046 SS5	-	-	-	-	-	-	GO:0003677,GO:0003682	DNA binding,chromatin binding
Unigene508	Wujin	7.4888	53.3333	Yes	-	-	-	gi|1024090197|gb|KZV81835.1|	1.41e-74	Exidia glandulosa HHB12029	-	-	-	-	-
Unigene509	Wujin	6.20644	58.204	Yes	gi|598012816|ref|XM_007337432.1|	6.25e-71	Auricularia subglabra TFB-10046 SS5	-	-	-	-	-	-	-	-
Unigene510	Wujin	15.3196	63.1513	Yes	gi|598047976|ref|XM_007353299.1|	0	Auricularia subglabra TFB-10046 SS5	-	-	-	-	-	-	-	-
Unigene511	Wujin	8.91866	54.9744	Yes	gi|598039228|ref|XM_007348925.1|	4.88e-41	Auricularia subglabra TFB-10046 SS5	-	-	-	-	-	-	-	-
Unigene512	Wujin	1.24455	54.3796	No	-	-	-	-	-	-	-	-	-	-	-
Unigene513	Wujin	1.22837	60.991	Yes	gi|598050408|ref|XM_007354515.1|	0	Auricularia subglabra TFB-10046 SS5	-	-	-	-	-	-	-	-
Unigene514	Wujin	0.815807	54.7847	Yes	-	-	-	gi|1024097931|gb|KZV89282.1|	2.71e-06	Exidia glandulosa HHB12029	-	-	-	-	-
Unigene515	Wujin	2.28892	58.5021	Yes	gi|598048770|ref|XM_007353696.1|	6.03e-167	Auricularia subglabra TFB-10046 SS5	-	-	-	-	-	-	GO:0046872	metal ion binding
Unigene516	Wujin	15.7707	64.0974	Yes	gi|598040514|ref|XM_007349568.1|	9.14e-172	Auricularia subglabra TFB-10046 SS5	-	-	-	-	-	-	GO:0003700,GO:0043565,GO:0006355	transcription factor activity, sequence-specific DNA binding,sequence-specific DNA binding,regulation of transcription, DNA-templated
Unigene517	Wujin	1.60759	63.359	Yes	gi|598049360|ref|XM_007353991.1|	3.2e-39	Auricularia subglabra TFB-10046 SS5	-	-	-	-	-	-	GO:0004553,GO:0030248,GO:0005576,GO:0005975	hydrolase activity, hydrolyzing O-glycosyl compounds,cellulose binding,extracellular region,carbohydrate metabolic process
Unigene518	Wujin	18.6596	61.0705	Yes	gi|598046576|ref|XM_007352599.1|	0	Auricularia subglabra TFB-10046 SS5	-	-	-	-	-	-	-	-
Unigene519	Wujin	1.72462	58.2783	Yes	gi|598031176|ref|XM_007344899.1|	0	Auricularia subglabra TFB-10046 SS5	-	-	-	-	-	-	GO:0016715,GO:0000166,GO:0055114,GO:0003676	oxidoreductase activity, acting on paired donors, with incorporation or reduction of molecular oxygen, reduced ascorbate as one donor, and incorporation of one atom of oxygen,nucleotide binding,oxidation-reduction process,nucleic acid binding
Unigene520	Wujin	1.95381	48.8011	No	-	-	-	-	-	-	-	-	-	-	-
Unigene521	Wujin	2.44936	58.4376	Yes	gi|598055240|ref|XM_007356931.1|	0	Auricularia subglabra TFB-10046 SS5	-	-	-	-	-	-	GO:0016787	hydrolase activity
Unigene522	Wujin	2.21279	56.9618	Yes	gi|598012550|ref|XM_007337364.1|	0	Auricularia subglabra TFB-10046 SS5	-	-	-	-	-	-	GO:0055114,GO:0050661,GO:0015992,GO:0016491,GO:0016021,GO:0008750,GO:0008746	oxidation-reduction process,NADP binding,proton transport,oxidoreductase activity,integral component of membrane,NAD(P)+ transhydrogenase (AB-specific) activity,NAD(P)+ transhydrogenase activity
Unigene523	Wujin	1.77453	61.671	Yes	gi|598010386|ref|XM_007336802.1|	0	Auricularia subglabra TFB-10046 SS5	-	-	-	-	-	-	GO:0030001,GO:0055085,GO:0016020,GO:0046873	metal ion transport,transmembrane transport,membrane,metal ion transmembrane transporter activity
Unigene524	Wujin	10.3561	59.5563	Yes	gi|598038954|ref|XM_007348788.1|	0	Auricularia subglabra TFB-10046 SS5	-	-	-	-	-	-	GO:0016810,GO:0016787	hydrolase activity, acting on carbon-nitrogen (but not peptide) bonds,hydrolase activity
Unigene525	Wujin	7.39011	58.8534	Yes	-	-	-	gi|598049011|ref|XP_007353878.1|	1.42e-54	Auricularia subglabra TFB-10046 SS5	-	-	-	GO:0005515	protein binding
Unigene526	Wujin	5.5854	57.8294	Yes	gi|598019369|ref|XM_007339835.1|	0	Auricularia subglabra TFB-10046 SS5	-	-	-	-	-	-	GO:0016772,GO:0016020	transferase activity, transferring phosphorus-containing groups,membrane
Unigene527	Wujin	5.79069	62.9044	Yes	gi|598015580|ref|XM_007338381.1|	0	Auricularia subglabra TFB-10046 SS5	-	-	-	-	-	-	-	-
Unigene528	Wujin	1.143	57.4544	Yes	gi|598018069|ref|XM_007339438.1|	0	Auricularia subglabra TFB-10046 SS5	-	-	-	-	-	-	-	-
Unigene529	Wujin	1.30467	66.858	Yes	gi|598027614|ref|XM_007343118.1|	0	Auricularia subglabra TFB-10046 SS5	-	-	-	-	-	-	GO:0003824	catalytic activity
Unigene530	Wujin	5.08836	55.4974	Yes	gi|598052320|ref|XM_007355471.1|	1.21e-76	Auricularia subglabra TFB-10046 SS5	-	-	-	-	-	-	GO:0005975,GO:0005576,GO:0004553,GO:0030248	carbohydrate metabolic process,extracellular region,hydrolase activity, hydrolyzing O-glycosyl compounds,cellulose binding
Unigene531	Wujin	36.7707	54.9687	Yes	gi|598046564|ref|XM_007352593.1|	0	Auricularia subglabra TFB-10046 SS5	-	-	-	-	-	-	GO:0004012,GO:0000287,GO:0019829,GO:0016021,GO:0006812,GO:0015914,GO:0005524	phospholipid-translocating ATPase activity,magnesium ion binding,cation-transporting ATPase activity,integral component of membrane,cation transport,phospholipid transport,ATP binding
Unigene532	Wujin	13.3309	58.6303	Yes	gi|598052518|ref|XM_007355570.1|	0	Auricularia subglabra TFB-10046 SS5	-	-	-	-	-	-	GO:0051537	2 iron, 2 sulfur cluster binding
Unigene533	Wujin	1.0535	57.0842	Yes	gi|598038288|ref|XM_007348455.1|	1.07e-73	Auricularia subglabra TFB-10046 SS5	-	-	-	-	-	-	GO:0005515	protein binding
Unigene534	Wujin	2.4984	56.8067	Yes	gi|598016953|ref|XM_007339031.1|	0	Auricularia subglabra TFB-10046 SS5	-	-	-	-	-	-	GO:0006535	cysteine biosynthetic process from serine
Unigene535	Wujin	6.83142	54.6468	Yes	gi|322160574|gb|JF175168.1|	0	uncultured bacterium	-	-	-	-	-	-	-	-
Unigene536	Wujin	59.5471	57.4598	Yes	gi|598014932|ref|XM_007338057.1|	0	Auricularia subglabra TFB-10046 SS5	-	-	-	-	-	-	GO:0005515	protein binding
Unigene537	Wujin	1.89774	66.266	Yes	gi|598049376|ref|XM_007353999.1|	0	Auricularia subglabra TFB-10046 SS5	-	-	-	-	-	-	-	-
Unigene538	Wujin	6.67433	57.604	Yes	gi|598017506|ref|XM_007339241.1|	0	Auricularia subglabra TFB-10046 SS5	-	-	-	-	-	-	GO:0005515	protein binding
Unigene539	Wujin	58.1037	55.4617	Yes	gi|598009890|ref|XM_007336672.1|	0	Auricularia subglabra TFB-10046 SS5	-	-	-	-	-	-	-	-
Unigene540	Wujin	9.63611	58.8941	Yes	gi|598039672|ref|XM_007349147.1|	0	Auricularia subglabra TFB-10046 SS5	-	-	-	-	-	-	GO:0006281,GO:0006284,GO:0003824	DNA repair,base-excision repair,catalytic activity
Unigene541	Wujin	12.3498	58.6968	Yes	gi|598047214|ref|XM_007352918.1|	3.79e-137	Auricularia subglabra TFB-10046 SS5	-	-	-	-	-	-	-	-
Unigene542	Wujin	0.570336	55.0991	Yes	gi|598021903|ref|XM_007340664.1|	0	Auricularia subglabra TFB-10046 SS5	-	-	-	-	-	-	GO:0008152,GO:0003824	metabolic process,catalytic activity
Unigene543	Wujin	11.873	57.995	Yes	gi|598010376|ref|XM_007336799.1|	0	Auricularia subglabra TFB-10046 SS5	-	-	-	-	-	-	-	-
Unigene544	Wujin	21.0818	60.1796	Yes	gi|598019783|ref|XM_007339949.1|	0	Auricularia subglabra TFB-10046 SS5	-	-	-	-	-	-	-	-
Unigene545	Wujin	179.097	56.7708	Yes	gi|598014856|ref|XM_007338019.1|	0	Auricularia subglabra TFB-10046 SS5	-	-	-	-	-	-	GO:0006032,GO:0004553,GO:0005975,GO:0004568	chitin catabolic process,hydrolase activity, hydrolyzing O-glycosyl compounds,carbohydrate metabolic process,chitinase activity
Unigene546	Wujin	7.08703	55.4504	Yes	gi|598022838|ref|XM_007340990.1|	0	Auricularia subglabra TFB-10046 SS5	-	-	-	-	-	-	GO:0016787	hydrolase activity
Unigene547	Wujin	37.924	60.2183	Yes	gi|598033570|ref|XM_007346096.1|	0	Auricularia subglabra TFB-10046 SS5	-	-	-	-	-	-	-	-
Unigene548	Wujin	18.6432	55.7962	Yes	gi|598011896|ref|XM_007337192.1|	2.02e-57	Auricularia subglabra TFB-10046 SS5	-	-	-	-	-	-	-	-
Unigene549	Wujin	43.4377	65.3934	Yes	gi|598031096|ref|XM_007344859.1|	0	Auricularia subglabra TFB-10046 SS5	-	-	-	-	-	-	GO:0003824,GO:0005975,GO:0030246,GO:0004553	catalytic activity,carbohydrate metabolic process,carbohydrate binding,hydrolase activity, hydrolyzing O-glycosyl compounds
Unigene550	Wujin	1.66685	59.8804	Yes	gi|598033948|ref|XM_007346285.1|	0	Auricularia subglabra TFB-10046 SS5	-	-	-	-	-	-	GO:0016620,GO:0005737,GO:0051287,GO:0055114,GO:0003991,GO:0006526	oxidoreductase activity, acting on the aldehyde or oxo group of donors, NAD or NADP as acceptor,cytoplasm,NAD binding,oxidation-reduction process,acetylglutamate kinase activity,arginine biosynthetic process
Unigene551	Wujin	12.29	62.0144	Yes	gi|598015574|ref|XM_007338378.1|	0	Auricularia subglabra TFB-10046 SS5	-	-	-	-	-	-	GO:0042626	ATPase activity, coupled to transmembrane movement of substances
Unigene552	Wujin	6.44901	56.1453	Yes	gi|598053792|ref|XM_007356207.1|	0	Auricularia subglabra TFB-10046 SS5	-	-	-	-	-	-	GO:0016491,GO:0008152	oxidoreductase activity,metabolic process
Unigene553	Wujin	4.50515	64.4313	Yes	gi|598038538|ref|XM_007348580.1|	6.77e-98	Auricularia subglabra TFB-10046 SS5	-	-	-	-	-	-	-	-
Unigene554	Wujin	2.37692	53.7587	Yes	-	-	-	gi|598036835|ref|XP_007347790.1|	1.79e-94	Auricularia subglabra TFB-10046 SS5	-	-	-	-	-
Unigene555	Wujin	27.6672	61.4662	Yes	gi|598038878|ref|XM_007348750.1|	3.96e-34	Auricularia subglabra TFB-10046 SS5	-	-	-	-	-	-	-	-
Unigene556	Wujin	93.6075	57.1228	Yes	gi|598043336|ref|XM_007350979.1|	0	Auricularia subglabra TFB-10046 SS5	-	-	-	-	-	-	GO:0003824,GO:0008152	catalytic activity,metabolic process
Unigene557	Wujin	133.778	57.3661	Yes	gi|598054170|ref|XM_007356396.1|	0	Auricularia subglabra TFB-10046 SS5	-	-	-	-	-	-	GO:0005622,GO:0005215,GO:0006810	intracellular,transporter activity,transport
Unigene558	Wujin	1.24037	62.4531	No	-	-	-	-	-	-	-	-	-	-	-
Unigene559	Wujin	16.5542	59.277	Yes	-	-	-	gi|598049827|ref|XP_007354286.1|	1.16e-27	Auricularia subglabra TFB-10046 SS5	-	-	-	GO:0005515	protein binding
Unigene560	Wujin	1.50222	62.2527	Yes	gi|693582629|dbj|AB922508.1|	1.02e-08	Hyaloperonospora arabidopsidis Emoy2	-	-	-	-	-	-	GO:0003676,GO:0015074	nucleic acid binding,DNA integration
Unigene561	Wujin	5.06615	61.6892	Yes	gi|598050128|ref|XM_007354375.1|	6.14e-104	Auricularia subglabra TFB-10046 SS5	-	-	-	-	-	-	GO:0046872,GO:0003676	metal ion binding,nucleic acid binding
Unigene562	Wujin	1.7802	56.9743	Yes	gi|598022862|ref|XM_007340998.1|	2.1e-164	Auricularia subglabra TFB-10046 SS5	-	-	-	-	-	-	-	-
Unigene563	Wujin	1.98766	54.918	Yes	-	-	-	gi|598036273|ref|XP_007347509.1|	1.39e-97	Auricularia subglabra TFB-10046 SS5	-	-	-	GO:0005515	protein binding
Unigene564	Wujin	1.32385	63.8754	Yes	gi|598015470|ref|XM_007338326.1|	3.95e-55	Auricularia subglabra TFB-10046 SS5	-	-	-	-	-	-	-	-
Unigene565	Wujin	4.46281	58.408	Yes	gi|598022859|ref|XM_007340997.1|	0	Auricularia subglabra TFB-10046 SS5	-	-	-	-	-	-	GO:0006468,GO:0005524,GO:0016772,GO:0004672	protein phosphorylation,ATP binding,transferase activity, transferring phosphorus-containing groups,protein kinase activity
Unigene566	Wujin	3.96084	58.5278	Yes	gi|598024197|ref|XM_007341481.1|	0	Auricularia subglabra TFB-10046 SS5	-	-	-	-	-	-	GO:0055085	transmembrane transport
Unigene567	Wujin	9.13458	61.8145	Yes	gi|598047586|ref|XM_007353104.1|	0	Auricularia subglabra TFB-10046 SS5	-	-	-	-	-	-	GO:0005622,GO:0006886	intracellular,intracellular protein transport
Unigene568	Wujin	0.887638	56.0554	No	-	-	-	-	-	-	-	-	-	-	-
Unigene569	Wujin	56.8755	57.8287	Yes	gi|598012196|ref|XM_007337272.1|	0	Auricularia subglabra TFB-10046 SS5	-	-	-	-	-	-	-	-
Unigene570	Wujin	9.71971	66.4049	Yes	gi|598039710|ref|XM_007349166.1|	0	Auricularia subglabra TFB-10046 SS5	-	-	-	-	-	-	-	-
Unigene571	Wujin	1.69988	56.8273	Yes	gi|598053162|ref|XM_007355892.1|	0	Auricularia subglabra TFB-10046 SS5	-	-	-	-	-	-	-	-
Unigene572	Wujin	3.45037	55.2632	No	-	-	-	-	-	-	-	-	-	-	-
Unigene573	Wujin	5.01317	29.103	Yes	gi|449326973|gb|KC573037.1|	1.14e-104	Cantharellus cibarius	-	-	-	-	-	-	GO:0004519	endonuclease activity
Unigene574	Wujin	185.868	58.8278	Yes	gi|598039630|ref|XM_007349126.1|	0	Auricularia subglabra TFB-10046 SS5	-	-	-	-	-	-	-	-
Unigene575	Wujin	1.82944	59.1845	Yes	gi|598041448|ref|XM_007350035.1|	2.65e-102	Auricularia subglabra TFB-10046 SS5	-	-	-	-	-	-	GO:0003677,GO:0008270	DNA binding,zinc ion binding
Unigene576	Wujin	6.57666	56.62	Yes	gi|598043112|ref|XM_007350867.1|	2.55e-158	Auricularia subglabra TFB-10046 SS5	-	-	-	-	-	-	GO:0016772	transferase activity, transferring phosphorus-containing groups
Unigene577	Wujin	4.98396	51.619	Yes	-	-	-	gi|1024100353|gb|KZV91650.1|	4.89e-07	Exidia glandulosa HHB12029	-	-	-	-	-
Unigene578	Wujin	7.47167	53.0097	Yes	gi|598049234|ref|XM_007353928.1|	1.3e-66	Auricularia subglabra TFB-10046 SS5	-	-	-	-	-	-	-	-
Unigene579	Wujin	3.3447	64.9576	Yes	gi|598032348|ref|XM_007345485.1|	0	Auricularia subglabra TFB-10046 SS5	-	-	-	-	-	-	GO:0005643	nuclear pore
Unigene580	Wujin	0.466256	61.2056	Yes	gi|598008564|ref|XM_007336322.1|	0	Auricularia subglabra TFB-10046 SS5	-	-	-	-	-	-	GO:0005515	protein binding
Unigene581	Wujin	84.1558	58.8579	No	-	-	-	-	-	-	-	-	-	-	-
Unigene582	Wujin	1.61022	56.1299	Yes	gi|598016553|ref|XM_007338861.1|	0	Auricularia subglabra TFB-10046 SS5	-	-	-	-	-	-	GO:0003824,GO:0004556,GO:0005975,GO:0005509,GO:0043169	catalytic activity,alpha-amylase activity,carbohydrate metabolic process,calcium ion binding,cation binding
Unigene583	Wujin	6.72524	60.3952	Yes	gi|598028156|ref|XM_007343389.1|	0	Auricularia subglabra TFB-10046 SS5	-	-	-	-	-	-	GO:0016620,GO:0055114,GO:0016491,GO:0008152	oxidoreductase activity, acting on the aldehyde or oxo group of donors, NAD or NADP as acceptor,oxidation-reduction process,oxidoreductase activity,metabolic process
Unigene584	Wujin	1.09862	54.1756	Yes	gi|598024787|ref|XM_007341705.1|	6.49e-32	Auricularia subglabra TFB-10046 SS5	-	-	-	-	-	-	GO:0006457,GO:0003755	protein folding,peptidyl-prolyl cis-trans isomerase activity
Unigene585	Wujin	60.9989	58.5006	Yes	gi|598038006|ref|XM_007348314.1|	0	Auricularia subglabra TFB-10046 SS5	-	-	-	-	-	-	GO:0008171	O-methyltransferase activity
Unigene586	Wujin	2.91172	62.3153	Yes	gi|598053038|ref|XM_007355830.1|	1.12e-55	Auricularia subglabra TFB-10046 SS5	-	-	-	-	-	-	GO:0003677,GO:0005524	DNA binding,ATP binding
Unigene587	Wujin	2.13798	59.6955	Yes	gi|598050846|ref|XM_007354734.1|	0	Auricularia subglabra TFB-10046 SS5	-	-	-	-	-	-	GO:0055085	transmembrane transport
Unigene588	Wujin	0.148904	60.8756	Yes	gi|598046168|ref|XM_007352395.1|	0	Auricularia subglabra TFB-10046 SS5	-	-	-	-	-	-	-	-
Unigene589	Wujin	7.5163	61.4781	Yes	gi|598025668|ref|XM_007342145.1|	0	Auricularia subglabra TFB-10046 SS5	-	-	-	-	-	-	GO:0005515	protein binding
Unigene590	Wujin	1.61898	63.0435	No	-	-	-	-	-	-	-	-	-	-	-
Unigene591	Wujin	27.1222	58.4501	Yes	gi|598010148|ref|XM_007336738.1|	0	Auricularia subglabra TFB-10046 SS5	-	-	-	-	-	-	GO:0004386,GO:0008026,GO:0005524,GO:0003676	helicase activity,ATP-dependent helicase activity,ATP binding,nucleic acid binding
Unigene592	Wujin	23.2467	50.2335	Yes	gi|598014842|ref|XM_007338012.1|	0	Auricularia subglabra TFB-10046 SS5	-	-	-	-	-	-	GO:0005524	ATP binding
Unigene593	Wujin	5.11354	56.0562	Yes	gi|598019067|ref|XM_007339752.1|	0	Auricularia subglabra TFB-10046 SS5	-	-	-	-	-	-	GO:0006415,GO:0003747	translational termination,translation release factor activity
Unigene594	Wujin	3.45118	60.0601	Yes	gi|598016386|ref|XM_007338781.1|	0	Auricularia subglabra TFB-10046 SS5	-	-	-	-	-	-	GO:0005515	protein binding
Unigene595	Wujin	3.37235	61.3091	Yes	gi|598017543|ref|XM_007339255.1|	0	Auricularia subglabra TFB-10046 SS5	-	-	-	-	-	-	GO:0032777,GO:0035267	Piccolo NuA4 histone acetyltransferase complex,NuA4 histone acetyltransferase complex
Unigene596	Wujin	6.62319	60.1594	Yes	gi|598045940|ref|XM_007352281.1|	1.96e-09	Auricularia subglabra TFB-10046 SS5	-	-	-	-	-	-	-	-
Unigene597	Wujin	8.25022	56.6185	Yes	gi|598021172|ref|XM_007340385.1|	4.24e-63	Auricularia subglabra TFB-10046 SS5	-	-	-	-	-	-	-	-
Unigene598	Wujin	1.45597	57.0946	Yes	gi|598017677|ref|XM_007339301.1|	0	Auricularia subglabra TFB-10046 SS5	-	-	-	-	-	-	GO:0007067,GO:0007017,GO:0005869	mitotic nuclear division,microtubule-based process,dynactin complex
Unigene599	Wujin	1.95817	54.0336	Yes	gi|598017484|ref|XM_007339233.1|	0	Auricularia subglabra TFB-10046 SS5	-	-	-	-	-	-	GO:0005634	nucleus
Unigene600	Wujin	0.754441	55.5162	Yes	gi|598021059|ref|XM_007340339.1|	5.75e-100	Auricularia subglabra TFB-10046 SS5	-	-	-	-	-	-	GO:0004672,GO:0016772,GO:0006468,GO:0005524	protein kinase activity,transferase activity, transferring phosphorus-containing groups,protein phosphorylation,ATP binding
Unigene601	Wujin	75.5936	55.8684	Yes	gi|598017979|ref|XM_007339407.1|	0	Auricularia subglabra TFB-10046 SS5	-	-	-	-	-	-	GO:0017108,GO:0033567,GO:0043142	5'-flap endonuclease activity,DNA replication, Okazaki fragment processing,single-stranded DNA-dependent ATPase activity
Unigene602	Wujin	3.09069	55.5634	Yes	gi|598038066|ref|XM_007348344.1|	0	Auricularia subglabra TFB-10046 SS5	-	-	-	-	-	-	-	-
Unigene603	Wujin	35.3231	57.8089	Yes	gi|598039330|ref|XM_007348976.1|	0	Auricularia subglabra TFB-10046 SS5	-	-	-	-	-	-	-	-
Unigene604	Wujin	38.1166	59.3291	Yes	gi|598048302|ref|XM_007353462.1|	0	Auricularia subglabra TFB-10046 SS5	-	-	-	-	-	-	GO:0002098,GO:0008033,GO:0050660	tRNA wobble uridine modification,tRNA processing,flavin adenine dinucleotide binding
Unigene605	Wujin	41.2286	59.0164	Yes	gi|598012022|ref|XM_007337224.1|	3.06e-138	Auricularia subglabra TFB-10046 SS5	-	-	-	-	-	-	GO:0003677,GO:0046982,GO:0005634,GO:0006334,GO:0000786	DNA binding,protein heterodimerization activity,nucleus,nucleosome assembly,nucleosome
Unigene606	Wujin	2.23434	57.1076	Yes	gi|598013578|ref|XM_007337630.1|	0	Auricularia subglabra TFB-10046 SS5	-	-	-	-	-	-	GO:0006888,GO:0000139,GO:0016021,GO:0005801	ER to Golgi vesicle-mediated transport,Golgi membrane,integral component of membrane,cis-Golgi network
Unigene607	Wujin	8.66232	57.8118	Yes	gi|598025060|ref|XM_007341841.1|	0	Auricularia subglabra TFB-10046 SS5	-	-	-	-	-	-	-	-
Unigene608	Wujin	2.87043	61.2167	Yes	gi|598055152|ref|XM_007356887.1|	2.23e-32	Auricularia subglabra TFB-10046 SS5	-	-	-	-	-	-	GO:0005515	protein binding
Unigene609	Wujin	2.15525	55.3371	No	-	-	-	-	-	-	-	-	-	-	-
Unigene610	Wujin	4.00256	64.4444	Yes	gi|598027922|ref|XM_007343272.1|	0	Auricularia subglabra TFB-10046 SS5	-	-	-	-	-	-	GO:0005975,GO:0016810,GO:0003824	carbohydrate metabolic process,hydrolase activity, acting on carbon-nitrogen (but not peptide) bonds,catalytic activity
Unigene611	Wujin	10.4493	57.3842	Yes	gi|598048564|ref|XM_007353593.1|	0	Auricularia subglabra TFB-10046 SS5	-	-	-	-	-	-	GO:0005524,GO:0000166,GO:0017111,GO:0016887	ATP binding,nucleotide binding,nucleoside-triphosphatase activity,ATPase activity
Unigene612	Wujin	17.1729	59.7973	Yes	gi|598045462|ref|XM_007352042.1|	1.04e-118	Auricularia subglabra TFB-10046 SS5	-	-	-	-	-	-	GO:0004857,GO:0045980,GO:0005739	enzyme inhibitor activity,negative regulation of nucleotide metabolic process,mitochondrion
Unigene613	Wujin	2.26986	68.6313	Yes	gi|598031040|ref|XM_007344831.1|	0	Auricularia subglabra TFB-10046 SS5	-	-	-	-	-	-	-	-
Unigene614	Wujin	25.9209	55.7491	No	-	-	-	-	-	-	-	-	-	-	-
Unigene615	Wujin	3.85417	62.3415	No	-	-	-	-	-	-	-	-	-	-	-
Unigene616	Wujin	2.38822	57.3836	Yes	gi|598048150|ref|XM_007353386.1|	3.08e-79	Auricularia subglabra TFB-10046 SS5	-	-	-	-	-	-	GO:0004814,GO:0004812,GO:0000166,GO:0006420,GO:0006418,GO:0005524	arginine-tRNA ligase activity,aminoacyl-tRNA ligase activity,nucleotide binding,arginyl-tRNA aminoacylation,tRNA aminoacylation for protein translation,ATP binding
Unigene617	Wujin	2.29322	62.1956	Yes	gi|598022877|ref|XM_007341003.1|	0	Auricularia subglabra TFB-10046 SS5	-	-	-	-	-	-	GO:0042729,GO:0072686,GO:0030472	DASH complex,mitotic spindle,mitotic spindle organization in nucleus
Unigene618	Wujin	7.22937	54.9651	Yes	gi|598021511|ref|XM_007340514.1|	0	Auricularia subglabra TFB-10046 SS5	-	-	-	-	-	-	GO:0003824,GO:0005975,GO:0030246	catalytic activity,carbohydrate metabolic process,carbohydrate binding
Unigene619	Wujin	24.688	67.0282	Yes	gi|598044554|ref|XM_007351588.1|	3.77e-117	Auricularia subglabra TFB-10046 SS5	-	-	-	-	-	-	GO:0005524,GO:0006468,GO:0004672,GO:0016772	ATP binding,protein phosphorylation,protein kinase activity,transferase activity, transferring phosphorus-containing groups
Unigene620	Wujin	88.8801	58.482	Yes	gi|598026884|ref|XM_007342753.1|	0	Auricularia subglabra TFB-10046 SS5	-	-	-	-	-	-	GO:0003924,GO:0005525	GTPase activity,GTP binding
Unigene621	Wujin	24.2176	57.6572	Yes	gi|598016055|ref|XM_007338618.1|	0	Auricularia subglabra TFB-10046 SS5	-	-	-	-	-	-	GO:0005515	protein binding
Unigene622	Wujin	57.397	62.127	Yes	gi|598027442|ref|XM_007343032.1|	0	Auricularia subglabra TFB-10046 SS5	-	-	-	-	-	-	-	-
Unigene623	Wujin	7.97177	71.8459	Yes	gi|598024741|ref|XM_007341682.1|	9.48e-20	Auricularia subglabra TFB-10046 SS5	-	-	-	-	-	-	-	-
Unigene624	Wujin	2.93734	57.9304	Yes	gi|598024208|ref|XM_007341485.1|	0	Auricularia subglabra TFB-10046 SS5	-	-	-	-	-	-	GO:0005839,GO:0004298,GO:0051603,GO:0004175	proteasome core complex,threonine-type endopeptidase activity,proteolysis involved in cellular protein catabolic process,endopeptidase activity
Unigene625	Wujin	0.0800111	61.5673	Yes	gi|598029160|ref|XM_007343891.1|	0	Auricularia subglabra TFB-10046 SS5	-	-	-	-	-	-	GO:0004615,GO:0003824,GO:0008152,GO:0005737,GO:0019307	phosphomannomutase activity,catalytic activity,metabolic process,cytoplasm,mannose biosynthetic process
Unigene626	Wujin	14.3655	61.4035	Yes	gi|598032764|ref|XM_007345693.1|	0	Auricularia subglabra TFB-10046 SS5	-	-	-	-	-	-	GO:0003677,GO:0006352	DNA binding,DNA-templated transcription, initiation
Unigene627	Wujin	19.2979	59.7146	Yes	gi|598016069|ref|XM_007338625.1|	0	Auricularia subglabra TFB-10046 SS5	-	-	-	-	-	-	GO:0005737,GO:0016788,GO:0019478	cytoplasm,hydrolase activity, acting on ester bonds,D-amino acid catabolic process
Unigene628	Wujin	2.00476	54.7847	Yes	gi|598047282|ref|XM_007352952.1|	5.58e-152	Auricularia subglabra TFB-10046 SS5	-	-	-	-	-	-	GO:0016491,GO:0016747,GO:0055114,GO:0008270	oxidoreductase activity,transferase activity, transferring acyl groups other than amino-acyl groups,oxidation-reduction process,zinc ion binding
Unigene629	Wujin	3.53891	57.7642	Yes	gi|598026302|ref|XM_007342462.1|	6.93e-92	Auricularia subglabra TFB-10046 SS5	-	-	-	-	-	-	GO:0005515	protein binding
Unigene630	Wujin	4.52827	56.9641	Yes	gi|598037614|ref|XM_007348118.1|	0	Auricularia subglabra TFB-10046 SS5	-	-	-	-	-	-	GO:0055114,GO:0016491,GO:0010181,GO:0042602	oxidation-reduction process,oxidoreductase activity,FMN binding,riboflavin reductase (NADPH) activity
Unigene631	Wujin	1.73218	64.0675	Yes	gi|598028024|ref|XM_007343323.1|	0	Auricularia subglabra TFB-10046 SS5	-	-	-	-	-	-	-	-
Unigene632	Wujin	11.0528	60.1104	Yes	gi|598025668|ref|XM_007342145.1|	0	Auricularia subglabra TFB-10046 SS5	-	-	-	-	-	-	GO:0005515	protein binding
Unigene633	Wujin	0.530563	57.394	Yes	gi|598046488|ref|XM_007352555.1|	2.22e-16	Auricularia subglabra TFB-10046 SS5	-	-	-	-	-	-	-	-
Unigene634	Wujin	38.8221	57.4866	Yes	gi|598040774|ref|XM_007349698.1|	0	Auricularia subglabra TFB-10046 SS5	-	-	-	-	-	-	GO:0051082,GO:0005524,GO:0044267,GO:0006457	unfolded protein binding,ATP binding,cellular protein metabolic process,protein folding
Unigene635	Wujin	1.6055	52.6836	Yes	gi|598029134|ref|XM_007343878.1|	7.8e-08	Auricularia subglabra TFB-10046 SS5	-	-	-	-	-	-	-	-
Unigene636	Wujin	1.02489	62.459	Yes	gi|598021529|ref|XM_007340520.1|	2.31e-93	Auricularia subglabra TFB-10046 SS5	-	-	-	-	-	-	-	-
Unigene637	Wujin	31.0584	57.9977	Yes	gi|598026940|ref|XM_007342781.1|	0	Auricularia subglabra TFB-10046 SS5	-	-	-	-	-	-	GO:0016491,GO:0008152,GO:0016620,GO:0055114	oxidoreductase activity,metabolic process,oxidoreductase activity, acting on the aldehyde or oxo group of donors, NAD or NADP as acceptor,oxidation-reduction process
Unigene638	Wujin	1.34794	54.1705	Yes	-	-	-	gi|168047452|ref|XP_001776184.1|	2.09e-41	Physcomitrella patens	-	-	-	GO:0016772,GO:0006468,GO:0005524,GO:0004672,GO:0004674	transferase activity, transferring phosphorus-containing groups,protein phosphorylation,ATP binding,protein kinase activity,protein serine/threonine kinase activity
Unigene639	Wujin	2.42624	58.2711	Yes	gi|598017194|ref|XM_007339123.1|	0	Auricularia subglabra TFB-10046 SS5	-	-	-	-	-	-	-	-
Unigene640	Wujin	16.0558	60.2222	Yes	gi|598023980|ref|XM_007341401.1|	0	Auricularia subglabra TFB-10046 SS5	-	-	-	-	-	-	GO:0005525	GTP binding
Unigene641	Wujin	20.8288	62.9738	Yes	gi|598053648|ref|XM_007356135.1|	0	Auricularia subglabra TFB-10046 SS5	-	-	-	-	-	-	GO:0005515	protein binding
Unigene642	Wujin	2.62243	60.9873	Yes	gi|598033500|ref|XM_007346061.1|	0	Auricularia subglabra TFB-10046 SS5	-	-	-	-	-	-	GO:0005488	binding
Unigene643	Wujin	3.18168	62.046	Yes	gi|598053006|ref|XM_007355814.1|	0	Auricularia subglabra TFB-10046 SS5	-	-	-	-	-	-	-	-
Unigene644	Wujin	1.61508	57.83	Yes	gi|598021864|ref|XM_007340648.1|	0	Auricularia subglabra TFB-10046 SS5	-	-	-	-	-	-	GO:0017111,GO:0005524,GO:0000166,GO:0016887	nucleoside-triphosphatase activity,ATP binding,nucleotide binding,ATPase activity
Unigene645	Wujin	3.45379	56.3846	Yes	-	-	-	gi|1024105947|gb|KZV97155.1|	6.52e-49	Exidia glandulosa HHB12029	-	-	-	-	-
Unigene646	Wujin	63.4859	59.9533	Yes	gi|598028060|ref|XM_007343341.1|	0	Auricularia subglabra TFB-10046 SS5	-	-	-	-	-	-	GO:0005515	protein binding
Unigene647	Wujin	54.4573	58.3977	Yes	gi|598023966|ref|XM_007341396.1|	0	Auricularia subglabra TFB-10046 SS5	-	-	-	-	-	-	GO:0016787,GO:0006464,GO:0000139,GO:0004382	hydrolase activity,cellular protein modification process,Golgi membrane,guanosine-diphosphatase activity
Unigene648	Wujin	18.3326	67.0851	Yes	gi|598038972|ref|XM_007348797.1|	0	Auricularia subglabra TFB-10046 SS5	-	-	-	-	-	-	-	-
Unigene649	Wujin	16.1308	57.0353	Yes	gi|598017965|ref|XM_007339402.1|	0	Auricularia subglabra TFB-10046 SS5	-	-	-	-	-	-	GO:0016491,GO:0046872,GO:0055114	oxidoreductase activity,metal ion binding,oxidation-reduction process
Unigene650	Wujin	6.23248	61.6155	Yes	gi|598033286|ref|XM_007345954.1|	0	Auricularia subglabra TFB-10046 SS5	-	-	-	-	-	-	GO:0005743,GO:0006744	mitochondrial inner membrane,ubiquinone biosynthetic process
Unigene651	Wujin	6.01689	61.7933	Yes	gi|598033452|ref|XM_007346037.1|	0	Auricularia subglabra TFB-10046 SS5	-	-	-	-	-	-	GO:0005737,GO:0005852,GO:0003743,GO:0005515	cytoplasm,eukaryotic translation initiation factor 3 complex,translation initiation factor activity,protein binding
Unigene652	Wujin	9.81141	63.9442	Yes	gi|598054506|ref|XM_007356564.1|	0	Auricularia subglabra TFB-10046 SS5	-	-	-	-	-	-	GO:0004190,GO:0006508	aspartic-type endopeptidase activity,proteolysis
Unigene653	Wujin	10.5791	63.0092	Yes	gi|598027972|ref|XM_007343297.1|	0	Auricularia subglabra TFB-10046 SS5	-	-	-	-	-	-	GO:0006468,GO:0016772,GO:0004672,GO:0005524	protein phosphorylation,transferase activity, transferring phosphorus-containing groups,protein kinase activity,ATP binding
Unigene654	Wujin	4.08332	56.7911	Yes	gi|598033266|ref|XM_007345944.1|	2.33e-99	Auricularia subglabra TFB-10046 SS5	-	-	-	-	-	-	GO:0004553,GO:0005975	hydrolase activity, hydrolyzing O-glycosyl compounds,carbohydrate metabolic process
Unigene655	Wujin	4.60821	62.2162	Yes	gi|598021227|ref|XM_007340406.1|	3.55e-74	Auricularia subglabra TFB-10046 SS5	-	-	-	-	-	-	-	-
Unigene656	Wujin	1.37479	65.054	Yes	gi|598022525|ref|XM_007340882.1|	0	Auricularia subglabra TFB-10046 SS5	-	-	-	-	-	-	GO:0009058	biosynthetic process
Unigene657	Wujin	28.52	58.7244	Yes	gi|598051862|ref|XM_007355242.1|	9.9e-102	Auricularia subglabra TFB-10046 SS5	-	-	-	-	-	-	-	-
Unigene658	Wujin	4.70935	55.5608	Yes	gi|598040784|ref|XM_007349703.1|	8.9e-44	Auricularia subglabra TFB-10046 SS5	-	-	-	-	-	-	-	-
Unigene659	Wujin	3.84865	65.0317	Yes	gi|598023126|ref|XM_007341089.1|	0	Auricularia subglabra TFB-10046 SS5	-	-	-	-	-	-	-	-
Unigene660	Wujin	141.142	57.7181	Yes	gi|598025334|ref|XM_007341978.1|	0	Auricularia subglabra TFB-10046 SS5	-	-	-	-	-	-	GO:0003735,GO:0005840,GO:0005622,GO:0006412	structural constituent of ribosome,ribosome,intracellular,translation
Unigene661	Wujin	27.6566	63.6925	Yes	gi|598025430|ref|XM_007342026.1|	0	Auricularia subglabra TFB-10046 SS5	-	-	-	-	-	-	GO:0005515	protein binding
Unigene662	Wujin	8.95039	63.378	Yes	gi|598040120|ref|XM_007349371.1|	0	Auricularia subglabra TFB-10046 SS5	-	-	-	-	-	-	GO:0005515	protein binding
Unigene663	Wujin	22.0838	61.7047	Yes	gi|598022551|ref|XM_007340891.1|	0	Auricularia subglabra TFB-10046 SS5	-	-	-	-	-	-	-	-
Unigene664	Wujin	3.69914	58.6599	Yes	gi|598049024|ref|XM_007353823.1|	0	Auricularia subglabra TFB-10046 SS5	-	-	-	-	-	-	GO:0004100,GO:0006031,GO:0016758	chitin synthase activity,chitin biosynthetic process,transferase activity, transferring hexosyl groups
Unigene665	Wujin	2.73896	57.5195	No	-	-	-	-	-	-	-	-	-	-	-
Unigene666	Wujin	4.7783	56.4776	Yes	gi|598025480|ref|XM_007342051.1|	0	Auricularia subglabra TFB-10046 SS5	-	-	-	-	-	-	GO:0003824,GO:0009058,GO:0030170	catalytic activity,biosynthetic process,pyridoxal phosphate binding
Unigene667	Wujin	6.20951	56.2613	Yes	gi|598026328|ref|XM_007342475.1|	6.47e-130	Auricularia subglabra TFB-10046 SS5	-	-	-	-	-	-	-	-
Unigene668	Wujin	123.268	62.1275	Yes	gi|598008936|ref|XM_007336421.1|	0	Auricularia subglabra TFB-10046 SS5	-	-	-	-	-	-	GO:0003824,GO:0005975,GO:0016810	catalytic activity,carbohydrate metabolic process,hydrolase activity, acting on carbon-nitrogen (but not peptide) bonds
Unigene669	Wujin	19.7343	57.1193	Yes	gi|598020035|ref|XM_007340016.1|	0	Auricularia subglabra TFB-10046 SS5	-	-	-	-	-	-	-	-
Unigene670	Wujin	15.4177	58.3987	Yes	gi|598021561|ref|XM_007340533.1|	0	Auricularia subglabra TFB-10046 SS5	-	-	-	-	-	-	GO:0003824,GO:0030246,GO:0005975	catalytic activity,carbohydrate binding,carbohydrate metabolic process
Unigene671	Wujin	6.57647	61.8086	Yes	gi|598050374|ref|XM_007354498.1|	4.17e-77	Auricularia subglabra TFB-10046 SS5	-	-	-	-	-	-	-	-
Unigene672	Wujin	1.61129	66.2371	Yes	gi|598039500|ref|XM_007349061.1|	1.09e-21	Auricularia subglabra TFB-10046 SS5	-	-	-	-	-	-	-	-
Unigene673	Wujin	11.8392	56.4337	Yes	gi|598011876|ref|XM_007337187.1|	0	Auricularia subglabra TFB-10046 SS5	-	-	-	-	-	-	-	-
Unigene674	Wujin	16.2388	54.8264	Yes	gi|598043308|ref|XM_007350965.1|	0	Auricularia subglabra TFB-10046 SS5	-	-	-	-	-	-	GO:0000160,GO:0016020,GO:0006355,GO:0007165,GO:0004871,GO:0016772,GO:0000155,GO:0016021,GO:0005524,GO:0000156,GO:0016310	phosphorelay signal transduction system,membrane,regulation of transcription, DNA-templated,signal transduction,signal transducer activity,transferase activity, transferring phosphorus-containing groups,phosphorelay sensor kinase activity,integral component of membrane,ATP binding,phosphorelay response regulator activity,phosphorylation
Unigene675	Wujin	1.668	63.2715	Yes	gi|598013562|ref|XM_007337626.1|	0	Auricularia subglabra TFB-10046 SS5	-	-	-	-	-	-	GO:0004177,GO:0008235,GO:0006508	aminopeptidase activity,metalloexopeptidase activity,proteolysis
Unigene676	Wujin	267.948	58.1395	Yes	gi|598027908|ref|XM_007343265.1|	1.53e-161	Auricularia subglabra TFB-10046 SS5	-	-	-	-	-	-	GO:0006412,GO:0003735,GO:0005840,GO:0005622	translation,structural constituent of ribosome,ribosome,intracellular
Unigene677	Wujin	2.94558	62.5442	Yes	gi|598009034|ref|XM_007336448.1|	0	Auricularia subglabra TFB-10046 SS5	-	-	-	-	-	-	GO:0016020	membrane
Unigene678	Wujin	36.4124	60.2927	Yes	gi|598016736|ref|XM_007338942.1|	0	Auricularia subglabra TFB-10046 SS5	-	-	-	-	-	-	GO:0016459,GO:0051015,GO:0003774,GO:0005524,GO:0005515	myosin complex,actin filament binding,motor activity,ATP binding,protein binding
Unigene679	Wujin	26.9261	56.8591	Yes	gi|598027620|ref|XM_007343121.1|	0	Auricularia subglabra TFB-10046 SS5	-	-	-	-	-	-	GO:0050660,GO:0008812,GO:0016614,GO:0055114,GO:0006066	flavin adenine dinucleotide binding,choline dehydrogenase activity,oxidoreductase activity, acting on CH-OH group of donors,oxidation-reduction process,alcohol metabolic process
Unigene680	Wujin	1.55678	61.1462	Yes	gi|598037432|ref|XM_007348027.1|	1.15e-138	Auricularia subglabra TFB-10046 SS5	-	-	-	-	-	-	GO:0016787	hydrolase activity
Unigene681	Wujin	29.0399	57.9053	Yes	gi|598018506|ref|XM_007339585.1|	0	Auricularia subglabra TFB-10046 SS5	-	-	-	-	-	-	GO:0032313,GO:0005097	without function,without function
Unigene682	Wujin	65.5328	62.1338	Yes	gi|598046192|ref|XM_007352407.1|	0	Auricularia subglabra TFB-10046 SS5	-	-	-	-	-	-	-	-
Unigene683	Wujin	0.939702	60.6552	Yes	gi|598013470|ref|XM_007337603.1|	0	Auricularia subglabra TFB-10046 SS5	-	-	-	-	-	-	GO:0006284,GO:0016787,GO:0003824,GO:0019104,GO:0006281	base-excision repair,hydrolase activity,catalytic activity,DNA N-glycosylase activity,DNA repair
Unigene684	Wujin	6.32445	60.9023	Yes	gi|598042752|ref|XM_007350687.1|	0	Auricularia subglabra TFB-10046 SS5	-	-	-	-	-	-	GO:0005515	protein binding
Unigene685	Wujin	6.09477	60.5514	Yes	gi|598015000|ref|XM_007338091.1|	0	Auricularia subglabra TFB-10046 SS5	-	-	-	-	-	-	GO:0005515	protein binding
Unigene686	Wujin	9.85931	63.3133	Yes	gi|598046432|ref|XM_007352527.1|	0	Auricularia subglabra TFB-10046 SS5	-	-	-	-	-	-	-	-
Unigene687	Wujin	3.48181	65.0699	Yes	gi|598044236|ref|XM_007351429.1|	1.35e-110	Auricularia subglabra TFB-10046 SS5	-	-	-	-	-	-	-	-
Unigene688	Wujin	0.622483	59.5752	Yes	gi|598031162|ref|XM_007344892.1|	0	Auricularia subglabra TFB-10046 SS5	-	-	-	-	-	-	GO:0005975,GO:0008152,GO:0016758,GO:0030259	carbohydrate metabolic process,metabolic process,transferase activity, transferring hexosyl groups,lipid glycosylation
Unigene689	Wujin	1.92173	64.8481	Yes	gi|598020891|ref|XM_007340276.1|	0	Auricularia subglabra TFB-10046 SS5	-	-	-	-	-	-	GO:0016772,GO:0004674,GO:0006468,GO:0004672,GO:0005524,GO:0007094	transferase activity, transferring phosphorus-containing groups,protein serine/threonine kinase activity,protein phosphorylation,protein kinase activity,ATP binding,mitotic spindle assembly checkpoint
Unigene690	Wujin	26.5315	58.011	Yes	gi|598013068|ref|XM_007337496.1|	1.68e-160	Auricularia subglabra TFB-10046 SS5	-	-	-	-	-	-	-	-
Unigene691	Wujin	1.13963	59.6016	Yes	gi|598027150|ref|XM_007342886.1|	0	Auricularia subglabra TFB-10046 SS5	-	-	-	-	-	-	GO:0050660,GO:0006066,GO:0016614,GO:0008812,GO:0055114	flavin adenine dinucleotide binding,alcohol metabolic process,oxidoreductase activity, acting on CH-OH group of donors,choline dehydrogenase activity,oxidation-reduction process
Unigene692	Wujin	7.61886	57.1588	Yes	gi|598014798|ref|XM_007337990.1|	0	Auricularia subglabra TFB-10046 SS5	-	-	-	-	-	-	GO:0016772,GO:0005515,GO:0004672,GO:0004674,GO:0006468,GO:0005524	transferase activity, transferring phosphorus-containing groups,protein binding,protein kinase activity,protein serine/threonine kinase activity,protein phosphorylation,ATP binding
Unigene693	Wujin	3.05088	61.8519	Yes	gi|598018603|ref|XM_007339617.1|	0	Auricularia subglabra TFB-10046 SS5	-	-	-	-	-	-	-	-
Unigene694	Wujin	4.00535	62.3195	Yes	gi|598032688|ref|XM_007345655.1|	0	Auricularia subglabra TFB-10046 SS5	-	-	-	-	-	-	-	-
Unigene695	Wujin	3.50721	61.9141	No	-	-	-	-	-	-	-	-	-	-	-
Unigene696	Wujin	10.2127	59.3696	Yes	gi|598045792|ref|XM_007352207.1|	0	Auricularia subglabra TFB-10046 SS5	-	-	-	-	-	-	GO:0006508,GO:0005618,GO:0016020,GO:0004252	proteolysis,cell wall,membrane,serine-type endopeptidase activity
Unigene697	Wujin	60.474	54.7531	Yes	gi|598009550|ref|XM_007336585.1|	0	Auricularia subglabra TFB-10046 SS5	-	-	-	-	-	-	GO:0005634,GO:0003677,GO:0006355,GO:0003700	nucleus,DNA binding,regulation of transcription, DNA-templated,transcription factor activity, sequence-specific DNA binding
Unigene698	Wujin	9.94468	53.2403	Yes	gi|598041734|ref|XM_007350178.1|	1.12e-26	Auricularia subglabra TFB-10046 SS5	-	-	-	-	-	-	-	-
Unigene699	Wujin	22.9061	58.3838	Yes	gi|598045980|ref|XM_007352301.1|	0	Auricularia subglabra TFB-10046 SS5	-	-	-	-	-	-	GO:0006465,GO:0016021,GO:0005787,GO:0008233	signal peptide processing,integral component of membrane,signal peptidase complex,peptidase activity
Unigene700	Wujin	6.57271	54.1788	Yes	gi|598030936|ref|XM_007344779.1|	1.2e-175	Auricularia subglabra TFB-10046 SS5	-	-	-	-	-	-	-	-
Unigene701	Wujin	37.7741	59.6893	Yes	gi|598021578|ref|XM_007340540.1|	0	Auricularia subglabra TFB-10046 SS5	-	-	-	-	-	-	GO:0030126,GO:0030117,GO:0005515,GO:0006886,GO:0005198,GO:0016192	COPI vesicle coat,membrane coat,protein binding,intracellular protein transport,structural molecule activity,vesicle-mediated transport
Unigene702	Wujin	0	54.5958	Yes	gi|162463827|ref|NM_001111959.1|	0	Zea mays	-	-	-	-	-	-	-	-
Unigene703	Wujin	14.8813	64.2899	Yes	gi|598048608|ref|XM_007353615.1|	3.27e-93	Auricularia subglabra TFB-10046 SS5	-	-	-	-	-	-	GO:0003676,GO:0046872	nucleic acid binding,metal ion binding
Unigene704	Wujin	2.16251	58.1138	Yes	gi|598018027|ref|XM_007339424.1|	0	Auricularia subglabra TFB-10046 SS5	-	-	-	-	-	-	GO:0003899,GO:0006351	DNA-directed 5'-3' RNA polymerase activity,transcription, DNA-templated
Unigene705	Wujin	3.9599	60.3008	Yes	gi|598029778|ref|XM_007344200.1|	0	Auricularia subglabra TFB-10046 SS5	-	-	-	-	-	-	GO:0008152,GO:0003824	metabolic process,catalytic activity
Unigene706	Wujin	8.35402	52.3849	Yes	gi|598016382|ref|XM_007338779.1|	0	Auricularia subglabra TFB-10046 SS5	-	-	-	-	-	-	GO:0004416,GO:0008270,GO:0016787,GO:0006750	hydroxyacylglutathione hydrolase activity,zinc ion binding,hydrolase activity,glutathione biosynthetic process
Unigene707	Wujin	2.27406	57.9828	Yes	gi|598027636|ref|XM_007343129.1|	8.74e-159	Auricularia subglabra TFB-10046 SS5	-	-	-	-	-	-	-	-
Unigene708	Wujin	21.1055	59.4526	Yes	gi|598010120|ref|XM_007336731.1|	0	Auricularia subglabra TFB-10046 SS5	-	-	-	-	-	-	-	-
Unigene709	Wujin	2.95493	63.4506	Yes	gi|598027086|ref|XM_007342854.1|	0	Auricularia subglabra TFB-10046 SS5	-	-	-	-	-	-	GO:0004527,GO:0003676	exonuclease activity,nucleic acid binding
Unigene710	Wujin	33.4645	56.6858	Yes	gi|598041198|ref|XM_007349910.1|	1.9e-94	Auricularia subglabra TFB-10046 SS5	-	-	-	-	-	-	-	-
Unigene711	Wujin	1.84528	57.8571	Yes	gi|598037666|ref|XM_007348144.1|	0	Auricularia subglabra TFB-10046 SS5	-	-	-	-	-	-	GO:0005515	protein binding
Unigene712	Wujin	24.058	66.09	Yes	gi|598043166|ref|XM_007350894.1|	0	Auricularia subglabra TFB-10046 SS5	-	-	-	-	-	-	GO:0038032	termination of G-protein coupled receptor signaling pathway
Unigene713	Wujin	2.82935	61.3761	Yes	gi|598027022|ref|XM_007342822.1|	0	Auricularia subglabra TFB-10046 SS5	-	-	-	-	-	-	GO:0000062	fatty-acyl-CoA binding
Unigene714	Wujin	1.29508	60.8625	Yes	gi|598018330|ref|XM_007339526.1|	0	Auricularia subglabra TFB-10046 SS5	-	-	-	-	-	-	GO:0016021	integral component of membrane
Unigene715	Wujin	17.1164	60.8484	Yes	gi|598054442|ref|XM_007356532.1|	0	Auricularia subglabra TFB-10046 SS5	-	-	-	-	-	-	GO:0016998	cell wall macromolecule catabolic process
Unigene716	Wujin	0.797738	58.0755	Yes	gi|598028300|ref|XM_007343461.1|	0	Auricularia subglabra TFB-10046 SS5	-	-	-	-	-	-	GO:0003676,GO:0008270	nucleic acid binding,zinc ion binding
Unigene717	Wujin	2.46111	61.0473	Yes	gi|598036750|ref|XM_007347686.1|	0	Auricularia subglabra TFB-10046 SS5	-	-	-	-	-	-	GO:0003743,GO:0005525,GO:0003924,GO:0006413,GO:0005622	translation initiation factor activity,GTP binding,GTPase activity,translational initiation,intracellular
Unigene718	Wujin	43.5203	59.9148	Yes	gi|598025096|ref|XM_007341859.1|	0	Auricularia subglabra TFB-10046 SS5	-	-	-	-	-	-	GO:0004707,GO:0016772,GO:0004672,GO:0006468,GO:0005524,GO:0004674	MAP kinase activity,transferase activity, transferring phosphorus-containing groups,protein kinase activity,protein phosphorylation,ATP binding,protein serine/threonine kinase activity
Unigene719	Wujin	2.22459	60.101	Yes	gi|598033510|ref|XM_007346066.1|	0	Auricularia subglabra TFB-10046 SS5	-	-	-	-	-	-	-	-
Unigene720	Wujin	1.25513	58.4137	Yes	gi|598044272|ref|XM_007351447.1|	1.78e-112	Auricularia subglabra TFB-10046 SS5	-	-	-	-	-	-	GO:0004674,GO:0004672,GO:0016772,GO:0006468,GO:0005524	protein serine/threonine kinase activity,protein kinase activity,transferase activity, transferring phosphorus-containing groups,protein phosphorylation,ATP binding
Unigene721	Wujin	1.20706	68.5301	Yes	gi|598023607|ref|XM_007341264.1|	0	Auricularia subglabra TFB-10046 SS5	-	-	-	-	-	-	GO:0005515	protein binding
Unigene722	Wujin	13.9389	59.4151	Yes	gi|598048760|ref|XM_007353691.1|	0	Auricularia subglabra TFB-10046 SS5	-	-	-	-	-	-	GO:0016874	ligase activity
Unigene723	Wujin	7.06751	60.4922	Yes	gi|598056066|ref|XM_007357344.1|	0	Auricularia subglabra TFB-10046 SS5	-	-	-	-	-	-	GO:0004553,GO:0005975	hydrolase activity, hydrolyzing O-glycosyl compounds,carbohydrate metabolic process
Unigene724	Wujin	0.527563	52.1851	No	-	-	-	-	-	-	-	-	-	-	-
Unigene725	Wujin	3.54109	66.1994	Yes	gi|598026192|ref|XM_007342407.1|	9.11e-89	Auricularia subglabra TFB-10046 SS5	-	-	-	-	-	-	GO:0004571,GO:0005509,GO:0016020	mannosyl-oligosaccharide 1,2-alpha-mannosidase activity,calcium ion binding,membrane
Unigene726	Wujin	1.0775	56.8659	Yes	gi|598032066|ref|XM_007345344.1|	3.98e-112	Auricularia subglabra TFB-10046 SS5	-	-	-	-	-	-	GO:0016773,GO:0000723,GO:0006974,GO:0016772,GO:0004674,GO:0090399,GO:0010212,GO:0016572,GO:0006281,GO:0000077	phosphotransferase activity, alcohol group as acceptor,telomere maintenance,cellular response to DNA damage stimulus,transferase activity, transferring phosphorus-containing groups,protein serine/threonine kinase activity,replicative senescence,response to ionizing radiation,histone phosphorylation,DNA repair,DNA damage checkpoint
Unigene727	Wujin	5.46337	65.9731	Yes	gi|598009736|ref|XM_007336633.1|	1.75e-29	Auricularia subglabra TFB-10046 SS5	-	-	-	-	-	-	-	-
Unigene728	Wujin	3.16468	61.3154	Yes	gi|598011338|ref|XM_007337047.1|	0	Auricularia subglabra TFB-10046 SS5	-	-	-	-	-	-	GO:0016021,GO:0055085	integral component of membrane,transmembrane transport
Unigene729	Wujin	20.5426	59.0969	Yes	gi|598021091|ref|XM_007340351.1|	6.31e-165	Auricularia subglabra TFB-10046 SS5	-	-	-	-	-	-	-	-
Unigene730	Wujin	2.77979	57.0441	Yes	gi|598041632|ref|XM_007350127.1|	0	Auricularia subglabra TFB-10046 SS5	-	-	-	-	-	-	-	-
Unigene731	Wujin	2.93774	57.8732	Yes	gi|598016863|ref|XM_007338994.1|	4.02e-117	Auricularia subglabra TFB-10046 SS5	-	-	-	-	-	-	-	-
Unigene732	Wujin	6.88725	62.3891	Yes	gi|598039164|ref|XM_007348893.1|	0	Auricularia subglabra TFB-10046 SS5	-	-	-	-	-	-	GO:0005515	protein binding
Unigene733	Wujin	110.334	58.6694	Yes	gi|598039778|ref|XM_007349200.1|	0	Auricularia subglabra TFB-10046 SS5	-	-	-	-	-	-	-	-
Unigene734	Wujin	2.2875	55.8418	Yes	gi|598040016|ref|XM_007349319.1|	3.59e-72	Auricularia subglabra TFB-10046 SS5	-	-	-	-	-	-	GO:0004385,GO:0005515,GO:0006163	guanylate kinase activity,protein binding,purine nucleotide metabolic process
Unigene735	Wujin	6.08095	52.7473	Yes	gi|598021642|ref|XM_007340563.1|	1.18e-46	Auricularia subglabra TFB-10046 SS5	-	-	-	-	-	-	-	-
Unigene736	Wujin	19.4156	59.7361	Yes	gi|598025560|ref|XM_007342091.1|	0	Auricularia subglabra TFB-10046 SS5	-	-	-	-	-	-	GO:0006596,GO:0003824	polyamine biosynthetic process,catalytic activity
Unigene737	Wujin	10.3069	59.4643	Yes	gi|598012656|ref|XM_007337392.1|	0	Auricularia subglabra TFB-10046 SS5	-	-	-	-	-	-	GO:0003779,GO:0005622	actin binding,intracellular
Unigene738	Wujin	4.07699	59.409	Yes	gi|598051904|ref|XM_007355263.1|	6.58e-40	Auricularia subglabra TFB-10046 SS5	-	-	-	-	-	-	-	-
Unigene739	Wujin	42.5838	58.7251	Yes	gi|598022760|ref|XM_007340963.1|	0	Auricularia subglabra TFB-10046 SS5	-	-	-	-	-	-	GO:0008152,GO:0004160,GO:0009082,GO:0003824	metabolic process,dihydroxy-acid dehydratase activity,branched-chain amino acid biosynthetic process,catalytic activity
Unigene740	Wujin	3.83656	54.6834	Yes	gi|598040214|ref|XM_007349418.1|	1.19e-162	Auricularia subglabra TFB-10046 SS5	-	-	-	-	-	-	GO:0016705,GO:0020037,GO:0055114,GO:0005506	oxidoreductase activity, acting on paired donors, with incorporation or reduction of molecular oxygen,heme binding,oxidation-reduction process,iron ion binding
Unigene741	Wujin	0.648303	55.0063	Yes	-	-	-	gi|1024092849|gb|KZV84351.1|	1.56e-55	Exidia glandulosa HHB12029	-	-	-	-	-
Unigene742	Wujin	44.8718	58.952	Yes	gi|598025904|ref|XM_007342263.1|	0	Auricularia subglabra TFB-10046 SS5	-	-	-	-	-	-	GO:0016021,GO:0004659,GO:0006744,GO:0009058	integral component of membrane,prenyltransferase activity,ubiquinone biosynthetic process,biosynthetic process
Unigene743	Wujin	2.5194	55.3433	Yes	gi|598026060|ref|XM_007342341.1|	9.84e-24	Auricularia subglabra TFB-10046 SS5	-	-	-	-	-	-	-	-
Unigene744	Wujin	2.70907	59.4595	Yes	gi|598031256|ref|XM_007344939.1|	0	Auricularia subglabra TFB-10046 SS5	-	-	-	-	-	-	GO:0016020,GO:0022891,GO:0005215,GO:0006810,GO:0016021,GO:0022857,GO:0055085	membrane,substrate-specific transmembrane transporter activity,transporter activity,transport,integral component of membrane,transmembrane transporter activity,transmembrane transport
Unigene745	Wujin	21.4625	61.6002	Yes	gi|598021041|ref|XM_007340333.1|	0	Auricularia subglabra TFB-10046 SS5	-	-	-	-	-	-	GO:0003824,GO:0006470,GO:0004722	catalytic activity,protein dephosphorylation,protein serine/threonine phosphatase activity
Unigene746	Wujin	2.03268	64.6415	Yes	gi|598051918|ref|XM_007355270.1|	0	Auricularia subglabra TFB-10046 SS5	-	-	-	-	-	-	-	-
Unigene747	Wujin	2.78601	59.0686	Yes	gi|598042296|ref|XM_007350459.1|	6.41e-178	Auricularia subglabra TFB-10046 SS5	-	-	-	-	-	-	-	-
Unigene748	Wujin	14.8235	59.7255	Yes	gi|598011110|ref|XM_007336987.1|	0	Auricularia subglabra TFB-10046 SS5	-	-	-	-	-	-	GO:0005515,GO:0016791	protein binding,phosphatase activity
Unigene749	Wujin	1.1549	56.7323	Yes	gi|598037202|ref|XM_007347912.1|	3.66e-97	Auricularia subglabra TFB-10046 SS5	-	-	-	-	-	-	-	-
Unigene750	Wujin	1.93335	55.792	Yes	gi|598023532|ref|XM_007341236.1|	0	Auricularia subglabra TFB-10046 SS5	-	-	-	-	-	-	GO:0005515	protein binding
Unigene751	Wujin	22.4116	61.7103	Yes	gi|598042214|ref|XM_007350418.1|	4.45e-166	Auricularia subglabra TFB-10046 SS5	-	-	-	-	-	-	-	-
Unigene752	Wujin	12.8478	60.9663	Yes	gi|598023789|ref|XM_007341331.1|	0	Auricularia subglabra TFB-10046 SS5	-	-	-	-	-	-	GO:0008536,GO:0006886,GO:0005488	Ran GTPase binding,intracellular protein transport,binding
Unigene753	Wujin	1.17904	56.3374	Yes	gi|598009162|ref|XM_007336487.1|	0	Auricularia subglabra TFB-10046 SS5	-	-	-	-	-	-	-	-
Unigene754	Wujin	62.5858	65.5134	Yes	gi|598050492|ref|XM_007354557.1|	0	Auricularia subglabra TFB-10046 SS5	-	-	-	-	-	-	GO:0005515	protein binding
Unigene755	Wujin	2.80037	65.246	Yes	gi|598008694|ref|XM_007336358.1|	0	Auricularia subglabra TFB-10046 SS5	-	-	-	-	-	-	GO:0006777	Mo-molybdopterin cofactor biosynthetic process
Unigene756	Wujin	53.3692	57.699	Yes	gi|598029416|ref|XM_007344019.1|	0	Auricularia subglabra TFB-10046 SS5	-	-	-	-	-	-	-	-
Unigene757	Wujin	10.9732	63.1399	Yes	gi|598029512|ref|XM_007344067.1|	1.04e-127	Auricularia subglabra TFB-10046 SS5	-	-	-	-	-	-	-	-
Unigene758	Wujin	58.083	63.144	Yes	gi|598032334|ref|XM_007345478.1|	0	Auricularia subglabra TFB-10046 SS5	-	-	-	-	-	-	GO:0016192,GO:0006810,GO:0016021	vesicle-mediated transport,transport,integral component of membrane
Unigene759	Wujin	26.4815	59.8252	Yes	gi|598038086|ref|XM_007348354.1|	0	Auricularia subglabra TFB-10046 SS5	-	-	-	-	-	-	GO:0005515	protein binding
Unigene760	Wujin	0.217479	60.2679	Yes	gi|598052082|ref|XM_007355352.1|	2.99e-150	Auricularia subglabra TFB-10046 SS5	-	-	-	-	-	-	GO:0003824,GO:0008152,GO:0016787	catalytic activity,metabolic process,hydrolase activity
Unigene761	Wujin	2.88665	53.4236	Yes	-	-	-	gi|1024111686|gb|KZW02847.1|	2.56e-121	Exidia glandulosa HHB12029	-	-	-	GO:0006468,GO:0004672,GO:0005524,GO:0016772	protein phosphorylation,protein kinase activity,ATP binding,transferase activity, transferring phosphorus-containing groups
Unigene762	Wujin	10.7076	64.8313	Yes	gi|598032420|ref|XM_007345521.1|	0	Auricularia subglabra TFB-10046 SS5	-	-	-	-	-	-	-	-
Unigene763	Wujin	33.5841	57.1798	Yes	gi|628842060|ref|XM_007772386.1|	6.31e-08	Coniophora puteana RWD-64-598 SS2	-	-	-	-	-	-	GO:0004190,GO:0006508	aspartic-type endopeptidase activity,proteolysis
Unigene764	Wujin	7.91914	61.5694	Yes	gi|598057028|ref|XM_007357825.1|	0	Auricularia subglabra TFB-10046 SS5	-	-	-	-	-	-	GO:0016887,GO:0016020,GO:0017111,GO:0005524,GO:0000166	ATPase activity,membrane,nucleoside-triphosphatase activity,ATP binding,nucleotide binding
Unigene765	Wujin	6.83551	56.2929	Yes	gi|598015534|ref|XM_007338358.1|	0	Auricularia subglabra TFB-10046 SS5	-	-	-	-	-	-	GO:0005741	mitochondrial outer membrane
Unigene766	Wujin	3.17129	61.2691	No	-	-	-	-	-	-	-	-	-	-	-
Unigene767	Wujin	4.68412	61.144	Yes	gi|598016865|ref|XM_007338995.1|	0	Auricularia subglabra TFB-10046 SS5	-	-	-	-	-	-	GO:0005515,GO:0035091,GO:0007154	protein binding,phosphatidylinositol binding,cell communication
Unigene768	Wujin	2.97903	53.5484	Yes	-	-	-	gi|1024111007|gb|KZW02171.1|	9.85e-40	Exidia glandulosa HHB12029	-	-	-	-	-
Unigene769	Wujin	1.04475	54.8254	Yes	-	-	-	gi|598031687|ref|XP_007345216.1|	2.6e-29	Auricularia subglabra TFB-10046 SS5	-	-	-	-	-
Unigene770	Wujin	146.943	60.7582	Yes	gi|598029114|ref|XM_007343868.1|	0	Auricularia subglabra TFB-10046 SS5	-	-	-	-	-	-	GO:0006094,GO:0016874,GO:0004736,GO:0005524,GO:0004075	gluconeogenesis,ligase activity,pyruvate carboxylase activity,ATP binding,biotin carboxylase activity
Unigene771	Wujin	5.59582	55.9436	Yes	gi|598023917|ref|XM_007341378.1|	8.97e-37	Auricularia subglabra TFB-10046 SS5	-	-	-	-	-	-	GO:0005515	protein binding
Unigene772	Wujin	5.42759	44.884	Yes	gi|1008898244|gb|CP014773.1|	0	Mucilaginibacter sp. PAMC 26640	-	-	-	-	-	-	-	-
Unigene773	Wujin	15.455	55.0877	Yes	gi|598009866|ref|XM_007336666.1|	5.07e-85	Auricularia subglabra TFB-10046 SS5	-	-	-	-	-	-	-	-
Unigene774	Wujin	15.1749	59.0067	Yes	gi|598024649|ref|XM_007341638.1|	0	Auricularia subglabra TFB-10046 SS5	-	-	-	-	-	-	GO:0016616,GO:0008152,GO:0055114,GO:0051287,GO:0048037	oxidoreductase activity, acting on the CH-OH group of donors, NAD or NADP as acceptor,metabolic process,oxidation-reduction process,NAD binding,cofactor binding
Unigene775	Wujin	16.4865	60.309	Yes	gi|598016438|ref|XM_007338806.1|	0	Auricularia subglabra TFB-10046 SS5	-	-	-	-	-	-	GO:0016787	hydrolase activity
Unigene776	Wujin	1.59848	56.7778	Yes	gi|598027632|ref|XM_007343127.1|	5.13e-34	Auricularia subglabra TFB-10046 SS5	-	-	-	-	-	-	-	-
Unigene777	Wujin	16.6214	64.0377	Yes	gi|598047272|ref|XM_007352947.1|	0	Auricularia subglabra TFB-10046 SS5	-	-	-	-	-	-	GO:0050660,GO:0016614,GO:0055114	flavin adenine dinucleotide binding,oxidoreductase activity, acting on CH-OH group of donors,oxidation-reduction process
Unigene778	Wujin	0.967912	63.265	Yes	gi|598024240|ref|XM_007341497.1|	0	Auricularia subglabra TFB-10046 SS5	-	-	-	-	-	-	GO:0016491,GO:0008270,GO:0016747,GO:0055114	oxidoreductase activity,zinc ion binding,transferase activity, transferring acyl groups other than amino-acyl groups,oxidation-reduction process
Unigene779	Wujin	37.8064	64.1909	Yes	gi|598020008|ref|XM_007340009.1|	0	Auricularia subglabra TFB-10046 SS5	-	-	-	-	-	-	-	-
Unigene780	Wujin	2.71251	59.4138	Yes	gi|598015696|ref|XM_007338439.1|	0	Auricularia subglabra TFB-10046 SS5	-	-	-	-	-	-	GO:0005515	protein binding
Unigene781	Wujin	37.1737	59.4192	Yes	gi|598009972|ref|XM_007336693.1|	0	Auricularia subglabra TFB-10046 SS5	-	-	-	-	-	-	GO:0016791,GO:0006470,GO:0008138,GO:0004725,GO:0016311	phosphatase activity,protein dephosphorylation,protein tyrosine/serine/threonine phosphatase activity,protein tyrosine phosphatase activity,dephosphorylation
Unigene782	Wujin	6.0523	65.3345	Yes	gi|598060166|ref|XM_007359394.1|	0	Auricularia subglabra TFB-10046 SS5	-	-	-	-	-	-	GO:0008237,GO:0004222,GO:0006508	metallopeptidase activity,metalloendopeptidase activity,proteolysis
Unigene783	Wujin	2.03967	58.104	Yes	gi|598054106|ref|XM_007356364.1|	5.35e-31	Auricularia subglabra TFB-10046 SS5	-	-	-	-	-	-	GO:0005515	protein binding
Unigene784	Wujin	2.68117	59.4624	Yes	gi|598022262|ref|XM_007340791.1|	0	Auricularia subglabra TFB-10046 SS5	-	-	-	-	-	-	GO:0005634	nucleus
Unigene785	Wujin	4.41413	55.6845	Yes	gi|598013806|ref|XM_007337689.1|	0	Auricularia subglabra TFB-10046 SS5	-	-	-	-	-	-	-	-
Unigene786	Wujin	11.7811	63.5187	Yes	gi|598044248|ref|XM_007351435.1|	3.88e-164	Auricularia subglabra TFB-10046 SS5	-	-	-	-	-	-	GO:0046872,GO:0003676	metal ion binding,nucleic acid binding
Unigene787	Wujin	0.888671	60.4833	Yes	gi|598047646|ref|XM_007353134.1|	1.07e-85	Auricularia subglabra TFB-10046 SS5	-	-	-	-	-	-	GO:0005515	protein binding
Unigene788	Wujin	8.86037	56.7662	Yes	gi|598042074|ref|XM_007350348.1|	0	Auricularia subglabra TFB-10046 SS5	-	-	-	-	-	-	GO:0006468,GO:0004674,GO:0004672,GO:0016772,GO:0005524	protein phosphorylation,protein serine/threonine kinase activity,protein kinase activity,transferase activity, transferring phosphorus-containing groups,ATP binding
Unigene789	Wujin	2.49195	59.4469	Yes	gi|598053946|ref|XM_007356284.1|	0	Auricularia subglabra TFB-10046 SS5	-	-	-	-	-	-	GO:0006355,GO:0003677	regulation of transcription, DNA-templated,DNA binding
Unigene790	Wujin	1.6687	58.3912	Yes	gi|598039162|ref|XM_007348892.1|	0	Auricularia subglabra TFB-10046 SS5	-	-	-	-	-	-	GO:0016787	hydrolase activity
Unigene791	Wujin	61.9055	56.7882	Yes	gi|598014682|ref|XM_007337932.1|	0	Auricularia subglabra TFB-10046 SS5	-	-	-	-	-	-	GO:0009013,GO:0016491,GO:0055114,GO:0008152,GO:0016620,GO:0009450	succinate-semialdehyde dehydrogenase [NAD(P)+] activity,oxidoreductase activity,oxidation-reduction process,metabolic process,oxidoreductase activity, acting on the aldehyde or oxo group of donors, NAD or NADP as acceptor,gamma-aminobutyric acid catabolic process
Unigene792	Wujin	1.40851	60.9656	Yes	gi|598053646|ref|XM_007356134.1|	0	Auricularia subglabra TFB-10046 SS5	-	-	-	-	-	-	GO:0019904	protein domain specific binding
Unigene793	Wujin	64.2721	62.488	Yes	gi|598010386|ref|XM_007336802.1|	0	Auricularia subglabra TFB-10046 SS5	-	-	-	-	-	-	GO:0046873,GO:0030001,GO:0055085,GO:0016020	metal ion transmembrane transporter activity,metal ion transport,transmembrane transport,membrane
Unigene794	Wujin	102.717	57.8838	No	-	-	-	-	-	-	-	-	-	-	-
Unigene795	Wujin	3.34638	58.0247	Yes	-	-	-	gi|598040285|ref|XP_007349515.1|	7.09e-27	Auricularia subglabra TFB-10046 SS5	-	-	-	-	-
Unigene796	Wujin	26.6902	59.6048	Yes	gi|598041824|ref|XM_007350223.1|	0	Auricularia subglabra TFB-10046 SS5	-	-	-	-	-	-	GO:0005509,GO:0016020	calcium ion binding,membrane
Unigene797	Wujin	10.5166	60.8924	Yes	gi|598042716|ref|XM_007350669.1|	1.73e-130	Auricularia subglabra TFB-10046 SS5	-	-	-	-	-	-	-	-
Unigene798	Wujin	4.65258	60.6541	Yes	gi|598055478|ref|XM_007357050.1|	1.44e-155	Auricularia subglabra TFB-10046 SS5	-	-	-	-	-	-	GO:0005524	ATP binding
Unigene799	Wujin	37.8983	56.9883	Yes	gi|598013292|ref|XM_007337558.1|	0	Auricularia subglabra TFB-10046 SS5	-	-	-	-	-	-	GO:0016491,GO:0045892,GO:0010181	oxidoreductase activity,negative regulation of transcription, DNA-templated,FMN binding
Unigene800	Wujin	8.66444	62.6134	Yes	gi|598044442|ref|XM_007351532.1|	9.4e-164	Auricularia subglabra TFB-10046 SS5	-	-	-	-	-	-	GO:0004252,GO:0006508	serine-type endopeptidase activity,proteolysis
Unigene801	Wujin	12.4308	55.5066	Yes	-	-	-	gi|1024102151|gb|KZV93415.1|	4.79e-06	Exidia glandulosa HHB12029	-	-	-	GO:0003676	nucleic acid binding
Unigene802	Wujin	6.56375	57.8847	Yes	gi|598015358|ref|XM_007338270.1|	0	Auricularia subglabra TFB-10046 SS5	-	-	-	-	-	-	GO:0006139,GO:0008168	nucleobase-containing compound metabolic process,methyltransferase activity
Unigene803	Wujin	1.01684	55.1527	Yes	gi|598042068|ref|XM_007350345.1|	0	Auricularia subglabra TFB-10046 SS5	-	-	-	-	-	-	GO:0008677,GO:0016491,GO:0016616,GO:0050661,GO:0055114,GO:0050662	2-dehydropantoate 2-reductase activity,oxidoreductase activity,oxidoreductase activity, acting on the CH-OH group of donors, NAD or NADP as acceptor,NADP binding,oxidation-reduction process,coenzyme binding
Unigene804	Wujin	0.02331	55.6325	Yes	gi|598035842|ref|XM_007347232.1|	7.88e-15	Auricularia subglabra TFB-10046 SS5	-	-	-	-	-	-	GO:0046872,GO:0003676	metal ion binding,nucleic acid binding
Unigene805	Wujin	1.24528	55.6634	Yes	gi|598044142|ref|XM_007351382.1|	1.49e-13	Auricularia subglabra TFB-10046 SS5	-	-	-	-	-	-	-	-
Unigene806	Wujin	2.40373	57.7068	No	-	-	-	-	-	-	-	-	-	-	-
Unigene807	Wujin	6.17814	62.6643	Yes	gi|598042702|ref|XM_007350662.1|	0	Auricularia subglabra TFB-10046 SS5	-	-	-	-	-	-	-	-
Unigene808	Wujin	2.27258	57.2526	Yes	-	-	-	gi|598026189|ref|XP_007342467.1|	4.22e-53	Auricularia subglabra TFB-10046 SS5	-	-	-	GO:0005515	protein binding
Unigene809	Wujin	1.9493	65.1469	Yes	gi|598056078|ref|XM_007357350.1|	0	Auricularia subglabra TFB-10046 SS5	-	-	-	-	-	-	GO:0055114,GO:0010181,GO:0016491	oxidation-reduction process,FMN binding,oxidoreductase activity
Unigene810	Wujin	7.12083	57.9777	Yes	gi|598054280|ref|XM_007356451.1|	8.49e-84	Auricularia subglabra TFB-10046 SS5	-	-	-	-	-	-	GO:0016772,GO:0004672,GO:0006468,GO:0004674,GO:0005524	transferase activity, transferring phosphorus-containing groups,protein kinase activity,protein phosphorylation,protein serine/threonine kinase activity,ATP binding
Unigene811	Wujin	80.6914	61.2709	Yes	gi|598035730|ref|XM_007347176.1|	0	Auricularia subglabra TFB-10046 SS5	-	-	-	-	-	-	GO:0004672,GO:0016772,GO:0005524,GO:0004674,GO:0006468	protein kinase activity,transferase activity, transferring phosphorus-containing groups,ATP binding,protein serine/threonine kinase activity,protein phosphorylation
Unigene812	Wujin	6.26197	56.7268	No	-	-	-	-	-	-	-	-	-	-	-
Unigene813	Wujin	1.27968	62.7015	Yes	gi|598038088|ref|XM_007348355.1|	0	Auricularia subglabra TFB-10046 SS5	-	-	-	-	-	-	GO:0016597,GO:0004072,GO:0008152,GO:0008652,GO:0009089	amino acid binding,aspartate kinase activity,metabolic process,cellular amino acid biosynthetic process,lysine biosynthetic process via diaminopimelate
Unigene814	Wujin	54.6625	66.1262	Yes	gi|598025634|ref|XM_007342128.1|	0	Auricularia subglabra TFB-10046 SS5	-	-	-	-	-	-	-	-
Unigene815	Wujin	9.1957	62.0966	Yes	gi|598049582|ref|XM_007354102.1|	0	Auricularia subglabra TFB-10046 SS5	-	-	-	-	-	-	GO:0006914	autophagy
Unigene816	Wujin	1.04818	53.2787	Yes	-	-	-	gi|1024092842|gb|KZV84345.1|	1.78e-40	Exidia glandulosa HHB12029	-	-	-	GO:0000166	nucleotide binding
Unigene817	Wujin	0.4349	61.0149	Yes	gi|598058088|ref|XM_007358355.1|	5.44e-162	Auricularia subglabra TFB-10046 SS5	-	-	-	-	-	-	GO:0003677,GO:0006310,GO:0015074	DNA binding,DNA recombination,DNA integration
Unigene818	Wujin	80.3367	57.8076	Yes	gi|598018815|ref|XM_007339681.1|	0	Auricularia subglabra TFB-10046 SS5	-	-	-	-	-	-	GO:0030170,GO:0009058,GO:0008483,GO:0003824,GO:0006520	pyridoxal phosphate binding,biosynthetic process,transaminase activity,catalytic activity,cellular amino acid metabolic process
Unigene819	Wujin	4.6365	55.2593	No	-	-	-	-	-	-	-	-	-	-	-
Unigene820	Wujin	5.63639	56.6996	Yes	gi|598042898|ref|XM_007350760.1|	5.94e-146	Auricularia subglabra TFB-10046 SS5	-	-	-	-	-	-	GO:0005515,GO:0008270	protein binding,zinc ion binding
Unigene821	Wujin	5.69635	58.8411	Yes	gi|598042764|ref|XM_007350693.1|	0	Auricularia subglabra TFB-10046 SS5	-	-	-	-	-	-	GO:0035023,GO:0035556,GO:0005089,GO:0005083	regulation of Rho protein signal transduction,intracellular signal transduction,Rho guanyl-nucleotide exchange factor activity,without function
Unigene822	Wujin	4.77424	59.2713	Yes	gi|598037742|ref|XM_007348182.1|	0	Auricularia subglabra TFB-10046 SS5	-	-	-	-	-	-	GO:0008026,GO:0043140,GO:0003676,GO:0006281,GO:0004386,GO:0005524,GO:0006260,GO:0006310	ATP-dependent helicase activity,ATP-dependent 3'-5' DNA helicase activity,nucleic acid binding,DNA repair,helicase activity,ATP binding,DNA replication,DNA recombination
Unigene823	Wujin	1.82601	53.2481	Yes	gi|598009662|ref|XM_007336614.1|	0	Auricularia subglabra TFB-10046 SS5	-	-	-	-	-	-	GO:0016887,GO:0017111,GO:0005524,GO:0000166	ATPase activity,nucleoside-triphosphatase activity,ATP binding,nucleotide binding
Unigene824	Wujin	2.47255	65.6003	Yes	gi|598022823|ref|XM_007340985.1|	0	Auricularia subglabra TFB-10046 SS5	-	-	-	-	-	-	-	-
Unigene825	Wujin	1.57616	54.2007	Yes	gi|598021382|ref|XM_007340466.1|	7.46e-154	Auricularia subglabra TFB-10046 SS5	-	-	-	-	-	-	GO:0005515	protein binding
Unigene826	Wujin	1.99963	63.9883	Yes	gi|598015330|ref|XM_007338256.1|	0	Auricularia subglabra TFB-10046 SS5	-	-	-	-	-	-	-	-
Unigene827	Wujin	12.6241	58.8797	Yes	gi|598036768|ref|XM_007347695.1|	0	Auricularia subglabra TFB-10046 SS5	-	-	-	-	-	-	GO:0004386,GO:0003676,GO:0008026,GO:0005524	helicase activity,nucleic acid binding,ATP-dependent helicase activity,ATP binding
Unigene828	Wujin	12.9474	62.5449	Yes	gi|598022276|ref|XM_007340796.1|	0	Auricularia subglabra TFB-10046 SS5	-	-	-	-	-	-	-	-
Unigene829	Wujin	2.12034	56.1341	Yes	gi|598017344|ref|XM_007339181.1|	0	Auricularia subglabra TFB-10046 SS5	-	-	-	-	-	-	GO:0005694,GO:0003677,GO:0003917,GO:0006265,GO:0003918	chromosome,DNA binding,DNA topoisomerase type I activity,DNA topological change,DNA topoisomerase type II (ATP-hydrolyzing) activity
Unigene830	Wujin	1.87836	60.3906	Yes	gi|598040208|ref|XM_007349415.1|	0	Auricularia subglabra TFB-10046 SS5	-	-	-	-	-	-	-	-
Unigene831	Wujin	1.58162	59.4398	Yes	gi|598045428|ref|XM_007352025.1|	0	Auricularia subglabra TFB-10046 SS5	-	-	-	-	-	-	GO:0000166,GO:0017111	nucleotide binding,nucleoside-triphosphatase activity
Unigene832	Wujin	13.6825	62.8643	Yes	gi|598040370|ref|XM_007349496.1|	0	Auricularia subglabra TFB-10046 SS5	-	-	-	-	-	-	GO:0046872	metal ion binding
Unigene833	Wujin	1.71895	65.9626	Yes	gi|598054978|ref|XM_007356800.1|	0	Auricularia subglabra TFB-10046 SS5	-	-	-	-	-	-	GO:0003677,GO:0005622,GO:0004519,GO:0008270,GO:0006281	DNA binding,intracellular,endonuclease activity,zinc ion binding,DNA repair
Unigene834	Wujin	1.83867	55.0518	Yes	gi|598010002|ref|XM_007336701.1|	0	Auricularia subglabra TFB-10046 SS5	-	-	-	-	-	-	GO:0006508,GO:0008234	proteolysis,cysteine-type peptidase activity
Unigene835	Wujin	2.39712	54.8815	Yes	gi|598025350|ref|XM_007341986.1|	1.62e-07	Auricularia subglabra TFB-10046 SS5	-	-	-	-	-	-	-	-
Unigene836	Wujin	7.35283	54.8029	Yes	gi|598021100|ref|XM_007340355.1|	3.23e-87	Auricularia subglabra TFB-10046 SS5	-	-	-	-	-	-	GO:0006468,GO:0016772,GO:0004672,GO:0005524	protein phosphorylation,transferase activity, transferring phosphorus-containing groups,protein kinase activity,ATP binding
Unigene837	Wujin	8.22022	59.116	Yes	gi|598044622|ref|XM_007351622.1|	4.22e-54	Auricularia subglabra TFB-10046 SS5	-	-	-	-	-	-	GO:0003677,GO:0006351,GO:0003899,GO:0008270	DNA binding,transcription, DNA-templated,DNA-directed 5'-3' RNA polymerase activity,zinc ion binding
Unigene838	Wujin	29.4947	57.2441	Yes	gi|598044416|ref|XM_007351519.1|	0	Auricularia subglabra TFB-10046 SS5	-	-	-	-	-	-	GO:0016787,GO:0009166	hydrolase activity,nucleotide catabolic process
Unigene839	Wujin	2.67929	54.2222	Yes	gi|992090935|ref|XM_015548147.1|	2.68e-21	Aspergillus nomius NRRL 13137	-	-	-	-	-	-	-	-
Unigene840	Wujin	12.1107	55.2013	Yes	gi|1032524578|emb|LT576451.1|	0	Curtobacterium sp. 9128	-	-	-	-	-	-	-	-
Unigene841	Wujin	0.846472	59.7163	Yes	gi|598049808|ref|XM_007354215.1|	0	Auricularia subglabra TFB-10046 SS5	-	-	-	-	-	-	GO:0005524,GO:0016818	ATP binding,hydrolase activity, acting on acid anhydrides, in phosphorus-containing anhydrides
Unigene842	Wujin	3.1665	58.2857	Yes	gi|598028926|ref|XM_007343774.1|	0	Auricularia subglabra TFB-10046 SS5	-	-	-	-	-	-	GO:0035556	intracellular signal transduction
Unigene843	Wujin	2.11462	57.5676	Yes	gi|598032664|ref|XM_007345643.1|	0	Auricularia subglabra TFB-10046 SS5	-	-	-	-	-	-	-	-
Unigene844	Wujin	5.74701	61.6941	Yes	gi|598027128|ref|XM_007342875.1|	0	Auricularia subglabra TFB-10046 SS5	-	-	-	-	-	-	-	-
Unigene845	Wujin	1.97296	60.1578	Yes	gi|598018225|ref|XM_007339490.1|	0	Auricularia subglabra TFB-10046 SS5	-	-	-	-	-	-	GO:0007155,GO:0005515	cell adhesion,protein binding
Unigene846	Wujin	4.99683	58.7106	Yes	-	-	-	gi|598032483|ref|XP_007345614.1|	2.08e-20	Auricularia subglabra TFB-10046 SS5	-	-	-	-	-
Unigene847	Wujin	3.98729	60.9354	Yes	gi|598022707|ref|XM_007340945.1|	0	Auricularia subglabra TFB-10046 SS5	-	-	-	-	-	-	-	-
Unigene848	Wujin	24293	59.7101	Yes	gi|598054428|ref|XM_007356525.1|	1.95e-83	Auricularia subglabra TFB-10046 SS5	-	-	-	-	-	-	GO:0006950	response to stress
Unigene849	Wujin	1.81191	62.3551	Yes	gi|598008272|ref|XM_007336245.1|	0	Auricularia subglabra TFB-10046 SS5	-	-	-	-	-	-	GO:0005694,GO:0051276,GO:0005524,GO:0005515	chromosome,chromosome organization,ATP binding,protein binding
Unigene850	Wujin	208.861	61.3046	Yes	gi|598044142|ref|XM_007351382.1|	0	Auricularia subglabra TFB-10046 SS5	-	-	-	-	-	-	GO:0020037,GO:0006979,GO:0004601,GO:0055114	heme binding,response to oxidative stress,peroxidase activity,oxidation-reduction process
Unigene851	Wujin	1.80852	58.5592	Yes	gi|598041742|ref|XM_007350182.1|	0	Auricularia subglabra TFB-10046 SS5	-	-	-	-	-	-	-	-
Unigene852	Wujin	19.5269	58.4231	Yes	gi|598022548|ref|XM_007340890.1|	0	Auricularia subglabra TFB-10046 SS5	-	-	-	-	-	-	GO:0003824,GO:0004018,GO:0009152	catalytic activity,N6-(1,2-dicarboxyethyl)AMP AMP-lyase (fumarate-forming) activity,purine ribonucleotide biosynthetic process
Unigene853	Wujin	5.31021	61.1864	Yes	gi|598008848|ref|XM_007336397.1|	0	Auricularia subglabra TFB-10046 SS5	-	-	-	-	-	-	GO:0003924,GO:0031683,GO:0007186,GO:0004871,GO:0019001	GTPase activity,G-protein beta/gamma-subunit complex binding,G-protein coupled receptor signaling pathway,signal transducer activity,guanyl nucleotide binding
Unigene854	Wujin	13.1198	61.8989	Yes	gi|598015188|ref|XM_007338185.1|	0	Auricularia subglabra TFB-10046 SS5	-	-	-	-	-	-	GO:0005515	protein binding
Unigene855	Wujin	3.55898	56.8959	Yes	gi|598015384|ref|XM_007338283.1|	0	Auricularia subglabra TFB-10046 SS5	-	-	-	-	-	-	GO:0008233,GO:0005737,GO:0006508,GO:0004177	peptidase activity,cytoplasm,proteolysis,aminopeptidase activity
Unigene856	Wujin	0	52.0936	Yes	gi|195636733|gb|EU965717.1|	0	Zea mays	-	-	-	-	-	-	GO:0003743,GO:0006413	translation initiation factor activity,translational initiation
Unigene857	Wujin	2.25077	57.9322	Yes	gi|598011178|ref|XM_007337004.1|	2.67e-86	Auricularia subglabra TFB-10046 SS5	-	-	-	-	-	-	GO:0005515	protein binding
Unigene858	Wujin	1.50247	56.8891	Yes	-	-	-	gi|598051127|ref|XP_007354936.1|	1.35e-17	Auricularia subglabra TFB-10046 SS5	-	-	-	-	-
Unigene859	Wujin	7.87217	57.8807	Yes	gi|598039622|ref|XM_007349122.1|	1.77e-73	Auricularia subglabra TFB-10046 SS5	-	-	-	-	-	-	-	-
Unigene860	Wujin	5.83517	60.0858	Yes	-	-	-	gi|1024099593|gb|KZV90905.1|	4.95e-26	Exidia glandulosa HHB12029	-	-	-	GO:0004553,GO:0005576,GO:0030248,GO:0005975	hydrolase activity, hydrolyzing O-glycosyl compounds,extracellular region,cellulose binding,carbohydrate metabolic process
Unigene861	Wujin	1.91523	57.3733	Yes	gi|598041626|ref|XM_007350124.1|	0	Auricularia subglabra TFB-10046 SS5	-	-	-	-	-	-	-	-
Unigene862	Wujin	440.071	60.3286	Yes	gi|598026372|ref|XM_007342497.1|	6.36e-29	Auricularia subglabra TFB-10046 SS5	-	-	-	-	-	-	-	-
Unigene863	Wujin	124.513	55.7111	Yes	gi|598029626|ref|XM_007344124.1|	0	Auricularia subglabra TFB-10046 SS5	-	-	-	-	-	-	GO:0004806,GO:0006629	triglyceride lipase activity,lipid metabolic process
Unigene864	Wujin	26.0472	59.1747	Yes	gi|598028792|ref|XM_007343707.1|	0	Auricularia subglabra TFB-10046 SS5	-	-	-	-	-	-	GO:0005515	protein binding
Unigene865	Wujin	12.9142	57.58	Yes	gi|598028696|ref|XM_007343659.1|	0	Auricularia subglabra TFB-10046 SS5	-	-	-	-	-	-	GO:0016491	oxidoreductase activity
Unigene866	Wujin	1.29892	61.097	Yes	-	-	-	gi|1024101724|gb|KZV92995.1|	4.4e-66	Exidia glandulosa HHB12029	-	-	-	-	-
Unigene867	Wujin	2.42661	58.7976	Yes	gi|598015238|ref|XM_007338210.1|	0	Auricularia subglabra TFB-10046 SS5	-	-	-	-	-	-	GO:0042254,GO:0005634	ribosome biogenesis,nucleus
Unigene868	Wujin	5.06083	56.7568	Yes	gi|598021905|ref|XM_007340665.1|	2.07e-127	Auricularia subglabra TFB-10046 SS5	-	-	-	-	-	-	GO:0016787	hydrolase activity
Unigene869	Wujin	122.555	63.4825	Yes	gi|598039164|ref|XM_007348893.1|	0	Auricularia subglabra TFB-10046 SS5	-	-	-	-	-	-	GO:0005515	protein binding
Unigene870	Wujin	1.20925	62.1277	Yes	gi|598049080|ref|XM_007353851.1|	1.4e-61	Auricularia subglabra TFB-10046 SS5	-	-	-	-	-	-	-	-
Unigene871	Wujin	53.6376	51.4463	Yes	gi|598012366|ref|XM_007337315.1|	5.22e-94	Auricularia subglabra TFB-10046 SS5	-	-	-	-	-	-	-	-
Unigene872	Wujin	10.3071	54.5658	Yes	gi|598018210|ref|XM_007339485.1|	0	Auricularia subglabra TFB-10046 SS5	-	-	-	-	-	-	GO:0006887,GO:0000145	exocytosis,exocyst
Unigene873	Wujin	1.55158	59.263	Yes	gi|598021368|ref|XM_007340460.1|	0	Auricularia subglabra TFB-10046 SS5	-	-	-	-	-	-	GO:0016772	transferase activity, transferring phosphorus-containing groups
Unigene874	Wujin	0.478116	57.5627	Yes	gi|598036926|ref|XM_007347774.1|	2.45e-40	Auricularia subglabra TFB-10046 SS5	-	-	-	-	-	-	GO:0004672,GO:0006468,GO:0016772,GO:0005524	protein kinase activity,protein phosphorylation,transferase activity, transferring phosphorus-containing groups,ATP binding
Unigene875	Wujin	1.69586	56.7205	Yes	-	-	-	gi|1024092849|gb|KZV84351.1|	0	Exidia glandulosa HHB12029	-	-	-	-	-
Unigene876	Wujin	40.9892	57.0117	Yes	gi|598046534|ref|XM_007352578.1|	0	Auricularia subglabra TFB-10046 SS5	-	-	-	-	-	-	GO:0016747,GO:0016491,GO:0008270,GO:0055114	transferase activity, transferring acyl groups other than amino-acyl groups,oxidoreductase activity,zinc ion binding,oxidation-reduction process
Unigene877	Wujin	63.3978	63.2	Yes	gi|598015486|ref|XM_007338334.1|	0	Auricularia subglabra TFB-10046 SS5	-	-	-	-	-	-	GO:0016020,GO:0005215,GO:0006810	membrane,transporter activity,transport
Unigene878	Wujin	278.852	58.7353	Yes	gi|598021736|ref|XM_007340600.1|	3.6e-178	Auricularia subglabra TFB-10046 SS5	-	-	-	-	-	-	GO:0006334,GO:0005634,GO:0003677,GO:0000786,GO:0046982	nucleosome assembly,nucleus,DNA binding,nucleosome,protein heterodimerization activity
Unigene879	Wujin	3.60246	54.8213	Yes	gi|598012660|ref|XM_007337393.1|	0	Auricularia subglabra TFB-10046 SS5	-	-	-	-	-	-	GO:0016714,GO:0055114	oxidoreductase activity, acting on paired donors, with incorporation or reduction of molecular oxygen, reduced pteridine as one donor, and incorporation of one atom of oxygen,oxidation-reduction process
Unigene880	Wujin	5.23444	60.4361	Yes	gi|598044106|ref|XM_007351364.1|	0	Auricularia subglabra TFB-10046 SS5	-	-	-	-	-	-	GO:0055114,GO:0016491	oxidation-reduction process,oxidoreductase activity
Unigene881	Wujin	28.431	54.6931	Yes	gi|598021799|ref|XM_007340623.1|	1.32e-98	Auricularia subglabra TFB-10046 SS5	-	-	-	-	-	-	GO:0003677,GO:0046983,GO:0003899,GO:0006351	DNA binding,protein dimerization activity,DNA-directed 5'-3' RNA polymerase activity,transcription, DNA-templated
Unigene882	Wujin	2.02842	51.8621	No	-	-	-	-	-	-	-	-	-	-	-
Unigene883	Wujin	0.740257	60.333	Yes	gi|598035300|ref|XM_007346961.1|	0	Auricularia subglabra TFB-10046 SS5	-	-	-	-	-	-	GO:0000166,GO:0006810,GO:0017111,GO:0016887,GO:0055085,GO:0016021,GO:0005524,GO:0042626	nucleotide binding,transport,nucleoside-triphosphatase activity,ATPase activity,transmembrane transport,integral component of membrane,ATP binding,ATPase activity, coupled to transmembrane movement of substances
Unigene884	Wujin	2.65112	60.0272	Yes	gi|598028720|ref|XM_007343671.1|	0	Auricularia subglabra TFB-10046 SS5	-	-	-	-	-	-	-	-
Unigene885	Wujin	0.94104	60.2348	Yes	gi|598023930|ref|XM_007341383.1|	1.1e-110	Auricularia subglabra TFB-10046 SS5	-	-	-	-	-	-	GO:0003824	catalytic activity
Unigene886	Wujin	2.5533	54.1597	No	-	-	-	-	-	-	-	-	-	-	-
Unigene887	Wujin	0.827975	54.7867	Yes	gi|598046910|ref|XM_007352766.1|	7.62e-26	Auricularia subglabra TFB-10046 SS5	-	-	-	-	-	-	GO:0005515	protein binding
Unigene888	Wujin	2.23981	61.1663	Yes	gi|598018284|ref|XM_007339510.1|	0	Auricularia subglabra TFB-10046 SS5	-	-	-	-	-	-	GO:0044249,GO:0044237	cellular biosynthetic process,cellular metabolic process
Unigene889	Wujin	78.0983	53.5797	Yes	gi|598018420|ref|XM_007339556.1|	0	Auricularia subglabra TFB-10046 SS5	-	-	-	-	-	-	GO:0005215,GO:0016020,GO:0006810	transporter activity,membrane,transport
Unigene890	Wujin	2.0343	60.369	Yes	gi|598023680|ref|XM_007341291.1|	0	Auricularia subglabra TFB-10046 SS5	-	-	-	-	-	-	-	-
Unigene891	Wujin	2.42344	64.9533	Yes	gi|598041508|ref|XM_007350065.1|	0	Auricularia subglabra TFB-10046 SS5	-	-	-	-	-	-	GO:0016021,GO:0004506,GO:0016491,GO:0050660,GO:0008152,GO:0055114	integral component of membrane,squalene monooxygenase activity,oxidoreductase activity,flavin adenine dinucleotide binding,metabolic process,oxidation-reduction process
Unigene892	Wujin	13.5189	58.4142	Yes	gi|598039078|ref|XM_007348850.1|	0	Auricularia subglabra TFB-10046 SS5	-	-	-	-	-	-	-	-
Unigene893	Wujin	4.4046	54.213	Yes	gi|598030688|ref|XM_007344655.1|	2.1e-52	Auricularia subglabra TFB-10046 SS5	-	-	-	-	-	-	-	-
Unigene894	Wujin	9.46777	56.377	Yes	gi|598021882|ref|XM_007340655.1|	9.13e-31	Auricularia subglabra TFB-10046 SS5	-	-	-	-	-	-	-	-
Unigene895	Wujin	2.93068	56.8863	Yes	gi|598042116|ref|XM_007350369.1|	0	Auricularia subglabra TFB-10046 SS5	-	-	-	-	-	-	GO:0008270,GO:0005515	zinc ion binding,protein binding
Unigene896	Wujin	20.2909	65.8537	Yes	gi|598022811|ref|XM_007340981.1|	0	Auricularia subglabra TFB-10046 SS5	-	-	-	-	-	-	-	-
Unigene897	Wujin	57.592	60.1774	Yes	gi|598032768|ref|XM_007345695.1|	0	Auricularia subglabra TFB-10046 SS5	-	-	-	-	-	-	GO:0005634,GO:0008270,GO:0003676,GO:0003677,GO:0003684,GO:0006281,GO:0005515	nucleus,zinc ion binding,nucleic acid binding,DNA binding,damaged DNA binding,DNA repair,protein binding
Unigene898	Wujin	1.26036	57.4776	Yes	gi|598048748|ref|XM_007353685.1|	0	Auricularia subglabra TFB-10046 SS5	-	-	-	-	-	-	GO:0005524,GO:0017111,GO:0000166	ATP binding,nucleoside-triphosphatase activity,nucleotide binding
Unigene899	Wujin	5.88887	57.8735	Yes	gi|598022438|ref|XM_007340852.1|	0	Auricularia subglabra TFB-10046 SS5	-	-	-	-	-	-	GO:0046872	metal ion binding
Unigene900	Wujin	1.61735	64.0285	Yes	gi|598040104|ref|XM_007349363.1|	0	Auricularia subglabra TFB-10046 SS5	-	-	-	-	-	-	GO:0005524,GO:0005515	ATP binding,protein binding
Unigene901	Wujin	14.1963	58.2136	Yes	gi|598023428|ref|XM_007341198.1|	0	Auricularia subglabra TFB-10046 SS5	-	-	-	-	-	-	-	-
Unigene902	Wujin	1.10659	54.595	Yes	gi|598015136|ref|XM_007338159.1|	7.96e-125	Auricularia subglabra TFB-10046 SS5	-	-	-	-	-	-	-	-
Unigene903	Wujin	7.93584	60.411	Yes	gi|598035166|ref|XM_007346894.1|	2.23e-127	Auricularia subglabra TFB-10046 SS5	-	-	-	-	-	-	GO:0016779,GO:0006281,GO:0003677,GO:0003887,GO:0003824	nucleotidyltransferase activity,DNA repair,DNA binding,DNA-directed DNA polymerase activity,catalytic activity
Unigene904	Wujin	121.964	60.8791	Yes	gi|598012630|ref|XM_007337385.1|	0	Auricularia subglabra TFB-10046 SS5	-	-	-	-	-	-	GO:0006468,GO:0005524,GO:0004674,GO:0016772,GO:0004672	protein phosphorylation,ATP binding,protein serine/threonine kinase activity,transferase activity, transferring phosphorus-containing groups,protein kinase activity
Unigene905	Wujin	14.6137	63.8525	Yes	gi|598022332|ref|XM_007340815.1|	0	Auricularia subglabra TFB-10046 SS5	-	-	-	-	-	-	GO:0008270,GO:0005515	zinc ion binding,protein binding
Unigene906	Wujin	14.2678	58.9328	Yes	gi|598012060|ref|XM_007337234.1|	0	Auricularia subglabra TFB-10046 SS5	-	-	-	-	-	-	GO:0008442,GO:0055114,GO:0050662,GO:0006573,GO:0016491,GO:0004616,GO:0006098,GO:0016616	3-hydroxyisobutyrate dehydrogenase activity,oxidation-reduction process,coenzyme binding,valine metabolic process,oxidoreductase activity,phosphogluconate dehydrogenase (decarboxylating) activity,pentose-phosphate shunt,oxidoreductase activity, acting on the CH-OH group of donors, NAD or NADP as acceptor
Unigene907	Wujin	1.58177	64.4455	Yes	gi|598030904|ref|XM_007344763.1|	0	Auricularia subglabra TFB-10046 SS5	-	-	-	-	-	-	GO:0005975,GO:0004553	carbohydrate metabolic process,hydrolase activity, hydrolyzing O-glycosyl compounds
Unigene908	Wujin	2.33091	56.01	Yes	gi|598015810|ref|XM_007338496.1|	0	Auricularia subglabra TFB-10046 SS5	-	-	-	-	-	-	GO:0009982,GO:0001522,GO:0003723,GO:0009451	pseudouridine synthase activity,pseudouridine synthesis,RNA binding,RNA modification
Unigene909	Wujin	116.494	57.8824	Yes	gi|598024455|ref|XM_007341572.1|	9.89e-80	Auricularia subglabra TFB-10046 SS5	-	-	-	-	-	-	-	-
Unigene910	Wujin	4.78175	53.8462	Yes	gi|598053656|ref|XM_007356139.1|	2.64e-46	Auricularia subglabra TFB-10046 SS5	-	-	-	-	-	-	-	-
Unigene911	Wujin	1.75875	59.4499	Yes	gi|598043574|ref|XM_007351098.1|	2e-87	Auricularia subglabra TFB-10046 SS5	-	-	-	-	-	-	-	-
Unigene912	Wujin	0.818942	59.0778	Yes	gi|598054108|ref|XM_007356365.1|	3.85e-52	Auricularia subglabra TFB-10046 SS5	-	-	-	-	-	-	GO:0005515	protein binding
Unigene913	Wujin	2.99328	54.2304	Yes	gi|598010254|ref|XM_007336765.1|	0	Auricularia subglabra TFB-10046 SS5	-	-	-	-	-	-	-	-
Unigene914	Wujin	12.2679	58.3567	Yes	gi|598045888|ref|XM_007352255.1|	0	Auricularia subglabra TFB-10046 SS5	-	-	-	-	-	-	GO:0032040	small-subunit processome
Unigene915	Wujin	8.04356	58.7653	Yes	gi|598036536|ref|XM_007347579.1|	0	Auricularia subglabra TFB-10046 SS5	-	-	-	-	-	-	GO:0055085,GO:0016020,GO:0005215,GO:0006810	transmembrane transport,membrane,transporter activity,transport
Unigene916	Wujin	7.97822	59.7685	Yes	gi|598031310|ref|XM_007344966.1|	0	Auricularia subglabra TFB-10046 SS5	-	-	-	-	-	-	GO:0033897,GO:0003723	ribonuclease T2 activity,RNA binding
Unigene917	Wujin	63.568	55.8363	Yes	gi|598035882|ref|XM_007347252.1|	3.81e-17	Auricularia subglabra TFB-10046 SS5	-	-	-	-	-	-	-	-
Unigene918	Wujin	3.59216	55.5556	No	-	-	-	-	-	-	-	-	-	-	-
Unigene919	Wujin	1.08363	64.3379	Yes	gi|598032802|ref|XM_007345712.1|	0	Auricularia subglabra TFB-10046 SS5	-	-	-	-	-	-	-	-
Unigene920	Wujin	1.37043	54.0522	Yes	gi|598041624|ref|XM_007350123.1|	6.29e-51	Auricularia subglabra TFB-10046 SS5	-	-	-	-	-	-	-	-
Unigene921	Wujin	35.0596	57.8699	Yes	gi|598022377|ref|XM_007340831.1|	9.61e-57	Auricularia subglabra TFB-10046 SS5	-	-	-	-	-	-	-	-
Unigene922	Wujin	1.20031	66.5787	Yes	gi|598037060|ref|XM_007347841.1|	0	Auricularia subglabra TFB-10046 SS5	-	-	-	-	-	-	GO:0003677	DNA binding
Unigene923	Wujin	7.67171	52.306	Yes	gi|598055248|ref|XM_007356935.1|	2.03e-54	Auricularia subglabra TFB-10046 SS5	-	-	-	-	-	-	-	-
Unigene924	Wujin	2.58754	59.8822	Yes	gi|598031256|ref|XM_007344939.1|	0	Auricularia subglabra TFB-10046 SS5	-	-	-	-	-	-	GO:0016021,GO:0016020,GO:0022891,GO:0055085,GO:0022857	integral component of membrane,membrane,substrate-specific transmembrane transporter activity,transmembrane transport,transmembrane transporter activity
Unigene925	Wujin	117.765	63.7415	Yes	gi|598012006|ref|XM_007337220.1|	0	Auricularia subglabra TFB-10046 SS5	-	-	-	-	-	-	GO:0008270	zinc ion binding
Unigene926	Wujin	7.78524	55.615	Yes	gi|598029796|ref|XM_007344209.1|	6.09e-98	Auricularia subglabra TFB-10046 SS5	-	-	-	-	-	-	GO:0005515	protein binding
Unigene927	Wujin	8.41795	58.9858	Yes	gi|598017721|ref|XM_007339317.1|	0	Auricularia subglabra TFB-10046 SS5	-	-	-	-	-	-	GO:0006891,GO:0017119	intra-Golgi vesicle-mediated transport,Golgi transport complex
Unigene928	Wujin	5.13215	58.3048	Yes	gi|598051976|ref|XM_007355299.1|	0	Auricularia subglabra TFB-10046 SS5	-	-	-	-	-	-	GO:0016491,GO:0016020,GO:0055114	oxidoreductase activity,membrane,oxidation-reduction process
Unigene929	Wujin	6.39946	57.9142	Yes	gi|598044614|ref|XM_007351618.1|	0	Auricularia subglabra TFB-10046 SS5	-	-	-	-	-	-	GO:0004807,GO:0003824,GO:0006096,GO:0008152	triose-phosphate isomerase activity,catalytic activity,glycolytic process,metabolic process
Unigene930	Wujin	1.08452	57.5554	Yes	gi|598027228|ref|XM_007342925.1|	0	Auricularia subglabra TFB-10046 SS5	-	-	-	-	-	-	GO:0016021,GO:0055085	integral component of membrane,transmembrane transport
Unigene931	Wujin	3.3363	66.0528	Yes	gi|598035542|ref|XM_007347082.1|	5.61e-166	Auricularia subglabra TFB-10046 SS5	-	-	-	-	-	-	-	-
Unigene932	Wujin	34.0084	59.8174	Yes	gi|598007900|ref|XM_007336124.1|	7.16e-75	Auricularia subglabra TFB-10046 SS5	-	-	-	-	-	-	GO:0022904,GO:0016651,GO:0005743	respiratory electron transport chain,oxidoreductase activity, acting on NAD(P)H,mitochondrial inner membrane
Unigene933	Wujin	1.46661	60.7823	Yes	gi|598035704|ref|XM_007347163.1|	3.29e-72	Auricularia subglabra TFB-10046 SS5	-	-	-	-	-	-	GO:0005515	protein binding
Unigene934	Wujin	2.02114	53.4139	Yes	-	-	-	gi|1024111687|gb|KZW02848.1|	3.49e-115	Exidia glandulosa HHB12029	-	-	-	GO:0006468,GO:0005524,GO:0016772,GO:0004672	protein phosphorylation,ATP binding,transferase activity, transferring phosphorus-containing groups,protein kinase activity
Unigene935	Wujin	4.10166	56.4363	Yes	gi|598009300|ref|XM_007336522.1|	3.01e-99	Auricularia subglabra TFB-10046 SS5	-	-	-	-	-	-	-	-
Unigene936	Wujin	4.42246	56.9926	Yes	-	-	-	gi|1024104021|gb|KZV95255.1|	1.03e-36	Exidia glandulosa HHB12029	-	-	-	-	-
Unigene937	Wujin	1.46833	59.7773	Yes	gi|598027374|ref|XM_007342998.1|	0	Auricularia subglabra TFB-10046 SS5	-	-	-	-	-	-	GO:0004386,GO:0016817,GO:0005524,GO:0003676	helicase activity,hydrolase activity, acting on acid anhydrides,ATP binding,nucleic acid binding
Unigene938	Wujin	11.493	58.0205	Yes	gi|598037354|ref|XM_007347988.1|	1.71e-107	Auricularia subglabra TFB-10046 SS5	-	-	-	-	-	-	-	-
Unigene939	Wujin	4.24422	59.9734	Yes	gi|598017606|ref|XM_007339277.1|	0	Auricularia subglabra TFB-10046 SS5	-	-	-	-	-	-	-	-
Unigene940	Wujin	1.08583	57.9365	Yes	gi|598014874|ref|XM_007338028.1|	7.17e-62	Auricularia subglabra TFB-10046 SS5	-	-	-	-	-	-	-	-
Unigene941	Wujin	8.8273	61.9592	Yes	gi|598039574|ref|XM_007349098.1|	0	Auricularia subglabra TFB-10046 SS5	-	-	-	-	-	-	GO:0008270,GO:0005515	zinc ion binding,protein binding
Unigene942	Wujin	1.55816	56.4045	Yes	gi|598022794|ref|XM_007340975.1|	5.55e-155	Auricularia subglabra TFB-10046 SS5	-	-	-	-	-	-	GO:0005515	protein binding
Unigene943	Wujin	1.07785	63.3403	Yes	gi|598036868|ref|XM_007347745.1|	1.29e-63	Auricularia subglabra TFB-10046 SS5	-	-	-	-	-	-	GO:0006508,GO:0004190	proteolysis,aspartic-type endopeptidase activity
Unigene944	Wujin	38.676	60.0339	Yes	gi|598048722|ref|XM_007353672.1|	0	Auricularia subglabra TFB-10046 SS5	-	-	-	-	-	-	GO:0005978,GO:0004373	glycogen biosynthetic process,glycogen (starch) synthase activity
Unigene945	Wujin	4.75051	67.7778	Yes	gi|598047834|ref|XM_007353228.1|	8.67e-25	Auricularia subglabra TFB-10046 SS5	-	-	-	-	-	-	-	-
Unigene946	Wujin	19.2808	62.9433	Yes	gi|598032328|ref|XM_007345475.1|	0	Auricularia subglabra TFB-10046 SS5	-	-	-	-	-	-	-	-
Unigene947	Wujin	2.03432	53.7669	Yes	-	-	-	gi|1024111691|gb|KZW02852.1|	4.61e-35	Exidia glandulosa HHB12029	-	-	-	-	-
Unigene948	Wujin	1.49061	60.4908	Yes	gi|598030870|ref|XM_007344746.1|	0	Auricularia subglabra TFB-10046 SS5	-	-	-	-	-	-	-	-
Unigene949	Wujin	546.451	53.4161	Yes	gi|598029004|ref|XM_007343813.1|	8.28e-173	Auricularia subglabra TFB-10046 SS5	-	-	-	-	-	-	GO:0004601,GO:0055114	peroxidase activity,oxidation-reduction process
Unigene950	Wujin	0.121905	62.5357	Yes	gi|629672206|ref|XM_007799716.1|	0	Eutypa lata UCREL1	-	-	-	-	-	-	GO:0003824,GO:0055114,GO:0016491,GO:0008762,GO:0050660,GO:0016614	catalytic activity,oxidation-reduction process,oxidoreductase activity,UDP-N-acetylmuramate dehydrogenase activity,flavin adenine dinucleotide binding,oxidoreductase activity, acting on CH-OH group of donors
Unigene951	Wujin	28.5359	62.6801	Yes	gi|598044130|ref|XM_007351376.1|	2.31e-138	Auricularia subglabra TFB-10046 SS5	-	-	-	-	-	-	-	-
Unigene952	Wujin	46.1056	58.5034	Yes	gi|598021602|ref|XM_007340549.1|	0	Auricularia subglabra TFB-10046 SS5	-	-	-	-	-	-	GO:0006487,GO:0008250,GO:0016021	protein N-linked glycosylation,oligosaccharyltransferase complex,integral component of membrane
Unigene953	Wujin	115.23	56.2214	Yes	gi|598024430|ref|XM_007341563.1|	0	Auricularia subglabra TFB-10046 SS5	-	-	-	-	-	-	-	-
Unigene954	Wujin	0.884093	57	Yes	gi|598044610|ref|XM_007351616.1|	8.17e-123	Auricularia subglabra TFB-10046 SS5	-	-	-	-	-	-	-	-
Unigene955	Wujin	63.1093	57.5171	Yes	gi|598043320|ref|XM_007350971.1|	2.97e-128	Auricularia subglabra TFB-10046 SS5	-	-	-	-	-	-	GO:0006334,GO:0000786,GO:0046982,GO:0003677,GO:0005634	nucleosome assembly,nucleosome,protein heterodimerization activity,DNA binding,nucleus
Unigene956	Wujin	58.2326	57.067	Yes	gi|598011662|ref|XM_007337131.1|	0	Auricularia subglabra TFB-10046 SS5	-	-	-	-	-	-	GO:0035556,GO:0004674,GO:0006468,GO:0005524,GO:0004672,GO:0016772	intracellular signal transduction,protein serine/threonine kinase activity,protein phosphorylation,ATP binding,protein kinase activity,transferase activity, transferring phosphorus-containing groups
Unigene957	Wujin	3.16181	57.1772	Yes	gi|598018125|ref|XM_007339456.1|	0	Auricularia subglabra TFB-10046 SS5	-	-	-	-	-	-	GO:0016021,GO:0006506,GO:0005789	integral component of membrane,GPI anchor biosynthetic process,endoplasmic reticulum membrane
Unigene958	Wujin	1.85324	56.0203	Yes	gi|598040770|ref|XM_007349696.1|	0	Auricularia subglabra TFB-10046 SS5	-	-	-	-	-	-	GO:0050662,GO:0044237,GO:0003824	coenzyme binding,cellular metabolic process,catalytic activity
Unigene959	Wujin	2.16759	55.5866	Yes	gi|598016146|ref|XM_007338663.1|	1.07e-133	Auricularia subglabra TFB-10046 SS5	-	-	-	-	-	-	GO:0005737,GO:0008033,GO:0005524,GO:0000166,GO:0016879	cytoplasm,tRNA processing,ATP binding,nucleotide binding,ligase activity, forming carbon-nitrogen bonds
Unigene960	Wujin	23.1441	60.0239	Yes	gi|598019713|ref|XM_007339929.1|	0	Auricularia subglabra TFB-10046 SS5	-	-	-	-	-	-	GO:0003676,GO:0046872	nucleic acid binding,metal ion binding
Unigene961	Wujin	3.46489	64.2799	Yes	gi|598051200|ref|XM_007354911.1|	0	Auricularia subglabra TFB-10046 SS5	-	-	-	-	-	-	GO:0000166	nucleotide binding
Unigene962	Wujin	3.60516	57.7764	Yes	gi|598017374|ref|XM_007339192.1|	0	Auricularia subglabra TFB-10046 SS5	-	-	-	-	-	-	-	-
Unigene963	Wujin	9.48854	55.6528	Yes	gi|598014218|ref|XM_007337796.1|	0	Auricularia subglabra TFB-10046 SS5	-	-	-	-	-	-	GO:0008612	peptidyl-lysine modification to peptidyl-hypusine
Unigene964	Wujin	17.4826	55.6318	Yes	gi|598041256|ref|XM_007349939.1|	1.34e-09	Auricularia subglabra TFB-10046 SS5	-	-	-	-	-	-	GO:0046872	metal ion binding
Unigene965	Wujin	6.31	57.3651	Yes	gi|598047234|ref|XM_007352928.1|	0	Auricularia subglabra TFB-10046 SS5	-	-	-	-	-	-	GO:0055114,GO:0016706,GO:0005506,GO:0016491	oxidation-reduction process,oxidoreductase activity, acting on paired donors, with incorporation or reduction of molecular oxygen, 2-oxoglutarate as one donor, and incorporation of one atom each of oxygen into both donors,iron ion binding,oxidoreductase activity
Unigene966	Wujin	2.71308	55.6433	Yes	gi|598029036|ref|XM_007343829.1|	2.93e-130	Auricularia subglabra TFB-10046 SS5	-	-	-	-	-	-	GO:0006744,GO:0008425	ubiquinone biosynthetic process,2-polyprenyl-6-methoxy-1,4-benzoquinone methyltransferase activity
Unigene967	Wujin	2.20531	57.8237	Yes	gi|598033878|ref|XM_007346250.1|	0	Auricularia subglabra TFB-10046 SS5	-	-	-	-	-	-	GO:0020037,GO:0005506,GO:0055114,GO:0016705	heme binding,iron ion binding,oxidation-reduction process,oxidoreductase activity, acting on paired donors, with incorporation or reduction of molecular oxygen
Unigene968	Wujin	3.93838	60.2315	Yes	gi|598054440|ref|XM_007356531.1|	0	Auricularia subglabra TFB-10046 SS5	-	-	-	-	-	-	-	-
Unigene969	Wujin	9.26384	55.8246	Yes	gi|598019022|ref|XM_007339739.1|	1.24e-68	Auricularia subglabra TFB-10046 SS5	-	-	-	-	-	-	-	-
Unigene970	Wujin	2.55769	64.4926	Yes	gi|344034313|gb|CP002994.1|	0	Streptomyces violaceusniger Tu 4113	-	-	-	-	-	-	GO:0003824	catalytic activity
Unigene971	Wujin	2.02194	62.839	Yes	gi|598053006|ref|XM_007355814.1|	0	Auricularia subglabra TFB-10046 SS5	-	-	-	-	-	-	-	-
Unigene972	Wujin	3.6055	60	Yes	gi|598029090|ref|XM_007343856.1|	0	Auricularia subglabra TFB-10046 SS5	-	-	-	-	-	-	-	-
Unigene973	Wujin	15.2932	61.0603	Yes	gi|598010368|ref|XM_007336795.1|	0	Auricularia subglabra TFB-10046 SS5	-	-	-	-	-	-	-	-
Unigene974	Wujin	0.598791	65.6764	Yes	gi|598036868|ref|XM_007347745.1|	0	Auricularia subglabra TFB-10046 SS5	-	-	-	-	-	-	GO:0006508,GO:0004190	proteolysis,aspartic-type endopeptidase activity
Unigene975	Wujin	44.8197	64.4805	Yes	gi|598025626|ref|XM_007342124.1|	0	Auricularia subglabra TFB-10046 SS5	-	-	-	-	-	-	GO:0005737,GO:0030170,GO:0071266,GO:0016301,GO:0016773,GO:0003824,GO:0004496,GO:0008299,GO:0004121,GO:0008152,GO:0005524	cytoplasm,pyridoxal phosphate binding,'de novo' L-methionine biosynthetic process,kinase activity,phosphotransferase activity, alcohol group as acceptor,catalytic activity,mevalonate kinase activity,isoprenoid biosynthetic process,cystathionine beta-lyase activity,metabolic process,ATP binding
Unigene976	Wujin	64.1433	58.0588	Yes	gi|598042456|ref|XM_007350539.1|	0	Auricularia subglabra TFB-10046 SS5	-	-	-	-	-	-	GO:0055114,GO:0016491	oxidation-reduction process,oxidoreductase activity
Unigene977	Wujin	3.34552	64.2451	Yes	gi|598015106|ref|XM_007338144.1|	0	Auricularia subglabra TFB-10046 SS5	-	-	-	-	-	-	GO:0043565,GO:0006355,GO:0003700,GO:0005634	sequence-specific DNA binding,regulation of transcription, DNA-templated,transcription factor activity, sequence-specific DNA binding,nucleus
Unigene978	Wujin	1.73394	59.661	Yes	gi|598055370|ref|XM_007356996.1|	7.09e-25	Auricularia subglabra TFB-10046 SS5	-	-	-	-	-	-	-	-
Unigene979	Wujin	33.9744	55.8363	Yes	gi|598042892|ref|XM_007350757.1|	0	Auricularia subglabra TFB-10046 SS5	-	-	-	-	-	-	-	-
Unigene980	Wujin	0	58.7558	Yes	gi|598042426|ref|XM_007350524.1|	0	Auricularia subglabra TFB-10046 SS5	-	-	-	-	-	-	GO:0055085,GO:0016020,GO:0046873,GO:0030001	transmembrane transport,membrane,metal ion transmembrane transporter activity,metal ion transport
Unigene981	Wujin	12.6142	64.5885	Yes	gi|598022308|ref|XM_007340807.1|	0	Auricularia subglabra TFB-10046 SS5	-	-	-	-	-	-	GO:0046873,GO:0030001,GO:0055085,GO:0016020	metal ion transmembrane transporter activity,metal ion transport,transmembrane transport,membrane
Unigene982	Wujin	1.1682	58.7089	Yes	gi|598012958|ref|XM_007337468.1|	2.97e-20	Auricularia subglabra TFB-10046 SS5	-	-	-	-	-	-	-	-
Unigene983	Wujin	1.16913	55.4224	Yes	gi|598011532|ref|XM_007337096.1|	8.71e-18	Auricularia subglabra TFB-10046 SS5	-	-	-	-	-	-	-	-
Unigene984	Wujin	1.54373	55.4183	Yes	-	-	-	gi|598026297|ref|XP_007342521.1|	1.58e-81	Auricularia subglabra TFB-10046 SS5	-	-	-	-	-
Unigene985	Wujin	3.43288	60.6547	Yes	gi|598013530|ref|XM_007337618.1|	0	Auricularia subglabra TFB-10046 SS5	-	-	-	-	-	-	GO:0051082,GO:0006457,GO:0005783,GO:0005515,GO:0005509	unfolded protein binding,protein folding,endoplasmic reticulum,protein binding,calcium ion binding
Unigene986	Wujin	1.98745	61.4565	No	-	-	-	-	-	-	-	-	-	-	-
Unigene987	Wujin	2.36631	57.4767	Yes	gi|598018750|ref|XM_007339663.1|	0	Auricularia subglabra TFB-10046 SS5	-	-	-	-	-	-	GO:0005622,GO:0006412,GO:0005840,GO:0003735	intracellular,translation,ribosome,structural constituent of ribosome
Unigene988	Wujin	11.2008	57.5943	Yes	gi|598013722|ref|XM_007337667.1|	9.63e-65	Auricularia subglabra TFB-10046 SS5	-	-	-	-	-	-	GO:0008270,GO:0000981,GO:0005634,GO:0006355	zinc ion binding,RNA polymerase II transcription factor activity, sequence-specific DNA binding,nucleus,regulation of transcription, DNA-templated
Unigene989	Wujin	321.781	56.6047	Yes	gi|598010292|ref|XM_007336775.1|	0	Auricularia subglabra TFB-10046 SS5	-	-	-	-	-	-	-	-
Unigene990	Wujin	3.9852	61.7431	Yes	gi|598021309|ref|XM_007340438.1|	0	Auricularia subglabra TFB-10046 SS5	-	-	-	-	-	-	-	-
Unigene991	Wujin	3.76145	60.6134	Yes	gi|598025352|ref|XM_007341987.1|	0	Auricularia subglabra TFB-10046 SS5	-	-	-	-	-	-	GO:0016575,GO:0004407	histone deacetylation,histone deacetylase activity
Unigene992	Wujin	13.83	53.7659	Yes	gi|598038286|ref|XM_007348454.1|	1.33e-37	Auricularia subglabra TFB-10046 SS5	-	-	-	-	-	-	-	-
Unigene993	Wujin	1.74242	55.7971	Yes	gi|598046712|ref|XM_007352667.1|	2.04e-07	Auricularia subglabra TFB-10046 SS5	-	-	-	-	-	-	-	-
Unigene994	Wujin	0.970241	57.3596	Yes	gi|598037626|ref|XM_007348124.1|	0	Auricularia subglabra TFB-10046 SS5	-	-	-	-	-	-	-	-
Unigene995	Wujin	30766.3	49.3144	Yes	gi|363987639|gb|JN712676.1|	0	Auricularia auricula-judae	-	-	-	-	-	-	-	-
Unigene996	Wujin	11.7262	59.8351	Yes	gi|598033948|ref|XM_007346285.1|	0	Auricularia subglabra TFB-10046 SS5	-	-	-	-	-	-	GO:0005515	protein binding
Unigene997	Wujin	229.959	55.12	Yes	gi|598014852|ref|XM_007338017.1|	0	Auricularia subglabra TFB-10046 SS5	-	-	-	-	-	-	GO:0019843,GO:0006412,GO:0005840,GO:0003735	rRNA binding,translation,ribosome,structural constituent of ribosome
Unigene998	Wujin	2.27947	58.574	Yes	gi|598048362|ref|XM_007353492.1|	0	Auricularia subglabra TFB-10046 SS5	-	-	-	-	-	-	GO:0008080,GO:0016787	N-acetyltransferase activity,hydrolase activity
Unigene999	Wujin	68.3792	58.7249	Yes	gi|598028296|ref|XM_007343459.1|	0	Auricularia subglabra TFB-10046 SS5	-	-	-	-	-	-	GO:0006031,GO:0016758,GO:0004100	chitin biosynthetic process,transferase activity, transferring hexosyl groups,chitin synthase activity
Unigene1000	Wujin	1.60853	68.2104	Yes	gi|598034498|ref|XM_007346560.1|	3.34e-131	Auricularia subglabra TFB-10046 SS5	-	-	-	-	-	-	GO:0005515	protein binding
Unigene1001	Wujin	4.05003	61.4441	Yes	gi|598013206|ref|XM_007337531.1|	0	Auricularia subglabra TFB-10046 SS5	-	-	-	-	-	-	-	-
Unigene1002	Wujin	25.2655	55.6189	Yes	gi|598019302|ref|XM_007339816.1|	0	Auricularia subglabra TFB-10046 SS5	-	-	-	-	-	-	GO:0016884	carbon-nitrogen ligase activity, with glutamine as amido-N-donor
Unigene1003	Wujin	12.7557	53.3747	Yes	gi|598037726|ref|XM_007348174.1|	5.36e-39	Auricularia subglabra TFB-10046 SS5	-	-	-	-	-	-	GO:0007186,GO:0016020,GO:0004933,GO:0016021,GO:0004932	G-protein coupled receptor signaling pathway,membrane,mating-type a-factor pheromone receptor activity,integral component of membrane,mating-type factor pheromone receptor activity
Unigene1004	Wujin	1.59325	56.044	Yes	gi|598029606|ref|XM_007344114.1|	0	Auricularia subglabra TFB-10046 SS5	-	-	-	-	-	-	GO:0055085,GO:0016021	transmembrane transport,integral component of membrane
Unigene1005	Wujin	11.2597	69.392	Yes	gi|598054048|ref|XM_007356335.1|	2.32e-174	Auricularia subglabra TFB-10046 SS5	-	-	-	-	-	-	GO:0005515	protein binding
Unigene1006	Wujin	1.43252	59.4623	Yes	gi|598037612|ref|XM_007348117.1|	0	Auricularia subglabra TFB-10046 SS5	-	-	-	-	-	-	-	-
Unigene1007	Wujin	4.79972	60.2537	Yes	gi|598051648|ref|XM_007355135.1|	0	Auricularia subglabra TFB-10046 SS5	-	-	-	-	-	-	-	-
Unigene1008	Wujin	12.9492	65.4583	Yes	gi|598035716|ref|XM_007347169.1|	9.73e-93	Auricularia subglabra TFB-10046 SS5	-	-	-	-	-	-	-	-
Unigene1009	Wujin	3.30313	54.499	Yes	gi|598023280|ref|XM_007341143.1|	0	Auricularia subglabra TFB-10046 SS5	-	-	-	-	-	-	-	-
Unigene1010	Wujin	2.80245	60.5236	Yes	gi|598017625|ref|XM_007339283.1|	0	Auricularia subglabra TFB-10046 SS5	-	-	-	-	-	-	GO:0055085	transmembrane transport
Unigene1011	Wujin	5.17652	61.809	Yes	gi|598042000|ref|XM_007350311.1|	0	Auricularia subglabra TFB-10046 SS5	-	-	-	-	-	-	GO:0019901,GO:0006351,GO:0006355,GO:0016538,GO:0000079,GO:0070985	protein kinase binding,transcription, DNA-templated,regulation of transcription, DNA-templated,cyclin-dependent protein serine/threonine kinase regulator activity,regulation of cyclin-dependent protein serine/threonine kinase activity,TFIIK complex
Unigene1012	Wujin	8.92269	57.1739	Yes	-	-	-	gi|598025151|ref|XP_007341948.1|	1.73e-53	Auricularia subglabra TFB-10046 SS5	-	-	-	-	-
Unigene1013	Wujin	0.848407	56.6747	Yes	gi|598032164|ref|XM_007345393.1|	0	Auricularia subglabra TFB-10046 SS5	-	-	-	-	-	-	GO:0008812,GO:0050660,GO:0016614,GO:0055114,GO:0006066	choline dehydrogenase activity,flavin adenine dinucleotide binding,oxidoreductase activity, acting on CH-OH group of donors,oxidation-reduction process,alcohol metabolic process
Unigene1014	Wujin	2.44983	60.426	Yes	gi|598053992|ref|XM_007356307.1|	0	Auricularia subglabra TFB-10046 SS5	-	-	-	-	-	-	GO:0008168	methyltransferase activity
Unigene1015	Wujin	1.98565	52.9334	Yes	gi|598036144|ref|XM_007347383.1|	1.01e-35	Auricularia subglabra TFB-10046 SS5	-	-	-	-	-	-	-	-
Unigene1016	Wujin	34.6813	60.1596	Yes	gi|598015986|ref|XM_007338584.1|	0	Auricularia subglabra TFB-10046 SS5	-	-	-	-	-	-	GO:0005515	protein binding
Unigene1017	Wujin	6.53726	63.5757	Yes	gi|598023765|ref|XM_007341322.1|	3.06e-61	Auricularia subglabra TFB-10046 SS5	-	-	-	-	-	-	-	-
Unigene1018	Wujin	1.6738	64.3979	Yes	gi|598008512|ref|XM_007336309.1|	0	Auricularia subglabra TFB-10046 SS5	-	-	-	-	-	-	GO:0006406,GO:0006611,GO:0006998,GO:0031965	mRNA export from nucleus,protein export from nucleus,nuclear envelope organization,nuclear membrane
Unigene1019	Wujin	89.9799	52.7073	Yes	gi|598014706|ref|XM_007337944.1|	0	Auricularia subglabra TFB-10046 SS5	-	-	-	-	-	-	-	-
Unigene1020	Wujin	4.78625	64.52	Yes	gi|598033468|ref|XM_007346045.1|	0	Auricularia subglabra TFB-10046 SS5	-	-	-	-	-	-	GO:0005515,GO:0005622,GO:0006396,GO:0005634,GO:0000398	protein binding,intracellular,RNA processing,nucleus,mRNA splicing, via spliceosome
Unigene1021	Wujin	0.834269	55.7798	No	-	-	-	-	-	-	-	-	-	-	-
Unigene1022	Wujin	1.80352	59.9445	Yes	gi|598016863|ref|XM_007338994.1|	0	Auricularia subglabra TFB-10046 SS5	-	-	-	-	-	-	-	-
Unigene1023	Wujin	5.57707	62.2802	Yes	gi|598037734|ref|XM_007348178.1|	0	Auricularia subglabra TFB-10046 SS5	-	-	-	-	-	-	GO:0008483,GO:0030170,GO:0003824	transaminase activity,pyridoxal phosphate binding,catalytic activity
Unigene1024	Wujin	0	56.962	Yes	gi|195607975|gb|EU953700.1|	0	Zea mays	-	-	-	-	-	-	GO:0006952	defense response
Unigene1025	Wujin	0.362697	60.4978	Yes	gi|598033128|ref|XM_007345875.1|	4.76e-21	Auricularia subglabra TFB-10046 SS5	-	-	-	-	-	-	-	-
Unigene1026	Wujin	2.29841	58.8394	Yes	gi|598044726|ref|XM_007351674.1|	0	Auricularia subglabra TFB-10046 SS5	-	-	-	-	-	-	GO:0005515,GO:0006508,GO:0008233,GO:0005634	protein binding,proteolysis,peptidase activity,nucleus
Unigene1027	Wujin	1.02471	65.0477	Yes	gi|598036316|ref|XM_007347469.1|	0	Auricularia subglabra TFB-10046 SS5	-	-	-	-	-	-	GO:0004089,GO:0006730,GO:0008270	carbonate dehydratase activity,one-carbon metabolic process,zinc ion binding
Unigene1028	Wujin	24.8436	62.349	Yes	gi|598052074|ref|XM_007355348.1|	0	Auricularia subglabra TFB-10046 SS5	-	-	-	-	-	-	GO:0005515	protein binding
Unigene1029	Wujin	20.8329	30.5389	Yes	gi|318135586|gb|GU384608.1|	3.24e-82	Rhodocybe pruinosostipitata	-	-	-	-	-	-	GO:0004519	endonuclease activity
Unigene1030	Wujin	3.31217	56.0811	Yes	-	-	-	gi|591481687|gb|EXM12393.1|	5.04e-31	Fusarium oxysporum f. sp. vasinfectum 25433	-	-	-	GO:0005515	protein binding
Unigene1031	Wujin	1.57379	68.5328	Yes	gi|598037514|ref|XM_007348068.1|	0	Auricularia subglabra TFB-10046 SS5	-	-	-	-	-	-	GO:0005515	protein binding
Unigene1032	Wujin	12.4573	60.7914	Yes	gi|598044142|ref|XM_007351382.1|	4.92e-123	Auricularia subglabra TFB-10046 SS5	-	-	-	-	-	-	-	-
Unigene1033	Wujin	4.56757	52.381	Yes	gi|1040157804|gb|KU291500.1|	0	Hyparrhenia subplumosa	-	-	-	-	-	-	-	-
Unigene1034	Wujin	1.6625	56.8199	Yes	-	-	-	gi|598026203|ref|XP_007342474.1|	8.74e-76	Auricularia subglabra TFB-10046 SS5	-	-	-	GO:0006508,GO:0004252	proteolysis,serine-type endopeptidase activity
Unigene1035	Wujin	9.656	66.4406	Yes	gi|598051374|ref|XM_007354998.1|	0	Auricularia subglabra TFB-10046 SS5	-	-	-	-	-	-	-	-
Unigene1036	Wujin	10.6302	53.9568	Yes	gi|598050092|ref|XM_007354357.1|	5.87e-22	Auricularia subglabra TFB-10046 SS5	-	-	-	-	-	-	-	-
Unigene1037	Wujin	2.16691	67.3191	Yes	gi|598041392|ref|XM_007350007.1|	0	Auricularia subglabra TFB-10046 SS5	-	-	-	-	-	-	-	-
Unigene1038	Wujin	4.17446	61.2642	Yes	gi|598022551|ref|XM_007340891.1|	0	Auricularia subglabra TFB-10046 SS5	-	-	-	-	-	-	-	-
Unigene1039	Wujin	2.43363	59.3544	Yes	gi|598036158|ref|XM_007347390.1|	8.27e-170	Auricularia subglabra TFB-10046 SS5	-	-	-	-	-	-	GO:0030170,GO:0003824,GO:0009058	pyridoxal phosphate binding,catalytic activity,biosynthetic process
Unigene1040	Wujin	4.53029	61.6848	Yes	gi|598035684|ref|XM_007347153.1|	9.5e-41	Auricularia subglabra TFB-10046 SS5	-	-	-	-	-	-	-	-
Unigene1041	Wujin	1.37304	55.1931	Yes	gi|598033952|ref|XM_007346287.1|	1.08e-09	Auricularia subglabra TFB-10046 SS5	-	-	-	-	-	-	-	-
Unigene1042	Wujin	6.76723	54.1312	Yes	gi|598009516|ref|XM_007336576.1|	0	Auricularia subglabra TFB-10046 SS5	-	-	-	-	-	-	GO:0016021	integral component of membrane
Unigene1043	Wujin	12.1281	57.1961	Yes	gi|598021249|ref|XM_007340416.1|	4.04e-135	Auricularia subglabra TFB-10046 SS5	-	-	-	-	-	-	-	-
Unigene1044	Wujin	3.25732	56.1265	Yes	gi|598015638|ref|XM_007338410.1|	7.11e-80	Auricularia subglabra TFB-10046 SS5	-	-	-	-	-	-	-	-
Unigene1045	Wujin	2.13888	59.6639	Yes	gi|598037482|ref|XM_007348052.1|	0	Auricularia subglabra TFB-10046 SS5	-	-	-	-	-	-	GO:0005488	binding
Unigene1046	Wujin	1.746	61.7566	Yes	gi|598049376|ref|XM_007353999.1|	0	Auricularia subglabra TFB-10046 SS5	-	-	-	-	-	-	-	-
Unigene1047	Wujin	7.45655	60.1735	Yes	gi|598013362|ref|XM_007337576.1|	0	Auricularia subglabra TFB-10046 SS5	-	-	-	-	-	-	-	-
Unigene1048	Wujin	6.38035	66.3482	Yes	gi|598047114|ref|XM_007352868.1|	0	Auricularia subglabra TFB-10046 SS5	-	-	-	-	-	-	GO:0008270,GO:0005515	zinc ion binding,protein binding
Unigene1049	Wujin	1.86812	61.8247	Yes	-	-	-	gi|1021835371|gb|KZP23714.1|	1.2e-16	Fibulorhizoctonia sp. CBS 109695	-	-	-	-	-
Unigene1050	Wujin	8.70759	58.8592	Yes	gi|598037398|ref|XM_007348010.1|	8.03e-110	Auricularia subglabra TFB-10046 SS5	-	-	-	-	-	-	-	-
Unigene1051	Wujin	33.5459	56.685	Yes	gi|598027950|ref|XM_007343286.1|	3.72e-147	Auricularia subglabra TFB-10046 SS5	-	-	-	-	-	-	-	-
Unigene1052	Wujin	23.3382	60.9502	Yes	gi|598037600|ref|XM_007348111.1|	6.44e-48	Auricularia subglabra TFB-10046 SS5	-	-	-	-	-	-	-	-
Unigene1053	Wujin	13.3301	54.3832	Yes	gi|598037728|ref|XM_007348175.1|	1.39e-131	Auricularia subglabra TFB-10046 SS5	-	-	-	-	-	-	GO:0003677,GO:0003682	DNA binding,chromatin binding
Unigene1054	Wujin	4.82832	53.4483	Yes	gi|598032994|ref|XM_007345808.1|	0	Auricularia subglabra TFB-10046 SS5	-	-	-	-	-	-	GO:0005085,GO:0005089,GO:0035556,GO:0035023	guanyl-nucleotide exchange factor activity,Rho guanyl-nucleotide exchange factor activity,intracellular signal transduction,regulation of Rho protein signal transduction
Unigene1055	Wujin	48.93	59.8091	Yes	gi|598038344|ref|XM_007348483.1|	0	Auricularia subglabra TFB-10046 SS5	-	-	-	-	-	-	-	-
Unigene1056	Wujin	62.8172	57.8947	Yes	gi|598012636|ref|XM_007337387.1|	3.91e-12	Auricularia subglabra TFB-10046 SS5	-	-	-	-	-	-	-	-
Unigene1057	Wujin	36.0696	63.0444	Yes	gi|598053008|ref|XM_007355815.1|	0	Auricularia subglabra TFB-10046 SS5	-	-	-	-	-	-	GO:0005730,GO:0005525	nucleolus,GTP binding
Unigene1058	Wujin	1.50789	64.4612	Yes	gi|598054812|ref|XM_007356717.1|	1.48e-176	Auricularia subglabra TFB-10046 SS5	-	-	-	-	-	-	GO:0005515,GO:0046872,GO:0008270	protein binding,metal ion binding,zinc ion binding
Unigene1059	Wujin	6.4492	58.1556	Yes	gi|598037020|ref|XM_007347821.1|	0	Auricularia subglabra TFB-10046 SS5	-	-	-	-	-	-	-	-
Unigene1060	Wujin	34.6918	60.3126	Yes	gi|598025446|ref|XM_007342034.1|	0	Auricularia subglabra TFB-10046 SS5	-	-	-	-	-	-	GO:0035091,GO:0005515,GO:0007154	phosphatidylinositol binding,protein binding,cell communication
Unigene1061	Wujin	1.32955	57.0888	No	-	-	-	-	-	-	-	-	-	-	-
Unigene1062	Wujin	26.2366	58.4435	Yes	gi|598028542|ref|XM_007343582.1|	0	Auricularia subglabra TFB-10046 SS5	-	-	-	-	-	-	GO:0003924,GO:0005525	GTPase activity,GTP binding
Unigene1063	Wujin	2.54216	61.2613	Yes	gi|598051668|ref|XM_007355145.1|	0	Auricularia subglabra TFB-10046 SS5	-	-	-	-	-	-	-	-
Unigene1064	Wujin	9.71275	61.3212	Yes	gi|598046434|ref|XM_007352528.1|	0	Auricularia subglabra TFB-10046 SS5	-	-	-	-	-	-	-	-
Unigene1065	Wujin	32.0004	56.5267	Yes	gi|598048314|ref|XM_007353468.1|	0	Auricularia subglabra TFB-10046 SS5	-	-	-	-	-	-	-	-
Unigene1066	Wujin	1.1251	56.3287	Yes	gi|598051728|ref|XM_007355175.1|	0	Auricularia subglabra TFB-10046 SS5	-	-	-	-	-	-	-	-
Unigene1067	Wujin	129.468	61.8001	Yes	gi|598022879|ref|XM_007341004.1|	0	Auricularia subglabra TFB-10046 SS5	-	-	-	-	-	-	GO:0030976,GO:0004591,GO:0055114,GO:0008152,GO:0016624,GO:0006099	thiamine pyrophosphate binding,oxoglutarate dehydrogenase (succinyl-transferring) activity,oxidation-reduction process,metabolic process,oxidoreductase activity, acting on the aldehyde or oxo group of donors, disulfide as acceptor,tricarboxylic acid cycle
Unigene1068	Wujin	23.4446	64.3746	Yes	gi|598019108|ref|XM_007339763.1|	0	Auricularia subglabra TFB-10046 SS5	-	-	-	-	-	-	GO:0005524,GO:0016772,GO:0004672,GO:0004674,GO:0006468	ATP binding,transferase activity, transferring phosphorus-containing groups,protein kinase activity,protein serine/threonine kinase activity,protein phosphorylation
Unigene1069	Wujin	18.2854	55.7812	Yes	gi|598026854|ref|XM_007342738.1|	0	Auricularia subglabra TFB-10046 SS5	-	-	-	-	-	-	GO:0055114,GO:0016705,GO:0020037,GO:0005506	oxidation-reduction process,oxidoreductase activity, acting on paired donors, with incorporation or reduction of molecular oxygen,heme binding,iron ion binding
Unigene1070	Wujin	13.0097	56.8096	No	-	-	-	-	-	-	-	-	-	-	-
Unigene1071	Wujin	7.41229	60.2895	Yes	gi|598043148|ref|XM_007350885.1|	0	Auricularia subglabra TFB-10046 SS5	-	-	-	-	-	-	GO:0005515	protein binding
Unigene1072	Wujin	12.2111	61.8448	Yes	gi|598011734|ref|XM_007337151.1|	0	Auricularia subglabra TFB-10046 SS5	-	-	-	-	-	-	GO:0016491,GO:0051537,GO:0055114	oxidoreductase activity,2 iron, 2 sulfur cluster binding,oxidation-reduction process
Unigene1073	Wujin	29.816	62.0888	Yes	gi|598015956|ref|XM_007338569.1|	0	Auricularia subglabra TFB-10046 SS5	-	-	-	-	-	-	GO:0000139,GO:0008643,GO:0016021,GO:0005351	Golgi membrane,carbohydrate transport,integral component of membrane,sugar:proton symporter activity
Unigene1074	Wujin	0.683617	53.2312	Yes	gi|598048980|ref|XM_007353801.1|	5.19e-52	Auricularia subglabra TFB-10046 SS5	-	-	-	-	-	-	-	-
Unigene1075	Wujin	3.88534	61.0236	Yes	gi|598015688|ref|XM_007338435.1|	0	Auricularia subglabra TFB-10046 SS5	-	-	-	-	-	-	GO:0003700,GO:0006355,GO:0003677	transcription factor activity, sequence-specific DNA binding,regulation of transcription, DNA-templated,DNA binding
Unigene1076	Wujin	2.69462	60.8718	Yes	gi|636602840|ref|XM_008034364.1|	2.31e-51	Trametes versicolor FP-101664 SS1	-	-	-	-	-	-	-	-
Unigene1077	Wujin	59.1134	56.1347	Yes	gi|598026284|ref|XM_007342453.1|	0	Auricularia subglabra TFB-10046 SS5	-	-	-	-	-	-	GO:0016787	hydrolase activity
Unigene1078	Wujin	1.17225	58.1112	Yes	gi|598051022|ref|XM_007354822.1|	0	Auricularia subglabra TFB-10046 SS5	-	-	-	-	-	-	-	-
Unigene1079	Wujin	43.8834	52.2604	Yes	gi|598029046|ref|XM_007343834.1|	0	Auricularia subglabra TFB-10046 SS5	-	-	-	-	-	-	GO:0055114,GO:0016628,GO:0016020	oxidation-reduction process,oxidoreductase activity, acting on the CH-CH group of donors, NAD or NADP as acceptor,membrane
Unigene1080	Wujin	4.01181	59.9491	Yes	gi|598054078|ref|XM_007356350.1|	5.01e-37	Auricularia subglabra TFB-10046 SS5	-	-	-	-	-	-	GO:0005515	protein binding
Unigene1081	Wujin	28.8569	57.816	Yes	gi|598012262|ref|XM_007337289.1|	0	Auricularia subglabra TFB-10046 SS5	-	-	-	-	-	-	GO:0005524,GO:0016787	ATP binding,hydrolase activity
Unigene1082	Wujin	104.306	59.4691	Yes	gi|598012386|ref|XM_007337320.1|	0	Auricularia subglabra TFB-10046 SS5	-	-	-	-	-	-	GO:0016491,GO:0008152	oxidoreductase activity,metabolic process
Unigene1083	Wujin	4.20429	69.0141	Yes	gi|598039586|ref|XM_007349104.1|	4.75e-163	Auricularia subglabra TFB-10046 SS5	-	-	-	-	-	-	-	-
Unigene1084	Wujin	2.07029	64.1966	Yes	gi|598021710|ref|XM_007340589.1|	1.18e-78	Auricularia subglabra TFB-10046 SS5	-	-	-	-	-	-	-	-
Unigene1085	Wujin	49.6804	58.371	Yes	gi|598017018|ref|XM_007339055.1|	0	Auricularia subglabra TFB-10046 SS5	-	-	-	-	-	-	GO:0006508,GO:0008233	proteolysis,peptidase activity
Unigene1086	Wujin	7.75021	58.498	Yes	gi|598014668|ref|XM_007337925.1|	4.06e-56	Auricularia subglabra TFB-10046 SS5	-	-	-	-	-	-	GO:0005787,GO:0006465,GO:0016021,GO:0008233	signal peptidase complex,signal peptide processing,integral component of membrane,peptidase activity
Unigene1087	Wujin	4.78775	64.7947	Yes	gi|598033434|ref|XM_007346028.1|	0	Auricularia subglabra TFB-10046 SS5	-	-	-	-	-	-	GO:0003676,GO:0000166	nucleic acid binding,nucleotide binding
Unigene1088	Wujin	8.21194	63.6971	Yes	gi|598044280|ref|XM_007351451.1|	0	Auricularia subglabra TFB-10046 SS5	-	-	-	-	-	-	-	-
Unigene1089	Wujin	13.3014	49.9025	No	-	-	-	-	-	-	-	-	-	-	-
Unigene1090	Wujin	1.78043	55.8074	Yes	gi|598038946|ref|XM_007348784.1|	8.26e-24	Auricularia subglabra TFB-10046 SS5	-	-	-	-	-	-	-	-
Unigene1091	Wujin	2.31794	64.2605	Yes	gi|598016386|ref|XM_007338781.1|	0	Auricularia subglabra TFB-10046 SS5	-	-	-	-	-	-	GO:0005515	protein binding
Unigene1092	Wujin	10.4045	70.045	Yes	gi|598039208|ref|XM_007348915.1|	0	Auricularia subglabra TFB-10046 SS5	-	-	-	-	-	-	GO:0006886	intracellular protein transport
Unigene1093	Wujin	10.6969	57.9892	Yes	gi|598039630|ref|XM_007349126.1|	0	Auricularia subglabra TFB-10046 SS5	-	-	-	-	-	-	-	-
Unigene1094	Wujin	1.64072	56.1201	Yes	gi|1001851586|gb|CP014513.1|	0	Frondihabitans sp. PAMC 28766	-	-	-	-	-	-	-	-
Unigene1095	Wujin	12.1644	59.501	Yes	gi|598039056|ref|XM_007348839.1|	0	Auricularia subglabra TFB-10046 SS5	-	-	-	-	-	-	GO:0003677,GO:0003899,GO:0006351,GO:0032549	DNA binding,DNA-directed 5'-3' RNA polymerase activity,transcription, DNA-templated,ribonucleoside binding
Unigene1096	Wujin	3.71718	62.2861	Yes	gi|598035648|ref|XM_007347135.1|	0	Auricularia subglabra TFB-10046 SS5	-	-	-	-	-	-	GO:0045135,GO:0042597,GO:0042122	poly(beta-D-mannuronate) lyase activity,periplasmic space,alginic acid catabolic process
Unigene1097	Wujin	5.42819	59.6283	Yes	gi|598038010|ref|XM_007348316.1|	0	Auricularia subglabra TFB-10046 SS5	-	-	-	-	-	-	-	-
Unigene1098	Wujin	13.0522	62.6009	Yes	gi|598043524|ref|XM_007351073.1|	0	Auricularia subglabra TFB-10046 SS5	-	-	-	-	-	-	GO:0016491,GO:0016209,GO:0055114	oxidoreductase activity,antioxidant activity,oxidation-reduction process
Unigene1099	Wujin	5.32968	56.3927	Yes	gi|598046268|ref|XM_007352445.1|	1.44e-43	Auricularia subglabra TFB-10046 SS5	-	-	-	-	-	-	-	-
Unigene1100	Wujin	2.67723	58.7287	No	-	-	-	-	-	-	-	-	-	-	-
Unigene1101	Wujin	3.25616	57.5231	Yes	gi|598008636|ref|XM_007336343.1|	0	Auricularia subglabra TFB-10046 SS5	-	-	-	-	-	-	GO:0016881	acid-amino acid ligase activity
Unigene1102	Wujin	15.1035	54.9819	Yes	gi|598039070|ref|XM_007348846.1|	0	Auricularia subglabra TFB-10046 SS5	-	-	-	-	-	-	GO:0006644,GO:0008170	phospholipid metabolic process,N-methyltransferase activity
Unigene1103	Wujin	9.48704	58.941	Yes	gi|598009292|ref|XM_007336520.1|	0	Auricularia subglabra TFB-10046 SS5	-	-	-	-	-	-	GO:0005488,GO:0000011,GO:0005515	binding,vacuole inheritance,protein binding
Unigene1104	Wujin	12.5542	60.0996	Yes	gi|598015256|ref|XM_007338219.1|	0	Auricularia subglabra TFB-10046 SS5	-	-	-	-	-	-	GO:0016491,GO:0055114,GO:0008152	oxidoreductase activity,oxidation-reduction process,metabolic process
Unigene1105	Wujin	0.317789	60.0398	No	-	-	-	-	-	-	-	-	-	-	-
Unigene1106	Wujin	529.569	63.1043	Yes	gi|598010542|ref|XM_007336841.1|	6.22e-168	Auricularia subglabra TFB-10046 SS5	-	-	-	-	-	-	-	-
Unigene1107	Wujin	4.81155	61.7251	Yes	gi|598016705|ref|XM_007338929.1|	0	Auricularia subglabra TFB-10046 SS5	-	-	-	-	-	-	GO:0005737	cytoplasm
Unigene1108	Wujin	2.9721	61.7125	Yes	gi|598017495|ref|XM_007339237.1|	0	Auricularia subglabra TFB-10046 SS5	-	-	-	-	-	-	-	-
Unigene1109	Wujin	12.2836	60.914	Yes	gi|598024765|ref|XM_007341694.1|	0	Auricularia subglabra TFB-10046 SS5	-	-	-	-	-	-	GO:0006334,GO:0005634	nucleosome assembly,nucleus
Unigene1110	Wujin	1.11828	61.677	Yes	gi|598027424|ref|XM_007343023.1|	0	Auricularia subglabra TFB-10046 SS5	-	-	-	-	-	-	GO:0003676	nucleic acid binding
Unigene1111	Wujin	744.472	61.6361	Yes	gi|598055754|ref|XM_007357188.1|	4.6e-74	Auricularia subglabra TFB-10046 SS5	-	-	-	-	-	-	-	-
Unigene1112	Wujin	3.43018	56.9199	No	-	-	-	-	-	-	-	-	-	-	-
Unigene1113	Wujin	11.2178	58.0645	Yes	gi|598009024|ref|XM_007336445.1|	0	Auricularia subglabra TFB-10046 SS5	-	-	-	-	-	-	-	-
Unigene1114	Wujin	10.1261	50	Yes	gi|440222357|gb|JQ929895.1|	1.6e-35	Auricularia auricula-judae	-	-	-	-	-	-	-	-
Unigene1115	Wujin	1.73449	64.8514	Yes	gi|598031350|ref|XM_007344986.1|	4.35e-102	Auricularia subglabra TFB-10046 SS5	-	-	-	-	-	-	-	-
Unigene1116	Wujin	8.97901	54.9264	Yes	gi|598041644|ref|XM_007350133.1|	2.29e-19	Auricularia subglabra TFB-10046 SS5	-	-	-	-	-	-	-	-
Unigene1117	Wujin	2.73366	62.2083	Yes	gi|598055352|ref|XM_007356987.1|	0	Auricularia subglabra TFB-10046 SS5	-	-	-	-	-	-	GO:0016491,GO:0008152	oxidoreductase activity,metabolic process
Unigene1118	Wujin	3.57989	60.7159	Yes	gi|598028028|ref|XM_007343325.1|	1.28e-99	Auricularia subglabra TFB-10046 SS5	-	-	-	-	-	-	-	-
Unigene1119	Wujin	7.09223	59.5221	Yes	gi|598053824|ref|XM_007356223.1|	0	Auricularia subglabra TFB-10046 SS5	-	-	-	-	-	-	GO:0005515	protein binding
Unigene1120	Wujin	3.34904	56.2103	Yes	gi|598021628|ref|XM_007340558.1|	5.58e-145	Auricularia subglabra TFB-10046 SS5	-	-	-	-	-	-	-	-
Unigene1121	Wujin	150.616	60.5155	Yes	gi|598026840|ref|XM_007342731.1|	0	Auricularia subglabra TFB-10046 SS5	-	-	-	-	-	-	GO:0006812,GO:0016021,GO:0015299,GO:0055085	cation transport,integral component of membrane,solute:proton antiporter activity,transmembrane transport
Unigene1122	Wujin	36.0018	64.5753	Yes	gi|598041636|ref|XM_007350129.1|	0	Auricularia subglabra TFB-10046 SS5	-	-	-	-	-	-	GO:0005622,GO:0005515,GO:0003779	intracellular,protein binding,actin binding
Unigene1123	Wujin	3.5567	56.3218	No	-	-	-	-	-	-	-	-	-	-	-
Unigene1124	Wujin	0.400978	55.9185	Yes	gi|598024089|ref|XM_007341441.1|	0	Auricularia subglabra TFB-10046 SS5	-	-	-	-	-	-	GO:0016810,GO:0005975,GO:0003824	hydrolase activity, acting on carbon-nitrogen (but not peptide) bonds,carbohydrate metabolic process,catalytic activity
Unigene1125	Wujin	3.25609	54.717	Yes	gi|598028532|ref|XM_007343577.1|	2.87e-155	Auricularia subglabra TFB-10046 SS5	-	-	-	-	-	-	-	-
Unigene1126	Wujin	2.66961	57.602	Yes	gi|598008214|ref|XM_007336227.1|	1.16e-31	Auricularia subglabra TFB-10046 SS5	-	-	-	-	-	-	-	-
Unigene1127	Wujin	3.062	57.2944	No	-	-	-	-	-	-	-	-	-	-	-
Unigene1128	Wujin	1.0391	58.8299	Yes	gi|598017033|ref|XM_007339061.1|	5.67e-49	Auricularia subglabra TFB-10046 SS5	-	-	-	-	-	-	-	-
Unigene1129	Wujin	1.57631	59.4761	Yes	gi|598040450|ref|XM_007349536.1|	0	Auricularia subglabra TFB-10046 SS5	-	-	-	-	-	-	GO:0016706,GO:0055114,GO:0016491	oxidoreductase activity, acting on paired donors, with incorporation or reduction of molecular oxygen, 2-oxoglutarate as one donor, and incorporation of one atom each of oxygen into both donors,oxidation-reduction process,oxidoreductase activity
Unigene1130	Wujin	7.83925	61.5112	Yes	gi|598052992|ref|XM_007355807.1|	0	Auricularia subglabra TFB-10046 SS5	-	-	-	-	-	-	GO:0008237	metallopeptidase activity
Unigene1131	Wujin	11.5169	56.8639	Yes	gi|598019287|ref|XM_007339812.1|	0	Auricularia subglabra TFB-10046 SS5	-	-	-	-	-	-	GO:0050660,GO:0008033,GO:0003824,GO:0017150,GO:0055114	flavin adenine dinucleotide binding,tRNA processing,catalytic activity,tRNA dihydrouridine synthase activity,oxidation-reduction process
Unigene1132	Wujin	3.83837	57.03	Yes	gi|598042866|ref|XM_007350744.1|	1.73e-44	Auricularia subglabra TFB-10046 SS5	-	-	-	-	-	-	-	-
Unigene1133	Wujin	2.34628	59.7502	Yes	gi|598053178|ref|XM_007355900.1|	0	Auricularia subglabra TFB-10046 SS5	-	-	-	-	-	-	GO:0016020	membrane
Unigene1134	Wujin	9.87922	55.5556	Yes	gi|598027450|ref|XM_007343036.1|	0	Auricularia subglabra TFB-10046 SS5	-	-	-	-	-	-	GO:0006284,GO:0006281,GO:0003677,GO:0003824	base-excision repair,DNA repair,DNA binding,catalytic activity
Unigene1135	Wujin	1.59648	54.3071	No	-	-	-	-	-	-	-	-	-	-	-
Unigene1136	Wujin	11.9684	56.2395	Yes	gi|598045770|ref|XM_007352196.1|	4.94e-146	Auricularia subglabra TFB-10046 SS5	-	-	-	-	-	-	GO:0016491,GO:0008152	oxidoreductase activity,metabolic process
Unigene1137	Wujin	23.1221	58.8484	Yes	gi|598008594|ref|XM_007336330.1|	0	Auricularia subglabra TFB-10046 SS5	-	-	-	-	-	-	GO:0005524,GO:0030983,GO:0006298	ATP binding,mismatched DNA binding,mismatch repair
Unigene1138	Wujin	121.07	58.5609	Yes	gi|598025618|ref|XM_007342120.1|	0	Auricularia subglabra TFB-10046 SS5	-	-	-	-	-	-	-	-
Unigene1139	Wujin	209.883	57.7374	Yes	gi|630020116|ref|XM_007835456.1|	3.99e-35	Pestalotiopsis fici W106-1	-	-	-	-	-	-	-	-
Unigene1140	Wujin	2.9289	59.1411	No	-	-	-	-	-	-	-	-	-	-	-
Unigene1141	Wujin	1.3179	60.6715	Yes	gi|598025450|ref|XM_007342036.1|	7.57e-60	Auricularia subglabra TFB-10046 SS5	-	-	-	-	-	-	GO:0008168	methyltransferase activity
Unigene1142	Wujin	73.9505	65.4844	Yes	gi|598048984|ref|XM_007353803.1|	7.08e-21	Auricularia subglabra TFB-10046 SS5	-	-	-	-	-	-	-	-
Unigene1143	Wujin	5.15302	64.0019	Yes	gi|598018546|ref|XM_007339598.1|	0	Auricularia subglabra TFB-10046 SS5	-	-	-	-	-	-	GO:0005515	protein binding
Unigene1144	Wujin	4.31919	60.2725	Yes	gi|598017922|ref|XM_007339388.1|	0	Auricularia subglabra TFB-10046 SS5	-	-	-	-	-	-	-	-
Unigene1145	Wujin	3.45052	52.9845	Yes	gi|598046538|ref|XM_007352580.1|	0	Auricularia subglabra TFB-10046 SS5	-	-	-	-	-	-	GO:0016747,GO:0055114,GO:0016491,GO:0008270	transferase activity, transferring acyl groups other than amino-acyl groups,oxidation-reduction process,oxidoreductase activity,zinc ion binding
Unigene1146	Wujin	0.854912	63.5379	No	-	-	-	-	-	-	-	-	-	-	-
Unigene1147	Wujin	1.1592	58.874	Yes	gi|598040296|ref|XM_007349459.1|	6.93e-17	Auricularia subglabra TFB-10046 SS5	-	-	-	-	-	-	-	-
Unigene1148	Wujin	442.179	32.0282	Yes	gi|549414471|emb|HF570115.2|	0	Ganoderma lucidum	-	-	-	-	-	-	GO:0006314,GO:0004519,GO:0003677	intron homing,endonuclease activity,DNA binding
Unigene1149	Wujin	4.78203	59.4787	Yes	gi|598052922|ref|XM_007355772.1|	5.56e-105	Auricularia subglabra TFB-10046 SS5	-	-	-	-	-	-	GO:0005515,GO:0046872	protein binding,metal ion binding
Unigene1150	Wujin	1.10857	61.5787	Yes	gi|598018438|ref|XM_007339562.1|	0	Auricularia subglabra TFB-10046 SS5	-	-	-	-	-	-	GO:0006355,GO:0005634,GO:0000981,GO:0008270	regulation of transcription, DNA-templated,nucleus,RNA polymerase II transcription factor activity, sequence-specific DNA binding,zinc ion binding
Unigene1151	Wujin	4.26792	62.1105	Yes	gi|598031156|ref|XM_007344889.1|	0	Auricularia subglabra TFB-10046 SS5	-	-	-	-	-	-	GO:0006816,GO:0016021,GO:0019829,GO:0046872,GO:0000166,GO:0005388,GO:0006812	calcium ion transport,integral component of membrane,cation-transporting ATPase activity,metal ion binding,nucleotide binding,calcium-transporting ATPase activity,cation transport
Unigene1152	Wujin	9.48971	55.874	Yes	gi|598019100|ref|XM_007339761.1|	0	Auricularia subglabra TFB-10046 SS5	-	-	-	-	-	-	GO:0005515,GO:0005524	protein binding,ATP binding
Unigene1153	Wujin	1.78454	59.1816	Yes	gi|598054282|ref|XM_007356452.1|	2.22e-26	Auricularia subglabra TFB-10046 SS5	-	-	-	-	-	-	GO:0006468,GO:0004672,GO:0004674,GO:0005524,GO:0016772	protein phosphorylation,protein kinase activity,protein serine/threonine kinase activity,ATP binding,transferase activity, transferring phosphorus-containing groups
Unigene1154	Wujin	47.3765	64.9273	Yes	gi|598035250|ref|XM_007346936.1|	0	Auricularia subglabra TFB-10046 SS5	-	-	-	-	-	-	-	-
Unigene1155	Wujin	18.6953	65.2943	Yes	gi|598027884|ref|XM_007343253.1|	0	Auricularia subglabra TFB-10046 SS5	-	-	-	-	-	-	GO:0005634	nucleus
Unigene1156	Wujin	3.65639	59.3514	Yes	gi|598031358|ref|XM_007344990.1|	0	Auricularia subglabra TFB-10046 SS5	-	-	-	-	-	-	-	-
Unigene1157	Wujin	0.970644	63.0811	Yes	gi|598025976|ref|XM_007342299.1|	4.06e-10	Auricularia subglabra TFB-10046 SS5	-	-	-	-	-	-	-	-
Unigene1158	Wujin	1.05594	57.0492	Yes	gi|598013514|ref|XM_007337614.1|	5.43e-145	Auricularia subglabra TFB-10046 SS5	-	-	-	-	-	-	GO:0016772,GO:0006468,GO:0004672,GO:0004674,GO:0005524	transferase activity, transferring phosphorus-containing groups,protein phosphorylation,protein kinase activity,protein serine/threonine kinase activity,ATP binding
Unigene1159	Wujin	4.42155	57.1817	Yes	gi|598008154|ref|XM_007336207.1|	0	Auricularia subglabra TFB-10046 SS5	-	-	-	-	-	-	GO:0016833,GO:0003824,GO:0016763,GO:0000105,GO:0000107,GO:0005737,GO:0008152	oxo-acid-lyase activity,catalytic activity,transferase activity, transferring pentosyl groups,histidine biosynthetic process,imidazoleglycerol-phosphate synthase activity,cytoplasm,metabolic process
Unigene1160	Wujin	10.3199	60.7411	Yes	gi|598022618|ref|XM_007340914.1|	0	Auricularia subglabra TFB-10046 SS5	-	-	-	-	-	-	GO:0055085,GO:0016021	transmembrane transport,integral component of membrane
Unigene1161	Wujin	2.33845	62.3519	No	-	-	-	-	-	-	-	-	-	-	-
Unigene1162	Wujin	2.71207	61.5039	Yes	gi|598025986|ref|XM_007342304.1|	8.53e-56	Auricularia subglabra TFB-10046 SS5	-	-	-	-	-	-	-	-
Unigene1163	Wujin	2.07749	55.7086	Yes	gi|598032704|ref|XM_007345663.1|	0	Auricularia subglabra TFB-10046 SS5	-	-	-	-	-	-	GO:0016810,GO:0005515	hydrolase activity, acting on carbon-nitrogen (but not peptide) bonds,protein binding
Unigene1164	Wujin	6.07002	64.0247	Yes	gi|598052662|ref|XM_007355642.1|	0	Auricularia subglabra TFB-10046 SS5	-	-	-	-	-	-	GO:0004672,GO:0005524,GO:0004713,GO:0016772,GO:0006468	protein kinase activity,ATP binding,protein tyrosine kinase activity,transferase activity, transferring phosphorus-containing groups,protein phosphorylation
Unigene1165	Wujin	1.41329	69.1829	Yes	gi|598044008|ref|XM_007351315.1|	3.84e-166	Auricularia subglabra TFB-10046 SS5	-	-	-	-	-	-	GO:0006396,GO:0008452	RNA processing,RNA ligase activity
Unigene1166	Wujin	98.9624	65.1888	Yes	gi|598027676|ref|XM_007343149.1|	0	Auricularia subglabra TFB-10046 SS5	-	-	-	-	-	-	GO:0005515	protein binding
Unigene1167	Wujin	3.10959	58.6327	Yes	gi|598008940|ref|XM_007336423.1|	0	Auricularia subglabra TFB-10046 SS5	-	-	-	-	-	-	GO:0005975,GO:0004553,GO:0030248,GO:0005576	carbohydrate metabolic process,hydrolase activity, hydrolyzing O-glycosyl compounds,cellulose binding,extracellular region
Unigene1168	Wujin	20.2312	54.9492	Yes	-	-	-	gi|761925012|gb|KIY46351.1|	1.24e-40	Fistulina hepatica ATCC 64428	-	-	-	-	-
Unigene1169	Wujin	7.76859	61.666	Yes	gi|598037790|ref|XM_007348206.1|	0	Auricularia subglabra TFB-10046 SS5	-	-	-	-	-	-	GO:0005634,GO:0006355,GO:0003700,GO:0046872,GO:0003676	nucleus,regulation of transcription, DNA-templated,transcription factor activity, sequence-specific DNA binding,metal ion binding,nucleic acid binding
Unigene1170	Wujin	5.2862	58.0996	Yes	gi|598052112|ref|XM_007355367.1|	0	Auricularia subglabra TFB-10046 SS5	-	-	-	-	-	-	-	-
Unigene1171	Wujin	38.3564	61.9554	Yes	gi|598034066|ref|XM_007346344.1|	0	Auricularia subglabra TFB-10046 SS5	-	-	-	-	-	-	GO:0046872	metal ion binding
Unigene1172	Wujin	1.08627	56.6305	Yes	gi|598055206|ref|XM_007356914.1|	4.09e-17	Auricularia subglabra TFB-10046 SS5	-	-	-	-	-	-	GO:0005515	protein binding
Unigene1173	Wujin	36.7277	63.4113	Yes	gi|598016850|ref|XM_007338989.1|	0	Auricularia subglabra TFB-10046 SS5	-	-	-	-	-	-	GO:0003676,GO:0046872	nucleic acid binding,metal ion binding
Unigene1174	Wujin	16.3984	59.7243	Yes	gi|598031036|ref|XM_007344829.1|	0	Auricularia subglabra TFB-10046 SS5	-	-	-	-	-	-	GO:0005975,GO:0006032,GO:0004553,GO:0004568	carbohydrate metabolic process,chitin catabolic process,hydrolase activity, hydrolyzing O-glycosyl compounds,chitinase activity
Unigene1175	Wujin	15.611	56.1358	Yes	gi|598021918|ref|XM_007340670.1|	0	Auricularia subglabra TFB-10046 SS5	-	-	-	-	-	-	GO:0003993,GO:0016791	acid phosphatase activity,phosphatase activity
Unigene1176	Wujin	8.97071	61.5466	Yes	gi|598026372|ref|XM_007342497.1|	3.22e-33	Auricularia subglabra TFB-10046 SS5	-	-	-	-	-	-	-	-
Unigene1177	Wujin	23.0052	61.7786	Yes	gi|598036716|ref|XM_007347669.1|	0	Auricularia subglabra TFB-10046 SS5	-	-	-	-	-	-	GO:0008080	N-acetyltransferase activity
Unigene1178	Wujin	3.99783	60.7656	Yes	gi|598050828|ref|XM_007354725.1|	9.11e-125	Auricularia subglabra TFB-10046 SS5	-	-	-	-	-	-	GO:0004252,GO:0016020,GO:0006508,GO:0005618	serine-type endopeptidase activity,membrane,proteolysis,cell wall
Unigene1179	Wujin	6.99909	56.635	Yes	gi|598024640|ref|XM_007341635.1|	2.57e-172	Auricularia subglabra TFB-10046 SS5	-	-	-	-	-	-	GO:0005515	protein binding
Unigene1180	Wujin	5.55613	60.1494	Yes	gi|598051086|ref|XM_007354854.1|	2.3e-170	Auricularia subglabra TFB-10046 SS5	-	-	-	-	-	-	-	-
Unigene1181	Wujin	24.5574	63.0338	Yes	gi|598008628|ref|XM_007336341.1|	0	Auricularia subglabra TFB-10046 SS5	-	-	-	-	-	-	GO:0003824,GO:0003938,GO:0055114,GO:0006164	catalytic activity,IMP dehydrogenase activity,oxidation-reduction process,purine nucleotide biosynthetic process
Unigene1182	Wujin	2.50622	63.7906	Yes	gi|598041182|ref|XM_007349902.1|	6.25e-50	Auricularia subglabra TFB-10046 SS5	-	-	-	-	-	-	GO:0046872	metal ion binding
Unigene1183	Wujin	0.66551	60.2459	Yes	gi|598051006|ref|XM_007354814.1|	2.51e-126	Auricularia subglabra TFB-10046 SS5	-	-	-	-	-	-	GO:0009055,GO:0045454,GO:0015035	electron carrier activity,cell redox homeostasis,protein disulfide oxidoreductase activity
Unigene1184	Wujin	1.96507	58.8591	Yes	gi|598034154|ref|XM_007346388.1|	0	Auricularia subglabra TFB-10046 SS5	-	-	-	-	-	-	GO:0005515	protein binding
Unigene1185	Wujin	0.0163611	57.7533	Yes	gi|598012816|ref|XM_007337432.1|	1.37e-70	Auricularia subglabra TFB-10046 SS5	-	-	-	-	-	-	-	-
Unigene1186	Wujin	4.60049	53.6062	Yes	gi|598055366|ref|XM_007356994.1|	1e-90	Auricularia subglabra TFB-10046 SS5	-	-	-	-	-	-	GO:0000213,GO:0006388	tRNA-intron endonuclease activity,tRNA splicing, via endonucleolytic cleavage and ligation
Unigene1187	Wujin	92.3842	62.8094	Yes	gi|598049856|ref|XM_007354239.1|	9.98e-36	Auricularia subglabra TFB-10046 SS5	-	-	-	-	-	-	-	-
Unigene1188	Wujin	17.7186	61.5952	Yes	gi|598011130|ref|XM_007336992.1|	0	Auricularia subglabra TFB-10046 SS5	-	-	-	-	-	-	GO:0006468,GO:0004672,GO:0005524,GO:0004674,GO:0016772	protein phosphorylation,protein kinase activity,ATP binding,protein serine/threonine kinase activity,transferase activity, transferring phosphorus-containing groups
Unigene1189	Wujin	2.80112	60.8392	Yes	gi|598017476|ref|XM_007339230.1|	0	Auricularia subglabra TFB-10046 SS5	-	-	-	-	-	-	GO:0016705,GO:0005506,GO:0020037,GO:0055114	oxidoreductase activity, acting on paired donors, with incorporation or reduction of molecular oxygen,iron ion binding,heme binding,oxidation-reduction process
Unigene1190	Wujin	82.3125	57.4713	Yes	gi|598036682|ref|XM_007347652.1|	0	Auricularia subglabra TFB-10046 SS5	-	-	-	-	-	-	GO:0005515	protein binding
Unigene1191	Wujin	1.57811	52.8758	Yes	gi|598037748|ref|XM_007348185.1|	0	Auricularia subglabra TFB-10046 SS5	-	-	-	-	-	-	GO:0005992,GO:0003824	trehalose biosynthetic process,catalytic activity
Unigene1192	Wujin	44.8923	56.3953	Yes	gi|598015220|ref|XM_007338201.1|	8.04e-43	Auricularia subglabra TFB-10046 SS5	-	-	-	-	-	-	GO:0030150,GO:0005742	protein import into mitochondrial matrix,mitochondrial outer membrane translocase complex
Unigene1193	Wujin	2.11267	66.2779	Yes	gi|598011354|ref|XM_007337051.1|	4.89e-44	Auricularia subglabra TFB-10046 SS5	-	-	-	-	-	-	-	-
Unigene1194	Wujin	0.962173	56.4507	Yes	gi|598037246|ref|XM_007347934.1|	8.82e-12	Auricularia subglabra TFB-10046 SS5	-	-	-	-	-	-	-	-
Unigene1195	Wujin	3.96181	65.9374	Yes	gi|598022823|ref|XM_007340985.1|	0	Auricularia subglabra TFB-10046 SS5	-	-	-	-	-	-	-	-
Unigene1196	Wujin	7.71852	62.4779	Yes	gi|598013862|ref|XM_007337703.1|	4.71e-41	Auricularia subglabra TFB-10046 SS5	-	-	-	-	-	-	-	-
Unigene1197	Wujin	3.15576	60.479	Yes	gi|598049762|ref|XM_007354192.1|	0	Auricularia subglabra TFB-10046 SS5	-	-	-	-	-	-	-	-
Unigene1198	Wujin	1.18927	57.2137	Yes	gi|598037926|ref|XM_007348274.1|	0	Auricularia subglabra TFB-10046 SS5	-	-	-	-	-	-	GO:0016491,GO:0055114,GO:0016706	oxidoreductase activity,oxidation-reduction process,oxidoreductase activity, acting on paired donors, with incorporation or reduction of molecular oxygen, 2-oxoglutarate as one donor, and incorporation of one atom each of oxygen into both donors
Unigene1199	Wujin	2.29708	59.1481	Yes	gi|598033510|ref|XM_007346066.1|	0	Auricularia subglabra TFB-10046 SS5	-	-	-	-	-	-	-	-
Unigene1200	Wujin	9.50318	55.7955	Yes	gi|598030848|ref|XM_007344735.1|	2.8e-46	Auricularia subglabra TFB-10046 SS5	-	-	-	-	-	-	GO:0015969	guanosine tetraphosphate metabolic process
Unigene1201	Wujin	9.42028	51.5933	No	-	-	-	-	-	-	-	-	-	-	-
Unigene1202	Wujin	20.6615	58.8801	Yes	gi|598028132|ref|XM_007343377.1|	1.53e-154	Auricularia subglabra TFB-10046 SS5	-	-	-	-	-	-	-	-
Unigene1203	Wujin	2.08658	61.1451	Yes	gi|598028668|ref|XM_007343645.1|	0	Auricularia subglabra TFB-10046 SS5	-	-	-	-	-	-	GO:0003777,GO:0005524,GO:0007018,GO:0005871,GO:0008017	microtubule motor activity,ATP binding,microtubule-based movement,kinesin complex,microtubule binding
Unigene1204	Wujin	120.671	59.3695	No	-	-	-	-	-	-	-	-	-	-	-
Unigene1205	Wujin	28.5758	55.5905	Yes	gi|598023003|ref|XM_007341047.1|	0	Auricularia subglabra TFB-10046 SS5	-	-	-	-	-	-	GO:0005975	carbohydrate metabolic process
Unigene1206	Wujin	1.27641	58.0704	Yes	gi|598032796|ref|XM_007345709.1|	7.44e-19	Auricularia subglabra TFB-10046 SS5	-	-	-	-	-	-	-	-
Unigene1207	Wujin	0.66902	49.0284	No	-	-	-	-	-	-	-	-	-	-	-
Unigene1208	Wujin	3.7529	60.1667	Yes	gi|598045992|ref|XM_007352307.1|	0	Auricularia subglabra TFB-10046 SS5	-	-	-	-	-	-	GO:0005515	protein binding
Unigene1209	Wujin	3.20904	60.7093	Yes	gi|598051668|ref|XM_007355145.1|	0	Auricularia subglabra TFB-10046 SS5	-	-	-	-	-	-	-	-
Unigene1210	Wujin	8.90751	58.8511	Yes	gi|598046352|ref|XM_007352487.1|	0	Auricularia subglabra TFB-10046 SS5	-	-	-	-	-	-	GO:0005515	protein binding
Unigene1211	Wujin	0.945448	57.1278	Yes	gi|598015178|ref|XM_007338180.1|	0	Auricularia subglabra TFB-10046 SS5	-	-	-	-	-	-	-	-
Unigene1212	Wujin	18.2787	57.7288	Yes	gi|598011990|ref|XM_007337216.1|	0	Auricularia subglabra TFB-10046 SS5	-	-	-	-	-	-	GO:0000287,GO:0004427,GO:0006796,GO:0005737	magnesium ion binding,inorganic diphosphatase activity,phosphate-containing compound metabolic process,cytoplasm
Unigene1213	Wujin	249.705	58.5106	Yes	gi|598045422|ref|XM_007352022.1|	1.28e-115	Auricularia subglabra TFB-10046 SS5	-	-	-	-	-	-	GO:0046872,GO:0006801,GO:0004784,GO:0055114	metal ion binding,superoxide metabolic process,superoxide dismutase activity,oxidation-reduction process
Unigene1214	Wujin	3.58222	54.6045	Yes	gi|598016252|ref|XM_007338715.1|	0	Auricularia subglabra TFB-10046 SS5	-	-	-	-	-	-	GO:0004386,GO:0008270,GO:0005524,GO:0003677,GO:0000184,GO:0005737	helicase activity,zinc ion binding,ATP binding,DNA binding,nuclear-transcribed mRNA catabolic process, nonsense-mediated decay,cytoplasm
Unigene1215	Wujin	68.888	62.1288	Yes	gi|598039598|ref|XM_007349110.1|	0	Auricularia subglabra TFB-10046 SS5	-	-	-	-	-	-	GO:0000439,GO:0006289,GO:0006351	core TFIIH complex,nucleotide-excision repair,transcription, DNA-templated
Unigene1216	Wujin	1.44877	49.0937	Yes	gi|944365128|gb|CP012746.1|	0	Paraburkholderia caribensis MBA4	-	-	-	-	-	-	-	-
Unigene1217	Wujin	1.06922	50.1672	No	-	-	-	-	-	-	-	-	-	-	-
Unigene1218	Wujin	184.862	61.9935	Yes	gi|598039550|ref|XM_007349086.1|	0	Auricularia subglabra TFB-10046 SS5	-	-	-	-	-	-	GO:0016772,GO:0005524,GO:0004672,GO:0004674,GO:0006468	transferase activity, transferring phosphorus-containing groups,ATP binding,protein kinase activity,protein serine/threonine kinase activity,protein phosphorylation
Unigene1219	Wujin	2.9395	62.6123	Yes	gi|598010424|ref|XM_007336811.1|	0	Auricularia subglabra TFB-10046 SS5	-	-	-	-	-	-	GO:0016020	membrane
Unigene1220	Wujin	2.88546	61.6215	Yes	gi|598042040|ref|XM_007350331.1|	0	Auricularia subglabra TFB-10046 SS5	-	-	-	-	-	-	GO:0005488,GO:0006886,GO:0005515,GO:0008536	binding,intracellular protein transport,protein binding,Ran GTPase binding
Unigene1221	Wujin	3.04696	53.9738	Yes	gi|598018948|ref|XM_007339718.1|	8.61e-143	Auricularia subglabra TFB-10046 SS5	-	-	-	-	-	-	-	-
Unigene1222	Wujin	0.443053	55.9585	Yes	-	-	-	gi|1024097931|gb|KZV89282.1|	7.35e-14	Exidia glandulosa HHB12029	-	-	-	-	-
Unigene1223	Wujin	2.49534	59.4839	Yes	gi|598051784|ref|XM_007355203.1|	0	Auricularia subglabra TFB-10046 SS5	-	-	-	-	-	-	GO:0008152,GO:0016491	metabolic process,oxidoreductase activity
Unigene1224	Wujin	6.81163	67.3533	Yes	gi|598028068|ref|XM_007343345.1|	1.3e-129	Auricularia subglabra TFB-10046 SS5	-	-	-	-	-	-	-	-
Unigene1225	Wujin	7.7803	55.9239	Yes	gi|598054168|ref|XM_007356395.1|	0	Auricularia subglabra TFB-10046 SS5	-	-	-	-	-	-	GO:0003824	catalytic activity
Unigene1226	Wujin	25.0812	60.3489	Yes	gi|598042002|ref|XM_007350312.1|	0	Auricularia subglabra TFB-10046 SS5	-	-	-	-	-	-	GO:0004471,GO:0004470,GO:0051287,GO:0006108,GO:0055114	malate dehydrogenase (decarboxylating) (NAD+) activity,malic enzyme activity,NAD binding,malate metabolic process,oxidation-reduction process
Unigene1227	Wujin	4.3329	62.6679	Yes	gi|598017606|ref|XM_007339277.1|	0	Auricularia subglabra TFB-10046 SS5	-	-	-	-	-	-	-	-
Unigene1228	Wujin	1.77445	59.045	Yes	gi|598013276|ref|XM_007337554.1|	0	Auricularia subglabra TFB-10046 SS5	-	-	-	-	-	-	GO:0008152,GO:0016491	metabolic process,oxidoreductase activity
Unigene1229	Wujin	2.81651	60.0401	Yes	gi|598025458|ref|XM_007342040.1|	0	Auricularia subglabra TFB-10046 SS5	-	-	-	-	-	-	GO:0004672,GO:0006468,GO:0005524,GO:0016772	protein kinase activity,protein phosphorylation,ATP binding,transferase activity, transferring phosphorus-containing groups
Unigene1230	Wujin	32.3366	62.2191	Yes	gi|598032792|ref|XM_007345707.1|	0	Auricularia subglabra TFB-10046 SS5	-	-	-	-	-	-	GO:0006810,GO:0005622	transport,intracellular
Unigene1231	Wujin	8.73288	61.2387	Yes	gi|598041600|ref|XM_007350111.1|	0	Auricularia subglabra TFB-10046 SS5	-	-	-	-	-	-	GO:0020037,GO:0005506,GO:0016717,GO:0006629,GO:0006633,GO:0055114	heme binding,iron ion binding,oxidoreductase activity, acting on paired donors, with oxidation of a pair of donors resulting in the reduction of molecular oxygen to two molecules of water,lipid metabolic process,fatty acid biosynthetic process,oxidation-reduction process
Unigene1232	Wujin	2.02113	58.1818	Yes	gi|598051068|ref|XM_007354845.1|	1.63e-157	Auricularia subglabra TFB-10046 SS5	-	-	-	-	-	-	-	-
Unigene1233	Wujin	8.75368	62.9844	Yes	gi|598047008|ref|XM_007352815.1|	0	Auricularia subglabra TFB-10046 SS5	-	-	-	-	-	-	GO:0006508,GO:0016020,GO:0004222	proteolysis,membrane,metalloendopeptidase activity
Unigene1234	Wujin	0.773788	60.8087	Yes	gi|598012526|ref|XM_007337358.1|	0	Auricularia subglabra TFB-10046 SS5	-	-	-	-	-	-	GO:0005515	protein binding
Unigene1235	Wujin	9.06142	68.2836	Yes	gi|598053938|ref|XM_007356280.1|	0	Auricularia subglabra TFB-10046 SS5	-	-	-	-	-	-	-	-
Unigene1236	Wujin	1.64527	55.2583	Yes	gi|598016583|ref|XM_007338875.1|	0	Auricularia subglabra TFB-10046 SS5	-	-	-	-	-	-	GO:0003677,GO:0006260,GO:0003887	DNA binding,DNA replication,DNA-directed DNA polymerase activity
Unigene1237	Wujin	3.09166	61.8709	Yes	gi|598040738|ref|XM_007349680.1|	4.03e-118	Auricularia subglabra TFB-10046 SS5	-	-	-	-	-	-	-	-
Unigene1238	Wujin	27.8363	55.0132	Yes	gi|598038496|ref|XM_007348559.1|	6.42e-79	Auricularia subglabra TFB-10046 SS5	-	-	-	-	-	-	-	-
Unigene1239	Wujin	0.44096	55.1724	Yes	gi|598037278|ref|XM_007347950.1|	2.39e-43	Auricularia subglabra TFB-10046 SS5	-	-	-	-	-	-	-	-
Unigene1240	Wujin	0.623459	62.2969	Yes	gi|598028830|ref|XM_007343726.1|	1.98e-48	Auricularia subglabra TFB-10046 SS5	-	-	-	-	-	-	-	-
Unigene1241	Wujin	19.9797	57.3341	Yes	gi|598017182|ref|XM_007339118.1|	0	Auricularia subglabra TFB-10046 SS5	-	-	-	-	-	-	GO:0046872	metal ion binding
Unigene1242	Wujin	0.69381	55.4425	Yes	gi|598039876|ref|XM_007349249.1|	6.82e-90	Auricularia subglabra TFB-10046 SS5	-	-	-	-	-	-	GO:0005515	protein binding
Unigene1243	Wujin	5.93453	65.7631	Yes	gi|598021172|ref|XM_007340385.1|	0	Auricularia subglabra TFB-10046 SS5	-	-	-	-	-	-	-	-
Unigene1244	Wujin	15.046	57.6239	Yes	gi|598010770|ref|XM_007336898.1|	0	Auricularia subglabra TFB-10046 SS5	-	-	-	-	-	-	GO:0016787	hydrolase activity
Unigene1245	Wujin	23.5685	53.2397	Yes	gi|598055294|ref|XM_007356958.1|	1.02e-17	Auricularia subglabra TFB-10046 SS5	-	-	-	-	-	-	-	-
Unigene1246	Wujin	7.09896	63.7665	Yes	gi|598028024|ref|XM_007343323.1|	1.09e-172	Auricularia subglabra TFB-10046 SS5	-	-	-	-	-	-	-	-
Unigene1247	Wujin	6.03426	58.4727	Yes	gi|598043280|ref|XM_007350951.1|	4.78e-66	Auricularia subglabra TFB-10046 SS5	-	-	-	-	-	-	-	-
Unigene1248	Wujin	10.7587	60.9416	Yes	gi|598027224|ref|XM_007342923.1|	0	Auricularia subglabra TFB-10046 SS5	-	-	-	-	-	-	GO:0005507	copper ion binding
Unigene1249	Wujin	18.2848	58.7218	Yes	gi|598017899|ref|XM_007339380.1|	0	Auricularia subglabra TFB-10046 SS5	-	-	-	-	-	-	GO:0032012,GO:0005086	regulation of ARF protein signal transduction,ARF guanyl-nucleotide exchange factor activity
Unigene1250	Wujin	22.0479	61.9073	Yes	gi|598052068|ref|XM_007355345.1|	8.35e-133	Auricularia subglabra TFB-10046 SS5	-	-	-	-	-	-	GO:0046983,GO:0003677	protein dimerization activity,DNA binding
Unigene1251	Wujin	2.72709	53.7752	Yes	gi|598056142|ref|XM_007357382.1|	1.97e-07	Auricularia subglabra TFB-10046 SS5	-	-	-	-	-	-	-	-
Unigene1252	Wujin	1.53916	54	Yes	gi|319753907|gb|CP002454.1|	1.34e-168	Deinococcus maricopensis DSM 21211	-	-	-	-	-	-	-	-
Unigene1253	Wujin	9.55105	57.9302	Yes	gi|598022033|ref|XM_007340712.1|	0	Auricularia subglabra TFB-10046 SS5	-	-	-	-	-	-	-	-
Unigene1254	Wujin	0.987807	57.5246	Yes	gi|598021756|ref|XM_007340608.1|	0	Auricularia subglabra TFB-10046 SS5	-	-	-	-	-	-	-	-
Unigene1255	Wujin	4.32464	62.323	Yes	gi|598048794|ref|XM_007353708.1|	0	Auricularia subglabra TFB-10046 SS5	-	-	-	-	-	-	-	-
Unigene1256	Wujin	2.74773	54.7922	Yes	gi|598034004|ref|XM_007346313.1|	0	Auricularia subglabra TFB-10046 SS5	-	-	-	-	-	-	GO:0016491,GO:0008152	oxidoreductase activity,metabolic process
Unigene1257	Wujin	535.233	61.1589	Yes	gi|598044066|ref|XM_007351344.1|	0	Auricularia subglabra TFB-10046 SS5	-	-	-	-	-	-	GO:0006508,GO:0004190	proteolysis,aspartic-type endopeptidase activity
Unigene1258	Wujin	1.61828	57.4182	Yes	gi|598053098|ref|XM_007355860.1|	0	Auricularia subglabra TFB-10046 SS5	-	-	-	-	-	-	-	-
Unigene1259	Wujin	3.85914	63.0952	Yes	gi|598037420|ref|XM_007348021.1|	0	Auricularia subglabra TFB-10046 SS5	-	-	-	-	-	-	-	-
Unigene1260	Wujin	24.9827	64.3797	Yes	gi|598049082|ref|XM_007353852.1|	0	Auricularia subglabra TFB-10046 SS5	-	-	-	-	-	-	GO:0016787	hydrolase activity
Unigene1261	Wujin	0.650303	59.6398	Yes	gi|598039348|ref|XM_007348985.1|	2.87e-17	Auricularia subglabra TFB-10046 SS5	-	-	-	-	-	-	-	-
Unigene1262	Wujin	0.630182	61.2029	Yes	gi|598013858|ref|XM_007337702.1|	0	Auricularia subglabra TFB-10046 SS5	-	-	-	-	-	-	-	-
Unigene1263	Wujin	3.06092	57.4468	Yes	gi|598012594|ref|XM_007337375.1|	0	Auricularia subglabra TFB-10046 SS5	-	-	-	-	-	-	GO:0005777	peroxisome
Unigene1264	Wujin	3.3191	58.114	Yes	gi|598030110|ref|XM_007344366.1|	8.24e-38	Auricularia subglabra TFB-10046 SS5	-	-	-	-	-	-	GO:0005515	protein binding
Unigene1265	Wujin	4.1462	54.3605	Yes	gi|598012346|ref|XM_007337310.1|	0	Auricularia subglabra TFB-10046 SS5	-	-	-	-	-	-	GO:0009231,GO:0016491,GO:0004746,GO:0055114	riboflavin biosynthetic process,oxidoreductase activity,riboflavin synthase activity,oxidation-reduction process
Unigene1266	Wujin	0.935346	57.056	Yes	gi|598034140|ref|XM_007346381.1|	3.93e-85	Auricularia subglabra TFB-10046 SS5	-	-	-	-	-	-	GO:0016491,GO:0008152	oxidoreductase activity,metabolic process
Unigene1267	Wujin	0.94061	56.6518	Yes	-	-	-	gi|1024100210|gb|KZV91510.1|	4.36e-99	Exidia glandulosa HHB12029	-	-	-	GO:0016772	transferase activity, transferring phosphorus-containing groups
Unigene1268	Wujin	8.91748	65.0818	Yes	gi|598027070|ref|XM_007342846.1|	0	Auricularia subglabra TFB-10046 SS5	-	-	-	-	-	-	GO:0005634,GO:0006289,GO:0003684	nucleus,nucleotide-excision repair,damaged DNA binding
Unigene1269	Wujin	1.48499	60.5176	Yes	gi|598041840|ref|XM_007350231.1|	0	Auricularia subglabra TFB-10046 SS5	-	-	-	-	-	-	-	-
Unigene1270	Wujin	9.46967	63.2701	Yes	gi|598045434|ref|XM_007352028.1|	5.5e-131	Auricularia subglabra TFB-10046 SS5	-	-	-	-	-	-	GO:0000166,GO:0003676	nucleotide binding,nucleic acid binding
Unigene1271	Wujin	51.1271	62.7665	Yes	gi|598022856|ref|XM_007340996.1|	0	Auricularia subglabra TFB-10046 SS5	-	-	-	-	-	-	GO:0003824,GO:0008152	catalytic activity,metabolic process
Unigene1272	Wujin	31.9893	55.6254	Yes	gi|598011856|ref|XM_007337182.1|	0	Auricularia subglabra TFB-10046 SS5	-	-	-	-	-	-	GO:0005975,GO:0004553	carbohydrate metabolic process,hydrolase activity, hydrolyzing O-glycosyl compounds
Unigene1273	Wujin	3.77126	60.3687	Yes	gi|598015514|ref|XM_007338348.1|	0	Auricularia subglabra TFB-10046 SS5	-	-	-	-	-	-	GO:0003824,GO:0050662,GO:0044237	catalytic activity,coenzyme binding,cellular metabolic process
Unigene1274	Wujin	6.08354	61.0485	Yes	gi|598010634|ref|XM_007336864.1|	0	Auricularia subglabra TFB-10046 SS5	-	-	-	-	-	-	GO:0003700,GO:0006355,GO:0043565	transcription factor activity, sequence-specific DNA binding,regulation of transcription, DNA-templated,sequence-specific DNA binding
Unigene1275	Wujin	4.20346	55.8302	Yes	gi|598040956|ref|XM_007349789.1|	0	Auricularia subglabra TFB-10046 SS5	-	-	-	-	-	-	GO:0016491,GO:0055114,GO:0008152	oxidoreductase activity,oxidation-reduction process,metabolic process
Unigene1276	Wujin	58.1481	63.1138	Yes	gi|598036726|ref|XM_007347674.1|	0	Auricularia subglabra TFB-10046 SS5	-	-	-	-	-	-	GO:0005975,GO:0042132,GO:0042578	carbohydrate metabolic process,fructose 1,6-bisphosphate 1-phosphatase activity,phosphoric ester hydrolase activity
Unigene1277	Wujin	1.17365	55.7734	Yes	gi|598041518|ref|XM_007350070.1|	1.51e-62	Auricularia subglabra TFB-10046 SS5	-	-	-	-	-	-	GO:0016614,GO:0055114	oxidoreductase activity, acting on CH-OH group of donors,oxidation-reduction process
Unigene1278	Wujin	0.464169	50.2722	No	-	-	-	-	-	-	-	-	-	-	-
Unigene1279	Wujin	61.876	60.6156	Yes	gi|598017409|ref|XM_007339205.1|	0	Auricularia subglabra TFB-10046 SS5	-	-	-	-	-	-	-	-
Unigene1280	Wujin	1.78617	61.4058	Yes	gi|598044716|ref|XM_007351669.1|	0	Auricularia subglabra TFB-10046 SS5	-	-	-	-	-	-	GO:0016307,GO:0046488	phosphatidylinositol phosphate kinase activity,phosphatidylinositol metabolic process
Unigene1281	Wujin	8.06399	59.2809	Yes	gi|598052422|ref|XM_007355522.1|	1.58e-47	Auricularia subglabra TFB-10046 SS5	-	-	-	-	-	-	-	-
Unigene1282	Wujin	114.096	59.3722	Yes	gi|598015662|ref|XM_007338422.1|	0	Auricularia subglabra TFB-10046 SS5	-	-	-	-	-	-	GO:0016811	hydrolase activity, acting on carbon-nitrogen (but not peptide) bonds, in linear amides
Unigene1283	Wujin	6.80125	59.1815	Yes	gi|598021537|ref|XM_007340523.1|	0	Auricularia subglabra TFB-10046 SS5	-	-	-	-	-	-	-	-
Unigene1284	Wujin	13.3853	58.3419	Yes	gi|598042072|ref|XM_007350347.1|	0	Auricularia subglabra TFB-10046 SS5	-	-	-	-	-	-	GO:0003824,GO:0004401,GO:0000105	catalytic activity,histidinol-phosphatase activity,histidine biosynthetic process
Unigene1285	Wujin	1.22253	59.8888	Yes	gi|598046030|ref|XM_007352326.1|	2.21e-59	Auricularia subglabra TFB-10046 SS5	-	-	-	-	-	-	-	-
Unigene1286	Wujin	4.61066	61.5778	Yes	gi|598027052|ref|XM_007342837.1|	0	Auricularia subglabra TFB-10046 SS5	-	-	-	-	-	-	GO:0004514,GO:0004516,GO:0009435,GO:0019357	nicotinate-nucleotide diphosphorylase (carboxylating) activity,nicotinate phosphoribosyltransferase activity,NAD biosynthetic process,nicotinate nucleotide biosynthetic process
Unigene1287	Wujin	4.65678	60.4337	Yes	gi|598049784|ref|XM_007354203.1|	0	Auricularia subglabra TFB-10046 SS5	-	-	-	-	-	-	GO:0006629,GO:0016788,GO:0016787	lipid metabolic process,hydrolase activity, acting on ester bonds,hydrolase activity
Unigene1288	Wujin	85.5091	60.7467	Yes	gi|598053952|ref|XM_007356287.1|	0	Auricularia subglabra TFB-10046 SS5	-	-	-	-	-	-	GO:0044237,GO:0050662,GO:0003824	cellular metabolic process,coenzyme binding,catalytic activity
Unigene1289	Wujin	26.1132	59.9787	Yes	gi|598027756|ref|XM_007343189.1|	0	Auricularia subglabra TFB-10046 SS5	-	-	-	-	-	-	GO:0005737,GO:0016149,GO:0006415	cytoplasm,translation release factor activity, codon specific,translational termination
Unigene1290	Wujin	6.6622	56.7133	Yes	gi|598016968|ref|XM_007339035.1|	0	Auricularia subglabra TFB-10046 SS5	-	-	-	-	-	-	GO:0006355,GO:0000439,GO:0006289	regulation of transcription, DNA-templated,core TFIIH complex,nucleotide-excision repair
Unigene1291	Wujin	95.3921	61.3693	Yes	gi|598051426|ref|XM_007355024.1|	4.5e-167	Auricularia subglabra TFB-10046 SS5	-	-	-	-	-	-	-	-
Unigene1292	Wujin	2.12571	65.1794	Yes	gi|598041854|ref|XM_007350238.1|	8.08e-42	Auricularia subglabra TFB-10046 SS5	-	-	-	-	-	-	-	-
Unigene1293	Wujin	9.5305	61.5853	Yes	gi|598039610|ref|XM_007349116.1|	0	Auricularia subglabra TFB-10046 SS5	-	-	-	-	-	-	GO:0006952	defense response
Unigene1294	Wujin	2.23657	54.4254	No	-	-	-	-	-	-	-	-	-	-	-
Unigene1295	Wujin	22.6935	56.3121	Yes	gi|703597103|gb|CP009755.1|	0	Curtobacterium sp. MR_MD2014	-	-	-	-	-	-	-	-
Unigene1296	Wujin	0.209279	58.9269	Yes	gi|598034954|ref|XM_007346788.1|	2.98e-122	Auricularia subglabra TFB-10046 SS5	-	-	-	-	-	-	-	-
Unigene1297	Wujin	5.55856	52.6544	Yes	gi|598025768|ref|XM_007342195.1|	0	Auricularia subglabra TFB-10046 SS5	-	-	-	-	-	-	GO:0006351,GO:0005634,GO:0003899,GO:0003677	transcription, DNA-templated,nucleus,DNA-directed 5'-3' RNA polymerase activity,DNA binding
Unigene1298	Wujin	0.0502469	58.2318	Yes	gi|598054876|ref|XM_007356749.1|	2.38e-46	Auricularia subglabra TFB-10046 SS5	-	-	-	-	-	-	GO:0003676,GO:0004523	nucleic acid binding,RNA-DNA hybrid ribonuclease activity
Unigene1299	Wujin	1.91509	63.9692	Yes	gi|598020292|ref|XM_007340084.1|	2.72e-79	Auricularia subglabra TFB-10046 SS5	-	-	-	-	-	-	GO:0005515	protein binding
Unigene1300	Wujin	6.38373	64.9081	Yes	gi|598028024|ref|XM_007343323.1|	0	Auricularia subglabra TFB-10046 SS5	-	-	-	-	-	-	-	-
Unigene1301	Wujin	18.295	60.6395	Yes	gi|598014700|ref|XM_007337941.1|	0	Auricularia subglabra TFB-10046 SS5	-	-	-	-	-	-	-	-
Unigene1302	Wujin	1.70266	62.2285	No	-	-	-	-	-	-	-	-	-	-	-
Unigene1303	Wujin	9.17354	54.2476	Yes	-	-	-	gi|598020838|ref|XP_007340319.1|	1.99e-05	Auricularia subglabra TFB-10046 SS5	-	-	-	-	-
Unigene1304	Wujin	63.5165	59.5041	Yes	gi|598011416|ref|XM_007337067.1|	0	Auricularia subglabra TFB-10046 SS5	-	-	-	-	-	-	GO:0016651,GO:0051287,GO:0048038,GO:0055114	oxidoreductase activity, acting on NAD(P)H,NAD binding,quinone binding,oxidation-reduction process
Unigene1305	Wujin	1.41007	64.3544	Yes	gi|598010954|ref|XM_007336945.1|	0	Auricularia subglabra TFB-10046 SS5	-	-	-	-	-	-	GO:0004222,GO:0005615,GO:0008270	metalloendopeptidase activity,extracellular space,zinc ion binding
Unigene1306	Wujin	21.2918	56.1	Yes	gi|598044462|ref|XM_007351542.1|	4.42e-133	Auricularia subglabra TFB-10046 SS5	-	-	-	-	-	-	GO:0008152,GO:0016491	metabolic process,oxidoreductase activity
Unigene1307	Wujin	34.2822	59.4166	Yes	gi|598013880|ref|XM_007337708.1|	0	Auricularia subglabra TFB-10046 SS5	-	-	-	-	-	-	GO:0008152,GO:0003824	metabolic process,catalytic activity
Unigene1308	Wujin	0.969694	65.9716	No	-	-	-	-	-	-	-	-	-	-	-
Unigene1309	Wujin	28.432	61.1697	Yes	gi|598037852|ref|XM_007348237.1|	6.01e-119	Auricularia subglabra TFB-10046 SS5	-	-	-	-	-	-	GO:0003676	nucleic acid binding
Unigene1310	Wujin	10.7489	60.7383	Yes	gi|598021368|ref|XM_007340460.1|	0	Auricularia subglabra TFB-10046 SS5	-	-	-	-	-	-	GO:0005992,GO:0003824,GO:0008152	trehalose biosynthetic process,catalytic activity,metabolic process
Unigene1311	Wujin	1.82019	54.6405	Yes	gi|598013260|ref|XM_007337547.1|	1.85e-32	Auricularia subglabra TFB-10046 SS5	-	-	-	-	-	-	-	-
Unigene1312	Wujin	11.6281	58.9145	Yes	gi|598033572|ref|XM_007346097.1|	0	Auricularia subglabra TFB-10046 SS5	-	-	-	-	-	-	GO:0008081,GO:0006629	phosphoric diester hydrolase activity,lipid metabolic process
Unigene1313	Wujin	1.19916	58.2165	Yes	gi|598009922|ref|XM_007336680.1|	0	Auricularia subglabra TFB-10046 SS5	-	-	-	-	-	-	GO:0005515	protein binding
Unigene1314	Wujin	4.11806	61.557	Yes	gi|598040014|ref|XM_007349318.1|	0	Auricularia subglabra TFB-10046 SS5	-	-	-	-	-	-	-	-
Unigene1315	Wujin	27.8126	59.3264	Yes	gi|598016156|ref|XM_007338668.1|	0	Auricularia subglabra TFB-10046 SS5	-	-	-	-	-	-	-	-
Unigene1316	Wujin	0.526465	53.6435	Yes	gi|598027916|ref|XM_007343269.1|	4.69e-36	Auricularia subglabra TFB-10046 SS5	-	-	-	-	-	-	GO:0005524,GO:0004672,GO:0006468,GO:0016772	ATP binding,protein kinase activity,protein phosphorylation,transferase activity, transferring phosphorus-containing groups
Unigene1317	Wujin	1.59159	61.3139	No	-	-	-	-	-	-	-	-	-	-	-
Unigene1318	Wujin	1.94958	57.9212	Yes	gi|598025998|ref|XM_007342310.1|	0	Auricularia subglabra TFB-10046 SS5	-	-	-	-	-	-	GO:0055114,GO:0003824,GO:0016614,GO:0016491,GO:0008762,GO:0050660	oxidation-reduction process,catalytic activity,oxidoreductase activity, acting on CH-OH group of donors,oxidoreductase activity,UDP-N-acetylmuramate dehydrogenase activity,flavin adenine dinucleotide binding
Unigene1319	Wujin	4.13383	55.287	Yes	gi|598018665|ref|XM_007339637.1|	0	Auricularia subglabra TFB-10046 SS5	-	-	-	-	-	-	GO:0003824,GO:0033961	catalytic activity,cis-stilbene-oxide hydrolase activity
Unigene1320	Wujin	17.9784	58.8664	Yes	gi|598026894|ref|XM_007342758.1|	0	Auricularia subglabra TFB-10046 SS5	-	-	-	-	-	-	-	-
Unigene1321	Wujin	5.25031	62.7516	Yes	gi|598046602|ref|XM_007352612.1|	0	Auricularia subglabra TFB-10046 SS5	-	-	-	-	-	-	-	-
Unigene1322	Wujin	11.6021	63.9821	Yes	gi|598032970|ref|XM_007345796.1|	0	Auricularia subglabra TFB-10046 SS5	-	-	-	-	-	-	GO:0005515	protein binding
Unigene1323	Wujin	1.8263	61.7666	Yes	gi|598055674|ref|XM_007357148.1|	0	Auricularia subglabra TFB-10046 SS5	-	-	-	-	-	-	GO:0005515	protein binding
Unigene1324	Wujin	88.8027	58.7106	Yes	gi|598034006|ref|XM_007346314.1|	0	Auricularia subglabra TFB-10046 SS5	-	-	-	-	-	-	GO:0016998	cell wall macromolecule catabolic process
Unigene1325	Wujin	30.562	58.1964	Yes	gi|598022383|ref|XM_007340833.1|	0	Auricularia subglabra TFB-10046 SS5	-	-	-	-	-	-	GO:0005622,GO:0007165	intracellular,signal transduction
Unigene1326	Wujin	0.911342	60.4956	Yes	gi|598040656|ref|XM_007349639.1|	3.88e-138	Auricularia subglabra TFB-10046 SS5	-	-	-	-	-	-	GO:0003779,GO:0005622	actin binding,intracellular
Unigene1327	Wujin	5.14312	57.7578	Yes	gi|598018731|ref|XM_007339657.1|	0	Auricularia subglabra TFB-10046 SS5	-	-	-	-	-	-	GO:0055114,GO:0003824,GO:0010181,GO:0016491	oxidation-reduction process,catalytic activity,FMN binding,oxidoreductase activity
Unigene1328	Wujin	2.50311	55.7349	Yes	gi|598026812|ref|XM_007342717.1|	0	Auricularia subglabra TFB-10046 SS5	-	-	-	-	-	-	-	-
Unigene1329	Wujin	2.40754	58.5761	Yes	gi|598022891|ref|XM_007341008.1|	0	Auricularia subglabra TFB-10046 SS5	-	-	-	-	-	-	-	-
Unigene1330	Wujin	1.97756	64.9666	Yes	gi|598012644|ref|XM_007337389.1|	0	Auricularia subglabra TFB-10046 SS5	-	-	-	-	-	-	GO:0016833,GO:0009058,GO:0008152	oxo-acid-lyase activity,biosynthetic process,metabolic process
Unigene1331	Wujin	7.72124	56.1413	Yes	gi|598010828|ref|XM_007336913.1|	0	Auricularia subglabra TFB-10046 SS5	-	-	-	-	-	-	GO:0017111,GO:0016021,GO:0042626,GO:0006810,GO:0016887,GO:0000166,GO:0055085,GO:0005524	nucleoside-triphosphatase activity,integral component of membrane,ATPase activity, coupled to transmembrane movement of substances,transport,ATPase activity,nucleotide binding,transmembrane transport,ATP binding
Unigene1332	Wujin	0	54.5872	Yes	gi|598039782|ref|XM_007349202.1|	0	Auricularia subglabra TFB-10046 SS5	-	-	-	-	-	-	-	-
Unigene1333	Wujin	114.317	61.0977	Yes	gi|598032978|ref|XM_007345800.1|	0	Auricularia subglabra TFB-10046 SS5	-	-	-	-	-	-	GO:0005525,GO:0007264,GO:0005622,GO:0015031,GO:0007165,GO:0006184,GO:0003924,GO:0016020	GTP binding,small GTPase mediated signal transduction,intracellular,protein transport,signal transduction,without function,GTPase activity,membrane
Unigene1334	Wujin	36.2946	57.0189	Yes	gi|598018060|ref|XM_007339435.1|	0	Auricularia subglabra TFB-10046 SS5	-	-	-	-	-	-	GO:0005524,GO:0031491,GO:0006338,GO:0003676,GO:0005634,GO:0043044,GO:0003677,GO:0016818,GO:0003682,GO:0004386	ATP binding,nucleosome binding,chromatin remodeling,nucleic acid binding,nucleus,ATP-dependent chromatin remodeling,DNA binding,hydrolase activity, acting on acid anhydrides, in phosphorus-containing anhydrides,chromatin binding,helicase activity
Unigene1335	Wujin	1.77747	62.0797	Yes	gi|598037812|ref|XM_007348217.1|	1.03e-65	Auricularia subglabra TFB-10046 SS5	-	-	-	-	-	-	-	-
Unigene1336	Wujin	32.2852	58.839	Yes	gi|598032874|ref|XM_007345748.1|	0	Auricularia subglabra TFB-10046 SS5	-	-	-	-	-	-	GO:0016787	hydrolase activity
Unigene1337	Wujin	10.3756	58.1395	Yes	gi|598041844|ref|XM_007350233.1|	3.31e-140	Auricularia subglabra TFB-10046 SS5	-	-	-	-	-	-	-	-
Unigene1338	Wujin	76.1009	55.9192	Yes	gi|598012108|ref|XM_007337250.1|	0	Auricularia subglabra TFB-10046 SS5	-	-	-	-	-	-	-	-
Unigene1339	Wujin	1.41377	61.7412	Yes	gi|598039180|ref|XM_007348901.1|	0	Auricularia subglabra TFB-10046 SS5	-	-	-	-	-	-	GO:0000166,GO:0004812,GO:0006420,GO:0005524,GO:0006418,GO:0004814,GO:0005737	nucleotide binding,aminoacyl-tRNA ligase activity,arginyl-tRNA aminoacylation,ATP binding,tRNA aminoacylation for protein translation,arginine-tRNA ligase activity,cytoplasm
Unigene1340	Wujin	27.1509	56.3655	Yes	gi|598014632|ref|XM_007337907.1|	0	Auricularia subglabra TFB-10046 SS5	-	-	-	-	-	-	GO:0005515	protein binding
Unigene1341	Wujin	38.4817	62.2965	Yes	gi|598029460|ref|XM_007344041.1|	0	Auricularia subglabra TFB-10046 SS5	-	-	-	-	-	-	-	-
Unigene1342	Wujin	26.2466	61.3973	Yes	gi|598014174|ref|XM_007337784.1|	0	Auricularia subglabra TFB-10046 SS5	-	-	-	-	-	-	GO:0003676,GO:0000166	nucleic acid binding,nucleotide binding
Unigene1343	Wujin	3.1357	60	Yes	gi|598041890|ref|XM_007350256.1|	4.92e-71	Auricularia subglabra TFB-10046 SS5	-	-	-	-	-	-	GO:0006508,GO:0004197	proteolysis,cysteine-type endopeptidase activity
Unigene1344	Wujin	2.7359	61.3914	Yes	gi|598009100|ref|XM_007336468.1|	0	Auricularia subglabra TFB-10046 SS5	-	-	-	-	-	-	GO:0043565,GO:0046982,GO:0005622	sequence-specific DNA binding,protein heterodimerization activity,intracellular
Unigene1345	Wujin	1.80526	58.0225	Yes	gi|598009922|ref|XM_007336680.1|	0	Auricularia subglabra TFB-10046 SS5	-	-	-	-	-	-	GO:0005515	protein binding
Unigene1346	Wujin	1.64738	59.0062	Yes	gi|815789557|ref|XM_012359904.1|	4.25e-09	Linepithema humile	-	-	-	-	-	-	-	-
Unigene1347	Wujin	0.865964	69.1259	Yes	gi|598023974|ref|XM_007341399.1|	0	Auricularia subglabra TFB-10046 SS5	-	-	-	-	-	-	-	-
Unigene1348	Wujin	8.12295	61.8616	Yes	gi|598027060|ref|XM_007342841.1|	0	Auricularia subglabra TFB-10046 SS5	-	-	-	-	-	-	GO:0003676,GO:0008270,GO:0046872	nucleic acid binding,zinc ion binding,metal ion binding
Unigene1349	Wujin	221.36	54.0169	No	-	-	-	-	-	-	-	-	-	-	-
Unigene1350	Wujin	1.92216	61.3796	Yes	gi|598051922|ref|XM_007355272.1|	0	Auricularia subglabra TFB-10046 SS5	-	-	-	-	-	-	GO:0004363,GO:0016874,GO:0006750,GO:0005524	glutathione synthase activity,ligase activity,glutathione biosynthetic process,ATP binding
Unigene1351	Wujin	3.59452	61.5337	Yes	gi|598016667|ref|XM_007338913.1|	0	Auricularia subglabra TFB-10046 SS5	-	-	-	-	-	-	GO:0042254,GO:0001522,GO:0031429	ribosome biogenesis,pseudouridine synthesis,box H/ACA snoRNP complex
Unigene1352	Wujin	6.7242	63.3907	Yes	gi|598032764|ref|XM_007345693.1|	0	Auricularia subglabra TFB-10046 SS5	-	-	-	-	-	-	GO:0003677,GO:0006352	DNA binding,DNA-templated transcription, initiation
Unigene1353	Wujin	4.658	55.5921	Yes	-	-	-	gi|598055653|ref|XP_007357199.1|	2.77e-116	Auricularia subglabra TFB-10046 SS5	-	-	-	-	-
Unigene1354	Wujin	1.91894	54.8659	Yes	gi|598016747|ref|XM_007338947.1|	3.87e-74	Auricularia subglabra TFB-10046 SS5	-	-	-	-	-	-	GO:0005515	protein binding
Unigene1355	Wujin	8.80703	56.7866	Yes	gi|598041632|ref|XM_007350127.1|	3.79e-174	Auricularia subglabra TFB-10046 SS5	-	-	-	-	-	-	-	-
Unigene1356	Wujin	3.88563	59.3379	Yes	gi|598033286|ref|XM_007345954.1|	0	Auricularia subglabra TFB-10046 SS5	-	-	-	-	-	-	GO:0046872	metal ion binding
Unigene1357	Wujin	236.287	59.721	Yes	gi|598019953|ref|XM_007339994.1|	0	Auricularia subglabra TFB-10046 SS5	-	-	-	-	-	-	GO:0006468,GO:0004674,GO:0005524,GO:0016772,GO:0004672	protein phosphorylation,protein serine/threonine kinase activity,ATP binding,transferase activity, transferring phosphorus-containing groups,protein kinase activity
Unigene1358	Wujin	3.57292	65.221	Yes	gi|598055164|ref|XM_007356893.1|	0	Auricularia subglabra TFB-10046 SS5	-	-	-	-	-	-	-	-
Unigene1359	Wujin	19.9333	58.7196	No	-	-	-	-	-	-	-	-	-	-	-
Unigene1360	Wujin	0.459579	58.3558	No	-	-	-	-	-	-	-	-	-	-	-
Unigene1361	Wujin	0.776515	67.2432	Yes	gi|598048056|ref|XM_007353339.1|	0	Auricularia subglabra TFB-10046 SS5	-	-	-	-	-	-	GO:0008080	N-acetyltransferase activity
Unigene1362	Wujin	79.722	57.4595	Yes	gi|598007912|ref|XM_007336127.1|	3.55e-74	Auricularia subglabra TFB-10046 SS5	-	-	-	-	-	-	GO:0006122,GO:0008121	mitochondrial electron transport, ubiquinol to cytochrome c,ubiquinol-cytochrome-c reductase activity
Unigene1363	Wujin	2.16091	63.4448	Yes	gi|598060006|ref|XM_007359314.1|	0	Auricularia subglabra TFB-10046 SS5	-	-	-	-	-	-	GO:0016772,GO:0005524,GO:0006468,GO:0004672,GO:0005515,GO:0004674	transferase activity, transferring phosphorus-containing groups,ATP binding,protein phosphorylation,protein kinase activity,protein binding,protein serine/threonine kinase activity
Unigene1364	Wujin	3.09846	65.8879	Yes	gi|598023143|ref|XM_007341095.1|	1.35e-134	Auricularia subglabra TFB-10046 SS5	-	-	-	-	-	-	GO:0005515	protein binding
Unigene1365	Wujin	8.36902	56.9276	Yes	gi|598024183|ref|XM_007341476.1|	0	Auricularia subglabra TFB-10046 SS5	-	-	-	-	-	-	GO:0016491,GO:0008152,GO:0055114,GO:0016620	oxidoreductase activity,metabolic process,oxidation-reduction process,oxidoreductase activity, acting on the aldehyde or oxo group of donors, NAD or NADP as acceptor
Unigene1366	Wujin	9.9311	65.0485	Yes	gi|598053186|ref|XM_007355904.1|	1.25e-161	Auricularia subglabra TFB-10046 SS5	-	-	-	-	-	-	GO:0005509	calcium ion binding
Unigene1367	Wujin	13.69	63.0731	Yes	gi|598043364|ref|XM_007350993.1|	0	Auricularia subglabra TFB-10046 SS5	-	-	-	-	-	-	GO:0007165,GO:0035556,GO:0005515	signal transduction,intracellular signal transduction,protein binding
Unigene1368	Wujin	1.8056	62.6609	Yes	gi|636602840|ref|XM_008034364.1|	4.27e-39	Trametes versicolor FP-101664 SS1	-	-	-	-	-	-	-	-
Unigene1369	Wujin	0.425045	59.9359	Yes	gi|598054562|ref|XM_007356592.1|	5.04e-20	Auricularia subglabra TFB-10046 SS5	-	-	-	-	-	-	-	-
Unigene1370	Wujin	10.5181	62.9149	Yes	gi|598021948|ref|XM_007340683.1|	5.84e-79	Auricularia subglabra TFB-10046 SS5	-	-	-	-	-	-	GO:0005975,GO:0005576,GO:0004553,GO:0030246	carbohydrate metabolic process,extracellular region,hydrolase activity, hydrolyzing O-glycosyl compounds,carbohydrate binding
Unigene1371	Wujin	31.2726	53.532	Yes	gi|598012164|ref|XM_007337264.1|	0	Auricularia subglabra TFB-10046 SS5	-	-	-	-	-	-	-	-
Unigene1372	Wujin	11.6422	58.2119	Yes	gi|598028210|ref|XM_007343416.1|	0	Auricularia subglabra TFB-10046 SS5	-	-	-	-	-	-	GO:0005525	GTP binding
Unigene1373	Wujin	1.28065	57.4204	Yes	gi|598049310|ref|XM_007353966.1|	2.14e-138	Auricularia subglabra TFB-10046 SS5	-	-	-	-	-	-	GO:0016491,GO:0008152	oxidoreductase activity,metabolic process
Unigene1374	Wujin	1.4691	55.0661	Yes	gi|598040686|ref|XM_007349654.1|	0	Auricularia subglabra TFB-10046 SS5	-	-	-	-	-	-	-	-
Unigene1375	Wujin	1.60323	57.6869	Yes	gi|598049776|ref|XM_007354199.1|	3.29e-73	Auricularia subglabra TFB-10046 SS5	-	-	-	-	-	-	-	-
Unigene1376	Wujin	2.10294	60.7003	Yes	gi|598015446|ref|XM_007338314.1|	0	Auricularia subglabra TFB-10046 SS5	-	-	-	-	-	-	GO:0016772	transferase activity, transferring phosphorus-containing groups
Unigene1377	Wujin	25.24	59.5258	Yes	gi|598052492|ref|XM_007355557.1|	0	Auricularia subglabra TFB-10046 SS5	-	-	-	-	-	-	GO:0005515,GO:0016020,GO:0016192	protein binding,membrane,vesicle-mediated transport
Unigene1378	Wujin	3.8738	60.0498	Yes	gi|598030808|ref|XM_007344715.1|	0	Auricularia subglabra TFB-10046 SS5	-	-	-	-	-	-	GO:0003873,GO:0004331,GO:0006000,GO:0003824,GO:0006003,GO:0005524	6-phosphofructo-2-kinase activity,fructose-2,6-bisphosphate 2-phosphatase activity,fructose metabolic process,catalytic activity,fructose 2,6-bisphosphate metabolic process,ATP binding
Unigene1379	Wujin	8.08936	58.7716	Yes	gi|598027114|ref|XM_007342868.1|	0	Auricularia subglabra TFB-10046 SS5	-	-	-	-	-	-	GO:0005737,GO:0006002,GO:0005945,GO:0006096,GO:0003872	cytoplasm,fructose 6-phosphate metabolic process,6-phosphofructokinase complex,glycolytic process,6-phosphofructokinase activity
Unigene1380	Wujin	0.784145	63.3188	Yes	gi|598032606|ref|XM_007345614.1|	0	Auricularia subglabra TFB-10046 SS5	-	-	-	-	-	-	-	-
Unigene1381	Wujin	28.9764	59.3978	Yes	gi|598028364|ref|XM_007343493.1|	1.94e-68	Auricularia subglabra TFB-10046 SS5	-	-	-	-	-	-	-	-
Unigene1382	Wujin	5.51792	63.39	Yes	gi|598053236|ref|XM_007355929.1|	0	Auricularia subglabra TFB-10046 SS5	-	-	-	-	-	-	-	-
Unigene1383	Wujin	1.55467	64.5889	Yes	gi|598025734|ref|XM_007342178.1|	0	Auricularia subglabra TFB-10046 SS5	-	-	-	-	-	-	GO:0005634,GO:0000079,GO:0051726,GO:0019901	nucleus,regulation of cyclin-dependent protein serine/threonine kinase activity,regulation of cell cycle,protein kinase binding
Unigene1384	Wujin	191.245	55.7433	Yes	gi|598039876|ref|XM_007349249.1|	1.12e-89	Auricularia subglabra TFB-10046 SS5	-	-	-	-	-	-	GO:0005515	protein binding
Unigene1385	Wujin	0.555839	52.2005	Yes	-	-	-	gi|598048543|ref|XP_007353644.1|	4.76e-70	Auricularia subglabra TFB-10046 SS5	-	-	-	-	-
Unigene1386	Wujin	3.01119	62.314	Yes	gi|598032994|ref|XM_007345808.1|	0	Auricularia subglabra TFB-10046 SS5	-	-	-	-	-	-	GO:0005515,GO:0030479,GO:0006897,GO:0003779,GO:0005509	protein binding,actin cortical patch,endocytosis,actin binding,calcium ion binding
Unigene1387	Wujin	2.34719	54.7927	Yes	gi|599123989|ref|XM_007389101.1|	1.66e-07	Punctularia strigosozonata HHB-11173 SS5	-	-	-	-	-	-	GO:0005515	protein binding
Unigene1388	Wujin	6.7145	60.1344	Yes	gi|598046432|ref|XM_007352527.1|	0	Auricularia subglabra TFB-10046 SS5	-	-	-	-	-	-	GO:0005515	protein binding
Unigene1389	Wujin	67.6784	61.2429	Yes	gi|598038878|ref|XM_007348750.1|	3.94e-34	Auricularia subglabra TFB-10046 SS5	-	-	-	-	-	-	-	-
Unigene1390	Wujin	11.3454	67.8222	Yes	gi|598008908|ref|XM_007336413.1|	0	Auricularia subglabra TFB-10046 SS5	-	-	-	-	-	-	-	-
Unigene1391	Wujin	1.59477	59.3968	Yes	gi|598049144|ref|XM_007353883.1|	0	Auricularia subglabra TFB-10046 SS5	-	-	-	-	-	-	GO:0005524,GO:0016772,GO:0004672,GO:0004674,GO:0006468	ATP binding,transferase activity, transferring phosphorus-containing groups,protein kinase activity,protein serine/threonine kinase activity,protein phosphorylation
Unigene1392	Wujin	4.88209	55.565	Yes	gi|598039328|ref|XM_007348975.1|	2.39e-42	Auricularia subglabra TFB-10046 SS5	-	-	-	-	-	-	-	-
Unigene1393	Wujin	27.3695	63.6711	Yes	gi|598050276|ref|XM_007354449.1|	1.17e-102	Auricularia subglabra TFB-10046 SS5	-	-	-	-	-	-	-	-
Unigene1394	Wujin	12.6608	58.8814	Yes	gi|598011300|ref|XM_007337037.1|	0	Auricularia subglabra TFB-10046 SS5	-	-	-	-	-	-	GO:0016810,GO:0005975,GO:0003824	hydrolase activity, acting on carbon-nitrogen (but not peptide) bonds,carbohydrate metabolic process,catalytic activity
Unigene1395	Wujin	1.35614	54.013	Yes	-	-	-	gi|1024092849|gb|KZV84351.1|	8.94e-58	Exidia glandulosa HHB12029	-	-	-	GO:0005515	protein binding
Unigene1396	Wujin	24.5589	66.1165	Yes	gi|598051054|ref|XM_007354838.1|	0	Auricularia subglabra TFB-10046 SS5	-	-	-	-	-	-	-	-
Unigene1397	Wujin	5.15876	61.3511	Yes	gi|598027206|ref|XM_007342914.1|	0	Auricularia subglabra TFB-10046 SS5	-	-	-	-	-	-	GO:0008168,GO:0008152	methyltransferase activity,metabolic process
Unigene1398	Wujin	5.51231	61.6697	Yes	gi|598008722|ref|XM_007336365.1|	0	Auricularia subglabra TFB-10046 SS5	-	-	-	-	-	-	GO:0008270,GO:0019789	zinc ion binding,SUMO transferase activity
Unigene1399	Wujin	0.41266	57.1617	Yes	-	-	-	gi|598032179|ref|XP_007345462.1|	1.46e-15	Auricularia subglabra TFB-10046 SS5	-	-	-	-	-
Unigene1400	Wujin	17.1397	54.6232	Yes	gi|598014440|ref|XM_007337853.1|	0	Auricularia subglabra TFB-10046 SS5	-	-	-	-	-	-	GO:0046856,GO:0042578	phosphatidylinositol dephosphorylation,phosphoric ester hydrolase activity
Unigene1401	Wujin	1.49398	62.642	Yes	gi|598031984|ref|XM_007345303.1|	7.69e-94	Auricularia subglabra TFB-10046 SS5	-	-	-	-	-	-	GO:0004523,GO:0003676	RNA-DNA hybrid ribonuclease activity,nucleic acid binding
Unigene1402	Wujin	78.9137	60.0129	Yes	gi|598021886|ref|XM_007340657.1|	0	Auricularia subglabra TFB-10046 SS5	-	-	-	-	-	-	-	-
Unigene1403	Wujin	9.94695	59.0361	Yes	gi|598011326|ref|XM_007337044.1|	0	Auricularia subglabra TFB-10046 SS5	-	-	-	-	-	-	-	-
Unigene1404	Wujin	1.66076	57.7922	Yes	gi|598015018|ref|XM_007338100.1|	0	Auricularia subglabra TFB-10046 SS5	-	-	-	-	-	-	GO:0004553	hydrolase activity, hydrolyzing O-glycosyl compounds
Unigene1405	Wujin	2.43577	61.3333	Yes	gi|598051852|ref|XM_007355237.1|	0	Auricularia subglabra TFB-10046 SS5	-	-	-	-	-	-	GO:0000387,GO:0008270,GO:0005634,GO:0005685,GO:0000398,GO:0003676	spliceosomal snRNP assembly,zinc ion binding,nucleus,U1 snRNP,mRNA splicing, via spliceosome,nucleic acid binding
Unigene1406	Wujin	1.99879	56.0264	Yes	gi|598041558|ref|XM_007350090.1|	3.5e-146	Auricularia subglabra TFB-10046 SS5	-	-	-	-	-	-	GO:0016810	hydrolase activity, acting on carbon-nitrogen (but not peptide) bonds
Unigene1407	Wujin	0.773946	55.0622	Yes	gi|598038142|ref|XM_007348382.1|	0	Auricularia subglabra TFB-10046 SS5	-	-	-	-	-	-	GO:0016491,GO:0008152	oxidoreductase activity,metabolic process
Unigene1408	Wujin	1.14243	60.054	No	-	-	-	-	-	-	-	-	-	-	-
Unigene1409	Wujin	9.00956	57.8251	Yes	gi|598032690|ref|XM_007345656.1|	2.13e-94	Auricularia subglabra TFB-10046 SS5	-	-	-	-	-	-	-	-
Unigene1410	Wujin	1.37582	61.2628	Yes	gi|598022348|ref|XM_007340821.1|	0	Auricularia subglabra TFB-10046 SS5	-	-	-	-	-	-	GO:0006357,GO:0016592,GO:0001104	regulation of transcription from RNA polymerase II promoter,mediator complex,RNA polymerase II transcription cofactor activity
Unigene1411	Wujin	9.71916	32.2008	Yes	gi|924859|gb|U27022.1|AAU27022	0	Auricularia auricula-judae	-	-	-	-	-	-	-	-
Unigene1412	Wujin	138.86	58.3006	Yes	gi|598039840|ref|XM_007349231.1|	0	Auricularia subglabra TFB-10046 SS5	-	-	-	-	-	-	-	-
Unigene1413	Wujin	2.65208	56.3608	Yes	gi|598017301|ref|XM_007339163.1|	0	Auricularia subglabra TFB-10046 SS5	-	-	-	-	-	-	GO:0006810,GO:0016021	transport,integral component of membrane
Unigene1414	Wujin	78.055	59.3594	Yes	gi|598014654|ref|XM_007337918.1|	0	Auricularia subglabra TFB-10046 SS5	-	-	-	-	-	-	GO:0016787	hydrolase activity
Unigene1415	Wujin	8.96289	62.5965	Yes	gi|598008364|ref|XM_007336270.1|	0	Auricularia subglabra TFB-10046 SS5	-	-	-	-	-	-	GO:0030170,GO:0009058,GO:0003824	pyridoxal phosphate binding,biosynthetic process,catalytic activity
Unigene1416	Wujin	5.51133	57.7148	No	-	-	-	-	-	-	-	-	-	-	-
Unigene1417	Wujin	134.258	57.5251	Yes	gi|598015056|ref|XM_007338119.1|	0	Auricularia subglabra TFB-10046 SS5	-	-	-	-	-	-	GO:0003824	catalytic activity
Unigene1418	Wujin	3010.61	55.6962	No	-	-	-	-	-	-	-	-	-	-	-
Unigene1419	Wujin	1.08583	62.0269	Yes	gi|598020665|ref|XM_007340193.1|	9.17e-20	Auricularia subglabra TFB-10046 SS5	-	-	-	-	-	-	-	-
Unigene1420	Wujin	1132.6	62.0801	Yes	gi|598021140|ref|XM_007340371.1|	0	Auricularia subglabra TFB-10046 SS5	-	-	-	-	-	-	GO:0016998	cell wall macromolecule catabolic process
Unigene1421	Wujin	88.7531	59.811	Yes	gi|598018459|ref|XM_007339569.1|	0	Auricularia subglabra TFB-10046 SS5	-	-	-	-	-	-	GO:0005515	protein binding
Unigene1422	Wujin	3.75674	55.9594	Yes	gi|551629984|ref|XM_005817908.1|	5.34e-15	Guillardia theta CCMP2712	-	-	-	-	-	-	-	-
Unigene1423	Wujin	8.55059	56.777	Yes	gi|598010476|ref|XM_007336824.1|	0	Auricularia subglabra TFB-10046 SS5	-	-	-	-	-	-	GO:0005515	protein binding
Unigene1424	Wujin	5.63575	63.5178	Yes	gi|598031136|ref|XM_007344879.1|	0	Auricularia subglabra TFB-10046 SS5	-	-	-	-	-	-	GO:0016021,GO:0055085	integral component of membrane,transmembrane transport
Unigene1425	Wujin	1.31449	60.073	Yes	gi|598018868|ref|XM_007339695.1|	0	Auricularia subglabra TFB-10046 SS5	-	-	-	-	-	-	GO:0007155	cell adhesion
Unigene1426	Wujin	10.0737	62.0091	Yes	gi|598008516|ref|XM_007336310.1|	0	Auricularia subglabra TFB-10046 SS5	-	-	-	-	-	-	GO:0006508,GO:0004252	proteolysis,serine-type endopeptidase activity
Unigene1427	Wujin	63.9003	57.6534	Yes	gi|598010606|ref|XM_007336857.1|	0	Auricularia subglabra TFB-10046 SS5	-	-	-	-	-	-	GO:0003899,GO:0006351,GO:0003723	DNA-directed 5'-3' RNA polymerase activity,transcription, DNA-templated,RNA binding
Unigene1428	Wujin	5.97806	59.4566	Yes	gi|598014190|ref|XM_007337789.1|	0	Auricularia subglabra TFB-10046 SS5	-	-	-	-	-	-	GO:0008026,GO:0005524,GO:0003676,GO:0004386	ATP-dependent helicase activity,ATP binding,nucleic acid binding,helicase activity
Unigene1429	Wujin	9.06134	55.0937	Yes	gi|598010144|ref|XM_007336737.1|	6.65e-154	Auricularia subglabra TFB-10046 SS5	-	-	-	-	-	-	-	-
Unigene1430	Wujin	4.92949	61.5419	Yes	gi|598038940|ref|XM_007348781.1|	0	Auricularia subglabra TFB-10046 SS5	-	-	-	-	-	-	-	-
Unigene1431	Wujin	1.89689	68.4688	Yes	gi|598034546|ref|XM_007346584.1|	0	Auricularia subglabra TFB-10046 SS5	-	-	-	-	-	-	-	-
Unigene1432	Wujin	3.15282	57.9224	Yes	gi|598029356|ref|XM_007343989.1|	0	Auricularia subglabra TFB-10046 SS5	-	-	-	-	-	-	GO:0005515	protein binding
Unigene1433	Wujin	109.729	59.4247	Yes	gi|598037054|ref|XM_007347838.1|	0	Auricularia subglabra TFB-10046 SS5	-	-	-	-	-	-	GO:0005515	protein binding
Unigene1434	Wujin	13.3463	62.9041	Yes	gi|598048114|ref|XM_007353368.1|	0	Auricularia subglabra TFB-10046 SS5	-	-	-	-	-	-	-	-
Unigene1435	Wujin	12.9466	60.4967	Yes	gi|598010346|ref|XM_007336790.1|	0	Auricularia subglabra TFB-10046 SS5	-	-	-	-	-	-	-	-
Unigene1436	Wujin	5.20333	52.2759	Yes	gi|598041984|ref|XM_007350303.1|	6.07e-146	Auricularia subglabra TFB-10046 SS5	-	-	-	-	-	-	GO:0004672,GO:0006468,GO:0016772,GO:0005524	protein kinase activity,protein phosphorylation,transferase activity, transferring phosphorus-containing groups,ATP binding
Unigene1437	Wujin	114.549	56.4387	Yes	gi|598025650|ref|XM_007342136.1|	0	Auricularia subglabra TFB-10046 SS5	-	-	-	-	-	-	GO:0016021,GO:0055085	integral component of membrane,transmembrane transport
Unigene1438	Wujin	4.93589	53.3875	No	-	-	-	-	-	-	-	-	-	-	-
Unigene1439	Wujin	7.32936	61.3445	Yes	gi|598024019|ref|XM_007341415.1|	9.59e-82	Auricularia subglabra TFB-10046 SS5	-	-	-	-	-	-	-	-
Unigene1440	Wujin	109.197	59.3624	Yes	gi|598013156|ref|XM_007337518.1|	0	Auricularia subglabra TFB-10046 SS5	-	-	-	-	-	-	GO:0016717,GO:0006633,GO:0005783,GO:0006629,GO:0055114,GO:0016020,GO:0004768,GO:0020037,GO:0005506	oxidoreductase activity, acting on paired donors, with oxidation of a pair of donors resulting in the reduction of molecular oxygen to two molecules of water,fatty acid biosynthetic process,endoplasmic reticulum,lipid metabolic process,oxidation-reduction process,membrane,stearoyl-CoA 9-desaturase activity,heme binding,iron ion binding
Unigene1441	Wujin	1.19077	61.3269	Yes	gi|598050128|ref|XM_007354375.1|	3.87e-62	Auricularia subglabra TFB-10046 SS5	-	-	-	-	-	-	GO:0003676,GO:0046872	nucleic acid binding,metal ion binding
Unigene1442	Wujin	1.15596	58.9346	No	-	-	-	-	-	-	-	-	-	-	-
Unigene1443	Wujin	2.12101	60.3352	Yes	gi|598027760|ref|XM_007343191.1|	1.46e-15	Auricularia subglabra TFB-10046 SS5	-	-	-	-	-	-	GO:0005515	protein binding
Unigene1444	Wujin	15.9593	54.071	Yes	gi|598039676|ref|XM_007349149.1|	5.52e-62	Auricularia subglabra TFB-10046 SS5	-	-	-	-	-	-	-	-
Unigene1445	Wujin	59.1278	63.0045	Yes	gi|598034324|ref|XM_007346473.1|	2.22e-176	Auricularia subglabra TFB-10046 SS5	-	-	-	-	-	-	-	-
Unigene1446	Wujin	1.20851	56.3183	Yes	-	-	-	gi|598026283|ref|XP_007342514.1|	6.35e-38	Auricularia subglabra TFB-10046 SS5	-	-	-	-	-
Unigene1447	Wujin	9.12414	59.5028	Yes	gi|598054142|ref|XM_007356382.1|	0	Auricularia subglabra TFB-10046 SS5	-	-	-	-	-	-	GO:0006415,GO:0005737,GO:0003747,GO:0016149	translational termination,cytoplasm,translation release factor activity,translation release factor activity, codon specific
Unigene1448	Wujin	8.74839	63.4159	Yes	gi|598025468|ref|XM_007342045.1|	0	Auricularia subglabra TFB-10046 SS5	-	-	-	-	-	-	GO:0003676	nucleic acid binding
Unigene1449	Wujin	3.65385	58.8064	Yes	gi|598038138|ref|XM_007348380.1|	0	Auricularia subglabra TFB-10046 SS5	-	-	-	-	-	-	GO:0015693,GO:0016020,GO:0015095	magnesium ion transport,membrane,magnesium ion transmembrane transporter activity
Unigene1450	Wujin	14.4129	60.7966	Yes	gi|598018106|ref|XM_007339450.1|	0	Auricularia subglabra TFB-10046 SS5	-	-	-	-	-	-	GO:0005622,GO:0003735,GO:0006412,GO:0005840	intracellular,structural constituent of ribosome,translation,ribosome
Unigene1451	Wujin	2.42748	57.0778	Yes	gi|598014934|ref|XM_007338058.1|	0	Auricularia subglabra TFB-10046 SS5	-	-	-	-	-	-	GO:0005515	protein binding
Unigene1452	Wujin	1.43182	61.7481	Yes	gi|598043110|ref|XM_007350866.1|	2.88e-31	Auricularia subglabra TFB-10046 SS5	-	-	-	-	-	-	-	-
Unigene1453	Wujin	7.62697	55.9532	Yes	gi|598051560|ref|XM_007355091.1|	1.1e-104	Auricularia subglabra TFB-10046 SS5	-	-	-	-	-	-	-	-
Unigene1454	Wujin	6.7809	59.651	Yes	gi|598014682|ref|XM_007337932.1|	0	Auricularia subglabra TFB-10046 SS5	-	-	-	-	-	-	GO:0008270,GO:0003676,GO:0046872	zinc ion binding,nucleic acid binding,metal ion binding
Unigene1455	Wujin	1.2429	54.2744	Yes	gi|598054924|ref|XM_007356773.1|	1.12e-26	Auricularia subglabra TFB-10046 SS5	-	-	-	-	-	-	GO:0003677	DNA binding
Unigene1456	Wujin	1.7044	58.8728	Yes	gi|598045470|ref|XM_007352046.1|	0	Auricularia subglabra TFB-10046 SS5	-	-	-	-	-	-	-	-
Unigene1457	Wujin	1.46733	59.8967	Yes	gi|598053422|ref|XM_007356022.1|	2.68e-82	Auricularia subglabra TFB-10046 SS5	-	-	-	-	-	-	GO:0005840,GO:0005622,GO:0003676,GO:0003723,GO:0006412,GO:0003735	ribosome,intracellular,nucleic acid binding,RNA binding,translation,structural constituent of ribosome
Unigene1458	Wujin	31.2951	58.1304	Yes	gi|598016317|ref|XM_007338747.1|	0	Auricularia subglabra TFB-10046 SS5	-	-	-	-	-	-	GO:0005515	protein binding
Unigene1459	Wujin	4.17844	59.8366	Yes	gi|598046828|ref|XM_007352725.1|	4.76e-08	Auricularia subglabra TFB-10046 SS5	-	-	-	-	-	-	-	-
Unigene1460	Wujin	3.67754	57.9063	Yes	gi|598037016|ref|XM_007347819.1|	0	Auricularia subglabra TFB-10046 SS5	-	-	-	-	-	-	GO:0009439,GO:0003677,GO:0008824	cyanate metabolic process,DNA binding,cyanate hydratase activity
Unigene1461	Wujin	22.6872	62.3101	Yes	gi|598043364|ref|XM_007350993.1|	0	Auricularia subglabra TFB-10046 SS5	-	-	-	-	-	-	GO:0035556,GO:0005515,GO:0007165	intracellular signal transduction,protein binding,signal transduction
Unigene1462	Wujin	2.28982	63.2231	Yes	-	-	-	gi|1024092842|gb|KZV84345.1|	5.61e-75	Exidia glandulosa HHB12029	-	-	-	GO:0000166	nucleotide binding
Unigene1463	Wujin	3.05802	54.5125	Yes	gi|598029098|ref|XM_007343860.1|	0	Auricularia subglabra TFB-10046 SS5	-	-	-	-	-	-	GO:0005524,GO:0017111,GO:0000166,GO:0006260,GO:0003677	ATP binding,nucleoside-triphosphatase activity,nucleotide binding,DNA replication,DNA binding
Unigene1464	Wujin	3.42037	54.4444	Yes	gi|598038180|ref|XM_007348401.1|	4.37e-87	Auricularia subglabra TFB-10046 SS5	-	-	-	-	-	-	-	-
Unigene1465	Wujin	20.8323	62.7007	Yes	gi|598008516|ref|XM_007336310.1|	0	Auricularia subglabra TFB-10046 SS5	-	-	-	-	-	-	GO:0004252,GO:0006508	serine-type endopeptidase activity,proteolysis
Unigene1466	Wujin	5.77236	61.1154	Yes	gi|598041698|ref|XM_007350160.1|	0	Auricularia subglabra TFB-10046 SS5	-	-	-	-	-	-	GO:0005515	protein binding
Unigene1467	Wujin	177.392	62.7182	Yes	gi|598037272|ref|XM_007347947.1|	0	Auricularia subglabra TFB-10046 SS5	-	-	-	-	-	-	GO:0008152,GO:0003824	metabolic process,catalytic activity
Unigene1468	Wujin	99.5492	55.6558	Yes	gi|598009710|ref|XM_007336626.1|	0	Auricularia subglabra TFB-10046 SS5	-	-	-	-	-	-	GO:0005515	protein binding
Unigene1469	Wujin	2.55505	54.7809	No	-	-	-	-	-	-	-	-	-	-	-
Unigene1470	Wujin	2.12211	63.4275	Yes	gi|598036876|ref|XM_007347749.1|	0	Auricularia subglabra TFB-10046 SS5	-	-	-	-	-	-	GO:0008152,GO:0016787	metabolic process,hydrolase activity
Unigene1471	Wujin	8.23981	54.7855	Yes	gi|598016207|ref|XM_007338693.1|	0	Auricularia subglabra TFB-10046 SS5	-	-	-	-	-	-	GO:0008152,GO:0003824	metabolic process,catalytic activity
Unigene1472	Wujin	0.631203	60.3887	Yes	gi|598031166|ref|XM_007344894.1|	0	Auricularia subglabra TFB-10046 SS5	-	-	-	-	-	-	-	-
Unigene1473	Wujin	4.34057	55.753	Yes	gi|598053644|ref|XM_007356133.1|	1.97e-62	Auricularia subglabra TFB-10046 SS5	-	-	-	-	-	-	-	-
Unigene1474	Wujin	4.63665	61.1002	Yes	gi|598039646|ref|XM_007349134.1|	0	Auricularia subglabra TFB-10046 SS5	-	-	-	-	-	-	GO:0000166,GO:0003676	nucleotide binding,nucleic acid binding
Unigene1475	Wujin	3.75818	53.7449	Yes	gi|598017165|ref|XM_007339111.1|	0	Auricularia subglabra TFB-10046 SS5	-	-	-	-	-	-	GO:0005515	protein binding
Unigene1476	Wujin	1.6369	54.5881	Yes	gi|598011920|ref|XM_007337198.1|	0	Auricularia subglabra TFB-10046 SS5	-	-	-	-	-	-	GO:0055085,GO:0016021	transmembrane transport,integral component of membrane
Unigene1477	Wujin	3.78515	58.8295	Yes	gi|598015280|ref|XM_007338231.1|	0	Auricularia subglabra TFB-10046 SS5	-	-	-	-	-	-	GO:0000166	nucleotide binding
Unigene1478	Wujin	8.56168	63.7279	Yes	gi|598031216|ref|XM_007344919.1|	0	Auricularia subglabra TFB-10046 SS5	-	-	-	-	-	-	-	-
Unigene1479	Wujin	10.2664	63.6411	Yes	gi|598044964|ref|XM_007351793.1|	0	Auricularia subglabra TFB-10046 SS5	-	-	-	-	-	-	-	-
Unigene1480	Wujin	23.2571	59.5868	Yes	gi|598032752|ref|XM_007345687.1|	0	Auricularia subglabra TFB-10046 SS5	-	-	-	-	-	-	GO:0016810	hydrolase activity, acting on carbon-nitrogen (but not peptide) bonds
Unigene1481	Wujin	124.444	59.9698	Yes	gi|598042780|ref|XM_007350701.1|	0	Auricularia subglabra TFB-10046 SS5	-	-	-	-	-	-	GO:0005840,GO:0003723,GO:0003735,GO:0005622,GO:0006412	ribosome,RNA binding,structural constituent of ribosome,intracellular,translation
Unigene1482	Wujin	20.2598	57.3913	Yes	gi|598016413|ref|XM_007338794.1|	0	Auricularia subglabra TFB-10046 SS5	-	-	-	-	-	-	-	-
Unigene1483	Wujin	6.87127	52.9337	Yes	gi|598014582|ref|XM_007337889.1|	1.91e-41	Auricularia subglabra TFB-10046 SS5	-	-	-	-	-	-	-	-
Unigene1484	Wujin	2.81861	54.0222	Yes	gi|598037762|ref|XM_007348192.1|	8.38e-56	Auricularia subglabra TFB-10046 SS5	-	-	-	-	-	-	GO:0004934,GO:0004932,GO:0016021,GO:0016020,GO:0007186	mating-type alpha-factor pheromone receptor activity,mating-type factor pheromone receptor activity,integral component of membrane,membrane,G-protein coupled receptor signaling pathway
Unigene1485	Wujin	18.9677	54.0816	Yes	gi|598038294|ref|XM_007348458.1|	1.52e-127	Auricularia subglabra TFB-10046 SS5	-	-	-	-	-	-	-	-
Unigene1486	Wujin	85.092	57.3402	Yes	gi|598026830|ref|XM_007342726.1|	0	Auricularia subglabra TFB-10046 SS5	-	-	-	-	-	-	GO:0016998	cell wall macromolecule catabolic process
Unigene1487	Wujin	1.70253	62.5551	Yes	gi|598026316|ref|XM_007342469.1|	2.29e-118	Auricularia subglabra TFB-10046 SS5	-	-	-	-	-	-	GO:0010181,GO:0003824,GO:0016491,GO:0055114	FMN binding,catalytic activity,oxidoreductase activity,oxidation-reduction process
Unigene1488	Wujin	1.53256	59.9068	Yes	gi|598055350|ref|XM_007356986.1|	1.37e-57	Auricularia subglabra TFB-10046 SS5	-	-	-	-	-	-	GO:0005515	protein binding
Unigene1489	Wujin	96.545	54.026	Yes	gi|302680696|ref|XM_003029984.1|	7.27e-119	Schizophyllum commune H4-8	-	-	-	-	-	-	GO:0005515	protein binding
Unigene1490	Wujin	2.17701	58.1716	Yes	gi|598040212|ref|XM_007349417.1|	2.22e-121	Auricularia subglabra TFB-10046 SS5	-	-	-	-	-	-	GO:0005515	protein binding
Unigene1491	Wujin	79.1771	58.1184	Yes	gi|598025564|ref|XM_007342093.1|	0	Auricularia subglabra TFB-10046 SS5	-	-	-	-	-	-	GO:0005515	protein binding
Unigene1492	Wujin	4.09891	61.4753	Yes	gi|598036830|ref|XM_007347726.1|	0	Auricularia subglabra TFB-10046 SS5	-	-	-	-	-	-	GO:0019901,GO:0006396,GO:0006355,GO:0000079	protein kinase binding,RNA processing,regulation of transcription, DNA-templated,regulation of cyclin-dependent protein serine/threonine kinase activity
Unigene1493	Wujin	28.4996	55.6806	Yes	gi|598029602|ref|XM_007344112.1|	0	Auricularia subglabra TFB-10046 SS5	-	-	-	-	-	-	-	-
Unigene1494	Wujin	0.706385	58.4153	Yes	gi|598033978|ref|XM_007346300.1|	0	Auricularia subglabra TFB-10046 SS5	-	-	-	-	-	-	GO:0019836	hemolysis by symbiont of host erythrocytes
Unigene1495	Wujin	0.525888	58.4647	Yes	gi|598036770|ref|XM_007347696.1|	2.01e-63	Auricularia subglabra TFB-10046 SS5	-	-	-	-	-	-	-	-
Unigene1496	Wujin	13.7371	53.8922	Yes	gi|598047238|ref|XM_007352930.1|	0	Auricularia subglabra TFB-10046 SS5	-	-	-	-	-	-	GO:0055114,GO:0016491,GO:0016706,GO:0005506	oxidation-reduction process,oxidoreductase activity,oxidoreductase activity, acting on paired donors, with incorporation or reduction of molecular oxygen, 2-oxoglutarate as one donor, and incorporation of one atom each of oxygen into both donors,iron ion binding
Unigene1497	Wujin	9.02383	56.8167	Yes	gi|598014038|ref|XM_007337747.1|	0	Auricularia subglabra TFB-10046 SS5	-	-	-	-	-	-	GO:0003824,GO:0008152	catalytic activity,metabolic process
Unigene1498	Wujin	2.40025	55.5053	No	-	-	-	-	-	-	-	-	-	-	-
Unigene1499	Wujin	10.0086	62.3902	Yes	gi|598008806|ref|XM_007336386.1|	5.8e-12	Auricularia subglabra TFB-10046 SS5	-	-	-	-	-	-	-	-
Unigene1500	Wujin	14.2695	59.951	Yes	gi|598021354|ref|XM_007340454.1|	0	Auricularia subglabra TFB-10046 SS5	-	-	-	-	-	-	GO:0016887,GO:0000166,GO:0017111,GO:0005524,GO:0016020	ATPase activity,nucleotide binding,nucleoside-triphosphatase activity,ATP binding,membrane
Unigene1501	Wujin	3.71734	56.7195	Yes	gi|598016755|ref|XM_007338950.1|	0	Auricularia subglabra TFB-10046 SS5	-	-	-	-	-	-	GO:0005975,GO:0003824,GO:0030246,GO:0004553	carbohydrate metabolic process,catalytic activity,carbohydrate binding,hydrolase activity, hydrolyzing O-glycosyl compounds
Unigene1502	Wujin	1.50938	58.0984	Yes	gi|598044306|ref|XM_007351464.1|	6.32e-23	Auricularia subglabra TFB-10046 SS5	-	-	-	-	-	-	GO:0016772	transferase activity, transferring phosphorus-containing groups
Unigene1503	Wujin	28.7992	63.9844	Yes	gi|598041410|ref|XM_007350016.1|	0	Auricularia subglabra TFB-10046 SS5	-	-	-	-	-	-	GO:0004820,GO:0005524,GO:0006426,GO:0000166,GO:0004812,GO:0005737,GO:0006418	glycine-tRNA ligase activity,ATP binding,glycyl-tRNA aminoacylation,nucleotide binding,aminoacyl-tRNA ligase activity,cytoplasm,tRNA aminoacylation for protein translation
Unigene1504	Wujin	5.54584	55.5556	Yes	gi|598024430|ref|XM_007341563.1|	0	Auricularia subglabra TFB-10046 SS5	-	-	-	-	-	-	-	-
Unigene1505	Wujin	8.5146	60.1739	Yes	gi|598010948|ref|XM_007336944.1|	3.77e-160	Auricularia subglabra TFB-10046 SS5	-	-	-	-	-	-	GO:0005184,GO:0007218	neuropeptide hormone activity,neuropeptide signaling pathway
Unigene1506	Wujin	1.30123	54.058	No	-	-	-	-	-	-	-	-	-	-	-
Unigene1507	Wujin	22.2778	66.9211	Yes	gi|598015428|ref|XM_007338305.1|	0	Auricularia subglabra TFB-10046 SS5	-	-	-	-	-	-	GO:0006810,GO:0016192,GO:0016021	transport,vesicle-mediated transport,integral component of membrane
Unigene1508	Wujin	0.750645	53.7107	Yes	gi|598015092|ref|XM_007338137.1|	0	Auricularia subglabra TFB-10046 SS5	-	-	-	-	-	-	GO:0005975	carbohydrate metabolic process
Unigene1509	Wujin	8.88994	57.3975	Yes	gi|598029668|ref|XM_007344145.1|	0	Auricularia subglabra TFB-10046 SS5	-	-	-	-	-	-	GO:0005815,GO:0000226,GO:0000922	microtubule organizing center,microtubule cytoskeleton organization,spindle pole
Unigene1510	Wujin	3.21154	61.516	Yes	gi|598033292|ref|XM_007345957.1|	0	Auricularia subglabra TFB-10046 SS5	-	-	-	-	-	-	GO:0005515,GO:0004609,GO:0005509,GO:0008654	protein binding,phosphatidylserine decarboxylase activity,calcium ion binding,phospholipid biosynthetic process
Unigene1511	Wujin	3.92016	56.2368	Yes	gi|598045132|ref|XM_007351877.1|	0	Auricularia subglabra TFB-10046 SS5	-	-	-	-	-	-	GO:0035091,GO:0007154,GO:0005515	phosphatidylinositol binding,cell communication,protein binding
Unigene1512	Wujin	31.5126	64.9332	Yes	gi|598039848|ref|XM_007349235.1|	0	Auricularia subglabra TFB-10046 SS5	-	-	-	-	-	-	GO:0009039,GO:0006807,GO:0016787,GO:0016810,GO:0019627,GO:0016151,GO:0043419	urease activity,nitrogen compound metabolic process,hydrolase activity,hydrolase activity, acting on carbon-nitrogen (but not peptide) bonds,urea metabolic process,nickel cation binding,urea catabolic process
Unigene1513	Wujin	1.21189	55.2214	Yes	gi|598020858|ref|XM_007340265.1|	9.39e-107	Auricularia subglabra TFB-10046 SS5	-	-	-	-	-	-	-	-
Unigene1514	Wujin	0.530015	59.2975	Yes	gi|598027830|ref|XM_007343226.1|	8.78e-37	Auricularia subglabra TFB-10046 SS5	-	-	-	-	-	-	GO:0055114,GO:0016616,GO:0048037	oxidation-reduction process,oxidoreductase activity, acting on the CH-OH group of donors, NAD or NADP as acceptor,cofactor binding
Unigene1515	Wujin	107.953	60.0868	Yes	gi|598040760|ref|XM_007349691.1|	2.54e-81	Auricularia subglabra TFB-10046 SS5	-	-	-	-	-	-	GO:0003735,GO:0005622,GO:0006412,GO:0005840	structural constituent of ribosome,intracellular,translation,ribosome
Unigene1516	Wujin	5.28085	56.057	Yes	gi|598039348|ref|XM_007348985.1|	2.41e-17	Auricularia subglabra TFB-10046 SS5	-	-	-	-	-	-	-	-
Unigene1517	Wujin	2.02266	58.1501	Yes	gi|598039622|ref|XM_007349122.1|	1.78e-73	Auricularia subglabra TFB-10046 SS5	-	-	-	-	-	-	-	-
Unigene1518	Wujin	32.6215	60	Yes	gi|598042186|ref|XM_007350404.1|	0	Auricularia subglabra TFB-10046 SS5	-	-	-	-	-	-	GO:0000166,GO:0019722	nucleotide binding,calcium-mediated signaling
Unigene1519	Wujin	16.4664	59.4717	Yes	gi|598054096|ref|XM_007356359.1|	1.43e-137	Auricularia subglabra TFB-10046 SS5	-	-	-	-	-	-	-	-
Unigene1520	Wujin	1.72139	55.578	Yes	gi|598027938|ref|XM_007343280.1|	0	Auricularia subglabra TFB-10046 SS5	-	-	-	-	-	-	GO:0005515	protein binding
Unigene1521	Wujin	1.8848	54.8892	Yes	gi|598027880|ref|XM_007343251.1|	0	Auricularia subglabra TFB-10046 SS5	-	-	-	-	-	-	-	-
Unigene1522	Wujin	29.8591	51.8476	Yes	gi|598009720|ref|XM_007336629.1|	1.02e-146	Auricularia subglabra TFB-10046 SS5	-	-	-	-	-	-	GO:0016192,GO:0015031,GO:0008565,GO:0006886,GO:0030123,GO:0006810,GO:0030117	vesicle-mediated transport,protein transport,protein transporter activity,intracellular protein transport,AP-3 adaptor complex,transport,membrane coat
Unigene1523	Wujin	9.40359	64.8039	Yes	gi|598015456|ref|XM_007338319.1|	0	Auricularia subglabra TFB-10046 SS5	-	-	-	-	-	-	GO:0004170,GO:0046080,GO:0016787	dUTP diphosphatase activity,dUTP metabolic process,hydrolase activity
Unigene1524	Wujin	1.74258	59.1497	Yes	gi|598034154|ref|XM_007346388.1|	0	Auricularia subglabra TFB-10046 SS5	-	-	-	-	-	-	GO:0005515	protein binding
Unigene1525	Wujin	0.938664	52.6905	Yes	gi|598012070|ref|XM_007337239.1|	0	Auricularia subglabra TFB-10046 SS5	-	-	-	-	-	-	-	-
Unigene1526	Wujin	2.22604	55.4784	Yes	gi|598028440|ref|XM_007343531.1|	2.8e-06	Auricularia subglabra TFB-10046 SS5	-	-	-	-	-	-	GO:0005515	protein binding
Unigene1527	Wujin	17.866	60.8629	Yes	gi|598040370|ref|XM_007349496.1|	0	Auricularia subglabra TFB-10046 SS5	-	-	-	-	-	-	-	-
Unigene1528	Wujin	3.10942	58.26	Yes	gi|598024500|ref|XM_007341587.1|	9.39e-09	Auricularia subglabra TFB-10046 SS5	-	-	-	-	-	-	-	-
Unigene1529	Wujin	4.29918	53.6071	Yes	gi|598019213|ref|XM_007339792.1|	0	Auricularia subglabra TFB-10046 SS5	-	-	-	-	-	-	GO:0016787	hydrolase activity
Unigene1530	Wujin	36.4364	61.0959	Yes	gi|598031310|ref|XM_007344966.1|	0	Auricularia subglabra TFB-10046 SS5	-	-	-	-	-	-	GO:0030170,GO:0003824	pyridoxal phosphate binding,catalytic activity
Unigene1531	Wujin	4.85268	58.6317	Yes	gi|598041838|ref|XM_007350230.1|	0	Auricularia subglabra TFB-10046 SS5	-	-	-	-	-	-	GO:0019825,GO:0020037,GO:0005506,GO:0055114,GO:0015671,GO:0016491	oxygen binding,heme binding,iron ion binding,oxidation-reduction process,oxygen transport,oxidoreductase activity
Unigene1532	Wujin	4.1912	55.432	Yes	gi|598016042|ref|XM_007338612.1|	0	Auricularia subglabra TFB-10046 SS5	-	-	-	-	-	-	GO:0016765	transferase activity, transferring alkyl or aryl (other than methyl) groups
Unigene1533	Wujin	10.9545	59.3431	Yes	gi|598052110|ref|XM_007355366.1|	0	Auricularia subglabra TFB-10046 SS5	-	-	-	-	-	-	-	-
Unigene1534	Wujin	10.3016	57.5799	Yes	gi|598049226|ref|XM_007353924.1|	4.76e-27	Auricularia subglabra TFB-10046 SS5	-	-	-	-	-	-	-	-
Unigene1535	Wujin	5.09462	64.6722	Yes	gi|598009394|ref|XM_007336545.1|	0	Auricularia subglabra TFB-10046 SS5	-	-	-	-	-	-	-	-
Unigene1536	Wujin	2.5727	58.92	Yes	gi|598017979|ref|XM_007339407.1|	4.3e-127	Auricularia subglabra TFB-10046 SS5	-	-	-	-	-	-	GO:0017108,GO:0033567,GO:0043142	5'-flap endonuclease activity,DNA replication, Okazaki fragment processing,single-stranded DNA-dependent ATPase activity
Unigene1537	Wujin	37.7222	58.2744	Yes	gi|598052070|ref|XM_007355346.1|	0	Auricularia subglabra TFB-10046 SS5	-	-	-	-	-	-	GO:0006886,GO:0016192,GO:0030132,GO:0030130,GO:0005198,GO:0005515	intracellular protein transport,vesicle-mediated transport,clathrin coat of coated pit,clathrin coat of trans-Golgi network vesicle,structural molecule activity,protein binding
Unigene1538	Wujin	0.883193	60.8764	Yes	gi|598010370|ref|XM_007336796.1|	1.18e-74	Auricularia subglabra TFB-10046 SS5	-	-	-	-	-	-	GO:0006807,GO:0016151	nitrogen compound metabolic process,nickel cation binding
Unigene1539	Wujin	4.47726	58.6718	Yes	-	-	-	gi|598051589|ref|XP_007355167.1|	5.63e-20	Auricularia subglabra TFB-10046 SS5	-	-	-	-	-
Unigene1540	Wujin	4.25883	59.6507	Yes	gi|598037238|ref|XM_007347930.1|	0	Auricularia subglabra TFB-10046 SS5	-	-	-	-	-	-	GO:0004553,GO:0005975	hydrolase activity, hydrolyzing O-glycosyl compounds,carbohydrate metabolic process
Unigene1541	Wujin	5.61758	61.1251	Yes	gi|598043554|ref|XM_007351088.1|	0	Auricularia subglabra TFB-10046 SS5	-	-	-	-	-	-	GO:0009166,GO:0000166,GO:0016788,GO:0016787,GO:0046872	nucleotide catabolic process,nucleotide binding,hydrolase activity, acting on ester bonds,hydrolase activity,metal ion binding
Unigene1542	Wujin	6.2092	51.6746	Yes	gi|598029214|ref|XM_007343918.1|	1.23e-71	Auricularia subglabra TFB-10046 SS5	-	-	-	-	-	-	GO:0006810,GO:0006144,GO:0033971	transport,purine nucleobase metabolic process,hydroxyisourate hydrolase activity
Unigene1543	Wujin	9.78198	58.2243	Yes	gi|598034124|ref|XM_007346373.1|	0	Auricularia subglabra TFB-10046 SS5	-	-	-	-	-	-	-	-
Unigene1544	Wujin	2.03613	61.4097	Yes	gi|598017264|ref|XM_007339149.1|	0	Auricularia subglabra TFB-10046 SS5	-	-	-	-	-	-	GO:0046872,GO:0003824,GO:0008081	metal ion binding,catalytic activity,phosphoric diester hydrolase activity
Unigene1545	Wujin	28.8966	63.2358	Yes	gi|598034148|ref|XM_007346385.1|	0	Auricularia subglabra TFB-10046 SS5	-	-	-	-	-	-	-	-
Unigene1546	Wujin	3.50001	53.3378	Yes	gi|598047014|ref|XM_007352818.1|	5.52e-96	Auricularia subglabra TFB-10046 SS5	-	-	-	-	-	-	-	-
Unigene1547	Wujin	29.0037	59.8159	Yes	gi|598019254|ref|XM_007339803.1|	0	Auricularia subglabra TFB-10046 SS5	-	-	-	-	-	-	GO:0005515	protein binding
Unigene1548	Wujin	15.3552	60.6321	Yes	gi|598041554|ref|XM_007350088.1|	0	Auricularia subglabra TFB-10046 SS5	-	-	-	-	-	-	GO:0000166,GO:0003676	nucleotide binding,nucleic acid binding
Unigene1549	Wujin	10.5422	56.0731	Yes	-	-	-	gi|598038459|ref|XP_007348602.1|	6.28e-33	Auricularia subglabra TFB-10046 SS5	-	-	-	GO:0005515	protein binding
Unigene1550	Wujin	4.47311	65.5069	Yes	gi|598013234|ref|XM_007337538.1|	1.06e-82	Auricularia subglabra TFB-10046 SS5	-	-	-	-	-	-	-	-
Unigene1551	Wujin	79.1553	63.5579	Yes	gi|598049476|ref|XM_007354049.1|	0	Auricularia subglabra TFB-10046 SS5	-	-	-	-	-	-	GO:0005975,GO:0004553	carbohydrate metabolic process,hydrolase activity, hydrolyzing O-glycosyl compounds
Unigene1552	Wujin	73.2321	62.1508	Yes	gi|598037772|ref|XM_007348197.1|	3.12e-152	Auricularia subglabra TFB-10046 SS5	-	-	-	-	-	-	GO:0006412,GO:0005622,GO:0003735,GO:0019843,GO:0005840,GO:0005515	translation,intracellular,structural constituent of ribosome,rRNA binding,ribosome,protein binding
Unigene1553	Wujin	8.01167	65.3153	Yes	gi|598025828|ref|XM_007342225.1|	5.94e-171	Auricularia subglabra TFB-10046 SS5	-	-	-	-	-	-	GO:0000166,GO:0003676	nucleotide binding,nucleic acid binding
Unigene1554	Wujin	0.846112	59.8894	Yes	gi|598044736|ref|XM_007351679.1|	2.2e-84	Auricularia subglabra TFB-10046 SS5	-	-	-	-	-	-	GO:0005515	protein binding
Unigene1555	Wujin	1.70504	61.3333	Yes	gi|598023853|ref|XM_007341355.1|	3.07e-08	Auricularia subglabra TFB-10046 SS5	-	-	-	-	-	-	-	-
Unigene1556	Wujin	2.8542	56.1788	Yes	gi|598032646|ref|XM_007345634.1|	0	Auricularia subglabra TFB-10046 SS5	-	-	-	-	-	-	GO:0006281,GO:0003913	DNA repair,DNA photolyase activity
Unigene1557	Wujin	3.49598	52.1968	No	-	-	-	-	-	-	-	-	-	-	-
Unigene1558	Wujin	0.956867	56.4939	Yes	-	-	-	gi|1024102757|gb|KZV94011.1|	6.83e-180	Exidia glandulosa HHB12029	-	-	-	GO:0016772	transferase activity, transferring phosphorus-containing groups
Unigene1559	Wujin	79.8859	62.929	Yes	gi|598032274|ref|XM_007345448.1|	1.06e-69	Auricularia subglabra TFB-10046 SS5	-	-	-	-	-	-	-	-
Unigene1560	Wujin	23.118	64.6429	Yes	gi|598035542|ref|XM_007347082.1|	7.06e-146	Auricularia subglabra TFB-10046 SS5	-	-	-	-	-	-	-	-
Unigene1561	Wujin	7.73279	62.1037	Yes	gi|598011472|ref|XM_007337081.1|	0	Auricularia subglabra TFB-10046 SS5	-	-	-	-	-	-	GO:0005515	protein binding
Unigene1562	Wujin	1.64079	56.7652	Yes	gi|598010402|ref|XM_007336806.1|	0	Auricularia subglabra TFB-10046 SS5	-	-	-	-	-	-	GO:0032040	small-subunit processome
Unigene1563	Wujin	32.5718	56.6042	Yes	gi|598036910|ref|XM_007347766.1|	0	Auricularia subglabra TFB-10046 SS5	-	-	-	-	-	-	GO:0022857,GO:0016020,GO:0055085,GO:0022891,GO:0016021	transmembrane transporter activity,membrane,transmembrane transport,substrate-specific transmembrane transporter activity,integral component of membrane
Unigene1564	Wujin	89.1438	59.9492	Yes	gi|598053960|ref|XM_007356291.1|	0	Auricularia subglabra TFB-10046 SS5	-	-	-	-	-	-	GO:0046933,GO:0015986	proton-transporting ATP synthase activity, rotational mechanism,ATP synthesis coupled proton transport
Unigene1565	Wujin	128.208	55.1883	Yes	gi|598014628|ref|XM_007337905.1|	0	Auricularia subglabra TFB-10046 SS5	-	-	-	-	-	-	GO:0055085	transmembrane transport
Unigene1566	Wujin	50.3519	63.0112	Yes	gi|598020835|ref|XM_007340256.1|	1.27e-136	Auricularia subglabra TFB-10046 SS5	-	-	-	-	-	-	GO:0006414,GO:0005840,GO:0005622,GO:0003735	translational elongation,ribosome,intracellular,structural constituent of ribosome
Unigene1567	Wujin	3.94142	61.9807	Yes	gi|598033452|ref|XM_007346037.1|	0	Auricularia subglabra TFB-10046 SS5	-	-	-	-	-	-	GO:0005515,GO:0003743,GO:0005737,GO:0005852	protein binding,translation initiation factor activity,cytoplasm,eukaryotic translation initiation factor 3 complex
Unigene1568	Wujin	4.16995	60.8261	Yes	gi|598037690|ref|XM_007348156.1|	0	Auricularia subglabra TFB-10046 SS5	-	-	-	-	-	-	GO:0015940,GO:0004592	pantothenate biosynthetic process,pantoate-beta-alanine ligase activity
Unigene1569	Wujin	43.2193	61.5308	Yes	gi|598044110|ref|XM_007351366.1|	1.78e-30	Auricularia subglabra TFB-10046 SS5	-	-	-	-	-	-	-	-
Unigene1570	Wujin	2.0706	63.4023	Yes	gi|598045428|ref|XM_007352025.1|	0	Auricularia subglabra TFB-10046 SS5	-	-	-	-	-	-	GO:0000166,GO:0017111	nucleotide binding,nucleoside-triphosphatase activity
Unigene1571	Wujin	3.26664	55.7476	Yes	gi|598015678|ref|XM_007338430.1|	0	Auricularia subglabra TFB-10046 SS5	-	-	-	-	-	-	-	-
Unigene1572	Wujin	1.51292	63.5861	Yes	gi|598044018|ref|XM_007351320.1|	0	Auricularia subglabra TFB-10046 SS5	-	-	-	-	-	-	GO:0016787	hydrolase activity
Unigene1573	Wujin	1.02228	62.5156	No	-	-	-	-	-	-	-	-	-	-	-
Unigene1574	Wujin	1.37007	59.6627	Yes	gi|598032796|ref|XM_007345709.1|	1.32e-27	Auricularia subglabra TFB-10046 SS5	-	-	-	-	-	-	-	-
Unigene1575	Wujin	40.7934	52.7103	Yes	gi|598035992|ref|XM_007347307.1|	6.18e-14	Auricularia subglabra TFB-10046 SS5	-	-	-	-	-	-	-	-
Unigene1576	Wujin	2.58053	61.4618	Yes	gi|598043574|ref|XM_007351098.1|	5.91e-93	Auricularia subglabra TFB-10046 SS5	-	-	-	-	-	-	-	-
Unigene1577	Wujin	8.05166	58.3894	Yes	gi|598017522|ref|XM_007339247.1|	0	Auricularia subglabra TFB-10046 SS5	-	-	-	-	-	-	GO:0006508,GO:0004185	proteolysis,serine-type carboxypeptidase activity
Unigene1578	Wujin	32.7062	59.5622	Yes	gi|598040642|ref|XM_007349632.1|	0	Auricularia subglabra TFB-10046 SS5	-	-	-	-	-	-	GO:0004674,GO:0006468,GO:0005524,GO:0016772,GO:0004672	protein serine/threonine kinase activity,protein phosphorylation,ATP binding,transferase activity, transferring phosphorus-containing groups,protein kinase activity
Unigene1579	Wujin	13.2666	57.9405	Yes	gi|598053890|ref|XM_007356256.1|	0	Auricularia subglabra TFB-10046 SS5	-	-	-	-	-	-	GO:0031683,GO:0007165,GO:0001664,GO:0005525,GO:0019001,GO:0003924,GO:0007186,GO:0006184,GO:0007189,GO:0004871	G-protein beta/gamma-subunit complex binding,signal transduction,G-protein coupled receptor binding,GTP binding,guanyl nucleotide binding,GTPase activity,G-protein coupled receptor signaling pathway,without function,adenylate cyclase-activating G-protein coupled receptor signaling pathway,signal transducer activity
Unigene1580	Wujin	3.76976	55.6153	Yes	gi|598046960|ref|XM_007352791.1|	0	Auricularia subglabra TFB-10046 SS5	-	-	-	-	-	-	GO:0006081,GO:0004030,GO:0016620,GO:0016491,GO:0008152,GO:0055114	cellular aldehyde metabolic process,aldehyde dehydrogenase [NAD(P)+] activity,oxidoreductase activity, acting on the aldehyde or oxo group of donors, NAD or NADP as acceptor,oxidoreductase activity,metabolic process,oxidation-reduction process
Unigene1581	Wujin	10.3852	55.888	Yes	gi|598011544|ref|XM_007337099.1|	0	Auricularia subglabra TFB-10046 SS5	-	-	-	-	-	-	-	-
Unigene1582	Wujin	15.2175	58.6826	Yes	gi|598007972|ref|XM_007336149.1|	7.61e-103	Auricularia subglabra TFB-10046 SS5	-	-	-	-	-	-	GO:0006412,GO:0003735,GO:0005840	translation,structural constituent of ribosome,ribosome
Unigene1583	Wujin	153.664	54.2691	Yes	gi|598042410|ref|XM_007350516.1|	4.6e-61	Auricularia subglabra TFB-10046 SS5	-	-	-	-	-	-	-	-
Unigene1584	Wujin	2.34999	62.3277	No	-	-	-	-	-	-	-	-	-	-	-
Unigene1585	Wujin	1.06565	58.5965	Yes	gi|598040902|ref|XM_007349762.1|	4.11e-87	Auricularia subglabra TFB-10046 SS5	-	-	-	-	-	-	GO:0007064,GO:0046982,GO:0003682,GO:0008278	mitotic sister chromatid cohesion,protein heterodimerization activity,chromatin binding,cohesin complex
Unigene1586	Wujin	3.02561	63.8567	Yes	gi|598046042|ref|XM_007352332.1|	3.84e-82	Auricularia subglabra TFB-10046 SS5	-	-	-	-	-	-	GO:0016812	hydrolase activity, acting on carbon-nitrogen (but not peptide) bonds, in cyclic amides
Unigene1587	Wujin	7.48889	57.4904	No	-	-	-	-	-	-	-	-	-	-	-
Unigene1588	Wujin	2.91938	62.3815	Yes	gi|598047302|ref|XM_007352962.1|	1.78e-131	Auricularia subglabra TFB-10046 SS5	-	-	-	-	-	-	GO:0006260,GO:0055114	DNA replication,oxidation-reduction process
Unigene1589	Wujin	9.42195	59.5138	Yes	gi|598051934|ref|XM_007355278.1|	0	Auricularia subglabra TFB-10046 SS5	-	-	-	-	-	-	GO:0035023,GO:0005089	regulation of Rho protein signal transduction,Rho guanyl-nucleotide exchange factor activity
Unigene1590	Wujin	4.79328	58.864	Yes	gi|598017538|ref|XM_007339253.1|	2.34e-108	Auricularia subglabra TFB-10046 SS5	-	-	-	-	-	-	-	-
Unigene1591	Wujin	573.903	59.8667	Yes	gi|598043502|ref|XM_007351062.1|	0	Auricularia subglabra TFB-10046 SS5	-	-	-	-	-	-	-	-
Unigene1592	Wujin	7.79553	55.742	Yes	gi|598053634|ref|XM_007356128.1|	2.99e-09	Auricularia subglabra TFB-10046 SS5	-	-	-	-	-	-	-	-
Unigene1593	Wujin	1.43138	61.9839	Yes	gi|598016667|ref|XM_007338913.1|	0	Auricularia subglabra TFB-10046 SS5	-	-	-	-	-	-	GO:0016772,GO:0006468,GO:0004672,GO:0004674,GO:0005524	transferase activity, transferring phosphorus-containing groups,protein phosphorylation,protein kinase activity,protein serine/threonine kinase activity,ATP binding
Unigene1594	Wujin	26.211	62.1517	Yes	gi|598026966|ref|XM_007342794.1|	0	Auricularia subglabra TFB-10046 SS5	-	-	-	-	-	-	GO:0016021	integral component of membrane
Unigene1595	Wujin	8.57006	54.0081	Yes	gi|598028342|ref|XM_007343482.1|	0	Auricularia subglabra TFB-10046 SS5	-	-	-	-	-	-	GO:0008152,GO:0016787	metabolic process,hydrolase activity
Unigene1596	Wujin	292.644	60.1185	Yes	gi|598052084|ref|XM_007355353.1|	0	Auricularia subglabra TFB-10046 SS5	-	-	-	-	-	-	GO:0005975	carbohydrate metabolic process
Unigene1597	Wujin	1.56491	57.3217	No	-	-	-	-	-	-	-	-	-	-	-
Unigene1598	Wujin	4.17581	65.1685	Yes	gi|598030794|ref|XM_007344708.1|	0	Auricularia subglabra TFB-10046 SS5	-	-	-	-	-	-	GO:0046873,GO:0030001,GO:0016020,GO:0055085	metal ion transmembrane transporter activity,metal ion transport,membrane,transmembrane transport
Unigene1599	Wujin	1.1711	59.5652	No	-	-	-	-	-	-	-	-	-	-	-
Unigene1600	Wujin	4.26972	62.8188	No	-	-	-	-	-	-	-	-	-	-	-
Unigene1601	Wujin	24.9632	62.1073	Yes	gi|598037374|ref|XM_007347998.1|	0	Auricularia subglabra TFB-10046 SS5	-	-	-	-	-	-	GO:0006396,GO:0005634,GO:0005737,GO:0003676,GO:0000166,GO:0003723	RNA processing,nucleus,cytoplasm,nucleic acid binding,nucleotide binding,RNA binding
Unigene1602	Wujin	19.4253	62.1302	Yes	gi|598041442|ref|XM_007350032.1|	0	Auricularia subglabra TFB-10046 SS5	-	-	-	-	-	-	GO:0016570,GO:0006352,GO:0005634,GO:0003677	histone modification,DNA-templated transcription, initiation,nucleus,DNA binding
Unigene1603	Wujin	52.5988	56.0623	Yes	gi|598027520|ref|XM_007343071.1|	3.96e-95	Auricularia subglabra TFB-10046 SS5	-	-	-	-	-	-	-	-
Unigene1604	Wujin	13.7284	55.789	Yes	gi|598012914|ref|XM_007337457.1|	3.45e-107	Auricularia subglabra TFB-10046 SS5	-	-	-	-	-	-	GO:0005524,GO:0004674,GO:0004672,GO:0006468,GO:0016772	ATP binding,protein serine/threonine kinase activity,protein kinase activity,protein phosphorylation,transferase activity, transferring phosphorus-containing groups
Unigene1605	Wujin	4.61019	58.1279	Yes	gi|598055856|ref|XM_007357239.1|	0	Auricularia subglabra TFB-10046 SS5	-	-	-	-	-	-	GO:0016998,GO:0052862,GO:0052861	cell wall macromolecule catabolic process,glucan endo-1,4-beta-glucanase activity, C-3 substituted reducing group,glucan endo-1,3-beta-glucanase activity, C-3 substituted reducing group
Unigene1606	Wujin	2.75202	55.5556	Yes	gi|395472256|gb|JX285959.1|	3.17e-121	uncultured bacterium	-	-	-	-	-	-	-	-
Unigene1607	Wujin	1.51967	56.9221	Yes	gi|598031036|ref|XM_007344829.1|	0	Auricularia subglabra TFB-10046 SS5	-	-	-	-	-	-	GO:0006032,GO:0005975,GO:0004568,GO:0004553	chitin catabolic process,carbohydrate metabolic process,chitinase activity,hydrolase activity, hydrolyzing O-glycosyl compounds
Unigene1608	Wujin	4.70221	58.8096	Yes	gi|598018687|ref|XM_007339644.1|	0	Auricularia subglabra TFB-10046 SS5	-	-	-	-	-	-	GO:0005643	nuclear pore
Unigene1609	Wujin	7.71676	63.6084	Yes	gi|598032078|ref|XM_007345350.1|	0	Auricularia subglabra TFB-10046 SS5	-	-	-	-	-	-	GO:0004672,GO:0004674,GO:0006468,GO:0016772,GO:0005524	protein kinase activity,protein serine/threonine kinase activity,protein phosphorylation,transferase activity, transferring phosphorus-containing groups,ATP binding
Unigene1610	Wujin	6.05789	61.6765	Yes	gi|598015016|ref|XM_007338099.1|	0	Auricularia subglabra TFB-10046 SS5	-	-	-	-	-	-	GO:0006412,GO:0005622,GO:0003735,GO:0005840	translation,intracellular,structural constituent of ribosome,ribosome
Unigene1611	Wujin	27.5676	56.08	Yes	gi|598014958|ref|XM_007338070.1|	0	Auricularia subglabra TFB-10046 SS5	-	-	-	-	-	-	GO:0051603,GO:0004298,GO:0004175,GO:0019773,GO:0006511,GO:0005839	proteolysis involved in cellular protein catabolic process,threonine-type endopeptidase activity,endopeptidase activity,proteasome core complex, alpha-subunit complex,ubiquitin-dependent protein catabolic process,proteasome core complex
Unigene1612	Wujin	6.22817	60.9826	Yes	gi|598025470|ref|XM_007342046.1|	0	Auricularia subglabra TFB-10046 SS5	-	-	-	-	-	-	GO:0006351,GO:0005634,GO:0006355,GO:0003677,GO:0000981,GO:0008270	transcription, DNA-templated,nucleus,regulation of transcription, DNA-templated,DNA binding,RNA polymerase II transcription factor activity, sequence-specific DNA binding,zinc ion binding
Unigene1613	Wujin	27.0603	57.3034	Yes	gi|598034144|ref|XM_007346383.1|	6.86e-53	Auricularia subglabra TFB-10046 SS5	-	-	-	-	-	-	-	-
Unigene1614	Wujin	2.59373	55.6445	Yes	gi|598023807|ref|XM_007341338.1|	0	Auricularia subglabra TFB-10046 SS5	-	-	-	-	-	-	GO:0016491,GO:0008152	oxidoreductase activity,metabolic process
Unigene1615	Wujin	1.95616	63.0818	Yes	gi|598031284|ref|XM_007344953.1|	0	Auricularia subglabra TFB-10046 SS5	-	-	-	-	-	-	-	-
Unigene1616	Wujin	2.46092	64.0559	Yes	gi|598024224|ref|XM_007341491.1|	0	Auricularia subglabra TFB-10046 SS5	-	-	-	-	-	-	-	-
Unigene1617	Wujin	42.4255	60.0784	Yes	gi|598031322|ref|XM_007344972.1|	0	Auricularia subglabra TFB-10046 SS5	-	-	-	-	-	-	GO:0006004,GO:0004560,GO:0005975	fucose metabolic process,alpha-L-fucosidase activity,carbohydrate metabolic process
Unigene1618	Wujin	1.65538	64.0777	Yes	gi|628322303|ref|XM_007738859.1|	1.81e-20	Capronia epimyces CBS 606.96	-	-	-	-	-	-	-	-
Unigene1619	Wujin	22.6047	54.449	Yes	gi|598012480|ref|XM_007337344.1|	0	Auricularia subglabra TFB-10046 SS5	-	-	-	-	-	-	GO:0005488	binding
Unigene1620	Wujin	23.5465	59.1201	Yes	gi|598040174|ref|XM_007349398.1|	0	Auricularia subglabra TFB-10046 SS5	-	-	-	-	-	-	GO:0009116,GO:0003824,GO:0016763,GO:0004645,GO:0017061	nucleoside metabolic process,catalytic activity,transferase activity, transferring pentosyl groups,phosphorylase activity,S-methyl-5-thioadenosine phosphorylase activity
Unigene1621	Wujin	6.00749	61.5268	Yes	-	-	-	gi|749874047|gb|KIJ44003.1|	1.42e-18	Sphaerobolus stellatus SS14	-	-	-	-	-
Unigene1622	Wujin	3.6041	66.6839	Yes	gi|598052644|ref|XM_007355633.1|	0	Auricularia subglabra TFB-10046 SS5	-	-	-	-	-	-	GO:0016311,GO:0006470,GO:0008138,GO:0016791	dephosphorylation,protein dephosphorylation,protein tyrosine/serine/threonine phosphatase activity,phosphatase activity
Unigene1623	Wujin	3.36388	62.3675	Yes	gi|598018368|ref|XM_007339539.1|	3.19e-34	Auricularia subglabra TFB-10046 SS5	-	-	-	-	-	-	-	-
Unigene1624	Wujin	0.556821	54.7505	Yes	gi|598043256|ref|XM_007350939.1|	0	Auricularia subglabra TFB-10046 SS5	-	-	-	-	-	-	GO:0003909,GO:0006310,GO:0051103,GO:0003677,GO:0006281,GO:0003910,GO:0005524	DNA ligase activity,DNA recombination,DNA ligation involved in DNA repair,DNA binding,DNA repair,DNA ligase (ATP) activity,ATP binding
Unigene1625	Wujin	0.476001	58.5148	Yes	gi|598039654|ref|XM_007349138.1|	0	Auricularia subglabra TFB-10046 SS5	-	-	-	-	-	-	-	-
Unigene1626	Wujin	5.83569	61.9643	Yes	gi|598051610|ref|XM_007355116.1|	0	Auricularia subglabra TFB-10046 SS5	-	-	-	-	-	-	-	-
Unigene1627	Wujin	55.8985	55.5294	Yes	gi|598010498|ref|XM_007336830.1|	4.65e-143	Auricularia subglabra TFB-10046 SS5	-	-	-	-	-	-	GO:0008080	N-acetyltransferase activity
Unigene1628	Wujin	5.92148	59.4484	Yes	gi|598023969|ref|XM_007341397.1|	0	Auricularia subglabra TFB-10046 SS5	-	-	-	-	-	-	GO:0016705,GO:0005506,GO:0020037,GO:0055114	oxidoreductase activity, acting on paired donors, with incorporation or reduction of molecular oxygen,iron ion binding,heme binding,oxidation-reduction process
Unigene1629	Wujin	4.63016	61.9064	Yes	gi|598020004|ref|XM_007340008.1|	0	Auricularia subglabra TFB-10046 SS5	-	-	-	-	-	-	-	-
Unigene1630	Wujin	5.6082	63.0848	Yes	gi|598044554|ref|XM_007351588.1|	0	Auricularia subglabra TFB-10046 SS5	-	-	-	-	-	-	GO:0005524,GO:0016772,GO:0006468,GO:0004672	ATP binding,transferase activity, transferring phosphorus-containing groups,protein phosphorylation,protein kinase activity
Unigene1631	Wujin	10.2342	62.3672	Yes	gi|598034318|ref|XM_007346470.1|	0	Auricularia subglabra TFB-10046 SS5	-	-	-	-	-	-	GO:0016791,GO:0003993	phosphatase activity,acid phosphatase activity
Unigene1632	Wujin	32.2605	57.1982	Yes	gi|598042772|ref|XM_007350697.1|	0	Auricularia subglabra TFB-10046 SS5	-	-	-	-	-	-	GO:0008152,GO:0016787	metabolic process,hydrolase activity
Unigene1633	Wujin	1.86785	61.9691	Yes	gi|598008608|ref|XM_007336336.1|	0	Auricularia subglabra TFB-10046 SS5	-	-	-	-	-	-	GO:0005515	protein binding
Unigene1634	Wujin	1.55837	58.871	Yes	gi|598031552|ref|XM_007345087.1|	4.55e-86	Auricularia subglabra TFB-10046 SS5	-	-	-	-	-	-	-	-
Unigene1635	Wujin	153.916	59.3268	Yes	gi|598037774|ref|XM_007348198.1|	2.73e-121	Auricularia subglabra TFB-10046 SS5	-	-	-	-	-	-	GO:0016021,GO:0005740	integral component of membrane,mitochondrial envelope
Unigene1636	Wujin	15.6255	70.9402	Yes	gi|598052530|ref|XM_007355576.1|	6.31e-104	Auricularia subglabra TFB-10046 SS5	-	-	-	-	-	-	-	-
Unigene1637	Wujin	5.59614	55.8659	Yes	gi|598054686|ref|XM_007356654.1|	3.13e-10	Auricularia subglabra TFB-10046 SS5	-	-	-	-	-	-	-	-
Unigene1638	Wujin	1.16841	62.4082	Yes	gi|598039864|ref|XM_007349243.1|	5.38e-16	Auricularia subglabra TFB-10046 SS5	-	-	-	-	-	-	-	-
Unigene1639	Wujin	2.05115	61.9469	Yes	gi|598054922|ref|XM_007356772.1|	4.23e-16	Auricularia subglabra TFB-10046 SS5	-	-	-	-	-	-	-	-
Unigene1640	Wujin	9.81935	62.4708	Yes	gi|598009236|ref|XM_007336506.1|	0	Auricularia subglabra TFB-10046 SS5	-	-	-	-	-	-	GO:0016491,GO:0008152	oxidoreductase activity,metabolic process
Unigene1641	Wujin	2.90825	56.314	Yes	gi|598012652|ref|XM_007337391.1|	0	Auricularia subglabra TFB-10046 SS5	-	-	-	-	-	-	GO:0003779,GO:0005622	actin binding,intracellular
Unigene1642	Wujin	1.53879	55.9889	Yes	gi|598055374|ref|XM_007356998.1|	2e-150	Auricularia subglabra TFB-10046 SS5	-	-	-	-	-	-	GO:0006355,GO:0003677	regulation of transcription, DNA-templated,DNA binding
Unigene1643	Wujin	609.843	62.5162	Yes	gi|598032628|ref|XM_007345625.1|	0	Auricularia subglabra TFB-10046 SS5	-	-	-	-	-	-	-	-
Unigene1644	Wujin	0.639462	61.0979	Yes	gi|598017783|ref|XM_007339340.1|	0	Auricularia subglabra TFB-10046 SS5	-	-	-	-	-	-	GO:0055085,GO:0016021	transmembrane transport,integral component of membrane
Unigene1645	Wujin	6.00173	54.56	No	-	-	-	-	-	-	-	-	-	-	-
Unigene1646	Wujin	0	53.8462	Yes	-	-	-	gi|598028393|ref|XP_007343569.1|	1.02e-46	Auricularia subglabra TFB-10046 SS5	-	-	-	-	-
Unigene1647	Wujin	13.2626	57.5939	Yes	gi|598016290|ref|XM_007338734.1|	0	Auricularia subglabra TFB-10046 SS5	-	-	-	-	-	-	GO:0005525,GO:0003924	GTP binding,GTPase activity
Unigene1648	Wujin	75.9278	55.4688	Yes	gi|598042298|ref|XM_007350460.1|	2.06e-145	Auricularia subglabra TFB-10046 SS5	-	-	-	-	-	-	-	-
Unigene1649	Wujin	48.6466	60.6569	Yes	gi|598037864|ref|XM_007348243.1|	0	Auricularia subglabra TFB-10046 SS5	-	-	-	-	-	-	GO:0006184,GO:0007264,GO:0007165,GO:0016020,GO:0015031,GO:0005622,GO:0003924,GO:0005525	without function,small GTPase mediated signal transduction,signal transduction,membrane,protein transport,intracellular,GTPase activity,GTP binding
Unigene1650	Wujin	1.9484	61.8988	Yes	gi|598015582|ref|XM_007338382.1|	0	Auricularia subglabra TFB-10046 SS5	-	-	-	-	-	-	GO:0005506,GO:0016491,GO:0055114,GO:0016706	iron ion binding,oxidoreductase activity,oxidation-reduction process,oxidoreductase activity, acting on paired donors, with incorporation or reduction of molecular oxygen, 2-oxoglutarate as one donor, and incorporation of one atom each of oxygen into both donors
Unigene1651	Wujin	1.29279	62.2367	Yes	gi|598022802|ref|XM_007340978.1|	0	Auricularia subglabra TFB-10046 SS5	-	-	-	-	-	-	GO:0055114,GO:0016491	oxidation-reduction process,oxidoreductase activity
Unigene1652	Wujin	1.87429	68.0955	Yes	gi|598027822|ref|XM_007343222.1|	1.37e-130	Auricularia subglabra TFB-10046 SS5	-	-	-	-	-	-	-	-
Unigene1653	Wujin	2.461	61.4366	Yes	gi|598040902|ref|XM_007349762.1|	0	Auricularia subglabra TFB-10046 SS5	-	-	-	-	-	-	GO:0051276,GO:0006281,GO:0005694,GO:0005524,GO:0008278,GO:0046982,GO:0003682,GO:0005515,GO:0006310,GO:0007064	chromosome organization,DNA repair,chromosome,ATP binding,cohesin complex,protein heterodimerization activity,chromatin binding,protein binding,DNA recombination,mitotic sister chromatid cohesion
Unigene1654	Wujin	2.2655	60.6932	Yes	gi|598043140|ref|XM_007350881.1|	0	Auricularia subglabra TFB-10046 SS5	-	-	-	-	-	-	GO:0005515	protein binding
Unigene1655	Wujin	34.7736	37.3664	Yes	gi|598048738|ref|XM_007353680.1|	0	Auricularia subglabra TFB-10046 SS5	-	-	-	-	-	-	GO:0005525,GO:0007049,GO:0031105	GTP binding,cell cycle,septin complex
Unigene1656	Wujin	1.52448	56.3286	Yes	gi|598016525|ref|XM_007338848.1|	0	Auricularia subglabra TFB-10046 SS5	-	-	-	-	-	-	GO:0004518,GO:0003676,GO:0006388,GO:0000213	nuclease activity,nucleic acid binding,tRNA splicing, via endonucleolytic cleavage and ligation,tRNA-intron endonuclease activity
Unigene1657	Wujin	5.35362	57.3913	Yes	gi|598047254|ref|XM_007352938.1|	9.46e-68	Auricularia subglabra TFB-10046 SS5	-	-	-	-	-	-	-	-
Unigene1658	Wujin	10.657	62.3457	Yes	gi|598037412|ref|XM_007348017.1|	0	Auricularia subglabra TFB-10046 SS5	-	-	-	-	-	-	GO:0016020,GO:0003824	membrane,catalytic activity
Unigene1659	Wujin	9.01114	60.9853	Yes	gi|598027226|ref|XM_007342924.1|	0	Auricularia subglabra TFB-10046 SS5	-	-	-	-	-	-	-	-
Unigene1660	Wujin	37.2191	55.8203	Yes	gi|430001947|emb|FO082820.1|	0	Rhizobium sp. NT-26	-	-	-	-	-	-	-	-
Unigene1661	Wujin	3.05738	58.42	Yes	gi|598037220|ref|XM_007347921.1|	8.73e-18	Auricularia subglabra TFB-10046 SS5	-	-	-	-	-	-	-	-
Unigene1662	Wujin	3.79398	61.5334	Yes	gi|598015470|ref|XM_007338326.1|	4e-180	Auricularia subglabra TFB-10046 SS5	-	-	-	-	-	-	-	-
Unigene1663	Wujin	11.5752	58.2712	Yes	gi|598033684|ref|XM_007346153.1|	0	Auricularia subglabra TFB-10046 SS5	-	-	-	-	-	-	GO:0003676,GO:0046872	nucleic acid binding,metal ion binding
Unigene1664	Wujin	5.12501	56.9427	Yes	gi|598012550|ref|XM_007337364.1|	0	Auricularia subglabra TFB-10046 SS5	-	-	-	-	-	-	GO:0008750,GO:0008746,GO:0016491,GO:0050661,GO:0015992,GO:0016021,GO:0055114	NAD(P)+ transhydrogenase (AB-specific) activity,NAD(P)+ transhydrogenase activity,oxidoreductase activity,NADP binding,proton transport,integral component of membrane,oxidation-reduction process
Unigene1665	Wujin	23.5657	57.952	Yes	gi|598027078|ref|XM_007342850.1|	0	Auricularia subglabra TFB-10046 SS5	-	-	-	-	-	-	GO:0008380,GO:0005681	RNA splicing,spliceosomal complex
Unigene1666	Wujin	19.3152	60.287	Yes	gi|598022282|ref|XM_007340798.1|	0	Auricularia subglabra TFB-10046 SS5	-	-	-	-	-	-	GO:0008237,GO:0006508,GO:0004222	metallopeptidase activity,proteolysis,metalloendopeptidase activity
Unigene1667	Wujin	17.5434	58.1708	Yes	gi|598041388|ref|XM_007350005.1|	0	Auricularia subglabra TFB-10046 SS5	-	-	-	-	-	-	GO:0055114,GO:0010181,GO:0016491,GO:0003824	oxidation-reduction process,FMN binding,oxidoreductase activity,catalytic activity
Unigene1668	Wujin	3.66324	58.5195	Yes	gi|598029718|ref|XM_007344170.1|	1.45e-84	Auricularia subglabra TFB-10046 SS5	-	-	-	-	-	-	-	-
Unigene1669	Wujin	4.45079	58.5174	Yes	gi|598017538|ref|XM_007339253.1|	6.91e-103	Auricularia subglabra TFB-10046 SS5	-	-	-	-	-	-	-	-
Unigene1670	Wujin	2.7348	57.5741	Yes	gi|598041862|ref|XM_007350242.1|	0	Auricularia subglabra TFB-10046 SS5	-	-	-	-	-	-	GO:0006508,GO:0008234	proteolysis,cysteine-type peptidase activity
Unigene1671	Wujin	51.7573	56.0665	Yes	gi|598043222|ref|XM_007350922.1|	1.06e-134	Auricularia subglabra TFB-10046 SS5	-	-	-	-	-	-	-	-
Unigene1672	Wujin	27.1199	29.6024	No	-	-	-	-	-	-	-	-	-	-	-
Unigene1673	Wujin	26.7811	65.1118	Yes	gi|598044130|ref|XM_007351376.1|	3.74e-153	Auricularia subglabra TFB-10046 SS5	-	-	-	-	-	-	-	-
Unigene1674	Wujin	2.48308	59.6117	Yes	gi|598015826|ref|XM_007338504.1|	0	Auricularia subglabra TFB-10046 SS5	-	-	-	-	-	-	GO:0008026,GO:0003676,GO:0005524,GO:0004386	ATP-dependent helicase activity,nucleic acid binding,ATP binding,helicase activity
Unigene1675	Wujin	4.6241	52.1459	No	-	-	-	-	-	-	-	-	-	-	-
Unigene1676	Wujin	1.79417	62.5255	Yes	gi|598035884|ref|XM_007347253.1|	0	Auricularia subglabra TFB-10046 SS5	-	-	-	-	-	-	GO:0055085,GO:0005524,GO:0006810,GO:0042626,GO:0000166,GO:0016887,GO:0016021,GO:0017111	transmembrane transport,ATP binding,transport,ATPase activity, coupled to transmembrane movement of substances,nucleotide binding,ATPase activity,integral component of membrane,nucleoside-triphosphatase activity
Unigene1677	Wujin	0.0321061	56.1952	Yes	gi|598054130|ref|XM_007356376.1|	0	Auricularia subglabra TFB-10046 SS5	-	-	-	-	-	-	GO:0003824	catalytic activity
Unigene1678	Wujin	19.0381	56.0759	Yes	-	-	-	gi|1024086288|gb|KZV78453.1|	3.87e-142	Exidia glandulosa HHB12029	-	-	-	-	-
Unigene1679	Wujin	39.3321	67.5493	Yes	gi|598035210|ref|XM_007346916.1|	0	Auricularia subglabra TFB-10046 SS5	-	-	-	-	-	-	-	-
Unigene1680	Wujin	22.6233	59.3629	Yes	gi|598008446|ref|XM_007336291.1|	0	Auricularia subglabra TFB-10046 SS5	-	-	-	-	-	-	GO:0005524,GO:0006355,GO:0005515,GO:0005634,GO:0003677,GO:0003676,GO:0016818,GO:0004386	ATP binding,regulation of transcription, DNA-templated,protein binding,nucleus,DNA binding,nucleic acid binding,hydrolase activity, acting on acid anhydrides, in phosphorus-containing anhydrides,helicase activity
Unigene1681	Wujin	24.3244	59.9866	Yes	gi|598037864|ref|XM_007348243.1|	0	Auricularia subglabra TFB-10046 SS5	-	-	-	-	-	-	GO:0015031,GO:0007264,GO:0006184,GO:0005622,GO:0007165,GO:0003924,GO:0016020,GO:0005525	protein transport,small GTPase mediated signal transduction,without function,intracellular,signal transduction,GTPase activity,membrane,GTP binding
Unigene1682	Wujin	0.658952	57.8261	No	-	-	-	-	-	-	-	-	-	-	-
Unigene1683	Wujin	8.17372	53.0201	Yes	-	-	-	gi|598024384|ref|XP_007341609.1|	5.49e-35	Auricularia subglabra TFB-10046 SS5	-	-	-	-	-
Unigene1684	Wujin	2.53875	69.8301	Yes	gi|598052504|ref|XM_007355563.1|	1.15e-145	Auricularia subglabra TFB-10046 SS5	-	-	-	-	-	-	-	-
Unigene1685	Wujin	1.43237	54.1854	Yes	gi|598055662|ref|XM_007357142.1|	7.36e-17	Auricularia subglabra TFB-10046 SS5	-	-	-	-	-	-	-	-
Unigene1686	Wujin	6.79158	61.6155	Yes	gi|598008608|ref|XM_007336336.1|	0	Auricularia subglabra TFB-10046 SS5	-	-	-	-	-	-	GO:0005515	protein binding
Unigene1687	Wujin	2.00233	61.2924	Yes	gi|598041860|ref|XM_007350241.1|	0	Auricularia subglabra TFB-10046 SS5	-	-	-	-	-	-	GO:0016787,GO:0008152	hydrolase activity,metabolic process
Unigene1688	Wujin	109.972	64.1172	Yes	gi|598037476|ref|XM_007348049.1|	0	Auricularia subglabra TFB-10046 SS5	-	-	-	-	-	-	-	-
Unigene1689	Wujin	2.39104	57.9903	Yes	gi|598018689|ref|XM_007339645.1|	0	Auricularia subglabra TFB-10046 SS5	-	-	-	-	-	-	GO:0005643	nuclear pore
Unigene1690	Wujin	7.81204	56.5837	Yes	gi|598016187|ref|XM_007338683.1|	0	Auricularia subglabra TFB-10046 SS5	-	-	-	-	-	-	GO:0016491,GO:0055114	oxidoreductase activity,oxidation-reduction process
Unigene1691	Wujin	12.4236	61.4284	Yes	gi|598054446|ref|XM_007356534.1|	0	Auricularia subglabra TFB-10046 SS5	-	-	-	-	-	-	GO:0008270,GO:0016491,GO:0016747,GO:0055114	zinc ion binding,oxidoreductase activity,transferase activity, transferring acyl groups other than amino-acyl groups,oxidation-reduction process
Unigene1692	Wujin	6.49121	60.0162	Yes	-	-	-	gi|1024107217|gb|KZV98410.1|	9.92e-16	Exidia glandulosa HHB12029	-	-	-	-	-
Unigene1693	Wujin	1.60098	53.1638	Yes	gi|598048160|ref|XM_007353391.1|	9.92e-129	Auricularia subglabra TFB-10046 SS5	-	-	-	-	-	-	GO:0003824	catalytic activity
Unigene1694	Wujin	198.55	58.8752	No	-	-	-	-	-	-	-	-	-	-	-
Unigene1695	Wujin	53.2449	63.0584	Yes	gi|598046280|ref|XM_007352451.1|	3.72e-179	Auricularia subglabra TFB-10046 SS5	-	-	-	-	-	-	-	-
Unigene1696	Wujin	12.6379	66.1133	Yes	gi|598011840|ref|XM_007337178.1|	0	Auricularia subglabra TFB-10046 SS5	-	-	-	-	-	-	GO:0005515	protein binding
Unigene1697	Wujin	1.67654	55.0358	Yes	gi|598021373|ref|XM_007340462.1|	1.71e-41	Auricularia subglabra TFB-10046 SS5	-	-	-	-	-	-	GO:0016772	transferase activity, transferring phosphorus-containing groups
Unigene1698	Wujin	4.0063	59.5642	Yes	gi|598041742|ref|XM_007350182.1|	0	Auricularia subglabra TFB-10046 SS5	-	-	-	-	-	-	-	-
Unigene1699	Wujin	6.84969	63.7871	Yes	gi|598018605|ref|XM_007339618.1|	0	Auricularia subglabra TFB-10046 SS5	-	-	-	-	-	-	GO:0030170,GO:0006520	pyridoxal phosphate binding,cellular amino acid metabolic process
Unigene1700	Wujin	3.61749	58.6987	Yes	gi|598011560|ref|XM_007337103.1|	0	Auricularia subglabra TFB-10046 SS5	-	-	-	-	-	-	GO:0005634,GO:0006355,GO:0000156,GO:0043565,GO:0003700,GO:0006970,GO:0034599	nucleus,regulation of transcription, DNA-templated,phosphorelay response regulator activity,sequence-specific DNA binding,transcription factor activity, sequence-specific DNA binding,response to osmotic stress,cellular response to oxidative stress
Unigene1701	Wujin	1.78483	61.8477	Yes	gi|598032992|ref|XM_007345807.1|	0	Auricularia subglabra TFB-10046 SS5	-	-	-	-	-	-	GO:0005515	protein binding
Unigene1702	Wujin	6.6619	56.7176	Yes	gi|598041382|ref|XM_007350002.1|	0	Auricularia subglabra TFB-10046 SS5	-	-	-	-	-	-	GO:0055114,GO:0016491	oxidation-reduction process,oxidoreductase activity
Unigene1703	Wujin	2.09976	56.753	Yes	gi|598038986|ref|XM_007348804.1|	0	Auricularia subglabra TFB-10046 SS5	-	-	-	-	-	-	-	-
Unigene1704	Wujin	4.56333	55.3893	Yes	gi|598031860|ref|XM_007345241.1|	9.11e-41	Auricularia subglabra TFB-10046 SS5	-	-	-	-	-	-	-	-
Unigene1705	Wujin	20.4566	61.2056	Yes	gi|598017996|ref|XM_007339413.1|	0	Auricularia subglabra TFB-10046 SS5	-	-	-	-	-	-	-	-
Unigene1706	Wujin	108.285	60.446	Yes	gi|598043274|ref|XM_007350948.1|	0	Auricularia subglabra TFB-10046 SS5	-	-	-	-	-	-	GO:0050832,GO:0042742	defense response to fungus,defense response to bacterium
Unigene1707	Wujin	0.994196	56.4626	Yes	gi|598037528|ref|XM_007348075.1|	0	Auricularia subglabra TFB-10046 SS5	-	-	-	-	-	-	GO:0008152,GO:0016491,GO:0016620,GO:0055114	metabolic process,oxidoreductase activity,oxidoreductase activity, acting on the aldehyde or oxo group of donors, NAD or NADP as acceptor,oxidation-reduction process
Unigene1708	Wujin	7.02315	55.6444	Yes	gi|551634990|ref|XM_005820276.1|	1.54e-06	Guillardia theta CCMP2712	-	-	-	-	-	-	-	-
Unigene1709	Wujin	1.09452	53.6	No	-	-	-	-	-	-	-	-	-	-	-
Unigene1710	Wujin	23.9028	53.6853	Yes	gi|598013992|ref|XM_007337735.1|	0	Auricularia subglabra TFB-10046 SS5	-	-	-	-	-	-	GO:0003824	catalytic activity
Unigene1711	Wujin	7.09726	60.1667	Yes	gi|598054962|ref|XM_007356792.1|	1.87e-113	Auricularia subglabra TFB-10046 SS5	-	-	-	-	-	-	GO:0006457	protein folding
Unigene1712	Wujin	5.90707	56.7671	Yes	gi|598044142|ref|XM_007351382.1|	1.88e-136	Auricularia subglabra TFB-10046 SS5	-	-	-	-	-	-	GO:0005515	protein binding
Unigene1713	Wujin	6.34758	56.4472	Yes	gi|598013594|ref|XM_007337634.1|	0	Auricularia subglabra TFB-10046 SS5	-	-	-	-	-	-	GO:0005515	protein binding
Unigene1714	Wujin	68.8583	56.3079	Yes	gi|598049130|ref|XM_007353876.1|	0	Auricularia subglabra TFB-10046 SS5	-	-	-	-	-	-	-	-
Unigene1715	Wujin	57.9833	61.1323	Yes	gi|598017769|ref|XM_007339335.1|	0	Auricularia subglabra TFB-10046 SS5	-	-	-	-	-	-	GO:0016788,GO:0031047,GO:0016442,GO:0003676	hydrolase activity, acting on ester bonds,gene silencing by RNA,RISC complex,nucleic acid binding
Unigene1716	Wujin	0.355465	60.5851	Yes	gi|598041000|ref|XM_007349811.1|	0	Auricularia subglabra TFB-10046 SS5	-	-	-	-	-	-	-	-
Unigene1717	Wujin	1.89567	60.2224	Yes	gi|598015732|ref|XM_007338457.1|	0	Auricularia subglabra TFB-10046 SS5	-	-	-	-	-	-	GO:0003735,GO:0005622,GO:0005840,GO:0006412	structural constituent of ribosome,intracellular,ribosome,translation
Unigene1718	Wujin	330.615	60.9802	Yes	gi|598008380|ref|XM_007336274.1|	0	Auricularia subglabra TFB-10046 SS5	-	-	-	-	-	-	GO:0042254,GO:0030529	ribosome biogenesis,intracellular ribonucleoprotein complex
Unigene1719	Wujin	1.35873	56.6031	Yes	gi|598028678|ref|XM_007343650.1|	9.25e-103	Auricularia subglabra TFB-10046 SS5	-	-	-	-	-	-	-	-
Unigene1720	Wujin	33.2469	62.9372	Yes	gi|598017052|ref|XM_007339069.1|	0	Auricularia subglabra TFB-10046 SS5	-	-	-	-	-	-	GO:0004386,GO:0005524,GO:0003677,GO:0003676	helicase activity,ATP binding,DNA binding,nucleic acid binding
Unigene1721	Wujin	3.46975	63.9499	Yes	gi|598024224|ref|XM_007341491.1|	0	Auricularia subglabra TFB-10046 SS5	-	-	-	-	-	-	-	-
Unigene1722	Wujin	330.556	61.4839	Yes	gi|598014610|ref|XM_007337896.1|	0	Auricularia subglabra TFB-10046 SS5	-	-	-	-	-	-	GO:0003824,GO:0004356,GO:0006542,GO:0006807	catalytic activity,glutamate-ammonia ligase activity,glutamine biosynthetic process,nitrogen compound metabolic process
Unigene1723	Wujin	0.549282	62.365	Yes	gi|302852078|ref|XM_002957515.1|	5.72e-08	Volvox carteri f. nagariensis	-	-	-	-	-	-	-	-
Unigene1724	Wujin	6.7163	62.7801	Yes	gi|598043470|ref|XM_007351046.1|	0	Auricularia subglabra TFB-10046 SS5	-	-	-	-	-	-	GO:0051861,GO:0046836,GO:0005737,GO:0017089	glycolipid binding,glycolipid transport,cytoplasm,glycolipid transporter activity
Unigene1725	Wujin	1.83337	64.0047	Yes	gi|598043328|ref|XM_007350975.1|	0	Auricularia subglabra TFB-10046 SS5	-	-	-	-	-	-	GO:0046872,GO:0055114,GO:0009055,GO:0016491,GO:0030151	metal ion binding,oxidation-reduction process,electron carrier activity,oxidoreductase activity,molybdenum ion binding
Unigene1726	Wujin	29.1324	60.4019	Yes	gi|598014726|ref|XM_007337954.1|	0	Auricularia subglabra TFB-10046 SS5	-	-	-	-	-	-	-	-
Unigene1727	Wujin	1.52664	59.3262	Yes	gi|598038136|ref|XM_007348379.1|	0	Auricularia subglabra TFB-10046 SS5	-	-	-	-	-	-	GO:0005515	protein binding
Unigene1728	Wujin	38.712	65.1872	Yes	gi|598049476|ref|XM_007354049.1|	0	Auricularia subglabra TFB-10046 SS5	-	-	-	-	-	-	GO:0004553,GO:0005975	hydrolase activity, hydrolyzing O-glycosyl compounds,carbohydrate metabolic process
Unigene1729	Wujin	1.41323	59.8268	Yes	gi|598043604|ref|XM_007351113.1|	0	Auricularia subglabra TFB-10046 SS5	-	-	-	-	-	-	GO:0050660,GO:0016491,GO:0055114	flavin adenine dinucleotide binding,oxidoreductase activity,oxidation-reduction process
Unigene1730	Wujin	124.389	60.6337	Yes	gi|598044678|ref|XM_007351650.1|	0	Auricularia subglabra TFB-10046 SS5	-	-	-	-	-	-	GO:0015935,GO:0006412,GO:0005840,GO:0003735,GO:0003723	small ribosomal subunit,translation,ribosome,structural constituent of ribosome,RNA binding
Unigene1731	Wujin	1.16488	57.8947	Yes	gi|598012470|ref|XM_007337341.1|	0	Auricularia subglabra TFB-10046 SS5	-	-	-	-	-	-	GO:0016021	integral component of membrane
Unigene1732	Wujin	2.09115	64.7832	Yes	gi|598048634|ref|XM_007353628.1|	8.93e-128	Auricularia subglabra TFB-10046 SS5	-	-	-	-	-	-	GO:0016491,GO:0055114,GO:0008270	oxidoreductase activity,oxidation-reduction process,zinc ion binding
Unigene1733	Wujin	6.50152	58.6088	Yes	gi|598022353|ref|XM_007340823.1|	0	Auricularia subglabra TFB-10046 SS5	-	-	-	-	-	-	-	-
Unigene1734	Wujin	1.58727	60.5235	Yes	gi|598029436|ref|XM_007344029.1|	1.13e-172	Auricularia subglabra TFB-10046 SS5	-	-	-	-	-	-	GO:0016772	transferase activity, transferring phosphorus-containing groups
Unigene1735	Wujin	11.5632	62.8337	Yes	gi|598012938|ref|XM_007337463.1|	0	Auricularia subglabra TFB-10046 SS5	-	-	-	-	-	-	GO:0008270	zinc ion binding
Unigene1736	Wujin	9.31929	57.9677	Yes	gi|598020094|ref|XM_007340031.1|	1.52e-125	Auricularia subglabra TFB-10046 SS5	-	-	-	-	-	-	-	-
Unigene1737	Wujin	1.40234	30.7728	Yes	gi|118142700|gb|AC191512.6|	2.98e-06	Canis lupus familiaris	-	-	-	-	-	-	-	-
Unigene1738	Wujin	46.6247	57.6923	Yes	gi|598034156|ref|XM_007346389.1|	6.45e-176	Auricularia subglabra TFB-10046 SS5	-	-	-	-	-	-	-	-
Unigene1739	Wujin	5.70967	68.5215	Yes	gi|598060338|ref|XM_007359480.1|	0	Auricularia subglabra TFB-10046 SS5	-	-	-	-	-	-	GO:0055085	transmembrane transport
Unigene1740	Wujin	1.85538	52.0089	Yes	-	-	-	gi|660957483|gb|KEP45896.1|	1.91e-36	Rhizoctonia solani 123E	-	-	-	GO:0004672,GO:0006468,GO:0016772,GO:0005524	protein kinase activity,protein phosphorylation,transferase activity, transferring phosphorus-containing groups,ATP binding
Unigene1741	Wujin	10.8115	63.2503	Yes	gi|598027884|ref|XM_007343253.1|	0	Auricularia subglabra TFB-10046 SS5	-	-	-	-	-	-	GO:0005634	nucleus
Unigene1742	Wujin	3.22034	58.9587	Yes	gi|598046600|ref|XM_007352611.1|	9.94e-19	Auricularia subglabra TFB-10046 SS5	-	-	-	-	-	-	-	-
Unigene1743	Wujin	8.14771	62.4192	Yes	gi|598039568|ref|XM_007349095.1|	0	Auricularia subglabra TFB-10046 SS5	-	-	-	-	-	-	GO:0006355,GO:0003700,GO:0003677,GO:0043565,GO:0005634	regulation of transcription, DNA-templated,transcription factor activity, sequence-specific DNA binding,DNA binding,sequence-specific DNA binding,nucleus
Unigene1744	Wujin	6.00383	59.5745	Yes	gi|598038068|ref|XM_007348345.1|	4.83e-115	Auricularia subglabra TFB-10046 SS5	-	-	-	-	-	-	GO:0005509	calcium ion binding
Unigene1745	Wujin	2.67052	56.9774	Yes	gi|598025592|ref|XM_007342107.1|	0	Auricularia subglabra TFB-10046 SS5	-	-	-	-	-	-	GO:0016614,GO:0016491,GO:0050660,GO:0008762,GO:0003824,GO:0055114	oxidoreductase activity, acting on CH-OH group of donors,oxidoreductase activity,flavin adenine dinucleotide binding,UDP-N-acetylmuramate dehydrogenase activity,catalytic activity,oxidation-reduction process
Unigene1746	Wujin	1.8562	60.5644	Yes	gi|598033538|ref|XM_007346080.1|	0	Auricularia subglabra TFB-10046 SS5	-	-	-	-	-	-	GO:0006355,GO:0000981,GO:0005634,GO:0008270	regulation of transcription, DNA-templated,RNA polymerase II transcription factor activity, sequence-specific DNA binding,nucleus,zinc ion binding
Unigene1747	Wujin	5.07267	62.7405	Yes	gi|598021468|ref|XM_007340497.1|	0	Auricularia subglabra TFB-10046 SS5	-	-	-	-	-	-	GO:0000287,GO:0003824,GO:0030976	magnesium ion binding,catalytic activity,thiamine pyrophosphate binding
Unigene1748	Wujin	34.1312	56.0416	Yes	gi|598027250|ref|XM_007342936.1|	0	Auricularia subglabra TFB-10046 SS5	-	-	-	-	-	-	GO:0005515	protein binding
Unigene1749	Wujin	15.2409	61.2391	Yes	gi|598036998|ref|XM_007347810.1|	0	Auricularia subglabra TFB-10046 SS5	-	-	-	-	-	-	GO:0003723	RNA binding
Unigene1750	Wujin	22.6784	55.6098	Yes	gi|598029486|ref|XM_007344054.1|	0	Auricularia subglabra TFB-10046 SS5	-	-	-	-	-	-	GO:0005515	protein binding
Unigene1751	Wujin	1.46198	59.164	No	-	-	-	-	-	-	-	-	-	-	-
Unigene1752	Wujin	1.42087	64.8148	Yes	-	-	-	gi|598049011|ref|XP_007353878.1|	6.37e-44	Auricularia subglabra TFB-10046 SS5	-	-	-	GO:0005515	protein binding
Unigene1753	Wujin	4.86824	59.63	Yes	gi|598041560|ref|XM_007350091.1|	0	Auricularia subglabra TFB-10046 SS5	-	-	-	-	-	-	-	-
Unigene1754	Wujin	1.89807	66.5406	Yes	gi|598040248|ref|XM_007349435.1|	0	Auricularia subglabra TFB-10046 SS5	-	-	-	-	-	-	-	-
Unigene1755	Wujin	1.72617	55.6075	Yes	gi|598044792|ref|XM_007351707.1|	0	Auricularia subglabra TFB-10046 SS5	-	-	-	-	-	-	GO:0006629,GO:0008081	lipid metabolic process,phosphoric diester hydrolase activity
Unigene1756	Wujin	43.31	61.1417	Yes	gi|598040644|ref|XM_007349633.1|	0	Auricularia subglabra TFB-10046 SS5	-	-	-	-	-	-	GO:0005515	protein binding
Unigene1757	Wujin	5.19388	57.2888	Yes	gi|598041862|ref|XM_007350242.1|	0	Auricularia subglabra TFB-10046 SS5	-	-	-	-	-	-	GO:0016846,GO:0008152	carbon-sulfur lyase activity,metabolic process
Unigene1758	Wujin	3.02145	63.7413	Yes	gi|598023126|ref|XM_007341089.1|	0	Auricularia subglabra TFB-10046 SS5	-	-	-	-	-	-	-	-
Unigene1759	Wujin	1.73703	56.5977	Yes	gi|598028194|ref|XM_007343408.1|	0	Auricularia subglabra TFB-10046 SS5	-	-	-	-	-	-	GO:0005975,GO:0004650	carbohydrate metabolic process,polygalacturonase activity
Unigene1760	Wujin	39.8743	60.8513	Yes	gi|598013760|ref|XM_007337676.1|	0	Auricularia subglabra TFB-10046 SS5	-	-	-	-	-	-	GO:0009231,GO:0003935	riboflavin biosynthetic process,GTP cyclohydrolase II activity
Unigene1761	Wujin	6.00178	58.6931	Yes	gi|598043440|ref|XM_007351031.1|	7.22e-89	Auricularia subglabra TFB-10046 SS5	-	-	-	-	-	-	GO:0003735,GO:0006412,GO:0005622,GO:0005840	structural constituent of ribosome,translation,intracellular,ribosome
Unigene1762	Wujin	30.0512	59.9483	Yes	gi|598041570|ref|XM_007350096.1|	0	Auricularia subglabra TFB-10046 SS5	-	-	-	-	-	-	-	-
Unigene1763	Wujin	0.839422	54.1885	Yes	gi|598033258|ref|XM_007345940.1|	2.72e-163	Auricularia subglabra TFB-10046 SS5	-	-	-	-	-	-	-	-
Unigene1764	Wujin	9.70698	61.5773	Yes	gi|598039554|ref|XM_007349088.1|	0	Auricularia subglabra TFB-10046 SS5	-	-	-	-	-	-	GO:0005737,GO:0002161,GO:0005524,GO:0006428,GO:0004822,GO:0004812,GO:0006418,GO:0000166	cytoplasm,aminoacyl-tRNA editing activity,ATP binding,isoleucyl-tRNA aminoacylation,isoleucine-tRNA ligase activity,aminoacyl-tRNA ligase activity,tRNA aminoacylation for protein translation,nucleotide binding
Unigene1765	Wujin	3.75276	53.1712	Yes	gi|598049234|ref|XM_007353928.1|	7.13e-68	Auricularia subglabra TFB-10046 SS5	-	-	-	-	-	-	-	-
Unigene1766	Wujin	0.365602	57.2515	Yes	gi|598052474|ref|XM_007355548.1|	3.73e-124	Auricularia subglabra TFB-10046 SS5	-	-	-	-	-	-	GO:0004190,GO:0006508	aspartic-type endopeptidase activity,proteolysis
Unigene1767	Wujin	26.3626	61.6981	Yes	gi|598048174|ref|XM_007353398.1|	0	Auricularia subglabra TFB-10046 SS5	-	-	-	-	-	-	-	-
Unigene1768	Wujin	15.0032	61.5954	Yes	gi|598027282|ref|XM_007342952.1|	6.62e-56	Auricularia subglabra TFB-10046 SS5	-	-	-	-	-	-	-	-
Unigene1769	Wujin	2.90216	57.2769	Yes	gi|598056066|ref|XM_007357344.1|	0	Auricularia subglabra TFB-10046 SS5	-	-	-	-	-	-	GO:0004553,GO:0005975	hydrolase activity, hydrolyzing O-glycosyl compounds,carbohydrate metabolic process
Unigene1770	Wujin	19.4626	70.8696	Yes	gi|598046740|ref|XM_007352681.1|	0	Auricularia subglabra TFB-10046 SS5	-	-	-	-	-	-	GO:0048500,GO:0008312,GO:0006614	signal recognition particle,7S RNA binding,SRP-dependent cotranslational protein targeting to membrane
Unigene1771	Wujin	1.67723	58.5685	Yes	gi|598012606|ref|XM_007337378.1|	0	Auricularia subglabra TFB-10046 SS5	-	-	-	-	-	-	GO:0015031,GO:0003924,GO:0007165,GO:0007264,GO:0006184,GO:0016020,GO:0005525	protein transport,GTPase activity,signal transduction,small GTPase mediated signal transduction,without function,membrane,GTP binding
Unigene1772	Wujin	0.694163	50.9924	Yes	-	-	-	gi|1024092849|gb|KZV84351.1|	1.26e-19	Exidia glandulosa HHB12029	-	-	-	GO:0005515	protein binding
Unigene1773	Wujin	16.1252	60.155	Yes	gi|598055082|ref|XM_007356852.1|	0	Auricularia subglabra TFB-10046 SS5	-	-	-	-	-	-	-	-
Unigene1774	Wujin	12.5495	59.7776	Yes	gi|598027860|ref|XM_007343241.1|	0	Auricularia subglabra TFB-10046 SS5	-	-	-	-	-	-	GO:0042779,GO:0016891,GO:0016787	tRNA 3'-trailer cleavage,endoribonuclease activity, producing 5'-phosphomonoesters,hydrolase activity
Unigene1775	Wujin	3.7014	60.521	No	-	-	-	-	-	-	-	-	-	-	-
Unigene1776	Wujin	8.33183	62.2496	Yes	gi|598016914|ref|XM_007339016.1|	0	Auricularia subglabra TFB-10046 SS5	-	-	-	-	-	-	GO:0044249,GO:0044237	cellular biosynthetic process,cellular metabolic process
Unigene1777	Wujin	75.4899	55.0831	Yes	gi|598012096|ref|XM_007337247.1|	0	Auricularia subglabra TFB-10046 SS5	-	-	-	-	-	-	GO:0006012,GO:0016857,GO:0003978,GO:0005975	galactose metabolic process,racemase and epimerase activity, acting on carbohydrates and derivatives,UDP-glucose 4-epimerase activity,carbohydrate metabolic process
Unigene1778	Wujin	4.81018	65.413	Yes	gi|598037340|ref|XM_007347981.1|	0	Auricularia subglabra TFB-10046 SS5	-	-	-	-	-	-	GO:0006468,GO:0004672,GO:0004674,GO:0005524,GO:0016772	protein phosphorylation,protein kinase activity,protein serine/threonine kinase activity,ATP binding,transferase activity, transferring phosphorus-containing groups
Unigene1779	Wujin	36.7992	57.1839	No	-	-	-	-	-	-	-	-	-	-	-
Unigene1780	Wujin	28.2836	59.156	Yes	gi|598015476|ref|XM_007338329.1|	4.26e-160	Auricularia subglabra TFB-10046 SS5	-	-	-	-	-	-	-	-
Unigene1781	Wujin	2.33277	58.3748	Yes	gi|598023711|ref|XM_007341302.1|	0	Auricularia subglabra TFB-10046 SS5	-	-	-	-	-	-	-	-
Unigene1782	Wujin	0.613519	56.8012	No	-	-	-	-	-	-	-	-	-	-	-
Unigene1783	Wujin	30.2697	58.7327	Yes	gi|598045402|ref|XM_007352012.1|	0	Auricularia subglabra TFB-10046 SS5	-	-	-	-	-	-	GO:0006184,GO:0016020,GO:0007264,GO:0015031,GO:0005622,GO:0003924,GO:0007165,GO:0005525	without function,membrane,small GTPase mediated signal transduction,protein transport,intracellular,GTPase activity,signal transduction,GTP binding
Unigene1784	Wujin	65.1703	52.7407	Yes	-	-	-	gi|598030719|ref|XP_007344732.1|	2.61e-16	Auricularia subglabra TFB-10046 SS5	-	-	-	-	-
Unigene1785	Wujin	134.379	60.4236	Yes	gi|598047012|ref|XM_007352817.1|	0	Auricularia subglabra TFB-10046 SS5	-	-	-	-	-	-	GO:0008289	lipid binding
Unigene1786	Wujin	0.41236	56.8927	Yes	gi|598012074|ref|XM_007337241.1|	0	Auricularia subglabra TFB-10046 SS5	-	-	-	-	-	-	GO:0004555,GO:0005991,GO:0003824	alpha,alpha-trehalase activity,trehalose metabolic process,catalytic activity
Unigene1787	Wujin	6.74084	64.8372	Yes	gi|598024531|ref|XM_007341598.1|	0	Auricularia subglabra TFB-10046 SS5	-	-	-	-	-	-	-	-
Unigene1788	Wujin	6.4591	57.2196	Yes	-	-	-	gi|598050667|ref|XP_007354706.1|	6.29e-14	Auricularia subglabra TFB-10046 SS5	-	-	-	GO:0008270,GO:0000981,GO:0005634,GO:0006355	zinc ion binding,RNA polymerase II transcription factor activity, sequence-specific DNA binding,nucleus,regulation of transcription, DNA-templated
Unigene1789	Wujin	70.315	60.7072	Yes	-	-	-	gi|749868590|gb|KIJ38802.1|	4.94e-17	Sphaerobolus stellatus SS14	-	-	-	-	-
Unigene1790	Wujin	7.30451	59.096	Yes	gi|598030990|ref|XM_007344806.1|	0	Auricularia subglabra TFB-10046 SS5	-	-	-	-	-	-	GO:0005515	protein binding
Unigene1791	Wujin	17.3518	53.5282	Yes	gi|598017217|ref|XM_007339131.1|	0	Auricularia subglabra TFB-10046 SS5	-	-	-	-	-	-	GO:0005634	nucleus
Unigene1792	Wujin	0.614263	66.4629	Yes	gi|598018263|ref|XM_007339503.1|	6.22e-56	Auricularia subglabra TFB-10046 SS5	-	-	-	-	-	-	GO:0016787	hydrolase activity
Unigene1793	Wujin	61.686	62.7666	Yes	gi|598010642|ref|XM_007336866.1|	0	Auricularia subglabra TFB-10046 SS5	-	-	-	-	-	-	GO:0046872,GO:0003676	metal ion binding,nucleic acid binding
Unigene1794	Wujin	11.125	63.2248	Yes	gi|598029512|ref|XM_007344067.1|	5.26e-127	Auricularia subglabra TFB-10046 SS5	-	-	-	-	-	-	-	-
Unigene1795	Wujin	35.3515	63.5227	Yes	gi|598028096|ref|XM_007343359.1|	0	Auricularia subglabra TFB-10046 SS5	-	-	-	-	-	-	GO:0043666,GO:0004864,GO:0009966	regulation of phosphoprotein phosphatase activity,protein phosphatase inhibitor activity,regulation of signal transduction
Unigene1796	Wujin	7.85228	62.7158	Yes	gi|598027888|ref|XM_007343255.1|	0	Auricularia subglabra TFB-10046 SS5	-	-	-	-	-	-	-	-
Unigene1797	Wujin	26.1955	66.397	Yes	gi|598025640|ref|XM_007342131.1|	0	Auricularia subglabra TFB-10046 SS5	-	-	-	-	-	-	GO:0016592,GO:0001104,GO:0006357	mediator complex,RNA polymerase II transcription cofactor activity,regulation of transcription from RNA polymerase II promoter
Unigene1798	Wujin	3.53887	58.773	Yes	gi|598052696|ref|XM_007355659.1|	0	Auricularia subglabra TFB-10046 SS5	-	-	-	-	-	-	GO:0004812,GO:0005524,GO:0004817,GO:0000166,GO:0006418,GO:0006423	aminoacyl-tRNA ligase activity,ATP binding,cysteine-tRNA ligase activity,nucleotide binding,tRNA aminoacylation for protein translation,cysteinyl-tRNA aminoacylation
Unigene1799	Wujin	2.30477	56.6005	Yes	gi|598042292|ref|XM_007350457.1|	7.16e-125	Auricularia subglabra TFB-10046 SS5	-	-	-	-	-	-	-	-
Unigene1800	Wujin	18.2505	62.4392	Yes	gi|598055368|ref|XM_007356995.1|	0	Auricularia subglabra TFB-10046 SS5	-	-	-	-	-	-	GO:0022857,GO:0016021,GO:0055085	transmembrane transporter activity,integral component of membrane,transmembrane transport
Unigene1801	Wujin	120.812	60.8479	Yes	gi|598050662|ref|XM_007354642.1|	0	Auricularia subglabra TFB-10046 SS5	-	-	-	-	-	-	-	-
Unigene1802	Wujin	705.669	56.4894	Yes	gi|598010304|ref|XM_007336779.1|	7.05e-29	Auricularia subglabra TFB-10046 SS5	-	-	-	-	-	-	-	-
Unigene1803	Wujin	27.1723	58.7629	Yes	gi|598024697|ref|XM_007341660.1|	0	Auricularia subglabra TFB-10046 SS5	-	-	-	-	-	-	GO:0008152,GO:0003824	metabolic process,catalytic activity
Unigene1804	Wujin	19.9124	55.4766	Yes	-	-	-	gi|598026283|ref|XP_007342514.1|	2.77e-44	Auricularia subglabra TFB-10046 SS5	-	-	-	-	-
Unigene1805	Wujin	6.73547	57.0415	Yes	gi|598015276|ref|XM_007338229.1|	0	Auricularia subglabra TFB-10046 SS5	-	-	-	-	-	-	-	-
Unigene1806	Wujin	2.00457	62.9105	Yes	gi|598029082|ref|XM_007343852.1|	0	Auricularia subglabra TFB-10046 SS5	-	-	-	-	-	-	-	-
Unigene1807	Wujin	3.49982	61.4091	Yes	gi|598044494|ref|XM_007351558.1|	5.69e-77	Auricularia subglabra TFB-10046 SS5	-	-	-	-	-	-	-	-
Unigene1808	Wujin	5.27022	55.3741	Yes	-	-	-	gi|598053541|ref|XP_007356143.1|	9.24e-36	Auricularia subglabra TFB-10046 SS5	-	-	-	-	-
Unigene1809	Wujin	23.5541	59.7484	Yes	gi|598022412|ref|XM_007340843.1|	0	Auricularia subglabra TFB-10046 SS5	-	-	-	-	-	-	GO:0055114,GO:0016627,GO:0006099,GO:0050660,GO:0022900,GO:0016491	oxidation-reduction process,oxidoreductase activity, acting on the CH-CH group of donors,tricarboxylic acid cycle,flavin adenine dinucleotide binding,electron transport chain,oxidoreductase activity
Unigene1810	Wujin	2.44083	59.2345	Yes	gi|598022580|ref|XM_007340901.1|	0	Auricularia subglabra TFB-10046 SS5	-	-	-	-	-	-	GO:0005488,GO:0007165,GO:0031932,GO:0031929	binding,signal transduction,TORC2 complex,TOR signaling
Unigene1811	Wujin	4.71807	67.2907	Yes	gi|598045516|ref|XM_007352069.1|	0	Auricularia subglabra TFB-10046 SS5	-	-	-	-	-	-	-	-
Unigene1812	Wujin	1.10819	52.3677	Yes	gi|598035992|ref|XM_007347307.1|	7.24e-30	Auricularia subglabra TFB-10046 SS5	-	-	-	-	-	-	-	-
Unigene1813	Wujin	3.85319	55.7716	Yes	gi|598017133|ref|XM_007339099.1|	0	Auricularia subglabra TFB-10046 SS5	-	-	-	-	-	-	GO:0003968	RNA-directed 5'-3' RNA polymerase activity
Unigene1814	Wujin	6.50351	53.3451	Yes	gi|636621896|ref|XM_008043892.1|	7.03e-20	Trametes versicolor FP-101664 SS1	-	-	-	-	-	-	-	-
Unigene1815	Wujin	10.0135	61.8048	Yes	gi|598015292|ref|XM_007338237.1|	0	Auricularia subglabra TFB-10046 SS5	-	-	-	-	-	-	GO:0003723,GO:0000178	RNA binding,exosome (RNase complex)
Unigene1816	Wujin	9.71724	61.2326	Yes	gi|598016429|ref|XM_007338802.1|	3.18e-112	Auricularia subglabra TFB-10046 SS5	-	-	-	-	-	-	-	-
Unigene1817	Wujin	30.8792	55.8076	Yes	gi|598009440|ref|XM_007336557.1|	0	Auricularia subglabra TFB-10046 SS5	-	-	-	-	-	-	GO:0016021	integral component of membrane
Unigene1818	Wujin	42.9954	56.5182	Yes	gi|598016801|ref|XM_007338969.1|	0	Auricularia subglabra TFB-10046 SS5	-	-	-	-	-	-	GO:0004143,GO:0008152,GO:0003951,GO:0007205	diacylglycerol kinase activity,metabolic process,NAD+ kinase activity,protein kinase C-activating G-protein coupled receptor signaling pathway
Unigene1819	Wujin	1.03087	57.187	Yes	gi|598032952|ref|XM_007345787.1|	2.03e-27	Auricularia subglabra TFB-10046 SS5	-	-	-	-	-	-	-	-
Unigene1820	Wujin	4.01124	53.9326	Yes	gi|598046816|ref|XM_007352719.1|	5.33e-155	Auricularia subglabra TFB-10046 SS5	-	-	-	-	-	-	GO:0020037,GO:0016705,GO:0005506,GO:0055114	heme binding,oxidoreductase activity, acting on paired donors, with incorporation or reduction of molecular oxygen,iron ion binding,oxidation-reduction process
Unigene1821	Wujin	0.859326	65.1827	Yes	gi|598025222|ref|XM_007341922.1|	0	Auricularia subglabra TFB-10046 SS5	-	-	-	-	-	-	GO:0006355,GO:0007165,GO:0004871	regulation of transcription, DNA-templated,signal transduction,signal transducer activity
Unigene1822	Wujin	0.185546	57.9222	Yes	gi|598051112|ref|XM_007354867.1|	0	Auricularia subglabra TFB-10046 SS5	-	-	-	-	-	-	-	-
Unigene1823	Wujin	4.75923	61.3269	Yes	gi|598049158|ref|XM_007353890.1|	2.34e-140	Auricularia subglabra TFB-10046 SS5	-	-	-	-	-	-	GO:0005852,GO:0003743,GO:0031369,GO:0006413	eukaryotic translation initiation factor 3 complex,translation initiation factor activity,translation initiation factor binding,translational initiation
Unigene1824	Wujin	2.35099	56.2651	Yes	gi|598019188|ref|XM_007339785.1|	0	Auricularia subglabra TFB-10046 SS5	-	-	-	-	-	-	GO:0055114,GO:0051536,GO:0004174	oxidation-reduction process,iron-sulfur cluster binding,electron-transferring-flavoprotein dehydrogenase activity
Unigene1825	Wujin	7.97964	64.6991	Yes	gi|598039458|ref|XM_007349040.1|	0	Auricularia subglabra TFB-10046 SS5	-	-	-	-	-	-	-	-
Unigene1826	Wujin	1.49035	57.9731	Yes	gi|598022467|ref|XM_007340862.1|	0	Auricularia subglabra TFB-10046 SS5	-	-	-	-	-	-	GO:0000166,GO:0003676,GO:0044237,GO:0006396,GO:0003824,GO:0000176,GO:0005622,GO:0008408,GO:0006139	nucleotide binding,nucleic acid binding,cellular metabolic process,RNA processing,catalytic activity,nuclear exosome (RNase complex),intracellular,3'-5' exonuclease activity,nucleobase-containing compound metabolic process
Unigene1827	Wujin	2.62818	54.9693	Yes	gi|598027188|ref|XM_007342905.1|	0	Auricularia subglabra TFB-10046 SS5	-	-	-	-	-	-	GO:0008299	isoprenoid biosynthetic process
Unigene1828	Wujin	2.15796	57.8724	Yes	gi|598018764|ref|XM_007339667.1|	0	Auricularia subglabra TFB-10046 SS5	-	-	-	-	-	-	GO:0055114,GO:0016620,GO:0008152,GO:0016491	oxidation-reduction process,oxidoreductase activity, acting on the aldehyde or oxo group of donors, NAD or NADP as acceptor,metabolic process,oxidoreductase activity
Unigene1829	Wujin	29.8004	64.4595	Yes	gi|598029402|ref|XM_007344012.1|	0	Auricularia subglabra TFB-10046 SS5	-	-	-	-	-	-	GO:0016705,GO:0020037,GO:0005506,GO:0055114	oxidoreductase activity, acting on paired donors, with incorporation or reduction of molecular oxygen,heme binding,iron ion binding,oxidation-reduction process
Unigene1830	Wujin	2.93445	57.9336	Yes	gi|628836560|ref|XM_007770394.1|	7.15e-07	Coniophora puteana RWD-64-598 SS2	-	-	-	-	-	-	-	-
Unigene1831	Wujin	2.66601	62.2601	Yes	gi|598037512|ref|XM_007348067.1|	0	Auricularia subglabra TFB-10046 SS5	-	-	-	-	-	-	GO:0006397,GO:0003676,GO:0003723,GO:0005634,GO:0000166	mRNA processing,nucleic acid binding,RNA binding,nucleus,nucleotide binding
Unigene1832	Wujin	15.6419	60.1273	Yes	gi|598042718|ref|XM_007350670.1|	0	Auricularia subglabra TFB-10046 SS5	-	-	-	-	-	-	-	-
Unigene1833	Wujin	1.9942	58.4211	Yes	gi|598042628|ref|XM_007350625.1|	0	Auricularia subglabra TFB-10046 SS5	-	-	-	-	-	-	GO:0006281,GO:0017111,GO:0000166,GO:0003677,GO:0005524,GO:0006260	DNA repair,nucleoside-triphosphatase activity,nucleotide binding,DNA binding,ATP binding,DNA replication
Unigene1834	Wujin	13.3144	62.3034	Yes	gi|598032176|ref|XM_007345399.1|	0	Auricularia subglabra TFB-10046 SS5	-	-	-	-	-	-	GO:0005488,GO:0016773,GO:0016772,GO:0005515,GO:0008144	binding,phosphotransferase activity, alcohol group as acceptor,transferase activity, transferring phosphorus-containing groups,protein binding,drug binding
Unigene1835	Wujin	3.07261	62.883	No	-	-	-	-	-	-	-	-	-	-	-
Unigene1836	Wujin	63.2171	60.5737	Yes	gi|598018341|ref|XM_007339530.1|	0	Auricularia subglabra TFB-10046 SS5	-	-	-	-	-	-	GO:0020037,GO:0009055,GO:0005506	heme binding,electron carrier activity,iron ion binding
Unigene1837	Wujin	1.6033	54.7917	Yes	gi|598027194|ref|XM_007342908.1|	1.62e-83	Auricularia subglabra TFB-10046 SS5	-	-	-	-	-	-	-	-
Unigene1838	Wujin	4.72826	57.7393	Yes	gi|598044052|ref|XM_007351337.1|	4.3e-67	Auricularia subglabra TFB-10046 SS5	-	-	-	-	-	-	-	-
Unigene1839	Wujin	45.2628	57.1281	Yes	gi|598010738|ref|XM_007336890.1|	0	Auricularia subglabra TFB-10046 SS5	-	-	-	-	-	-	GO:0004222,GO:0008270,GO:0005615	metalloendopeptidase activity,zinc ion binding,extracellular space
Unigene1840	Wujin	1.62478	57.1255	Yes	gi|598040688|ref|XM_007349655.1|	9.09e-08	Auricularia subglabra TFB-10046 SS5	-	-	-	-	-	-	-	-
Unigene1841	Wujin	7.66421	57.268	Yes	gi|598008040|ref|XM_007336170.1|	0	Auricularia subglabra TFB-10046 SS5	-	-	-	-	-	-	GO:0003993	acid phosphatase activity
Unigene1842	Wujin	37.3479	60.3418	Yes	gi|598018180|ref|XM_007339474.1|	0	Auricularia subglabra TFB-10046 SS5	-	-	-	-	-	-	GO:0003700,GO:0043565,GO:0006355	transcription factor activity, sequence-specific DNA binding,sequence-specific DNA binding,regulation of transcription, DNA-templated
Unigene1843	Wujin	51.9229	57.6475	Yes	gi|598011612|ref|XM_007337116.1|	1.03e-25	Auricularia subglabra TFB-10046 SS5	-	-	-	-	-	-	GO:0005515	protein binding
Unigene1844	Wujin	4.72647	60.5806	Yes	gi|598018438|ref|XM_007339562.1|	0	Auricularia subglabra TFB-10046 SS5	-	-	-	-	-	-	GO:0005515,GO:0008270,GO:0005634,GO:0003676	protein binding,zinc ion binding,nucleus,nucleic acid binding
Unigene1845	Wujin	24.8769	63.3659	Yes	-	-	-	gi|1024091785|gb|KZV83336.1|	6.17e-11	Exidia glandulosa HHB12029	-	-	-	-	-
Unigene1846	Wujin	4.46944	59.5281	Yes	gi|598049592|ref|XM_007354107.1|	2.54e-54	Auricularia subglabra TFB-10046 SS5	-	-	-	-	-	-	-	-
Unigene1847	Wujin	7.9554	60.706	Yes	gi|598025504|ref|XM_007342063.1|	1.4e-167	Auricularia subglabra TFB-10046 SS5	-	-	-	-	-	-	-	-
Unigene1848	Wujin	20.9434	57.2449	Yes	gi|598040798|ref|XM_007349710.1|	1.73e-87	Auricularia subglabra TFB-10046 SS5	-	-	-	-	-	-	-	-
Unigene1849	Wujin	0.792363	58.3977	Yes	gi|598051212|ref|XM_007354917.1|	5.58e-170	Auricularia subglabra TFB-10046 SS5	-	-	-	-	-	-	-	-
Unigene1850	Wujin	8.96709	65.0397	Yes	gi|598040796|ref|XM_007349709.1|	0	Auricularia subglabra TFB-10046 SS5	-	-	-	-	-	-	-	-
Unigene1851	Wujin	7.69305	60.3549	Yes	gi|598016390|ref|XM_007338783.1|	0	Auricularia subglabra TFB-10046 SS5	-	-	-	-	-	-	GO:0005515	protein binding
Unigene1852	Wujin	41.1249	54.7344	Yes	gi|598009504|ref|XM_007336573.1|	0	Auricularia subglabra TFB-10046 SS5	-	-	-	-	-	-	-	-
Unigene1853	Wujin	11.5223	63.9629	Yes	gi|598012322|ref|XM_007337304.1|	0	Auricularia subglabra TFB-10046 SS5	-	-	-	-	-	-	GO:0046872,GO:0003682,GO:0003677,GO:0003676	metal ion binding,chromatin binding,DNA binding,nucleic acid binding
Unigene1854	Wujin	15.3217	60.1868	Yes	gi|598042836|ref|XM_007350729.1|	0	Auricularia subglabra TFB-10046 SS5	-	-	-	-	-	-	GO:0016491,GO:0008152	oxidoreductase activity,metabolic process
Unigene1855	Wujin	5.98259	62.5	Yes	gi|598037234|ref|XM_007347928.1|	7.22e-06	Auricularia subglabra TFB-10046 SS5	-	-	-	-	-	-	-	-
Unigene1856	Wujin	6.21464	62.7632	Yes	gi|598030190|ref|XM_007344406.1|	0	Auricularia subglabra TFB-10046 SS5	-	-	-	-	-	-	GO:0055114,GO:0016491	oxidation-reduction process,oxidoreductase activity
Unigene1857	Wujin	9.7257	54.0107	Yes	gi|662020131|ref|NR_122018.1|	1.46e-127	Sphingomonas sanxanigenens	-	-	-	-	-	-	-	-
Unigene1858	Wujin	8.77079	57.3333	Yes	gi|598050122|ref|XM_007354372.1|	0	Auricularia subglabra TFB-10046 SS5	-	-	-	-	-	-	GO:0016747,GO:0008270,GO:0055114,GO:0016491	transferase activity, transferring acyl groups other than amino-acyl groups,zinc ion binding,oxidation-reduction process,oxidoreductase activity
Unigene1859	Wujin	11.1449	58.2389	Yes	gi|598028300|ref|XM_007343461.1|	0	Auricularia subglabra TFB-10046 SS5	-	-	-	-	-	-	GO:0003676,GO:0008270	nucleic acid binding,zinc ion binding
Unigene1860	Wujin	1.95855	61.1618	Yes	gi|598047216|ref|XM_007352919.1|	0	Auricularia subglabra TFB-10046 SS5	-	-	-	-	-	-	-	-
Unigene1861	Wujin	39.2184	57.4841	Yes	gi|598018990|ref|XM_007339730.1|	0	Auricularia subglabra TFB-10046 SS5	-	-	-	-	-	-	GO:0051536	iron-sulfur cluster binding
Unigene1862	Wujin	16.7229	58.1184	Yes	gi|598033252|ref|XM_007345937.1|	0	Auricularia subglabra TFB-10046 SS5	-	-	-	-	-	-	GO:0004175,GO:0004298,GO:0005839,GO:0051603	endopeptidase activity,threonine-type endopeptidase activity,proteasome core complex,proteolysis involved in cellular protein catabolic process
Unigene1863	Wujin	1.10391	61.4479	Yes	gi|598032970|ref|XM_007345796.1|	0	Auricularia subglabra TFB-10046 SS5	-	-	-	-	-	-	GO:0005515	protein binding
Unigene1864	Wujin	14.4495	53.3067	Yes	gi|598017453|ref|XM_007339222.1|	0	Auricularia subglabra TFB-10046 SS5	-	-	-	-	-	-	-	-
Unigene1865	Wujin	3.92174	57.0081	Yes	gi|598026846|ref|XM_007342734.1|	0	Auricularia subglabra TFB-10046 SS5	-	-	-	-	-	-	GO:0006807,GO:0008152,GO:0005524,GO:0003824,GO:0046872	nitrogen compound metabolic process,metabolic process,ATP binding,catalytic activity,metal ion binding
Unigene1866	Wujin	1.1849	62.5802	Yes	gi|598036698|ref|XM_007347660.1|	0	Auricularia subglabra TFB-10046 SS5	-	-	-	-	-	-	-	-
Unigene1867	Wujin	21.7219	64.105	Yes	gi|598019848|ref|XM_007339965.1|	0	Auricularia subglabra TFB-10046 SS5	-	-	-	-	-	-	-	-
Unigene1868	Wujin	25.1864	55.4357	Yes	gi|598041834|ref|XM_007350228.1|	0	Auricularia subglabra TFB-10046 SS5	-	-	-	-	-	-	GO:0016106,GO:0045482	sesquiterpenoid biosynthetic process,trichodiene synthase activity
Unigene1869	Wujin	3.60525	58.2703	Yes	gi|598021552|ref|XM_007340529.1|	5.32e-81	Auricularia subglabra TFB-10046 SS5	-	-	-	-	-	-	GO:0005515	protein binding
Unigene1870	Wujin	6.6603	63.623	Yes	gi|598037932|ref|XM_007348277.1|	0	Auricularia subglabra TFB-10046 SS5	-	-	-	-	-	-	-	-
Unigene1871	Wujin	103.411	59.507	Yes	gi|598016603|ref|XM_007338884.1|	0	Auricularia subglabra TFB-10046 SS5	-	-	-	-	-	-	GO:0055085,GO:0016021	transmembrane transport,integral component of membrane
Unigene1872	Wujin	0.372279	70.524	Yes	gi|598026300|ref|XM_007342461.1|	3.08e-80	Auricularia subglabra TFB-10046 SS5	-	-	-	-	-	-	-	-
Unigene1873	Wujin	2.50406	55.5315	Yes	gi|598041340|ref|XM_007349981.1|	1.84e-137	Auricularia subglabra TFB-10046 SS5	-	-	-	-	-	-	-	-
Unigene1874	Wujin	17.2647	59.3651	Yes	gi|598043062|ref|XM_007350842.1|	0	Auricularia subglabra TFB-10046 SS5	-	-	-	-	-	-	GO:0006810,GO:0016021,GO:0016192	transport,integral component of membrane,vesicle-mediated transport
Unigene1875	Wujin	3.82174	57.7009	Yes	gi|598035846|ref|XM_007347234.1|	0	Auricularia subglabra TFB-10046 SS5	-	-	-	-	-	-	GO:0016791,GO:0008152,GO:0003824	phosphatase activity,metabolic process,catalytic activity
Unigene1876	Wujin	82.5311	55.9017	Yes	gi|598009088|ref|XM_007336465.1|	0	Auricularia subglabra TFB-10046 SS5	-	-	-	-	-	-	GO:0008152,GO:0016491	metabolic process,oxidoreductase activity
Unigene1877	Wujin	13.0173	62.6464	Yes	gi|598011634|ref|XM_007337121.1|	0	Auricularia subglabra TFB-10046 SS5	-	-	-	-	-	-	GO:0005783	endoplasmic reticulum
Unigene1878	Wujin	28.0293	61.3116	Yes	gi|598055080|ref|XM_007356851.1|	0	Auricularia subglabra TFB-10046 SS5	-	-	-	-	-	-	GO:0016841,GO:0005737,GO:0006559,GO:0009058,GO:0003824	ammonia-lyase activity,cytoplasm,L-phenylalanine catabolic process,biosynthetic process,catalytic activity
Unigene1879	Wujin	6.69716	60.3276	Yes	gi|598043148|ref|XM_007350885.1|	0	Auricularia subglabra TFB-10046 SS5	-	-	-	-	-	-	GO:0005515	protein binding
Unigene1880	Wujin	0.567268	60.1267	Yes	gi|598038070|ref|XM_007348346.1|	0	Auricularia subglabra TFB-10046 SS5	-	-	-	-	-	-	GO:0019001,GO:0031683,GO:0007165,GO:0007186,GO:0004871,GO:0003924	guanyl nucleotide binding,G-protein beta/gamma-subunit complex binding,signal transduction,G-protein coupled receptor signaling pathway,signal transducer activity,GTPase activity
Unigene1881	Wujin	13.5334	60.0707	Yes	gi|598044586|ref|XM_007351604.1|	7.56e-180	Auricularia subglabra TFB-10046 SS5	-	-	-	-	-	-	GO:0005515	protein binding
Unigene1882	Wujin	1.04462	56.7784	Yes	gi|598021874|ref|XM_007340652.1|	0	Auricularia subglabra TFB-10046 SS5	-	-	-	-	-	-	GO:0004252,GO:0006508	serine-type endopeptidase activity,proteolysis
Unigene1883	Wujin	84.7171	55.4435	Yes	gi|598026004|ref|XM_007342313.1|	0	Auricularia subglabra TFB-10046 SS5	-	-	-	-	-	-	GO:0016811,GO:0008152	hydrolase activity, acting on carbon-nitrogen (but not peptide) bonds, in linear amides,metabolic process
Unigene1884	Wujin	3.34726	65.6355	Yes	gi|598040298|ref|XM_007349460.1|	0	Auricularia subglabra TFB-10046 SS5	-	-	-	-	-	-	GO:0005515	protein binding
Unigene1885	Wujin	1.66028	57.878	Yes	-	-	-	gi|598051025|ref|XP_007354885.1|	3.77e-59	Auricularia subglabra TFB-10046 SS5	-	-	-	-	-
Unigene1886	Wujin	3.14306	55.8133	Yes	gi|598050842|ref|XM_007354732.1|	0	Auricularia subglabra TFB-10046 SS5	-	-	-	-	-	-	GO:0016020,GO:0006508,GO:0005618,GO:0004252	membrane,proteolysis,cell wall,serine-type endopeptidase activity
Unigene1887	Wujin	11.3496	56.4787	Yes	-	-	-	gi|1024105947|gb|KZV97155.1|	3.68e-66	Exidia glandulosa HHB12029	-	-	-	-	-
Unigene1888	Wujin	3.12395	58.8595	Yes	gi|636628518|ref|XM_008047203.1|	0	Trametes versicolor FP-101664 SS1	-	-	-	-	-	-	GO:0008270	zinc ion binding
Unigene1889	Wujin	7.74209	57.5267	Yes	gi|598037136|ref|XM_007347879.1|	1.71e-86	Auricularia subglabra TFB-10046 SS5	-	-	-	-	-	-	GO:0003824,GO:0030170	catalytic activity,pyridoxal phosphate binding
Unigene1890	Wujin	3.33051	60.8136	Yes	gi|598015768|ref|XM_007338475.1|	0	Auricularia subglabra TFB-10046 SS5	-	-	-	-	-	-	GO:0007165,GO:0005488,GO:0000159,GO:0008601	signal transduction,binding,protein phosphatase type 2A complex,without function
Unigene1891	Wujin	0.713405	60.4603	Yes	gi|598051904|ref|XM_007355263.1|	4.21e-09	Auricularia subglabra TFB-10046 SS5	-	-	-	-	-	-	-	-
Unigene1892	Wujin	0.143663	56.9128	Yes	gi|598056846|ref|XM_007357734.1|	8.22e-15	Auricularia subglabra TFB-10046 SS5	-	-	-	-	-	-	-	-
Unigene1893	Wujin	39.347	66.2043	Yes	gi|598037590|ref|XM_007348106.1|	0	Auricularia subglabra TFB-10046 SS5	-	-	-	-	-	-	GO:0005515	protein binding
Unigene1894	Wujin	25.8978	63.9928	Yes	gi|598037288|ref|XM_007347955.1|	0	Auricularia subglabra TFB-10046 SS5	-	-	-	-	-	-	GO:0000981,GO:0006351,GO:0008270,GO:0005634,GO:0003677,GO:0006355	RNA polymerase II transcription factor activity, sequence-specific DNA binding,transcription, DNA-templated,zinc ion binding,nucleus,DNA binding,regulation of transcription, DNA-templated
Unigene1895	Wujin	2.83682	56.2391	Yes	gi|598024232|ref|XM_007341494.1|	0	Auricularia subglabra TFB-10046 SS5	-	-	-	-	-	-	GO:0005515	protein binding
Unigene1896	Wujin	11.8778	54.9839	Yes	gi|598025954|ref|XM_007342288.1|	4.56e-105	Auricularia subglabra TFB-10046 SS5	-	-	-	-	-	-	GO:0016021	integral component of membrane
Unigene1897	Wujin	4.28411	63.6139	Yes	gi|598011358|ref|XM_007337052.1|	0	Auricularia subglabra TFB-10046 SS5	-	-	-	-	-	-	GO:0016772,GO:0005524,GO:0004672,GO:0006468	transferase activity, transferring phosphorus-containing groups,ATP binding,protein kinase activity,protein phosphorylation
Unigene1898	Wujin	189.047	59.9576	Yes	gi|598044742|ref|XM_007351682.1|	1.54e-128	Auricularia subglabra TFB-10046 SS5	-	-	-	-	-	-	GO:0005634,GO:0046982,GO:0006334,GO:0003677,GO:0000786	nucleus,protein heterodimerization activity,nucleosome assembly,DNA binding,nucleosome
Unigene1899	Wujin	3.8285	56.0644	Yes	gi|598010378|ref|XM_007336800.1|	0	Auricularia subglabra TFB-10046 SS5	-	-	-	-	-	-	GO:0055114,GO:0008199,GO:0004322,GO:0016226,GO:0005739	oxidation-reduction process,ferric iron binding,ferroxidase activity,iron-sulfur cluster assembly,mitochondrion
Unigene1900	Wujin	13.1192	62.6078	Yes	gi|598009428|ref|XM_007336554.1|	0	Auricularia subglabra TFB-10046 SS5	-	-	-	-	-	-	GO:0004512,GO:0008654,GO:0006021	inositol-3-phosphate synthase activity,phospholipid biosynthetic process,inositol biosynthetic process
Unigene1901	Wujin	0.711738	55.7724	Yes	gi|598012038|ref|XM_007337228.1|	0	Auricularia subglabra TFB-10046 SS5	-	-	-	-	-	-	GO:0016787,GO:0006685,GO:0004767	hydrolase activity,sphingomyelin catabolic process,sphingomyelin phosphodiesterase activity
Unigene1902	Wujin	3.20259	62.9213	Yes	gi|598051912|ref|XM_007355267.1|	0	Auricularia subglabra TFB-10046 SS5	-	-	-	-	-	-	GO:0055114,GO:0050660,GO:0008033,GO:0003824,GO:0017150	oxidation-reduction process,flavin adenine dinucleotide binding,tRNA processing,catalytic activity,tRNA dihydrouridine synthase activity
Unigene1903	Wujin	0.761177	63.244	Yes	gi|598023464|ref|XM_007341211.1|	0	Auricularia subglabra TFB-10046 SS5	-	-	-	-	-	-	GO:0005737,GO:0016021,GO:0016627,GO:0006629	cytoplasm,integral component of membrane,oxidoreductase activity, acting on the CH-CH group of donors,lipid metabolic process
Unigene1904	Wujin	14.9831	56.1528	Yes	gi|598012140|ref|XM_007337258.1|	0	Auricularia subglabra TFB-10046 SS5	-	-	-	-	-	-	GO:0055114,GO:0016702,GO:0018576,GO:0009712,GO:0003824,GO:0006725,GO:0008199,GO:0005506	oxidation-reduction process,oxidoreductase activity, acting on single donors with incorporation of molecular oxygen, incorporation of two atoms of oxygen,catechol 1,2-dioxygenase activity,catechol-containing compound metabolic process,catalytic activity,cellular aromatic compound metabolic process,ferric iron binding,iron ion binding
Unigene1905	Wujin	2.66552	58.0373	Yes	gi|598037358|ref|XM_007347990.1|	0	Auricularia subglabra TFB-10046 SS5	-	-	-	-	-	-	GO:0003887,GO:0006139,GO:0001882,GO:0000166,GO:0003677,GO:0003676,GO:0006260	DNA-directed DNA polymerase activity,nucleobase-containing compound metabolic process,nucleoside binding,nucleotide binding,DNA binding,nucleic acid binding,DNA replication
Unigene1906	Wujin	9.14494	61.5174	Yes	gi|598025700|ref|XM_007342161.1|	0	Auricularia subglabra TFB-10046 SS5	-	-	-	-	-	-	-	-
Unigene1907	Wujin	17.1565	69.5652	Yes	gi|598026386|ref|XM_007342504.1|	0	Auricularia subglabra TFB-10046 SS5	-	-	-	-	-	-	-	-
Unigene1908	Wujin	1.23606	59.6162	Yes	gi|598045970|ref|XM_007352296.1|	0	Auricularia subglabra TFB-10046 SS5	-	-	-	-	-	-	GO:0042765,GO:0016255	GPI-anchor transamidase complex,attachment of GPI anchor to protein
Unigene1909	Wujin	7.4045	54.9648	Yes	gi|598017800|ref|XM_007339346.1|	0	Auricularia subglabra TFB-10046 SS5	-	-	-	-	-	-	GO:0006750,GO:0004357	glutathione biosynthetic process,glutamate-cysteine ligase activity
Unigene1910	Wujin	0.553583	54.9423	Yes	gi|598041208|ref|XM_007349915.1|	0	Auricularia subglabra TFB-10046 SS5	-	-	-	-	-	-	GO:0008152,GO:0003824	metabolic process,catalytic activity
Unigene1911	Wujin	5.01256	59.5784	Yes	gi|598048712|ref|XM_007353667.1|	0	Auricularia subglabra TFB-10046 SS5	-	-	-	-	-	-	GO:0003677,GO:0008168,GO:0006306	DNA binding,methyltransferase activity,DNA methylation
Unigene1912	Wujin	19.4019	59.8816	Yes	gi|598027162|ref|XM_007342892.1|	0	Auricularia subglabra TFB-10046 SS5	-	-	-	-	-	-	-	-
Unigene1913	Wujin	1.16638	61.4739	Yes	gi|598032360|ref|XM_007345491.1|	0	Auricularia subglabra TFB-10046 SS5	-	-	-	-	-	-	-	-
Unigene1914	Wujin	448.347	57.2727	Yes	gi|598008290|ref|XM_007336250.1|	1.99e-25	Auricularia subglabra TFB-10046 SS5	-	-	-	-	-	-	-	-
Unigene1915	Wujin	36.9455	54.5109	Yes	gi|598057372|ref|XM_007357997.1|	1.82e-109	Auricularia subglabra TFB-10046 SS5	-	-	-	-	-	-	-	-
Unigene1916	Wujin	1.23108	60.0481	Yes	gi|598023810|ref|XM_007341339.1|	0	Auricularia subglabra TFB-10046 SS5	-	-	-	-	-	-	GO:0006659	phosphatidylserine biosynthetic process
Unigene1917	Wujin	7.42964	61.1004	Yes	gi|598039594|ref|XM_007349108.1|	0	Auricularia subglabra TFB-10046 SS5	-	-	-	-	-	-	GO:0003676,GO:0005524,GO:0008026,GO:0004386	nucleic acid binding,ATP binding,ATP-dependent helicase activity,helicase activity
Unigene1918	Wujin	8.23257	57.8344	Yes	gi|598009694|ref|XM_007336622.1|	0	Auricularia subglabra TFB-10046 SS5	-	-	-	-	-	-	GO:0048037,GO:0003824,GO:0008152,GO:0004775,GO:0003878	cofactor binding,catalytic activity,metabolic process,succinate-CoA ligase (ADP-forming) activity,ATP citrate synthase activity
Unigene1919	Wujin	0.146202	60.2896	Yes	gi|598041190|ref|XM_007349906.1|	0	Auricularia subglabra TFB-10046 SS5	-	-	-	-	-	-	GO:0003743,GO:0005850,GO:0003723	translation initiation factor activity,eukaryotic translation initiation factor 2 complex,RNA binding
Unigene1920	Wujin	3.16177	56.6074	Yes	gi|598021333|ref|XM_007340446.1|	4.16e-180	Auricularia subglabra TFB-10046 SS5	-	-	-	-	-	-	GO:0006464,GO:0004719	cellular protein modification process,protein-L-isoaspartate (D-aspartate) O-methyltransferase activity
Unigene1921	Wujin	3.03169	53.6364	Yes	gi|598013748|ref|XM_007337673.1|	3.27e-98	Auricularia subglabra TFB-10046 SS5	-	-	-	-	-	-	GO:0046677,GO:0016772,GO:0016773,GO:0005524	response to antibiotic,transferase activity, transferring phosphorus-containing groups,phosphotransferase activity, alcohol group as acceptor,ATP binding
Unigene1922	Wujin	153.112	59.0058	Yes	gi|598050288|ref|XM_007354455.1|	6.95e-114	Auricularia subglabra TFB-10046 SS5	-	-	-	-	-	-	GO:0004222,GO:0006508,GO:0008237	metalloendopeptidase activity,proteolysis,metallopeptidase activity
Unigene1923	Wujin	11.6506	60.2083	Yes	gi|598023561|ref|XM_007341247.1|	9.34e-129	Auricularia subglabra TFB-10046 SS5	-	-	-	-	-	-	-	-
Unigene1924	Wujin	5.02166	64.0747	Yes	gi|598027720|ref|XM_007343171.1|	5.76e-38	Auricularia subglabra TFB-10046 SS5	-	-	-	-	-	-	-	-
Unigene1925	Wujin	7.4037	61.1451	Yes	gi|598008200|ref|XM_007336223.1|	0	Auricularia subglabra TFB-10046 SS5	-	-	-	-	-	-	GO:0007186,GO:0004871,GO:0003924,GO:0019001,GO:0031683,GO:0007165	G-protein coupled receptor signaling pathway,signal transducer activity,GTPase activity,guanyl nucleotide binding,G-protein beta/gamma-subunit complex binding,signal transduction
Unigene1926	Wujin	2.77033	58.4055	Yes	gi|598031044|ref|XM_007344833.1|	4.23e-10	Auricularia subglabra TFB-10046 SS5	-	-	-	-	-	-	-	-
Unigene1927	Wujin	19.9151	58.2252	Yes	gi|598029088|ref|XM_007343855.1|	0	Auricularia subglabra TFB-10046 SS5	-	-	-	-	-	-	GO:0008374	O-acyltransferase activity
Unigene1928	Wujin	1.63553	61.0612	No	-	-	-	-	-	-	-	-	-	-	-
Unigene1929	Wujin	6.08531	57.4642	No	-	-	-	-	-	-	-	-	-	-	-
Unigene1930	Wujin	1.12315	53.074	Yes	gi|598013390|ref|XM_007337583.1|	5.52e-52	Auricularia subglabra TFB-10046 SS5	-	-	-	-	-	-	-	-
Unigene1931	Wujin	4.32668	62.212	Yes	gi|598051366|ref|XM_007354994.1|	0	Auricularia subglabra TFB-10046 SS5	-	-	-	-	-	-	GO:0005515	protein binding
Unigene1932	Wujin	68.828	60.1746	Yes	gi|598007974|ref|XM_007336150.1|	0	Auricularia subglabra TFB-10046 SS5	-	-	-	-	-	-	GO:0003676,GO:0000166	nucleic acid binding,nucleotide binding
Unigene1933	Wujin	1.76731	60.9576	Yes	gi|598028648|ref|XM_007343635.1|	2.45e-127	Auricularia subglabra TFB-10046 SS5	-	-	-	-	-	-	GO:0005515,GO:0008270,GO:0046872	protein binding,zinc ion binding,metal ion binding
Unigene1934	Wujin	8.86748	54.7445	Yes	gi|598026976|ref|XM_007342799.1|	6.73e-80	Auricularia subglabra TFB-10046 SS5	-	-	-	-	-	-	GO:0005515	protein binding
Unigene1935	Wujin	14.801	64.8078	Yes	gi|598043166|ref|XM_007350894.1|	0	Auricularia subglabra TFB-10046 SS5	-	-	-	-	-	-	GO:0038032	termination of G-protein coupled receptor signaling pathway
Unigene1936	Wujin	32.2187	65.1316	Yes	gi|598050660|ref|XM_007354641.1|	0	Auricularia subglabra TFB-10046 SS5	-	-	-	-	-	-	GO:0006886,GO:0006810,GO:0005515,GO:0006890,GO:0016192,GO:0030131,GO:0030126	intracellular protein transport,transport,protein binding,retrograde vesicle-mediated transport, Golgi to ER,vesicle-mediated transport,clathrin adaptor complex,COPI vesicle coat
Unigene1937	Wujin	20.7005	56.5733	Yes	gi|598052952|ref|XM_007355787.1|	0	Auricularia subglabra TFB-10046 SS5	-	-	-	-	-	-	GO:0055085,GO:0016021	transmembrane transport,integral component of membrane
Unigene1938	Wujin	31.4588	58.5865	Yes	gi|598028388|ref|XM_007343505.1|	0	Auricularia subglabra TFB-10046 SS5	-	-	-	-	-	-	GO:0003824,GO:0006084	catalytic activity,acetyl-CoA metabolic process
Unigene1939	Wujin	7.37825	57.3805	Yes	gi|598040428|ref|XM_007349525.1|	0	Auricularia subglabra TFB-10046 SS5	-	-	-	-	-	-	GO:0016021,GO:0006810,GO:0005215,GO:0055085,GO:0022891,GO:0016020,GO:0022857	integral component of membrane,transport,transporter activity,transmembrane transport,substrate-specific transmembrane transporter activity,membrane,transmembrane transporter activity
Unigene1940	Wujin	1.73173	59.856	Yes	gi|598026908|ref|XM_007342765.1|	0	Auricularia subglabra TFB-10046 SS5	-	-	-	-	-	-	-	-
Unigene1941	Wujin	4.90557	59.6794	Yes	gi|598051786|ref|XM_007355204.1|	1.02e-95	Auricularia subglabra TFB-10046 SS5	-	-	-	-	-	-	-	-
Unigene1942	Wujin	131.565	53.8603	Yes	gi|598016464|ref|XM_007338819.1|	1.38e-133	Auricularia subglabra TFB-10046 SS5	-	-	-	-	-	-	-	-
Unigene1943	Wujin	2.28602	55.841	Yes	gi|598016241|ref|XM_007338710.1|	0	Auricularia subglabra TFB-10046 SS5	-	-	-	-	-	-	GO:0055085	transmembrane transport
Unigene1944	Wujin	2.0172	56.7136	Yes	-	-	-	gi|598054039|ref|XP_007356392.1|	1.54e-48	Auricularia subglabra TFB-10046 SS5	-	-	-	-	-
Unigene1945	Wujin	7.3859	63.188	Yes	gi|598024240|ref|XM_007341497.1|	0	Auricularia subglabra TFB-10046 SS5	-	-	-	-	-	-	GO:0006508,GO:0008233	proteolysis,peptidase activity
Unigene1946	Wujin	113.617	55.5281	Yes	gi|598012430|ref|XM_007337331.1|	0	Auricularia subglabra TFB-10046 SS5	-	-	-	-	-	-	GO:0016616,GO:0048037,GO:0055114,GO:0008152,GO:0051287	oxidoreductase activity, acting on the CH-OH group of donors, NAD or NADP as acceptor,cofactor binding,oxidation-reduction process,metabolic process,NAD binding
Unigene1947	Wujin	86.858	56.5528	Yes	gi|598017211|ref|XM_007339129.1|	0	Auricularia subglabra TFB-10046 SS5	-	-	-	-	-	-	GO:0016021	integral component of membrane
Unigene1948	Wujin	49.5511	64.8634	Yes	gi|598048668|ref|XM_007353645.1|	0	Auricularia subglabra TFB-10046 SS5	-	-	-	-	-	-	-	-
Unigene1949	Wujin	1.6771	53.2355	Yes	gi|598032366|ref|XM_007345494.1|	2.69e-11	Auricularia subglabra TFB-10046 SS5	-	-	-	-	-	-	GO:0005515	protein binding
Unigene1950	Wujin	11.3829	57.8826	Yes	gi|598012214|ref|XM_007337277.1|	0	Auricularia subglabra TFB-10046 SS5	-	-	-	-	-	-	GO:0003676,GO:0000166	nucleic acid binding,nucleotide binding
Unigene1951	Wujin	11.0414	54.0811	Yes	gi|598049616|ref|XM_007354119.1|	6.8e-122	Auricularia subglabra TFB-10046 SS5	-	-	-	-	-	-	GO:0055114,GO:0005506,GO:0020037,GO:0016705	oxidation-reduction process,iron ion binding,heme binding,oxidoreductase activity, acting on paired donors, with incorporation or reduction of molecular oxygen
Unigene1952	Wujin	9.72687	56.2664	Yes	gi|598014400|ref|XM_007337843.1|	0	Auricularia subglabra TFB-10046 SS5	-	-	-	-	-	-	GO:0006355,GO:0005634	regulation of transcription, DNA-templated,nucleus
Unigene1953	Wujin	3.67706	58.6732	Yes	gi|598015104|ref|XM_007338143.1|	0	Auricularia subglabra TFB-10046 SS5	-	-	-	-	-	-	GO:0016020,GO:0005215,GO:0016021,GO:0006810,GO:0055085	membrane,transporter activity,integral component of membrane,transport,transmembrane transport
Unigene1954	Wujin	4.36897	57.3529	Yes	gi|598048706|ref|XM_007353664.1|	1.07e-60	Auricularia subglabra TFB-10046 SS5	-	-	-	-	-	-	-	-
Unigene1955	Wujin	23.1174	54.8176	Yes	gi|598038490|ref|XM_007348556.1|	7.91e-153	Auricularia subglabra TFB-10046 SS5	-	-	-	-	-	-	-	-
Unigene1956	Wujin	0.241053	58.1527	Yes	gi|598051968|ref|XM_007355295.1|	2.58e-51	Auricularia subglabra TFB-10046 SS5	-	-	-	-	-	-	-	-
Unigene1957	Wujin	2.92304	57.9228	Yes	gi|598036686|ref|XM_007347654.1|	0	Auricularia subglabra TFB-10046 SS5	-	-	-	-	-	-	GO:0008272,GO:0055085,GO:0016020,GO:0015116,GO:0016021,GO:0008271	sulfate transport,transmembrane transport,membrane,sulfate transmembrane transporter activity,integral component of membrane,secondary active sulfate transmembrane transporter activity
Unigene1958	Wujin	1.43653	56.0831	Yes	gi|930418334|ref|XM_014327965.1|	3.07e-57	Trichosporon asahii var. asahii CBS 2479	-	-	-	-	-	-	GO:0003678,GO:0004386,GO:0006281,GO:0017111,GO:0005524,GO:0000723,GO:0000166	DNA helicase activity,helicase activity,DNA repair,nucleoside-triphosphatase activity,ATP binding,telomere maintenance,nucleotide binding
Unigene1959	Wujin	1040.24	56.4171	Yes	gi|299753695|ref|XM_001833377.2|	1.13e-08	Coprinopsis cinerea okayama7#130	-	-	-	-	-	-	-	-
Unigene1960	Wujin	51.7243	56.8894	Yes	gi|598011658|ref|XM_007337130.1|	0	Auricularia subglabra TFB-10046 SS5	-	-	-	-	-	-	GO:0005515	protein binding
Unigene1961	Wujin	7.53685	57.1724	Yes	gi|598010282|ref|XM_007336772.1|	0	Auricularia subglabra TFB-10046 SS5	-	-	-	-	-	-	GO:0016021	integral component of membrane
Unigene1962	Wujin	6.15234	56.8262	Yes	-	-	-	gi|598037251|ref|XP_007347998.1|	1.23e-34	Auricularia subglabra TFB-10046 SS5	-	-	-	GO:0005515	protein binding
Unigene1963	Wujin	6.28457	60.542	Yes	gi|598053638|ref|XM_007356130.1|	0	Auricularia subglabra TFB-10046 SS5	-	-	-	-	-	-	-	-
Unigene1964	Wujin	8.87932	58.3471	Yes	gi|598033594|ref|XM_007346108.1|	0	Auricularia subglabra TFB-10046 SS5	-	-	-	-	-	-	GO:0016818,GO:0016817,GO:0003676,GO:0004386,GO:0008026,GO:0005524	hydrolase activity, acting on acid anhydrides, in phosphorus-containing anhydrides,hydrolase activity, acting on acid anhydrides,nucleic acid binding,helicase activity,ATP-dependent helicase activity,ATP binding
Unigene1965	Wujin	27.0103	58.263	Yes	gi|598009352|ref|XM_007336535.1|	0	Auricularia subglabra TFB-10046 SS5	-	-	-	-	-	-	GO:0004725,GO:0006470,GO:0016791,GO:0016311	protein tyrosine phosphatase activity,protein dephosphorylation,phosphatase activity,dephosphorylation
Unigene1966	Wujin	2.51598	59.5993	Yes	gi|598031496|ref|XM_007345059.1|	0	Auricularia subglabra TFB-10046 SS5	-	-	-	-	-	-	GO:0055114,GO:0016491	oxidation-reduction process,oxidoreductase activity
Unigene1967	Wujin	1.13327	61.9639	No	-	-	-	-	-	-	-	-	-	-	-
Unigene1968	Wujin	34.4665	61.0318	Yes	gi|598051862|ref|XM_007355242.1|	1.83e-99	Auricularia subglabra TFB-10046 SS5	-	-	-	-	-	-	-	-
Unigene1969	Wujin	31.201	61.8453	Yes	gi|598022690|ref|XM_007340939.1|	0	Auricularia subglabra TFB-10046 SS5	-	-	-	-	-	-	GO:0022900,GO:0016651	electron transport chain,oxidoreductase activity, acting on NAD(P)H
Unigene1970	Wujin	50.894	56.1675	Yes	gi|598018976|ref|XM_007339726.1|	0	Auricularia subglabra TFB-10046 SS5	-	-	-	-	-	-	GO:0006260,GO:0005664,GO:0003677	DNA replication,nuclear origin of replication recognition complex,DNA binding
Unigene1971	Wujin	3.8584	61.4169	Yes	gi|598032988|ref|XM_007345805.1|	0	Auricularia subglabra TFB-10046 SS5	-	-	-	-	-	-	GO:0005515	protein binding
Unigene1972	Wujin	10.6587	58.5828	Yes	gi|598011990|ref|XM_007337216.1|	0	Auricularia subglabra TFB-10046 SS5	-	-	-	-	-	-	GO:0005515	protein binding
Unigene1973	Wujin	1.58448	56.2075	Yes	gi|598023274|ref|XM_007341141.1|	0	Auricularia subglabra TFB-10046 SS5	-	-	-	-	-	-	GO:0005524	ATP binding
Unigene1974	Wujin	7.39527	62.2509	Yes	gi|598022911|ref|XM_007341015.1|	0	Auricularia subglabra TFB-10046 SS5	-	-	-	-	-	-	GO:0004553,GO:0005975,GO:0004563	hydrolase activity, hydrolyzing O-glycosyl compounds,carbohydrate metabolic process,beta-N-acetylhexosaminidase activity
Unigene1975	Wujin	20.1898	54.1965	Yes	gi|598011714|ref|XM_007337144.1|	0	Auricularia subglabra TFB-10046 SS5	-	-	-	-	-	-	GO:0030170,GO:0003824,GO:0030151	pyridoxal phosphate binding,catalytic activity,molybdenum ion binding
Unigene1976	Wujin	9.67684	61.0913	Yes	gi|598023908|ref|XM_007341375.1|	1.29e-132	Auricularia subglabra TFB-10046 SS5	-	-	-	-	-	-	-	-
Unigene1977	Wujin	2.72508	59.5723	Yes	gi|598050330|ref|XM_007354476.1|	0	Auricularia subglabra TFB-10046 SS5	-	-	-	-	-	-	-	-
Unigene1978	Wujin	2.50226	58.3419	No	-	-	-	-	-	-	-	-	-	-	-
Unigene1979	Wujin	4.10619	59.633	No	-	-	-	-	-	-	-	-	-	-	-
Unigene1980	Wujin	6.1346	55.0157	Yes	gi|598051558|ref|XM_007355090.1|	6.26e-06	Auricularia subglabra TFB-10046 SS5	-	-	-	-	-	-	GO:0005515	protein binding
Unigene1981	Wujin	12.1635	29.3896	Yes	gi|310915108|emb|FN870377.1|	1.01e-28	Millerozyma farinosa	-	-	-	-	-	-	GO:0004519	endonuclease activity
Unigene1982	Wujin	1.71426	55.9666	Yes	gi|598027032|ref|XM_007342827.1|	0	Auricularia subglabra TFB-10046 SS5	-	-	-	-	-	-	-	-
Unigene1983	Wujin	26.2145	60.9895	Yes	gi|598008360|ref|XM_007336269.1|	0	Auricularia subglabra TFB-10046 SS5	-	-	-	-	-	-	GO:0006511,GO:0031461,GO:0031625	ubiquitin-dependent protein catabolic process,cullin-RING ubiquitin ligase complex,ubiquitin protein ligase binding
Unigene1984	Wujin	2.60074	60.6759	No	-	-	-	-	-	-	-	-	-	-	-
Unigene1985	Wujin	6.16282	60.3748	Yes	gi|598045940|ref|XM_007352281.1|	6.77e-09	Auricularia subglabra TFB-10046 SS5	-	-	-	-	-	-	-	-
Unigene1986	Wujin	0.946917	58.8973	Yes	gi|598012330|ref|XM_007337306.1|	0	Auricularia subglabra TFB-10046 SS5	-	-	-	-	-	-	GO:0005515	protein binding
Unigene1987	Wujin	0.783843	57.6182	Yes	gi|598042966|ref|XM_007350794.1|	1.12e-23	Auricularia subglabra TFB-10046 SS5	-	-	-	-	-	-	-	-
Unigene1988	Wujin	2.6068	56.9083	Yes	gi|598027034|ref|XM_007342828.1|	0	Auricularia subglabra TFB-10046 SS5	-	-	-	-	-	-	-	-
Unigene1989	Wujin	7.18856	59.345	Yes	gi|598025124|ref|XM_007341873.1|	0	Auricularia subglabra TFB-10046 SS5	-	-	-	-	-	-	GO:0008236,GO:0006508,GO:0004252	serine-type peptidase activity,proteolysis,serine-type endopeptidase activity
Unigene1990	Wujin	2.3398	60.9453	Yes	gi|598009424|ref|XM_007336553.1|	0	Auricularia subglabra TFB-10046 SS5	-	-	-	-	-	-	GO:0004045	aminoacyl-tRNA hydrolase activity
Unigene1991	Wujin	1.68178	56.0756	Yes	gi|598029606|ref|XM_007344114.1|	0	Auricularia subglabra TFB-10046 SS5	-	-	-	-	-	-	GO:0055085,GO:0016021	transmembrane transport,integral component of membrane
Unigene1992	Wujin	2.06901	59.6582	Yes	gi|598047574|ref|XM_007353098.1|	0	Auricularia subglabra TFB-10046 SS5	-	-	-	-	-	-	-	-
Unigene1993	Wujin	18.296	60.2244	Yes	gi|598037600|ref|XM_007348111.1|	4.02e-50	Auricularia subglabra TFB-10046 SS5	-	-	-	-	-	-	-	-
Unigene1994	Wujin	27.4287	61.1538	Yes	gi|676385332|ref|XM_009037697.1|	6.84e-07	Aureococcus anophagefferens	-	-	-	-	-	-	-	-
Unigene1995	Wujin	1.26087	67.1738	Yes	gi|598035704|ref|XM_007347163.1|	2.21e-19	Auricularia subglabra TFB-10046 SS5	-	-	-	-	-	-	-	-
Unigene1996	Wujin	10.2707	54.2447	Yes	gi|598014334|ref|XM_007337827.1|	0	Auricularia subglabra TFB-10046 SS5	-	-	-	-	-	-	GO:0016491,GO:0008152	oxidoreductase activity,metabolic process
Unigene1997	Wujin	5.78977	54.5276	Yes	gi|598023280|ref|XM_007341143.1|	0	Auricularia subglabra TFB-10046 SS5	-	-	-	-	-	-	-	-
Unigene1998	Wujin	81.3016	58.374	Yes	gi|598038496|ref|XM_007348559.1|	0	Auricularia subglabra TFB-10046 SS5	-	-	-	-	-	-	-	-
[truncated: 11,939 more rows]
