# Supplementary material for: Comparative transcriptome analysis reveals relationship of three major domesticated varieties of Auricularia auricula-judae
Source: Sci Rep. 2019 Jan 11;9:78. doi: 10.1038/s41598-018-36984-y (PMC6329756; doi:10.1038/s41598-018-36984-y)
Supplement: Supplementary file 5 — Dataset 4 [file 41598_2018_36984_MOESM5_ESM.xls]

## Sheet: unannotate_pep_newid_orf_exp
Dataset S4: Unannotated unigenes information on ORF and expression
GeneNO	Genelen	GC(%)	Orflen	Orfstart	Orfend	Quanjin(FPKM)	Banjin(FPKM)	Wujin(FPKM)	Expression	Polypeptide sequence
Unigene13122	316	48.7342	-	-	0	-	5.67474	0	specific|quanjin	-
Unigene11087	420	67.381	81	107	0	349	1.06739	0	specific|quanjin	MASTSAAPTAGPSQTAAVTPKRNSRARASATPSEGSRRSTRIREIANIHAAEAAAAAAAASPHKERGARGGKGKAKVKGLA
Unigene8292	786	58.5242	144	95	3.11031	526	2.80012	7.5924	common|banjin,quanjin,wujin	MLSLSSPFRPPPFRQPQAHPHAPAAHLPPPALATPPRRRVRDTPSARALQIHLRTAPRHGARRAGHLPGGAALSVRSDYLTLSCVASLSLSCSCLSGCCSGDSVLFLVLFCRLHCGRFWLSARSRAHLLPAVRGILTIISDCTT
Unigene819	675	55.2593	50	9	9.19826	158	2.17884	4.6365	common|banjin,quanjin,wujin	MCSSFKFSQVLTQFSSPLTARNLCASRRDLHPASTRMCNSGSGWPADPRC
Unigene10467	428	51.6355	38	321	0.585838	208	2.00448	0.448172	common|banjin,quanjin,wujin	MAIADLHTDAAPMPLETSSLENLNRQLVATSDQSPATR
Unigene7353	623	54.7352	84	371	1.1349	622	0	1.48234	overlap|banjin,wujin	MRTVQSRQSVITEHARSSLEPRGHMAVTSTTRAAIYRTMRRGRPGDQGRAQNREQAAFRKSNVGISSHSTAAPVERDGEQINKA
Unigene6657	265	63.0189	79	29	2.23138	265	3.93116	2.78811	common|banjin,quanjin,wujin	MHRGGRQTQTGHTPYDPASNLRRGGQDYAHIALSWPQATGHRRCLSNPGSSSRTLVAVVVIGALRCADAGRRKRSLYGP
Unigene5169	447	51.2304	58	237	1.19057	64	2.19346	1.26255	common|banjin,quanjin,wujin	MLPMDCTADVDLRIVMSALCLALSPILSGTCAFPRRPKNSLLPSLLTSNPPLEPGWEF
Unigene10065	533	57.4109	80	260	0	499	1.14972	0	specific|quanjin	MSTHSSGSCFRSQVHSRALSPQRHHNPGLEQPDAHSRPGMWRIDNQVDERGCAEQLLSCVRPQRVRYGVLKKCSAICGSE
Unigene9742	978	54.3967	238	182	1.33016	895	0	1.04919	overlap|banjin,wujin	MYIVYMILIRTVIRGLYSAAYVPLVWNCSRNAVRTQRVSRGNKFLTPWTRSRGLPVCLRCRHTQSKAQHDAGRRRAACTRPSGQCHLSTCQWVCRPAQVAHKAVEGIQVLTGCAEVACGERTQAQGLPSGLEKILRKSTRRTLNCRLPVCIRLSFRANLTWTVDRKAVSSITSAAPGAPTRSGSLQRLPEGLEHGGRRARFPDVSIYRVAVNRAVSRGVGEAHANNPGWYAVYGLGVI
Unigene11186	557	59.9641	101	303	0.318483	1	3.24213	0	overlap|banjin,quanjin	MGVSGGYMRRAEKEECSGSCTANDGDRGTRAAARRVVEIHHGSTPSKRSDCPRVQRALCTGPRPRTVPKAYSGHAQPTARTAVGARDGAGMHRRGNKRGVT
Unigene12075	805	58.0124	83	249	0	1	6.58972	0	specific|quanjin	MLPTFVWRTRDPVVGRAARWPEAAARESLLSTPPPNHLRRKLHHRVRANESFKYVPSTLNSENILSKSRRGTAVDLESYTYNL
Unigene11058	619	61.7124	80	235	0.382111	474	1.97996	1.28543	common|banjin,quanjin,wujin	MEGCVGRAAGSSRTPAAVRPRRRGTSCSSRSAHAVGDVAAWPASTRWRSWLVARRRSLVASSEHAPARRTAARRIQRAQR
Unigene11571	1502	60.0533	180	75	0.902241	614	1.2312	0.605428	common|banjin,quanjin,wujin	MIMYRACSTPTLQPQQSGIRDISLAAAHLYSRPSIPPHALTFRVRLCLVRAPRPQLNPPRHAPLGHCTQRPVSPRVSPYRNAPASVSAHTDPPKLPSGAASRASADRSPCNHVQYSLIPSASAEPPGAPQSLGPTVLSVPGAASTQEERLAARVGGTPIAHTLVSPACKHAPPDDYFHCR
Unigene13799	500	53.2	148	55	0.626846	498	0	1.02302	overlap|banjin,wujin	MVSSSGKRWGRSRSQKARSEPWAEQAEQSTSQQPRYTQINENQYDSGKSKEGSRGQARIPAAGITSRQEHGNTRAGYGRQNMPESVCATNKQTGRNQARSPKHLRPLGNKCILMTLAARLKVAAYEARSCRHERGVGSSAERMRMLGG
Unigene9541	780	54.359	86	73	24.399	330	28.506	20.7665	common|banjin,quanjin,wujin	MVKFNSGLGNSIQRGRRERKSSGKTGRDDASMTPLLEALLRSRLLQARFRWRKIRTSTPSSIIHFAKSHSLCPPQLSRPYPPFIRF
Unigene4907	743	55.1817	67	14	1.35295	214	0	0.897673	overlap|banjin,wujin	MMKMNICYSAIYKRGSPLRRASLRTRPPSSPDMHRMPSSPHHAMHTGSPPPGRRSRRSLTPVAIDMS
Unigene13120	1867	58.3824	536	1708	0.253376	101	2.84131	1.02741	common|banjin,quanjin,wujin	MAHRNTHPPLDPSRDDIFDDYSVSQNARHQRSLLPQTALTRPRLQLHPAPPTTDPAEEEDNVTVQRQSVVARARDGRTVDPRVRLPSTDPARRPVSGDQRRSGSPPRRNLLQDEDTQHSSRRRPSPPEVRPSYTPSGTQQVSDKKSPSPSAQDGAASLILLENQPKKFGARTTSSTQTHSSHHVTTGSSSFHVADLSRTGAVPPAVVASRTASNHTVSSYPQDAIPQQWQSKSPSPQAVDAAMRLSQWKSGAGAASSAQTHSSQYMSTGSSSAYVADPSRTATTKSPSPQAVDAATLLSQLKHGIGAASSTQTHSAQHVSTRSSSAHVADPSRAGSVPLSAVVPSQTASTRAASLRRQDATRATGSSAAAAHLPAPRVARQVSRANRDQRGLPPLQVQN…
Unigene1360	1484	58.3558	147	1149	1.19111	709	0.75523	0.459579	common|banjin,quanjin,wujin	MILACCMRFSWVSRAMICNLPCSSPEHRSNTLSQHNAEKKVMRTILATGSGYEPSARIGRVCGRENVSAMPCLLHWQTRTTACECYCYAGPESQRRCRRGFIALGACPANPATRHLDVLGSAGITARSRCEDDNPAGKLRLDAAQDG
Unigene6046	969	54.1796	224	52	1.70866	723	9.72585	27.3735	common|banjin,quanjin,wujin	MTQDAEILHTHARRPTLCAHFCPRALGSFQRCFNLLALALADQFVKQLACMLEFLALLSELAAMAQSFQLSFDACILCTCLIASWVSLGTAFPLARTRSMFLHAISCLLSASEALGRISWAMSFLSCSISRSTSRRSFCATLLSTTSSALSSFPSRCSIFAYASFAGVGSAGRSMPLRTGCPDSVRSVGRAFSMYCWNWVSHFSDKSCTRSASALLPSSIRMPL
Unigene4040	806	53.2258	255	20	3.66822	784	6.1183	2.75006	common|banjin,quanjin,wujin	MLRLHDNPKDRATLDARLATIRDATGPTDYIAIQNVMNAVERIVLQARTMFSGTGLRSEVVEDVVRSLLDCERLVCSPESRAALEFTDRFIVSYSSCRELLDMSKALAIGDIDKLEDDQGRLIPKFSVIRYIVNILSIVRYAKHLVDFARKERAFASQSLVFDFCDQQHALDESGTVVFETRPDTDRPHAAMRVLQAILERADLDNHRFFQTIGSSTSVCVACYHALSNLDRVKALPERIPVPIYCVGPQVTILL
Unigene12889	694	63.9769	81	352	0.0848995	110	3.5779	0.327577	common|banjin,quanjin,wujin	MTEGNESDGKLAAPARDSSSLRELVWRCLQSTAGGTGTGTRVLQRAQEGCVVSGERARLAWAGERRDANGATALRPRADAE
Unigene7612	466	57.7253	119	31	2.15716	387	3.26974	1.87166	common|banjin,quanjin,wujin	MYNGGVVPAGGTRSRPRCDLHPARPPASAAAGEGVIRDEQFIGRRIAKLTLLYSTRSQMRVCDEYQGPRKALCRRNHAEWVYDGDEQTRSLWQKASKSIKCRQQKQGIQKENRRALEGC
Unigene6847	746	50.2681	59	199	8.40209	23	16.4912	4.64733	common|banjin,quanjin,wujin	MPIHLVSARSATFYPNIFRPFMPMLTSGMYSLGFILIHYVLSVVHTGVLESHRIYLKKK
Unigene10266	320	57.1875	38	161	0	274	3.15214	0	specific|quanjin	MRYWRAANGCKRRTRTLHMHGGRSKAQAMTTAYRGRET
Unigene9815	1026	55.2632	191	694	10.5666	122	0	7.20126	overlap|banjin,wujin	MANNGGSALARRSLRAVSHFSRTDRPALLQRDSLSTWTNQVCCSGMSAWHADIPSVTAVNVATRIVRPRRLYHHLATTWHNSQLGTVRQRRFNSTPPSSLTAPTHQLGLVCWNHLGPNVERCPRLFGFAPSGGRRPGRAATVFSQHARFFFSSARFEGGGSQPASCHCGIDFERWRVRIASASSAGRIGFS
Unigene11274	361	59.2798	52	204	0.520925	359	1.18825	0.426361	common|banjin,quanjin,wujin	MADLITSTLCCVFVREQLLAHPLTRASMDWALVSAASLGTGAHIPTARVRVL
Unigene13171	1746	58.5338	125	1238	0.812806	1612	1.40389	0.528923	common|banjin,quanjin,wujin	MGDTQYLLDARLTFAFGVHAHLARPDGPQPRPRLRTSNHAIPHRPAVVTIAESDLRPSMLDGAVTAPLSMLWLWYVFPDRLGWNASVACGAFAHALLQAAGWMYFVRRSESESLMAPLGAPVSNV
Unigene13157	663	55.5053	145	497	0	63	1.27677	0	specific|quanjin	MCSAARAHSVDSARSKITRTYEGLDASGKGATGCRFEPQLASVSADRTCATRQAKSDRHFSILVILHDNIRRFVPLQPRVHFSTAGAWVRVSSPSMPHFLLSGVFFPLVLSFMHPSAHHNGGFLPLTPIVPRFSPPMSFIRIGVL
Unigene13011	609	66.9951	61	198	0	380	17.5138	0	specific|quanjin	MQNRHLFAQSTSYAAVRTTLPIPSYPLPSAPRSSPPSARVPPTPTVLRPRPLTGDRRPRTD
Unigene9949	1188	46.4646	93	739	0	461	1.90011	0	specific|quanjin	MFLFQKFFPKARSEPRAPITPAPNHYVNIIDSVGSLIAQLPEQQVIQFLKTKSHSFTGLSSSIATYPSGGFVTCVNALGHSLAVLPLLDGIFH
Unigene3919	1300	56.7692	211	272	2.07342	904	0.477512	3.19673	common|banjin,quanjin,wujin	MLVALPSQPGMSARNRLHRRSSYTALRGVTCLTSLPPRQTPSGVTSDTAGTGAYNTIARTATTLPAIFAISGLAPLPVGGRPWRRRGIAVAPFNSSRICRVIHQSGYTRTGSRVQALYVTSSVGGQASCLPYSLLESLTIRLDSPAGRHISISYSQSCRRPRDEQASLSLAQRHTFHPPGPSMHRVLRTSPFGRVCLSGGGAALVFNQNIT
Unigene11649	375	55.7333	31	188	0	280	6.72457	0	specific|quanjin	MSGGRMQLCRLGMTYLSTTSTVGLGPKAPTH
Unigene12555	775	65.9355	165	57	0	551	1.02792	0	specific|quanjin	MREGWAGGRGGGGEGSWRAGSAMSTLSMARAVNAESGCMLVTGSSRGGRKRQRAETAATDSRAYSPRSTTAGARAGIRINDERGRERKRGWALDAVTCGMECMRRKSSRASAADDGGSNPTGARRSINGLAGTICAGIYAHGMDECGRRRRGWMQWRMDGRVRRE
Unigene11741	1721	60.4881	96	680	0.206153	393	3.34468	0.0330242	common|banjin,quanjin,wujin	MSALSGAFGLSRSRLHGLGNPGNDPARGRDRRQVPRAPSRPSPGCGIRVDRPRGSRDNLGIIVMPQIDDQMELSPRWPSVRAASGVLPLASYRWQV
Unigene8107	1746	53.3219	416	415	4.8091	1662	0	6.08709	overlap|banjin,wujin	MQTQIILDDRICFPPVLKPLDLTPEQLATRDLRHSALAASAESLFSAKCQCITTTVTDGGSYNYVDFLHMETQHGQSSPEIVVARTARSAKLNMAMDMQGEIDTMIYVKSMTSIPMPRILGYYCKPGVQQYIFMEFIEGEPVQGWPSQHNSAFMKRTADDLAKVVFELSQLRFSAIGSLRIRQHSPLTTNVGSWSCLEPVSNGSLVLDRGPWSSSTAWLRSMLHQRIAEVNCPNIQPRLLEQWFSQEIFGPDYPGRACFERGKRLYPLLEPHLPFHSGDEDAELSNAAHIFCLNHGDLNGFNILMQPDGPEAGKIVAVLDWEIASVQPIWAAHMQNFDLWMDETLLKAYVSEIQRLEVVTGADKALSTSIERGRHCRHFATTLLVEVRDCDVVENWLDC…
Unigene1416	1024	57.7148	89	408	1.67463	142	1.97009	5.51133	common|banjin,quanjin,wujin	MGDGLAVSMEVDEVAQVNWTIIPLSSSTSSLAIKHNAGIEHRPRFIFVLSSGVPWARRAPTAHKGEPRARCATHRKGQDRRGEYPVERV
Unigene13540	818	56.1125	92	276	0.689684	1	0	2.1325	overlap|banjin,wujin	MGRATCEVVKPVCSHCLPPVIHRREHPDPSRATHAQYFLRWVHVRSTMRSYSSQSQDDSRSKSSLRHELKMTGSAVPRNLAYRHITVWVESN
Unigene7091	930	52.7957	121	457	1.0809	95	0	0.606839	overlap|banjin,wujin	MLGVSWIPESTTQRLDLLAFKHHVLLQRRRSPPRLLQVCDQRRRRHADQAHGLRPNQLHGLGQLYSLDAEDPCWQVVGVLPSQCSMSPISLFNESSISLEFSVVNVSLLPAEHVHRAKALT
Unigene12740	580	56.2069	165	496	0	2	2.82166	0	specific|quanjin	MFRESLGSRSVPFCSAHRCDHCWLVIIFSCQLLVLALLLLSSCSRDWCSSGWLLWLLWLLARLPKLLTFLLRLLRPTSRLITLVSSPAESPMHHESGGLCAVSAFRLFACALPALPLLCSRPLTPSLLSPTHPPLSLSHVRHVASRHSPMGLLYLPHAAMQNSLF
Unigene13771	436	55.9633	110	331	0.575088	2	0	1.17319	overlap|banjin,wujin	MGRNGSLRPVAVLSAGRNGSQLFATASHEFLSAGRSIYVFVTPKSAVLRVMSRVSSTRAGIRNIIVAKFCSPHHREPLRAHANTPLPRPHCDPVHLVSDSLPALLPGDIP
Unigene1775	499	60.521	132	103	3.01489	498	0	3.7014	overlap|banjin,wujin	MTDAYPHAIPTDEQGRHDLLTQIAAWRKRAKPTELRTLVLGGQIDTGQPVPVGPALPTRRYLHDPGTPDTVEAALSSTVGYTDARLEQAERPACARAQITGEVRYARGGGCKSWNKMDAGPRRTTWGIPTLA
Unigene11426	579	55.6131	93	236	0.974373	514	1.58756	1.77221	common|banjin,quanjin,wujin	MESARPLSQRRLQLRMDRKRDNRVEELIGCRLRLLRVSIRGQIGPCCIVCLHVRDANVTTVSDPEPRGEIRHWLCESQPYFQSYTLAGVGSRS
Unigene13337	358	53.0726	61	175	0.660689	357	0.472904	1.57643	common|banjin,quanjin,wujin	MQQLCCGGCQADRRSGRCCDAAARQLAFARWQADGRRNKGMKLLDMLVCLILCISARLELG
Unigene6580	1223	56.1733	96	691	4.01302	404	6.13706	4.33929	common|banjin,quanjin,wujin	MPIMIVGRPHLPLRTTQYRQLRYPPCKFSSSFVTLASRPWMPVSALDADRSPGSSVCCPRVVHRHCTYIVSAMSCSNIPHSPLYLLHMLVPVNWLK
Unigene7801	476	57.9832	54	393	3.42395	232	8.65468	2.69462	common|banjin,quanjin,wujin	MTAIQKSGRPRKALFERPLPHPAHSESTTPLKGSEALPALDLSSELITARIACI
Unigene13840	349	59.5989	36	255	0	148	0	1.02905	specific|wujin	MIAKRDLLARNPPRGVLYRVIGSALASAPQHLTTRQ
Unigene1999	1033	60.6002	151	34	2.63316	486	0.705222	5.11565	common|banjin,quanjin,wujin	MLVALAHACPSCASVTARLRIIGVDSTSHLRFAQDARSFDVQTDATSGRALSTPITGAVAQEVCRPQRQRMPYLNRPPPSRRNLLRHSLYAVFPSPWSGAIYRANCLPVRMPRCSPCLLFRLAMPLRCLDALEDLRVSVILAAAVSGQLCQ
Unigene6718	436	57.1101	121	403	1.72527	41	1.1244	0.782127	common|banjin,quanjin,wujin	MDHAPMGSEIRRHRTIRLRDRPCPAYRGERQGPAGRKNFLGSGASAPRRHDAAGNSGLSCAQLQAPQACGLRLAATEHSKDDALSGSNHPPGGTQHAWWGTASWILSLVKLQLNTLITHLM
Unigene13870	1471	54.7247	121	691	0	329	0	1.04634	specific|wujin	MLALKFLSCIWMHSHNQLAFVEPTGSSFPHGLIAPDSQPASNLVARGISVFKAAQYGPGTCDEVVAQHAVSTTATSPVRVGELLLLMMIHAQTGHFAEHSETLEKRGPGSLSGFVLACVHD
Unigene10106	339	53.3923	76	72	0.18491	299	1.83117	0.377222	common|banjin,quanjin,wujin	MTMAIRWSHSAQNPPSVVTACHGGEGWSYSGQLAVRRPDGTWVLSADHDCSSCTPRSSISQASFAFAVFPFPFTRV
Unigene12578	257	66.9261	78	236	0	3	1.30828	0	specific|quanjin	MAWRTSRTRVATNVEDADGGAHRGRRWHGERRGRGWWRTSRAWMAWRTSRARMAANVEDADGGERRERGCHGARRERG
Unigene1204	571	59.3695	132	513	14.0336	118	5.33694	120.671	common|banjin,quanjin,wujin	MRFSLTSLLVPAALLVTAVAAQNSDDSTLACISTCLKNEAVGHPDNVKTCAANATASSGNATEVAQCVCNSDAIITDIRPCVKNCSTGAWKLLQKTCSTIGAHVPDDNAAAALQRGSVLVFATAAVALMTVV
Unigene12485	2400	62.2083	376	867	0.295658	1994	2.70409	1.4109	common|banjin,quanjin,wujin	MWTRCNVILTTRPRRLVRSARAGPRSTRGMLLHLSVAESASRRSPPVKIVCDLSPLRAPGVIQDISPPPPKRLASHRARLMRIAPRYDPAIGPRPGFGPTGQIGSRGSDPSDFGCSTPVSSPFRTVRVAFGPRRDLLPMPCFPRPCRRRRCRDRRPNPLGPAATSLRVFQAGLSAVLGAQGLVQCVSRCCILLSLTACCGLSSPLRSHTICTGIHLSYCSGRISTASASFHVAPSAFDAHLRGLQDHPSPMPRTLPGGGFQANLVADVPPRLDLDRNALACGPTMPGDPLFEPYHPDAPFRCRVRAYRSRCCWDGGQPWHLGPRAHRRRYYSRSSRTAAAPDVPTSVPTSPSILGSMVTTRGFRTDSCPLAEASRP
Unigene13404	504	58.5317	71	205	0.621871	417	0	1.14177	overlap|banjin,wujin	MPKAPQRIPCGVDEYILQFPRRTGKGLPQRIGPQTFDSASEPADEWDPERVLTHTEGRSYALCIRARRFGK
Unigene13070	592	61.9932	119	418	0	62	3.1054	0.108005	overlap|quanjin,wujin	MHLSASRAEQRPCSRQRLVLGRRRRRSPTHGRLQKKKRRVGRKPRAWVHGHRRRIGQRARRLCRESGGGMWAGHTSCAGYGVPWSPCHLVRETESRNESLLHHPGSAMDYGPRAASDGM
Unigene7776	545	53.7615	65	197	1.03516	3	1.1244	1.99443	common|banjin,quanjin,wujin	MGGFSGNMCFPVLAFLYLLTPNLRELLIMSESRLRAASLPRSARYSRTAPRIERLAFKLHGDLEA
Unigene10400	856	62.1495	84	687	0	436	1.21701	0	specific|quanjin	MRLAGFVRCCSNAAALDGSKPGRGAPRNQASGLCIRDGSGGGDYVAIDKLLRIRARHRRGVGVLLLRRRRRRVGGFNGGRAGPP
Unigene13524	750	54.6667	58	293	0.0788422	466	0	1.7903	overlap|banjin,wujin	MLATMSFNSHIQSPGESATSYFVSLLAVVVINGLSDRWRRRRTLLEKSPASRKRLGDA
Unigene5518	664	60.241	87	313	1.06482	573	3.23011	5.05006	common|banjin,quanjin,wujin	MVLFCRLHCGRFWLSARSHAYLLPTVRGLLTNHFQIAQHNNACVATLYQPTLALPTHPRIIQVPTRHRPGCPQTPPPPLFLGAVCSS
Unigene4593	1021	55.6317	105	705	441.248	1019	373.441	504.386	common|banjin,quanjin,wujin	MVLTYGSCASGTEPEASDSARGPRGAASLKRHPGPSCQSSCVLGVRAGCCCRDQLFETKSGEMSPGGGRGASQADIQLNLTMTARCCRMWGKTREDEDPPEPKDF
Unigene13187	871	56.1424	138	416	0.935592	3	1.68457	1.10113	common|banjin,quanjin,wujin	MNGPVSSQSRAELSPSQSMPVLFLSSARHAPAIHTPALLALHTMSVCLRQHAQTNAPNARPCTVTLLVSFLFPIASERALRLRQLIELRKRGLSLSRFTPLALRRYLLETLKVVKSGISVEMHPQIPSLHKASCPLML
Unigene11917	406	53.9409	58	178	0	5	3.45062	0	specific|quanjin	MRVHYSDHLCSISFGNLFACVGPSSWPRVSTILPGNHRTRLLTAWCFTFQSPGPSPSH
Unigene11185	1128	56.6489	108	598	0.62906	275	3.85715	1.56194	common|banjin,quanjin,wujin	MRFTAVHLVLAVLCLPAGIVASDIKKPAAADDLVRDLRMSAALSWVILLQQQIVTVWDVHGMEHAVERTSPAEAATLFGAICCIVCPRPLGNEGCYCCPRCCGENGDP
Unigene11764	1218	52.381	167	881	0.926374	381	2.36466	4.1996	common|banjin,quanjin,wujin	MSGCVAIILWQNPSSHTVSLSSHIGYSSLIMPASSNVNFYNLRQGTKTGPQYVTAFERAYNAAQPPPSYDDAKARLFYGANEKVQKAVLKKMGFDDGAELVNWGSLADIKDAIKTIANPAYRRPQPAPATQPAAAPQPYYYYPVAGGSLFHGTTGPVGTINPGWWPQ
Unigene2474	2650	56.6792	459	399	2.27601	1775	1.51199	1.56821	common|banjin,quanjin,wujin	MSLLDYARATERLAKQLPNHYVYLQVSAAGIVFFTERWEDSEEVADEYAAFKKSLKAFACLLREAVSRELAASRKVDPADAHDDPMPEEADEALNDVGAALGDIHAFFEELEELAEDSDSEEKPSLFARLFKKRNDDDEDEHPFDDQEKQPGLFTRLFTRHSDDDRQSWESEKRNIFSRWFTRRDRDDFASYASFQAASTGGGSRINLNLKNPFSGLFTRGGSNDWDAPQRKNPFSRLFNRGETNDWGAEKKNPLARLFTRKDKDDAWQAGARDEEWDSDLKPSLIKRILFPRSDENKEAFEELKVEFDRAVNEFRVYMDLRHGHVLRKMSKRAKKMSEDVTEVLRRLDEMVKTHSPEEQQKYMQEIDLRLMHRAAQSPNMNDSSLFSTRIGAFVDLLE…
Unigene320	553	56.0579	142	36	21.5224	461	30.7168	15.8273	common|banjin,quanjin,wujin	MQTHRLMASSVSPAFHCSRATYSTESLLLASGQAALRNRRVSVRTRSSTISSTESQPVSHCPNGQASTLRLDISEHSLLEDDEASQHAQLSKAQTFTAASHQPCARPRRVLVRVWKNVSGSMRKSVPESFVPEGFEIVSPKR
Unigene1278	551	50.2722	79	32	1.07317	268	0.711917	0.464169	common|banjin,quanjin,wujin	MGSPLALRSETSGQRDAVAAIIWTSAKACYPGGTPGLHYDPAWAGCVYIFGSQVGNFEIPPASRKPINAPRCPFFEHSE
Unigene10637	1556	59.9614	143	924	0	496	1.10272	0.041092	overlap|quanjin,wujin	MSRSCAGPCPSSRCLGFYPMLYLTWRCVHLFVAESLGEVVFPLLVDLSRLAHPSLCDSAIRRLPRLAPERSLLLKRGSAPCFPYISPSVSTTSGGVISADCVRARKRQRRRLTRGFRSLHAFMSAYFSAFFRRYALSERTGPR
Unigene9941	463	52.0518	83	168	0	416	1.34075	0	specific|quanjin	MAFGVATQTLETPSKPGLSFETPTGQPRKKMGERCRLDRHESKIQLSAGLRTGKDLLRYFPECITFGIAVDFRGPDCSIFETA
Unigene13514	453	51.6556	103	25	0.780401	333	0	1.0037	overlap|banjin,wujin	MYGGAHRKLHDKMIVTPHASRLTTCNLIDNRLARVSHTKEALYSNFQAALPLHCYCYAHWFLLPPFESSIFHCSPALDLPLDDNVWLHLRLSFWKYRLRSVSA
Unigene10872	848	60.967	134	344	0	745	3.76671	0.201066	overlap|quanjin,wujin	MRRANEHGLGRASRARRRRQASNRARRGRPTPARARRATRDCELRVLHDSLRLKPSVGTSRRPCSRRSGSPSTSRRTRAALRDLGQLCIAASPVPHGLDAHRGSCNCIQVPLSLVWFWTQELVLMLSWNLLERR
Unigene806	1596	57.7068	127	233	2.81579	613	0	2.40373	overlap|banjin,wujin	MLPCILRCRRLFPPRPLVLYYMPTGSDQYYFLTPVLPRSTPSDAPHRRLPRKKNQHSSLSFVTLEARFHASGLRVSAEHSFAYPDLSPRAEDRHDPYHVSYLHARADDAGNLRIFTRFYLPTSLPVS
Unigene2402	714	58.9636	189	100	1.73295	666	0.0784847	1.22156	common|banjin,quanjin,wujin	MNSVFRLIARTLSFRPLPTEALHGPTPSTPSAHCPLWRSGLRQCRPSWGCCRTSHSCYHFLKHSRAFRSGPLVLSAAPIIIHSSLGRPHSFDRSCTLTPANTHEGVSWDPPLPLLPTCSSGTFRSWAVPPILAFGMGAVAQPTTATAPRKRSRAIRSGPRTTRASIISDVAMQHPKCHTHSHANWELER
Unigene13921	377	64.4562	91	274	0.156848	2	0	1.05528	overlap|banjin,wujin	MEFARELANLRRARSRPSVAVRVDLATVHTSFLSHARCISSSTPPRRPFPRPLSFLYPSNLLTLPPPFFHPHTFHPSSHPPPLTDIRSGHR
Unigene12449	317	63.0915	67	203	0	3	1.06814	0	specific|quanjin	MLRGGAHEWCPSRRVFCSVASSLPTGTSSSSTMPLGAVKVSSSCYHGPSTIIPERARHYCWRFRHKE
Unigene13902	580	56.3793	51	155	0.713658	3	0.21131	1.1024	common|banjin,quanjin,wujin	MSGEWEVVSYPEPSRAVFDIAALESAPPCYACVLLVGSTTHNDIRFSSSLK
Unigene2345	471	56.2633	78	234	1.75763	1	0	5.06805	overlap|banjin,wujin	MTFNAHSTPRFPHSLACHARSHIPRLPYSTLIRLQPTVTSSTLVSGILGITPPYVRAVSTFPRICTCFALSYLCREYE
Unigene9933	891	53.6476	107	193	0.773884	513	2.64152	0.25515	common|banjin,quanjin,wujin	MTRAHFIVRQVQLCSREKRMRIHCMQLARREMSPGPLTVDYRSSCCAAKTALFDISEFDPCGLQCYADDVGCTLVKQRMTLLNDEFSDSRPGILVQIGPASHTPTSR
Unigene3447	818	56.357	141	54	6.74358	476	0	208.421	overlap|banjin,wujin	MPHNNFYNLTLGLPTLTTLSRTLCRPTSTSPTPPPPSPLRRSPLRNRSSPARARTPAASVFNARALSPASSRRRASSLSATRMRRSSRNSLRIPRGRTTSAAWTPASSTARASRRSRAPAVRLIRRGRRPSVAPGAPSAPP
Unigene12283	867	54.4406	93	539	0.433804	817	18.3555	1.31106	common|banjin,quanjin,wujin	MSTSSSSPTSSDASSDSKERVMSTTSFATVFQCGASSSLGPLMGQQDDEVSNYKRAPFLVSAAFTGAGDCRSASSRQRMRQTFLQQGGSKLEW
Unigene614	574	55.7491	78	234	22.0694	1	0.884842	25.9209	common|banjin,quanjin,wujin	MAERAARARADIRIEARSDASGARNDTGGESERESRFQKYGGGRAHGVEVCRGGGGGVGKRSTATVQRSCPVPRVGAP
Unigene13732	694	53.3141	65	223	0.361295	29	0.813159	1.10891	common|banjin,quanjin,wujin	MRHRLAACATFEHCVERLVFSSPRMQRQSDSPRSRLQSACASFPLPIYYTRFLALGYVYIPFFFK
Unigene2210	542	50.5535	90	51	6.00045	320	11.4532	7.66743	common|banjin,quanjin,wujin	MRGPKVQSTVQRSVSGTFRWCIIQAWVAWQVCNLHLIRQIFTFTCEMRDKASVVTSTGRIIGPQWPQNNESIVEEQAMTGNAHEQRRIKR
Unigene12251	829	63.6912	161	218	0.907377	700	1.41954	0.754138	common|banjin,quanjin,wujin	MRTRPRPSSPMAGTTVGAAGRKGASNTIVELRATGCCCEASFAAVSSMRARKSALHDGPVTTREAGHSQHHRVHIALDLVCLAFVVECAPFRILLRASPPRPSRRFRQTRSDRASWAALEPCTPPGAPPHPSAGFRPHLERLQGLRILSRCYFHSFQLVRR
Unigene9290	731	56.6347	-	-	1.21337	-	0.386	1.895	common|banjin,quanjin,wujin	-
Unigene13390	1597	57.4828	264	714	0.353263	1505	0.575578	1.81501	common|banjin,quanjin,wujin	MALHLSYSYFGATARSDIVEPARPRWPLERQRRKARYTRTRTGLRRRSGNVPPRIGSADARTAGYQLPGGQASGFCVRCLHGPRTRLRPASHTRTAAAGLSVERILRPHHSRLSSPMIRAQWADRSRVHLIMHTTWTRAEGETCEKATSRLRRRSGNRENSGPHIQYVQKKKTGRNVIQRDGSKVRRRVGYRRWGKLFWFGGGGNLCQRGGRVRVRLGCRIDMDGDMTWHRRRLKVPLSIVYRSYTRDAGCRRRRSDAYLSILN
Unigene10693	665	55.6391	91	660	0	388	2.11945	0	specific|quanjin	MTFWSRNHLIWIFCGYFSGARCMYVTKYMAFCEIGSQQQPDPAQHGDPLASRLTSARFTACSGAWFRHMDVLCPTDEHRTESISAEDAPCL
Unigene9844	354	56.4972	86	14	3.49527	271	1.43474	6.81175	common|banjin,quanjin,wujin	MYLLRLQTEVEDYEYMFATIQRALSSCTAYIRRMGVSVGRVLRRRRLGRVVRAQSGSVVVLRDAPAPPSSKPRRRATARYADGECR
Unigene10252	311	61.4148	76	228	0	1	3.26623	0	specific|quanjin	MQTGRLHAWSGEQRSGGGGSGRNEGGTVGTGVAGRTGPGLTLLGAVEQRQAGGREGRRQRVEGEGRAAEGWWVRVD
Unigene7593	684	57.3099	143	31	16.539	459	16.996	15.1226	common|banjin,quanjin,wujin	MDGWWERLRKPMTMFSPAAHPRADSEDDHYMTHDRDSVRGTSPAPHSLTGHHVALARYSELQSRSKDAPPLAPTIEAKREHFEKTMASAPQHAGTAYRAWLAAHHGAAQTPVTVHPHDARLRVSRSQQRLRQKFKMQRGENLL
Unigene6255	828	56.5217	87	622	3.48683	362	0	2.95155	overlap|banjin,wujin	MLMTLICSFGACIFSISCPPQLTGARSGLALVSMQASQRTGLSTRARVARAGRQSHRQHLRTCYCHLRLRDALQSDEIARDRLFGRR
Unigene12628	871	59.8163	157	577	0	107	5.79038	0	specific|quanjin	MQTPPAGRTCADVTHLELQLCRGALPQGLFLTAQPSARATADASRPHCNGAGAQHFPATQVLWILGDDIPADPRRSGARASGCCPRAIRRQVRPCAQVCFPRPVKYLRLPDDVPGVWHGARALTTSRSAAEGHDCDFVEMAFLYCTVHYTAGRLLVR
Unigene13329	1474	56.445	143	1171	0.808011	743	0.114053	1.46189	common|banjin,quanjin,wujin	MRKREVRMCCSFEHRGLCINGDTSPGTFLWVNDQCQLPCTMLSAGGSLALTRRWMSGAPDRPPLGNRHGTPLGEARLKGLEVEWWRALAEQTADRRRQGFDVYDTRYPSGARGGTARACGRFWCAHDALEEGAAMTKQDGASR
Unigene10589	997	54.7643	130	992	0	603	1.47514	0	specific|quanjin	MSCPCIHRCRQPAPARTLDSLPLEVASMPSLSRICLCSHSLDAVTDKEVIFLGDNRPSLQALKDALALPSHELVPLVSEALIRTTIGASSPQRYHDTDSSFTSHGPCRPLLRLYAICTARHSTAPMDRVT
Unigene10628	478	61.0879	62	97	0	282	6.02112	0.118901	overlap|quanjin,wujin	MVDPDHSPRRGVRSSVGLDHSPRSCRCTRPSRPFPDTRPIPPIGMDSSLVWFPSPSFRHPLR
Unigene3689	450	54.4444	59	274	1.95019	450	1.37948	6.61271	common|banjin,quanjin,wujin	MRNERSLLGLRSLVPYSRKWDIVQSTAERVCRVARSGALPDTRQQRVRSRWERRNVPQR
Unigene1105	1006	60.0398	114	393	1.11281	52	0	0.317789	overlap|banjin,wujin	MPQDGEGDGLIIERRKDVLLEYFRPISTFDRRRYRSQRTTRTTTFTGPARPAAALAASGRHRRPQSAVDMSPPSPNAGATYCPALRLSVVKVVPLGQPGAIVGWSCPSLNGPAR
Unigene10466	502	55.7769	130	71	0	460	3.12563	0	specific|quanjin	MPQMRIEPLNNDNTRDKAAGMRQWGLLGLSGLFNGAHVYAKRFEDINLLLELGILPETVAALGREHKAALRPETGETAVYVADDVTRAYLRIRLQNAGWGVATLDHGARLGRRVDYERGDDGESVEVHGG
Unigene10435	399	49.3734	49	286	0.886019	140	1.41437	0.771511	common|banjin,quanjin,wujin	MCPNTHRLSENRNYGNSIGLTAFRYVEDTTTIPLGPRTVMGQSVGPRAD
Unigene12770	803	56.2889	189	56	0	622	1.61639	0	specific|quanjin	MITCDHLLRDFRCASLELSSRNESEDTVGIEALSRADNLKALVRAPGPQQRSQSRWRFALTCRFRGADVLAAQTSWAYDSDSWRHQRTFFWLEDVSIASRSVLALRDLLPNLLAQADSFPRWPSSYCTCLHWSSGTPCCLSNINIFSAVPPRQNSGEKNHWTAEHRPLLRPVLKECVLSLPAFILLSAR
Unigene10773	742	59.5687	142	15	0	440	25.5547	0	specific|quanjin	MSLTRMGWPGPMSMLRHSPVFLDVPLFIFVELFSDSVLQCNDPNIADIDDANRAYVRHLRRLWDRRKALHAPHWCALVERDLHMAQTILDDPAHNAYLRGMRMRLQLSIALMELPGLIHHPPTLPTVPLLAHKSDKDATRKQ
Unigene12097	427	54.8009	97	135	0.82792	425	1.4436	1.68215	common|banjin,quanjin,wujin	MASTLSLRHCRRLFTNTIPSGACAILEQELCNRRLCCSWQWLGRSGKICRAPMQTEIRWAACYLQSCAVVSRLSTPYLTDVSMEASNRTHLLCVFFC
Unigene12145	333	60.6607	53	49	0	207	1.18628	0	specific|quanjin	MRTVGIGWARRDVMRAKVDVGYASRRGDGTGRVSGCDERFGMRASERTRAQGR
Unigene8459	1109	59.2426	78	799	2.20442	1032	0	3.6085	overlap|banjin,wujin	MWANPAALMRWLSSAGALPNASMHPVVVALNAKHVVLAVSVSVSMVCGCCQRRARSLFPAQLTLCVVSSSLNRPRAAR
Unigene12849	1457	64.6534	209	829	0.76835	1455	13.3627	0.704262	common|banjin,quanjin,wujin	MLLVLGVAAEVVRRVERGPGAGRHVVIMRGGVVRRLLRRVELRLLLLLLVMMLVLVLAVRAHCSERVERVALELVLHRRRDRAVARGGRAARRRAQCRRRDVMLVAGIRRAHEAGRGRAAAVAVAVPRMRRRRAGMRRKRGRDEAVGRVRRRRRSAVVCAGAAGRRRAQVEAVWHALGDGRLEGQRHRDRQRAAATVRGRARLRDLGHL
Unigene9621	2016	55.3075	552	35	1.61687	1690	3.02321	1.58579	common|banjin,quanjin,wujin	MSARTYFSFVVPVLLALVQRDTDEIQRHGSMHPDRVWLGGSDPPSRWPQIAQTIYSSRGATDLQHISHAFLSEMIAADGGMILGAILAAVFSVLPLLTRSILWSFCYISSASVTASIPPTRFPLPQSVLSLRSLHQARATITQVKLSHVLNGLASARPTYRKVATFAPTLHYAEISTKGNESPEPFASEESVDSCQEAELRMSDPDVVLDDAVEGISASSGWTFDGDESPSSRTVNEEHALVFLQMFVSAESPPVSPRAASAGDARAPHDLGTVEPFCPQIKIVNSNEPPAIPLLSAHSLASTIPEVQGSLPLGNSALSAPSLSPHPAPALEGASAPIWPLSAGALDDPIPTAGVLIAEVEPSPPVSMLALDALCNGVDAISEELQGISSDPVSDISPG…
Unigene13891	1974	63.0699	269	839	0.698613	33	0.596149	1.00411	common|banjin,quanjin,wujin	MLNFREIRTRLKFWCAGRRDGRPVSAQREPCDRAASARVIWQHGLRNTQRLASQPDSPNTSASSHFQRRRRAAGDARHHCAQMTVFRHQREGEPVPTNGEQWAAKLTLLQYGNNALRAMYDGLMTERRRRVKRGGKDRNGSAQWKPICAPTRKHGSGRHKSWPRRTAQQRAVCAARPRPSDGVPAAAGAGEWTSGEWGVGQNGKKANSPTFEHDAQCFQPFGARNRARWRAIASSVGLLHRQYSVSRVVQQRERGVAGCERRNGRCVAG
Unigene11977	1354	54.062	69	209	0.435157	3	2.81432	0.151567	common|banjin,quanjin,wujin	MLRGIETLLSMWGWGSVVFGWQGHAHALMSAKAEGESTTGQYGGAFHRCSFQLMMHVLYCSGLSIREAI
Unigene8256	447	53.4676	62	305	1.45514	120	1.00999	1.72166	common|banjin,quanjin,wujin	MERFLQSIRLSLDVYPLLCACLVACWICLVLYWICLVLYRGSGALSRLLCSPCSCFSLFWFT
Unigene5389	837	55.0777	91	779	184.575	507	0	52.4701	overlap|banjin,wujin	MRFALAVTLAVLGSVGAVSTTTRSIQARQIDLPIGQALCLILNCALTDVDEVSDVLGCLGNANVADCVAEVLEVAVDAVTCPVNCLTETPA
Unigene3480	828	51.9324	110	600	1.35689	271	1.70222	1.92194	common|banjin,quanjin,wujin	MLMSHCSGGRGDAILARFGHVFPTRFPTWFASHEGQDLRHSLRLNDQLRTSESLTMRRQLTMQCLVSRKGQSQCIPRAQLLSITSRVAWAVSQRVEAQHSVFGIYQHDWL
Unigene13684	1898	66.7018	359	1078	0.716559	2	0	1.04806	overlap|banjin,wujin	MGGGMARAMTMTRARRNGSGGKAGGVQKSRATKTDGRAGHETQRSQSGPENREQTSENRAVGRYSTASYRARKARFRVSENPEQGLSQRQAGLAAGAVERVGGGAQRLGAHGPGARVHGQVRLVLAGAVLRPRGRGGGRVLRGGACAERRRAEQRAEVVDGRGLNHGLGRGQDLGLAGCADGALIRMSGGRRGAARGAGDAAVRRRRCRGIEQPLARVARRLALQLLLAAPGLVRDVVEVAQDLVAERNAQPEPRLGVKVGDDGERGRLEHVVDPRVVRRRLARAVAAGRVGLDEELAGGEQVLGVLDHLRDALVDRRRRWNGKHAWEGGRRGHQRRGKGHGSRSRSRTWCVVTVRGQA
Unigene12938	608	52.7961	118	81	0	434	6.08308	0	specific|quanjin	MVKRSNIAPQSDLRPLVESNSTRSPSPTGSEVDVKSTHSCDENLALADYDNQAALRRAVATRRVSPAEKAQHVEESVIHRLARAYATAKEPRPEVNGGTQHETRSALYQLRGAMGAFA
Unigene2301	645	48.9922	47	287	1.74186	147	2.53731	1.05739	common|banjin,quanjin,wujin	MWQRRDITVSKCWQHFTKFHARFIGTRNRLSARALSGPRAQRAATAR
Unigene8147	617	54.6191	204	613	14.1839	2	11.2621	9.48778	common|banjin,quanjin,wujin	MNFPFYGNLRRRVSALSLRICRSAPSGAWRVRRSLSLALTLPLLAAQHTPAVRCRRYTRVRLGSFRPARTSRSPSVAACCFAVPSSTRAVMPALSVDDDAALPSLPATLASILCTIICTLEHHDHNTCFDVNVIHMRDYCEQHGLSIEGSPDELRARYIAHVLSGGCASHRGPVCRTVSSSTTSGFLSASLLTTVLAANQRCVP
Unigene7	2730	58.6081	348	1164	15.4869	121	0.246915	18.9999	common|banjin,quanjin,wujin	MASAIISWIAKQAGSYIFDAIKKELFGDAADKIDILIKQQDEIKHTIETLELEGRIYEASQHIMDWTVQLKEKLAIADRGDRSELDRFVSDIGNANTGVHYAQSNLYNGLLGQTGTGNGRKLLDVWHDNAYRHLADTGDLGYTIDSYVAEMDTKLEAVFELLRNGLILLIITTKDQQQANDWSTEWEQKLRGLRQIVYDNYPAAVKLLKPSYDASWEEYALFRLQRDSTRNKWLYHRSNGSVDFGVESGSATHFKFKPSVTSGLVGLQDRDANRLKIESYWAGGMSGHREEMKRGDNVVFKMVPLTGSEPIISMVGPFRESDRYKFDCRANKNIGVVVPFSDWVLHKA
Unigene4872	1583	54.5167	225	909	50.2111	1583	11.2572	93.7954	common|banjin,quanjin,wujin	MQLLLNSHLARYMRYTTKDATCALSLFSMKQRVTRPSLNASRVDVALQTTSGRDKSAGHGQEARQEHLSLISRPRTHTHHDALEQHRVPDVQHSHGGDEHAGIHSTRAALPCQGLLLPLRPVRHPQRATLCCGAVPLLRRVVLRGWKYLCVRRRLHVEEPHEGCARSRCLKPGLSRIIITVITPVLIWRFVLALNTECSSTVSLTCAMYDCVYGSHWHNSRIAAP
Unigene13491	478	51.8828	67	52	0.739585	252	0	1.07334	overlap|banjin,wujin	MELGSVRCGRAAGISIAQPPSSPHSSVRSANAVLSVSLWPHLPDAATMLPESARPLVTPHVISRDLL
Unigene5250	600	48.3333	73	381	19.3163	599	0	18.3845	overlap|banjin,wujin	MQYASRTARTRERGRCNRMVTYWRCNVWQTQIRCRAAMHLHSGLCGTDLCSHILARDTSLRPKSKLESPERAV
Unigene1978	1942	58.3419	220	1224	1.58164	1883	2.96617	2.50226	common|banjin,quanjin,wujin	MRLITCFAFSATTARSTCRSRNIRDVSSWRGSTCKGSGADVKPRRRAAPTGGAGSARRYNTYVSSTRFSSACLFQFDLPVMASSRTETVLLDSRHFRPASLRPYNSTRPATNLLVLSNDRLSITELSIWKSYSYSRFACNIDLEISVGRGDFVFWLVYTAASLSVPAGQKWGLTTVRCVNLGPPKYLVPLVLGALSFGYPHMWGPSLKGPPDSEGHLPRK
Unigene7702	698	25.788	-	-	16.967	-	33.6389	11.542	common|banjin,quanjin,wujin	-
Unigene3175	1318	60.7739	353	50	44.8495	1108	85.364	32.4062	common|banjin,quanjin,wujin	MSVPESQAVLDGPAAADKPLFRLLAMHRAARIEPASDPSTDIASDMPVFDFVSPEVAEKLKSLCTNLRADRALRLLQTMHTRPECSVFAAYLWQPICRAVLCGQEIHDFWSALGNFKRMYQAVSHAHDESEGTVTFFDHTISPGGLTRTLICTTERGVIRHPREDLTFAAPAPPPAQLPNVPIRTRVVRGYLDAMLADITPNYAGILFLPMSPGTAGSPPLFDAFFFENTKRAPGGAAVLWVFRFAAPVFEKRDGKGEGSDSDVDMAPLATLIANAKNADYEMAVKYVLLAPQCEHFAVGWRLPKALTDSELWSASGAEVYVQYIEVDDGWSHGLLLADAYVPVSMSSSSTGL
Unigene13893	373	56.3003	64	130	0.315926	321	0	1.82846	overlap|banjin,wujin	MISACPGTWVPLFQAAVAVSTPCSCVARFESMLTSWSRSSAQATLQLRDRSCCTRHASTRRDNL
Unigene2145	808	52.3515	212	784	1.89595	149	0.834255	1.42439	common|banjin,quanjin,wujin	MPEVDNSDFSRIPDFKVHVRGGFVLGDEEIGKFVHAINPTVKHHDDPFTYLGRWYGKARLRGITLEICYLKRDDETDEGLNPLKTMIAITRGEMELKDLSFTGNGVIPLAAMPDAPDADIQRVKQWLKVERDDVDVSEFAKRINYFARTATDETIAGLIQAVAQAKGIVPKQVEFVFVTNHDAVRNYLGRLAAYDADVQKLLGKSETSPKSG
Unigene11122	942	61.1465	142	317	0.598898	742	2.2118	1.08601	common|banjin,quanjin,wujin	MSYRLNSPVTRWWDYAFPRAAVAVAAHAPSRRHFLHARAGRDAPPAAHARARGHRAQRFHATRSRAAHTGSGACNAFHHARRGNPNPTLCWEEKGGPGWSRTVKDACAELGRQRGLRGCEIPQCTPDPAGNMCSSVVVDQMF
Unigene5480	709	57.8279	97	491	4.50368	201	0.0864313	2.02617	common|banjin,quanjin,wujin	MQTHVTPARVVRWIQGQYDPPTGRISEILVAQLDYDLVICRGSTGCSAAGLAAAYSMHMSAAAGADVDAAATGVCLANRPADALTGIRPAELAPACP
Unigene11565	580	56.0345	46	267	0.507933	130	1.05655	0.44096	common|banjin,quanjin,wujin	MVGRFAGSVRVTEKSQHPKLNPRIMPEARSVDPLRASVTKPAVQKR
Unigene2859	499	53.7074	72	465	1.41692	250	0	1.48066	overlap|banjin,wujin	MCRPYKIIIDCSCTHKMCTWFQPEVLFMCTSPCCSNASWAVLVNCSCETCLDTPTNSRTLPTREVCFVCAPF
Unigene12452	724	58.4254	125	402	0.732434	28	1.69281	1.55901	common|banjin,quanjin,wujin	MDVRIYGGCGCGCVWVYVRGWVGARVRETSTRAGGSLSLRKREREREASTLTVALELGPGWEWVGEWGLGRERGRIINCVWTNEAGAGHGTVGSARWEGIRVGGQSLAAFTDQTSTEEPSWASTD
Unigene6740	1340	58.3582	396	23	1.35661	1210	1.7146	0.848277	common|banjin,quanjin,wujin	MFYRCLLALDLLCSRPDPDLTFDPLMAHTMLVNTREVFPVIHTDTYSAPVPSLAVMLTGNNVLSSTPYYENLLGCIVTAVYHYHSDKHEFVVAKYALTVDDKTDERYARFERFRVEEWRPTESSTLGSVDQIIGSLVDGERLDSVKISDVLSNKKKDGNILGKSPHKYFLVQSLTDIRPGSLSILDVVVFADALGLFAREYSTMTHMCIWYACALFVLIRRRLGDNNARWVKSETQFDKAGTTKIEVASKLMRTRRRLVDPVTAMLLHQDDQKLERGLLNLCTSLYERGKLNSKQYEKGLAQVKRDVELMRNKPDAIEAVDGRIDAMLMQAHREVHANSEAMQRKETAEANLEISEAGRKEEQAKRTAAEHALEDKERENAELRAALQALQRERST
Unigene12163	832	54.9279	114	827	0.568574	486	1.34707	0.369991	common|banjin,quanjin,wujin	MAERLSTRATISAATPARARKPDLLHPASTGTCALGLPRWVCPVQAAIYALWLIQPDSNTTNQIAFSLNPLPSLAKARPLLALLTMGDIAKTHPTADIQVSPWTSHAYPKAEWV
Unigene11109	1703	59.6007	470	1412	0.478509	3	1.31622	0.482025	common|banjin,quanjin,wujin	MAVFTYNTVDIEQPHAPATTRNARARGVGTRVVDGGKPAQDKKPSTSVVAGLSAPSSKSNPSSRKRSGVASTQLTAQQPEGSCASWGVDGPSPFSDAEPAQTSTPKKSSRRAARSKAARKRKAGQAAAEAPRPPDAFERPAPSRPLFTPGESQPRPEAPPASHSPETRPGGSIIAFLPGANVIVPRSRAHASRVVLAAAGDANQPAAASEVERRRPLPRPEFGPRDTPIPTERHIAPVTVTVPDETREAVRPQPAGRHARFDGMSSWDYESRTPGAGSLSQNVFPYSPSVRVTPDAARPNEVAPLRASRVSPTRPGSLPSAPADSGSPPSSAIPSRPSQSQAGILPPSDPPHTVRPIRTISGGVMLSHKARVNNPAPDATNPILSSSRVAPDVLPCEPC…
Unigene590	1334	63.0435	185	690	1.55067	1244	0	1.61898	overlap|banjin,wujin	MTSRRAVWVRKAAARRSLAVHARRLRSHFTRRCSAKLFQRAGVARLRLWPYGGSITSPPPRSPSICQREQWLRATARSCSRIRVPRWQPGAALRVRLHSMRTQRGLAPQPASDAVFANNQCRATVRESANALPANDHPSATDAHCPLFPCCGALPLRVHLPRVSTVHRLSLTTPFLQVSFLKCMV
Unigene13487	910	64.0659	230	709	0.649799	20	0	1.40949	overlap|banjin,wujin	MSLVHLVVVRVVLLFLLARHILLDGARYLHQMSAQAHVLHCSQPPTTHIYGNGSLLQRQRRRDPLELLPATLDRRGRLVLICACHVASALRSLYWMAQARCRRTFRNSRRAFTQRRRPAHTLEVQCRAHRVPSAPREQLDSAEGPVGLLDVWLGLGRRGLGLEFAEGGEQEEQEAVGVRLRVLTPPRPSVVRRRRPTHRTPRNPRSASSWRVRNPGKTCLHTHKRSPFLR
Unigene8744	1211	63.1709	267	1083	14.3557	283	0.151808	0.804958	common|banjin,quanjin,wujin	MSTQLSPATAQVAVVAASVIALLAQDATLRDQLRATIAPSSTPAPAPPAHSTSTRKRRGGGPTPTPTTATRRAPRQDVRSLSTTSPTDRITVTVAIPDAYAGHVVGRAGTGLRQIHDYSHAKISVSTHIGPSASRAVTIRGTPREVGDAIIAIGRRLAKRRIRLPTRSKRRADPPTSTPRPPSLAPAQRPSPIPQTPAPAPPSGSTTPRPAPAGTPRQSSQPSASGTPMQTTPLPPGTPMEIGAVQGSDGTPRPRQTARRSGPPLPR
Unigene13371	241	59.751	-	-	0.490719	-	0.234163	1.06443	common|banjin,quanjin,wujin	-
Unigene12525	483	56.1077	112	148	0.979407	483	3.50517	0.84978	common|banjin,quanjin,wujin	MHRKVDSEVDDAVLDAGPDACLRRIPRTTKGLVQKKPCGMGLRRRRTDEKTVAESIKEYKTQAIESRHTKKSRKTLEGCLQLWRTTQTGGSLDWAASAETAQHCSQAHGGQP
Unigene13102	545	60.5505	106	478	0	161	6.58061	0	specific|quanjin	MSTAESVQLHVDRAGRQGARRRRGAYSCTRTSGVRACRPQRASSCTSTATPHRRAPWLHCARAIGLTRQLQNGLGCLDFGYWMVVFVLSQLCYCYCASASCLSVCL
Unigene5310	413	56.6586	126	395	47.1049	18	28.4216	36.1925	common|banjin,quanjin,wujin	MTQAHTLKRKFCASTSGHQGFVHTHSKKNAHAHTPLRRVGTYVIHIDSDSDSDKARQGEECERRGKEERRGEQSIRASKRNFQNLAHHRQEGTPRPPTHPHPHPSPPPLNPPPPPRAPTPPPHRPH
Unigene3681	484	53.0992	69	256	1.70431	462	0	1.16603	overlap|banjin,wujin	MLPLHLLSHAGDRPPSKLPMTTSARNMAWLGAQGTTLSSCNAGGIHLPDEALSLIWQHKFRPSTIEPLW
Unigene10149	617	54.1329	77	368	0	598	1.0061	0	specific|quanjin	MLVNLRTYHWYLDTVSIAIPAPLPSSHPSPGVSSTRIYMYLRYSLNTVHFHRYHFRRGIGKKFQNLSRKSTKRAANS
Unigene2336	710	60.7042	106	260	1.58919	577	0.431548	0.270166	common|banjin,quanjin,wujin	MAPASMATNCSLAENLGEAPSSSSFASSQSRRSSAACSVRNRLGYDRNAPARRHRRPLSPDPWPPQSARSAVLSRPPLDAVEPPGRQTRPGSAGAHQGADTIRITV
Unigene13462	417	58.0336	101	412	0.751614	110	0.134384	5.16746	common|banjin,quanjin,wujin	MPSPLASLFPSFFLAVAADTRPSNRGPMSRPCQWAHSGDGQAPTLTLPGAMVLSRHTGVSWPEGWASGRQRCMSDNVWWQRAQVGAHRISPRPLRHAIHAL
Unigene11746	749	48.9987	80	620	0.157331	381	1.13017	0.0758806	common|banjin,quanjin,wujin	MDWRFTLIASLVACTRQRAIAAAQQPARCVRLSARALSLRPVPACVKSCKVLPTLANCYFSPLPHFASALVCIAGIDLVC
Unigene13764	484	51.8595	90	44	0.244346	313	0	1.17427	overlap|banjin,wujin	MRGPKVQSTVQRSVSGTFRWCIIQAWVAWQVCNLHLIRQIFTFTCEMRDKASVVTSTGRIIGPQWPQNNESIVEEQAMTGNAHEQRRIKR
Unigene10226	1128	58.156	229	776	0.786325	90	2.63299	1.3604	common|banjin,quanjin,wujin	MRFFSAIILALALASTELGVDASPVRSPSPGKYKQFNDEPASASPSATHSVSKTTTHHAPSPTHHSTTHRGDSSTKSSSATMTTESSTFKHRFVRPGSTSTTKSQTSESSLPTGTETSSSSSSTATPSDDSEDMGNNDEFDNSYDEYDDGEPGSDDAEFEGYNGDAESGDDAPSDEGFEFNDDDQNSDGADASGNGSYDYNAPQNGDEAAPEKEPGMYYANVRRGRFVV
Unigene215	570	56.6667	110	330	7.03828	1	8.21747	15.0313	common|banjin,quanjin,wujin	MLCTSGMAGSARARACSAARPQYRGLTNLFQIHAIQRTQRTPRFPHSLALHALSLIPRLPYITLIRLNQRSRLHPRFRYIRFTSPCVRAVSTFPRICTCFALSYLCREYE
Unigene4426	812	59.7291	128	517	1.52927	134	2.71046	0.83992	common|banjin,quanjin,wujin	MADFSPVRVPDTLLVRLNETLASATVQLPKLQYLILSVNWKLEEDEVASIVDSIERKLDQLEVFDRAPALRIVQCQLTEQELSWTRPSRSFDFLSMGREREPVEKLPTGLTDVVQFLEDEFEWYCNNS
Unigene8443	330	53.9394	82	298	2.27944	53	0	0.310942	overlap|banjin,wujin	MSGYPPNLANFPPKPPGENARVLRKYRVGTYYVGERWSGTTQHDRVSQQLVYHLTFQNGVTLPFRYNQLTAVHINTPLMNSP
Unigene13800	969	55.0052	138	241	0.488187	654	0	1.34901	overlap|banjin,wujin	MSRFALCGAHLLAAVTVIYGLHLIHGSLILLAGSFPFMRGVVGSFGSERRRNARTSFFISTRQTCPGPTCYRIYYNILSLASLLENKARKSKEQASSRVLKMLLRYQRGEDITELPELACSRALLACYQSALRAGRLI
Unigene3865	805	58.882	171	599	1.61602	87	2.58822	3.09768	common|banjin,quanjin,wujin	MRHRARRCEQLAEVPQRGTCTPTRARRAATPRTWTAACAHAWFQPQAVVQNTWLAVAGCSTRSCRSWTPSRLDACRRRRALLARPSPCSLARRMRSTRAAGVPARICAHFHRFPHLTSSPTVGAAQLAGKHVMSTLRRLVERGILCGANWRPTSPWDRLTGWAGRGASGDE
Unigene4798	449	49.8886	33	192	2.65258	94	1.09185	1.39238	common|banjin,quanjin,wujin	MHVVDDTSKVTRSSYSTCAGSLEMQAVQPVKVL
Unigene12152	936	56.3034	73	874	0.503592	656	2.29109	0.425045	common|banjin,quanjin,wujin	MGPQSFKPNLFEGHCQAAWSRFSSLVSLPATMPFTPSGSQYRCFADWLLILWFESGCVLSWVLWDSSGFIWCL
Unigene13489	2321	66.3076	238	682	0.864243	1395	0.75374	1.12947	common|banjin,quanjin,wujin	MSAISCRRRRVSVRWARSRPPFATVMDGGSEGATSMRRRALAPVMQAAQEVEQRLPASRASLQPGALSRALCCGRWSVTAQRASVFCCTIALLRSRALVAAQRSGMQPCHGACARGRWATRSAAVNAELLLDFVADVDNVRGLFRRNTRIRRARQDERCALRPWRPRCTGCVIPDVGRVRDEYSVLIAECWRGSGSRSAMAKCGVLAQRARRYDGAGRTGNPPMSMSTIQPFTAAIWM
Unigene10375	597	64.8241	86	340	0	597	2.62825	0	specific|quanjin	MPCAGCDGIVCICACAECAFWRGTPASRVALFALTPCTLHCRPRFAPPLAGAFPLAPLRVTQTLHAERPSVEFLRAATQAVRATAN
Unigene11349	349	61.0315	46	139	0.898061	2	2.10704	0.549621	common|banjin,quanjin,wujin	MPSPPNALLTPPETPQDDLHTAFGALDMAVSPMFRPDAQLDPSCAP
Unigene4994	591	56.176	155	58	15.5526	522	0	24.4808	overlap|banjin,wujin	MYYKTACTLLLLQCSKPPSQHDVHEYCNLMHSLHTQDGNAGEADATAEDSWSAPAGHKAGLWCFEMCQRRPAASGGGGTAACNWQIHRWPMQAAYAVCAQSRGTWKKRDRLDNGVRNDLCRKFGDAQPGPAGTTSDRARQSPTTNRSSNPNDGLS
Unigene7107	524	55.916	72	218	1.6927	3	17.4469	5.53161	common|banjin,quanjin,wujin	MTFNTRSAPRVSLTPSPYTPARTSPVSRTVPHPPPTSCRAFHPRFRYIRFTPPYARAVSTCPIICTCFALSQ
Unigene9959	732	64.4809	110	453	0	124	1.85027	0	specific|quanjin	MAASSKEFKPSNASPISAEHCNSALHPPHLAEYLTSRRAQELFRTAQPGRTFQWLAACSSAPSSQRSRAHSRRTGCDADWTFPPRFPVRSRRARARSTRNAPSHTSAIGH
Unigene343	1058	59.8299	177	501	1.90026	1031	92.0641	12.5165	common|banjin,quanjin,wujin	MIVAPWHCLWPTSPSLFWPFPALETDWTAARRRCPLPLICSIGRDPAAPRAFALSPDALWFQEEHEHLLFNIATVCDRAPTPSAAAVDILPLPRTVTRFQLVSSRPPRFPLQEEPHCSGGALAGLRRSFCIVSWTRTAARSRRSVSISNVEAVQASFAPSEHMYVRLSPGAPYEFAL
Unigene13925	2663	59.5193	150	2312	0.621737	1863	0.126259	1.29083	common|banjin,quanjin,wujin	MSRNGCCTDAGRDLEVISGQLCGGAARAVPSTCHFVTSCSMELLLYARTLLPRVYIDFTIQEAHLKIKIKLKLVGFKTLSKFRNAASVQSHSQGSASATPRNCTQATSRRQVLLGMQSECQSTSTSRVLPVPRQRQDRMKMILAVLRMKT
Unigene13365	705	52.0567	60	356	0.335499	177	0.160094	1.81934	common|banjin,quanjin,wujin	MFSFGSLRSLYARYELLEQIYGWAPVSCRSEVNIRSSSACCRKELPAMGLARLHGEHQYS
Unigene3484	640	59.375	113	398	2.8404	60	3.61525	2.2201	common|banjin,quanjin,wujin	MPCRRGRHTAWLPAIKSQDPFCCLLTAISMPRAERASTISAHAAFLRACMGTGRTRIGQELQASSGAFEKTPAGHWSPMLGGRSPIQPPGSRRPARRLTATAHAPAVHRSHWI
Unigene10895	1020	55.5882	145	576	0.860377	1010	1.31854	1.00297	common|banjin,quanjin,wujin	MTIIPGRAVHVQQTDRRHHLVKQKPFMQRLLLLTPFLRVHRRGRCGLSKVTARRPSDTALACRKHRANVVTSPVIDSGLCFTREAVMCVRVCTHTARAHTGPIANRKMHKLREDGTALVGYADLISPVRIGEKISHRPGIAASIM
Unigene10524	973	60.4317	112	46	0.847774	381	1.68198	0.642529	common|banjin,quanjin,wujin	MWGCIMISSLSLIDLAESWAALAVAFSICRGHGGTVASALIARIRDGKTAGVRTGFALRSFDTATCAGSPASRCAHSQGWTRHPTPSMRRSNEVSWPNTARKRAVRRGLGAG
Unigene10743	314	52.5478	99	16	0	312	9.70508	0	specific|quanjin	MVLTCVSFAPGVEDGLRPSHLLPSGLSSYLVYLASTRLASSRLSSYRLDFDLALPIAHRSPLTTRCVCSICIVCNGRLLTPAFLFSVSFSVSFSVSFSV
Unigene12891	537	62.3836	114	363	0.109721	22	1.46095	0.119067	common|banjin,quanjin,wujin	MHLSASRAEQRPCSRQRLVLGRRRRRSPGSTDIAAVLDSELGDYAGKAAVECGQDTRAARGMECPGVRVIWFARPRAATRACFITRARRWTTGREQRAMACRRAVAGRERQWRG
Unigene7711	1206	64.0133	251	1138	2.00309	386	2.38648	0.848277	common|banjin,quanjin,wujin	MDFGFESGRYAARNIFLSESILPIARNTGDSSRALCTVCFYARRTARSCSRTLSTTRRKGMILGRLSTPIHTTGTRTRSRSFAQALAAARRGGHSFVLSPLVRTRCRRRLRIRCNPRARVIRRHQALCQPRAPSCIERRATICSLALTRHAPGQPTPPRSPIQPRPGYSWRAPHRSKRVTVSAPPCQLAAQICVVPPPPRLAARLGGARMYACRRSTSRGRRLRWTWSQRMSLSWAFGHSCWRSLRPAVRH
Unigene2201	417	63.789	95	133	1.13442	417	0	1.68665	overlap|banjin,wujin	MFAISIQPSPSYNFYIRGRGGPVHLDPPRALRLAHWVFVAGLTFLPALHSPLHLALSSSRNPRSHARCWFRCTPALPFRSKPALACRCTPANAPQ
Unigene261	1899	55.7135	403	1570	3.1027	362	0.903547	1.67601	common|banjin,quanjin,wujin	MSLFSHNTRGTPPIPLRRMGSALGQICYSYCISAIAPSNQPASDCTFPPFSRDTGHLALSYRPGRSVPTSSEHCLKHGPLAGKVVQMSSRNFRTTLSIRLANRLTAVDCVTHPHCMDCHFRLTPITLPSCAPLVLVVPWHREGRWIKTDARCRERAHRSPSYINRLCGESLHLFLPMALAACIVALVALSTFPPSLSAAAAQETAPVSTHHLVKRNDAATGFIAALVILVFLLVAVGWYMTLWCPGGSNFSYNYSEEDASRRITGPSHWLYVLSRGRYGSKSQPPEILPEFELKSPVDSESQTSRRPGQAHLLHASSSAEFGDPSIGASLRKDFRERLGLGHGANDNSDRIPLQAPTPEGAQYPTGTRSRSRVLPDASRVQADPRAQLLPEEPRPEEEH…
Unigene10470	419	45.5847	93	402	0	124	1.31627	0	specific|quanjin	MPAPITSTRSPHYFACQGHYLALLHHYLLSLQPFPRYSAFIGVMHRCHYLFVFCCNYPYLLHRITLLLRPNLHRLVPILYFLLPFTSSFITLA
Unigene5268	1070	62.243	232	373	3.19381	1068	0	1.69973	overlap|banjin,wujin	MAPLSQLPPRASAVEGSVQTTFLMPLAVLVILVTAWVARNPIEARERLADAQQRVRASTAAVSIQVQGSWRVYVRRTLARFIPGRVPTPIIMEPTENESTGPPLRLRRGDSPVEMVSFGTEHLTSATGASFQPTQHERRASSLLRSRTPCSSPRLRAGNDTAEFQTVGTPPAVAARLSPAPPPTPPEMTPARLAVTNTLHVQGPAPSPSIAQAPVTALEPAENARESELPSF
Unigene10942	340	60	67	10	0	210	1.08141	0.376113	overlap|quanjin,wujin	MRNSMLSWALFALPLPLIALSPASSTSARPVPSFKHFSGPLRSSSPPGLRPLALELALSYSNVARAL
Unigene724	389	52.1851	46	336	2.58416	199	2.83557	0.527563	common|banjin,quanjin,wujin	MRFLALTIVALYAAAAAASAVETVDKRIPCCSLVDPTSPRPCSPGC
Unigene6938	517	46.0348	81	514	39.8902	272	9.24531	15.0606	common|banjin,quanjin,wujin	MEEMQITIPLQSATVSAQSQCAPSSASFSSSQSQQQRRCLLPQSRRPQQHVILVSRPWNQLLLFISTNSARATGLNVDFDY
Unigene10599	898	62.9176	77	233	0	3	3.33069	0	specific|quanjin	MERAQTRRTSIAYGTLPLPSRPSAAAEARSDTNRTTPMPSHFVILVVPFAGTEVVTYGVHIPQLCWSRTTTPTPPSP
Unigene12941	646	51.7028	133	615	0.456039	217	1.0483	0.317681	common|banjin,quanjin,wujin	MFELTHSVVPSSTPWHRRTFCNLQNISTCSRSTCYRRSRRKQLGSVITSHPACCRAAFPQVPTQANMESRGTCYGLVLTYGSCSTDIILAGLHGEDYCVVQYTFRSENPAPVQTFVNALPSDRCSSTLTESIV
Unigene5410	547	61.6088	95	67	1.03137	351	0.409785	1.87589	common|banjin,quanjin,wujin	MTVVVCLPQTPPLPRRSLAVGHECASARALAAGLQRHARDILCSRRRAPRQSVGAQLNAALSDPLRVGAPSQVGLGDTRVTAPELVHRWRCRNAV
Unigene10035	477	58.2809	108	29	0.9199	352	2.83941	2.8596	common|banjin,quanjin,wujin	MPSCPGSLGSASPSARTFCCAARLPRIWRLHFPGSFLSDLVYLSPSLLQGLLLTAMMPCVLFVSLHALARYRPRWPAVPECSGRTPAVSANSVRPAPTAPRTSGPLTS
Unigene7937	1299	67.2055	115	444	2.00292	100	0	1.00631	overlap|banjin,wujin	MTDGNGWDNKAGRERDDSPRRQHVMRAQMSLRARWTPSKHGAPAIRRTRPRQAAQAALDDMCGARQTPRRRRGAARQERGQVNAAGRGGVGWDAGAGEQGVRRATSVEAGRTKEK
Unigene11498	746	61.2601	80	718	0	479	3.63109	0	specific|quanjin	MYPLMSVQPPPRTKTLGSEATFTTPSDKRPCARQLSLQGLGSIPIPIPEPGPQFSLSRTLLARHPYVCTEPLPRMSQTQN
Unigene11999	366	56.5574	108	42	0	365	2.14353	0.310571	overlap|quanjin,wujin	MSFRGVSRPNREFRHHSALCSGTTKDNSMCRAATRALHLGRASVDRYCWASSTCPRALSARPDDLSAQTVRTEYLRSAGPSGARRQGIQCRAEGRRDAERTTRSEVMV
Unigene8060	778	53.2134	90	451	1.28746	720	1.65408	1.12107	common|banjin,quanjin,wujin	MQRSKTSRRCNFLSSIGVEKVAASTRTGARIKPKERHEKCTPCWIAHPKKLVARRWTKLMFAARSKGALGRVCKYQCAESMRNRQKFCER
Unigene13716	589	61.9694	98	589	0.851404	296	0	2.26476	overlap|banjin,wujin	MGINKPQACRTGDARKCASSCTRASKFLGRPPSRLEASKERQWHTLGYITGCGASGVIPHKADARNGSPCSTSKGREERNPRSTPRKREEQFEDCALR
Unigene8234	2290	56.1135	760	2281	1.26526	2	1.98022	2.10958	common|banjin,quanjin,wujin	MPTDISRAVNLLRPAATNKALQAALDSVLLWLKINDGSPIEDYQRVQKAFALDLASLHRGCARQVLHLSALVFSDAVEERIRPSLESDEPTEKFELVLAGIIAGAAKYVESSQADLEMIGKELFKPVLALLELPGADKLGGALLREAIALLDDAGCKANYELLRNPRVLSAARFGRIVVNQTNYLCLQSLFDILPRILPSSKAEKNKAAYLKSLFDGPDTRHAFASTKRAELRQAVMDATPEGWPQIVHEILSAMAICNKDKPQPVTVSVISVSGRSMGVEGQQEVLYLDADAFRVCVATATDDVLEDLEVPYRSVQSIRFQCLKGSTKTIAVAVGLDAPPALSCAPVTTSEDFTSTPTSPHKFCFRVRPEDIDRFCELLNTRDLPYDDAGLGFRAPTH…
Unigene12907	347	47.5504	64	293	0	102	1.46369	0	specific|quanjin	MKQLPVHVIMFSAQLLPHNSTSTHDMSASCYQCSSNPISLFSAHILCASHYSEGVVLVEQFERL
Unigene886	1202	54.1597	231	799	1.67261	107	4.41325	2.5533	common|banjin,quanjin,wujin	MLLPETSDPGHNRSRHISATRPQNGIPECSLRKASRSHNKRCLARDPQHDSSSGSRASLASRSTQQIRALGSPYKSLLNGVACCQCQLPNVVAHFQPSSYTLAHSRTLLRKLQSTLQPSSHRKRLKSYPHGHLQRLLAPSAGEDEARHLPLCHDAWVPWTVPCNDARGTCEHRETCRHQTPAARWATAGRPLRLPVDSIVCRSLSYALGLKFLVYCVIIVVFRRNSDSPAW
Unigene12724	1306	53.9051	55	439	0	603	46.3219	0	specific|quanjin	MKKHRECAGCSVLEQTTWCKGALTNVGIVWRRCHKCGRGRQVGWAPHQRGQLLGL
Unigene12482	750	56.5333	60	146	0.157684	325	1.27915	2.59948	common|banjin,quanjin,wujin	MCSFFLPPRQPMHATTMRTCWPHGLISMGTSFVDGTLSPAKRDYSLPEQTLAPSSCTDEC
Unigene6775	634	53.7855	39	460	1.20814	576	0.483279	0.986089	common|banjin,quanjin,wujin	MVRIGVCGMVGRSDHNFRPVVPIACVPCTQKPRSCIFKS
Unigene4057	277	67.509	-	-	2.12709	-	0.202303	0.740873	common|banjin,quanjin,wujin	-
Unigene7002	474	50.6329	81	377	2.64492	135	0	1.79856	overlap|banjin,wujin	MNTNSEEKSLHYASYVSDAYMFSCYALTSKRYIIICPPFRLHRRHAGSRIFGPAPVRLPEINAGAAQGALFVSSRGDGQRP
Unigene12665	769	55.6567	179	28	0.922731	564	1.24755	0.498876	common|banjin,quanjin,wujin	MTSDATLNSLTTRSCPTGGRRLARGHFIHSTSYIGVRKARPVDGMLIHYTNLPAYRYVFLDFSSPTVQPCHVVARSAVSRLVGVPGIVHPTASPLRRESCRLRPRWPALVNTGRPQSIQCSAGLHSSILCKPEQGSATRKIGVRYKALLIYVDHHHRAPLRPSPLTSHSLLSSPCLLFH
Unigene5791	395	50.3797	44	380	1.90434	249	1.13495	1.43885	common|banjin,quanjin,wujin	MTLSLQLFSYRMAPAGTTTTPSAHHGNTIFSTTSQAFTMRKPAS
Unigene13827	378	51.5873	73	220	0.623495	2	0	1.01491	overlap|banjin,wujin	MQYASRTARTRERGRCNRMVTYWRCNVWQTQIRCRAAMHLHSGLCGTDLCSHILARDTSLRPKSKLESPERAV
Unigene8220	1182	61.5905	269	984	17.872	178	0	2.08347	overlap|banjin,wujin	MPLSLLPPSVAEIVREGWGTRARFQETHELSMGPEDFERGTLILLGMQKRMIRAWARAAVAFIEEKEAIMYGLPVWDPAEDDVDALSPEDEAGNADTAFDDDADDGDGDYLDGAPDTRSAYASSQWPTVGTHWQDRGDDGADSVYNKDVEPTDGCTRYESGSDSESNSKAGVETEEDRHERLYWEAQEGVPKPVYECQVCGDASATYCVHDDADEYAAHERPASSKKGRFVDVLPRGPKQRFSRRQRRHQRRKQKKRGKAYGAVEDEDE
Unigene12031	609	52.0525	143	442	0	14	1.38025	0.0842455	overlap|quanjin,wujin	MTRATWSCSPSRMSTLLGLIHFCLRRFPALWCSGLTGVSHFALFAVLTCLPASCRHASPIRYHLTYFLRSSSTPETAQVRDSWATFDTRFTHPLGRQFSFHARSWRIIGSERRRNAPMSFFKSTRRMSPGPICYRIYTIIYVH
Unigene6966	1067	60.4499	191	921	1.05747	349	0	0.0532658	overlap|banjin,wujin	MRGLPGTTAAHRAGRTSVATLFPKTERPATRLMFEIHSIDIVFRASRGGKSTASRRSASHTLPLRRATFCTSARSDDCAALPPAKVRRPRSLHPRSARRTARCRTATSTRGTGARFYRVARAAAASTLSIARWLLAHSHASAGDALIYDTRRDRKQLPPRSWRSTSRSASRLSAILTLRRICLARTTWCPC
Unigene4202	632	57.1203	104	611	3.37228	300	1.15268	1.78595	common|banjin,quanjin,wujin	MGRISNAKRARMERGARASKARWASTKATAPAPEQQVAKVPATEEERDEAAYEVLLAERRFKLALRQAKIAQKLSQQLLGIANARYTEYEAAIEEIERLVQRNS
Unigene7669	1443	62.0929	170	1044	1.80304	535	1.52881	1.68378	common|banjin,quanjin,wujin	MSALTIGVASTPDAFLNSGFFATSASPRFSMPGANASRRSRPSSSVTGPATHRVSAVACAMAALSACASVWMANAPLKLPSNASTRLPSVCTSPAMGRDAALDVRDAPSRSAGEERKAEDPGEHGTPSRGACTGTLPAFKPPDSVARPHTFTFLLSSFQPERRTPADRAR
Unigene13696	357	49.8599	59	278	0.660171	102	0	2.87426	overlap|banjin,wujin	MPVTELFRASRKHIWEARYESRRKRRASSCLITSNSSLLITARRHSEFDRRSRSLRGVV
Unigene7274	747	65.4618	149	448	1.65639	2	0	0.618138	overlap|banjin,wujin	MVSVRAMTVGSFAHWRSARARGLALRRSRDVVIALRCSVVPARVTTRSEADGAPLTIARSRKLSCARWHWDVLAPTVTCACSPTRTRPLPVRGRAVAVGESTRGSTSARKNAGAGANTKRYPASTDAHWRPPRHRSGACGTSEADPVHT
Unigene10331	574	55.5749	34	250	0	351	2.24543	0	specific|quanjin	MCSSNLNAPRTSRTTKRRPYSYPTLSLLLMMLLI
Unigene5975	366	58.7432	49	145	1.12689	291	1.3877	1.54197	common|banjin,quanjin,wujin	MDGAARRARATWWARGTWWARSGMGFMGPHKAGCKVEAAPAGRGARSAQ
Unigene13219	619	57.0275	81	377	0.668694	619	0	1.03294	overlap|banjin,wujin	MHAGASRGHGHLTASLMPGWTMGKGRRSEKAPRAGRRRRARVGGREGTWSEKNGWLGPRNLRPDRRNDVIPADPGLELPFN
Unigene8040	767	63.103	185	556	13.0593	2	8.60846	9.29787	common|banjin,quanjin,wujin	MAPLSQLPPRASALEGSVQTTFLMPLAILVIFVTAWVARNPIEARERLANAHQRVVSATAAVSIQVEGSWRVHMRRTLARLIPGRVPTPIIMEPTGNESTGLPLRLRRGDSPVEMVSVGTEHLTSATGASFQPTQHERRASSLLRSRTPCSSPRLRAGNSTAEFQTVGTPPAVAAHLSPAPPPPP
Unigene10234	421	63.1829	90	271	0.561821	2	1.31002	0.609329	common|banjin,quanjin,wujin	MKECQPGDKDPIRKSESAGRVQMYRVPSSSCIEVVRRRGLDRYRKHVHARPVWTPTGRVLTRVLGAWRGRGWYGEEEEEGDEPCASPDGI
Unigene10459	1479	58.2826	136	985	0	578	1.17456	0	specific|quanjin	MWCGLTHGGEDGAEAHQDERDAHGHRKRSAPSVYNAEPATFIGSVNSAHSSNGVFKLPQAWDCFSGSISAALAFSISSTAAVTTAWSPSPSHSQPACARSSYTCRSHRLTSTAATHAASAAMCAGVPCSMRAMRLE
Unigene5022	750	59.0667	99	578	176.607	282	100.794	245.601	common|banjin,quanjin,wujin	MTEWCGKSVLQEKTNRTKTKVMDLGEREREKRGVICEDEGINSLGPTGGDCVTASGKYAPLMQSRSRASCPSWSPHRRAGAQRARRPPHPSRRCAQRKK
Unigene11160	2733	58.3608	206	791	0.0432724	174	1.6932	0.0701857	common|banjin,quanjin,wujin	MPRAVSAKGGGLHLASSADRSTQYVNFARSSSNRRNAYLITTMRPWLTRLARSVQTGVAWRSARALSKALAPHIHRAIDGRCSPAADDSAAPLDSEYERFLPLLAEVEALVAGMLCEPSCAVSGPLPVVTCDCSWVMNVLNDWTSCPSELCATSGTFRSAASRGEHRGPFDERFITHTIGRSSPGRCRHQRQIPTMASLQLRLNNY
Unigene328	428	57.9439	95	144	2.19689	428	0	1.55834	overlap|banjin,wujin	MLSATVFSSVRRRRRPIPHGFLCTRPFMVLGIRRRHASDPASNRATSTLLSTFLCIFHPLLHLHRRLRTPEGALDADRSAGASVVTSERVPPAGS
Unigene13706	651	54.3779	106	231	0.817488	548	0.188264	1.57146	common|banjin,quanjin,wujin	MQPAPAIIIEDCDSDAHMVSQAIGECGSVGRPQVNELASMRAGLGVAVATEPAGIRPGYHCGLERLAARHSRPRSGLFAGVHEEHACAQPHVGPVDNDLGMSTWPV
Unigene12673	875	51.7714	214	805	0.74337	164	1.93485	0.43844	common|banjin,quanjin,wujin	MSAADITRTQADSGKNDKVHIWAGWSITMAQVDAFVEAHNLRIGTTPAMAVVDMCEEKYSLEPQLVTPASYDRSIEPDELFLLFPIAFGEFPEEQVSFEQSGIALTYPPLPECDDTTLAEARDILQLDDADNAEVANCEFTKFYPFVKTYFDGSQSVNATVAKGMVQELFKAINVRPRDIPFRFMQDPQQRLDWMSMRDRLLGDGVHDLGGQAD
Unigene882	725	51.8621	84	16	2.9257	267	1.39129	2.02842	common|banjin,quanjin,wujin	MEVRIAEEESTQCAEHVQSDSEYVIWYSSLNTPLQECCEEAGRGSLDRCLHVSDVFSPLSASLLHRMYVRRVWPRDAPSGRLDG
Unigene11249	508	55.9055	38	105	0.115985	218	2.09591	0.40398	common|banjin,quanjin,wujin	MRDKVPESTYSVGCPLLNFRQQIRGREQWDSDCQFVRV
Unigene7864	689	65.312	79	237	1.02619	1	0	0.464	overlap|banjin,wujin	MSSRRPSRALARRLGHARYPCEDARLLWARVREGPRRRARTRARAPTRNAIQPALMRIGARQDTGRAHAAHRKRTLYIP
Unigene13135	268	59.3284	66	259	0	62	2954.32	0	specific|quanjin	MAFRTRASSTSYTTRVHCRARRVERGESLFVAAALAGASLAVAGGARAGGVGAAGAVGEVDGVHTV
Unigene13098	1954	60.1842	123	1913	0.423666	1545	1.25445	0.785329	common|banjin,quanjin,wujin	MPRRPKIAHWAGSRSRHGVQRLRRVERDYSIGFFEKPNQYGLKSDLNTGGRATTFSACLVARRDLRRTPSQSSPLNTTASSRNSASLAAELASAVRCRRRQRRSHGFRRADITVQCPRNISST
Unigene2087	476	53.9916	45	6	1.3169	140	1.67361	2.26348	common|banjin,quanjin,wujin	MQIKIIKLMHNTIYKRLLLKSVARYLPTTQWPNETRSSSRLDGQM
Unigene10697	577	64.6447	71	213	0	1	1.56487	0	specific|quanjin	MGLEVLEIFVANGSPPLAAHHAPPLRRFRACSRWRRHRRADKGVEVRGRAAGGEGGREDAEPGIAETGPGA
Unigene9250	455	60.2198	71	190	1.03596	402	0	0.499645	overlap|banjin,wujin	MGPPGVDACTNMQRQRELTCTIHNALFPQEAGARALVILAHSLRKTVKGRRGAHRLIIRVVVLVIAKSLQR
Unigene12139	1114	56.2837	301	1079	0.849288	177	1.48524	1.4349	common|banjin,quanjin,wujin	MPSAQEDNAALIKCSYCPARLPRDDWPTNPSTGKAMTRCRACSAKNSKRTKERRAKTMQAKLKGLQEPGPSGSVHGAANESELDRSQEATPNPECDCVQRQQPCARGQPAPPSIGKDSMNMPTSWEAFRLLLSTHGHTACDISALVALEHTVALAVDVEGEAHLNRPNDKILAGEVVQLVLEELGYRFNLHTTDRRQNATRFTYYCAQREGSQTPSQKGKPRAGSANPPKHERATRPMERWHCEGWLSVSIVAGGDAVYARIHLYHGLAHAPYNRAKPAEKRPLDSSENENGGTAKRARIE
Unigene5548	963	60.6438	136	321	13.1546	728	0	9.61997	overlap|banjin,wujin	MCGRYRVKTELACRVSARWCSRRVWVLVFRSAPLAMLCPLSEPFGACPTIVLAAGVRSSAHALIVLSICPCCSQSSRRMSSSPTAGLTAACGLVSVPCSRTRSSLCSRLLFLALRLNRTVLYPSVDGRSSRVHRGA
Unigene11745	560	53.0357	103	355	0.841718	47	1.5116	0.570886	common|banjin,quanjin,wujin	MSRPYLRELECYAERCWTISSASRPYHRPSTGTPRDFSASVVQHAAVLPLSDLITAPFCAGMLAFAIIAGGVQHLVRSCQTLSCCIACASIEYAVFSYIMSSR
Unigene812	721	56.7268	103	516	1.99965	208	0.699504	6.26197	common|banjin,quanjin,wujin	MPLLGVDHEPRRLEVPNSHIIGPVSAAAHNYDRTLSRNATPPTLAPNGIPAGGTSAGASATLCCLVHLPLPEHPPPSKMSISSQRSQHEGGVRRGYDYRHPVL
Unigene3828	617	61.7504	95	67	2.97096	351	3.10977	7.06802	common|banjin,quanjin,wujin	MTVVVCLPQTPPLPRRSLAVGHECASARALAAGLQRHARDILCSRRRAPRQSVGAQLNAALSDPLRVGAPSQVGLGDTRVTAPELVHRWRCRNAV
Unigene12944	668	54.3413	62	658	0.177041	473	1.0091	0.255245	common|banjin,quanjin,wujin	MCVRKEPFRTAPTGSVPLPEPSRLRCGRPPAPASFRLPTQLVYRRLCFLLCTPQASRGVLGR
Unigene2531	11491	55.2432	749	4382	1.10242	2136	4.31587	0.0939741	common|banjin,quanjin,wujin	MSGPTGALATAFYQASGYKPPFFQDPYSMARSPIAVVLSWIYYLPLQHRKAILDFCRIQAPVQSNQALRTTFDALPAVPCTFYGADEAYTLVLTTRDITAILDNIWSSPTLCSLLSYFTRAEGTVHRDAFEAEKDASLDKELLAALDYETRQQVLNYTFLADSREHLHPQLHGTISERLVRLYDAGLQRISQHFARYSTPPILPAYNARKNVSYATIRNYYMSLGVPPFDDGEFQKDVTTLDLLKLYYRTGIRVSGPLEVRQAWFFNDLKPRTYYCLGGDAFFDGIFIQEVANLFCEILPSTHPFTRFTVSRVGSLSYDELLVTYDYSSFTTSLAELKYFLFWLAERVRGVKIQVLDVREGIQDLDLGDMLHSYNDAVNRHQAFSIERFHECEERYVLR…
Unigene11864	1089	63.2691	134	686	0	1087	1.23798	0	specific|quanjin	MPYGLFWQSRWTMPRFAAFRSCPGLARRRRRASRLHHAESSCSACVDDQVARQRDSRLRALLQATKPRVNSRPSCVRGVSVNGEKCESDARARTGGQVGRRARPPARRPSCTYLLQSRRQRSLPAQKYTEFTHQ
Unigene11541	581	60.4131	106	563	0.107891	246	3.37514	0.0883055	common|banjin,quanjin,wujin	MLCSQAPAATRSCPRPSLVVPRCRTGSWHRQREFRRRLRRLPHRPLAGHSIREAFKGVCNATDRCSTHDAPFDVVSPVLLAVPSIVPDAFTAFTFNSSDRWQRQRR
Unigene11454	890	54.9438	74	509	0.39864	730	1.01453	1.4049	common|banjin,quanjin,wujin	MHGANHCADADVASRVVVVGAVDNIQSGIAVDTTTIVTGCSLNTHAPRPAHYILCCRRRDRIPRGHTGNTEAAR
Unigene12906	375	55.2	94	282	0.157121	1	1.80586	0	overlap|banjin,quanjin	MMLDDCDRCMWNTARFTTMIAQTFLPAYGASWIPGPVPISVCKRVSVVIPDRSRERFPGSSKDMLTGAGARRYFIQSNIGTPDYARKKERDEGK
Unigene11345	865	50.6358	76	789	0.957044	562	2.15294	0.854161	common|banjin,quanjin,wujin	MSSIKPNRWFLVVHCLRVHTLPSSLLFASLRLSAARSASLLLFCSLVLGLLWLLLLGMPFPLVDCFTGPGLASFTG
Unigene13210	338	58.5799	71	215	0.174946	3	0.331586	1.06254	common|banjin,quanjin,wujin	MLIKLCACGHMLCTFFATRVLARRAVLGSLGCSSAAPLQPTEFEGKGRSGTVGSGGVSATGPFAVGSFQAF
Unigene11974	1295	56.6023	184	603	0	52	2.29345	0	specific|quanjin	MHTSCLTGPVCFVTFLVCAALQRRILSRPSESAPADDCVAISSVFPVPPWRIRWPCPSPLSACPWSDAVRGEDGPRGAGSEPYVSTSRMTPHHFPRSLNAGKAPNNHLCALGSVILKFSCLDLLLTTHISCSGFPLAGHLKACQDALSHTSRSSFSPQRANTKEMATSLAEERRIRYLVLRACF
Unigene5535	412	55.8252	43	259	5.78159	131	13.2865	5.72828	common|banjin,quanjin,wujin	MALGGSSADVSLRVELFVPQTTRSSLARVRLLSVVPFGVCVQQ
Unigene5208	1442	55.2705	165	30	8.17248	524	9.39171	3.46841	common|banjin,quanjin,wujin	MRVPSLLRLSLSCVLPAVQLIAEASSSLAMHHMSAMESKMRPISASLAELGALPSQCKIIYREKCTESKVDTAFSSMEHCGRERHNGGAFAVPSVSDGIQLAVPELGSVGTTDGGHAPARLGVSQPNPETVSNSNVTATPDVAQIPPGADVAALVIGIVVAYMLY
Unigene6820	2520	55.4762	195	699	1.63667	1283	1.93465	12.5413	common|banjin,quanjin,wujin	MLLRKTCHADGVRVLITTITALISVRCSSNRARLGASRAAPKSVYLLWVLLAYNPRVIVMSLSSSQIKSCSRQVGITPNSESPPNALLLHIPSASGSVHSPRRRAELNSRGRCNAVLHRFLLQKRHDPQPVCGAGLRDKGVVRHPALPSQCHHRSPVLLQPDRGRQHRRAVRGQLQYRRVDASPEDLFSCRCACW
Unigene3933	645	54.7287	84	597	5.15083	346	20.2366	4.26261	common|banjin,quanjin,wujin	MADGFTIGDRVAYEKPGHGIYVGVVNQIVNASTHLTVEGSKTYLVGVQFTNTPEASSHHCYTIYTRKAGAHEALTKAPPEFRAS
Unigene10880	678	58.1121	182	546	0.17443	1	1.33176	0.377222	common|banjin,quanjin,wujin	MICTRIHEYVGPSKRKSASKRHLQHTLCATLRGHLYCQQTETTGNSSVQSSTEGNGWALGVAAKSRRLAVSHPAIEMKPAAVGVKSRREPPMRLRTAKRGVEGQETRGHLYCQQTETTGNSSVQSSTEGNGWALGVAAKSRRLAVSHPAIEMKPAAVGVKSRREPPMRLRTAKRGVEGQETR
Unigene10276	704	55.1136	90	100	0	369	2.32466	0	specific|quanjin	MLLCISDASFSNLSCTFWQRWWTTCMMVHEPTKSLAIIVSFCLAQAVADRSNTFVSRVSQRLAAHRCIQSPLYIVVHYGSSAGSCRVASR
Unigene9637	473	55.6025	86	371	1.37516	114	0	1.20158	overlap|banjin,wujin	MLLCISDASFSNLSCTFWQRWWTTCMMVHEPTKSLAIIVSFRLAQAVADRTNTFVSRVSQRLAAHRCIQSPLFIAVHYGSCRVASR
Unigene7359	986	52.2312	151	99	5.69727	551	1.3673	1.55632	common|banjin,quanjin,wujin	MLSKAYLVSEWAEALFTLGSDLSAQVSTTRVACVFTSHRRAMREQAAITKAPKKPRLRLISALLSATLSYGGMYVPISAQACRWNSHAGGVQLFRQISMSVVIASDSQTHCSNAVAFNEEGLHESKSAGLTVCASTTQRAKQMLSASGGTC
Unigene3200	650	55.6923	151	197	1.81944	649	1.41415	2.4592	common|banjin,quanjin,wujin	MRPQRSSSSDIFSSILSREIRVCSDSSLRSTVRRLADPKPALVSARMASSMVRFFETRASACCATPDLSAHCAALAHTARASLWRADAVSSLSVLLCFTLWARLYVASACTCTSAALSIAGSSKTASGSMADDVFMLSIVRIERMLSLRVS
Unigene13034	1150	54.8696	318	1130	0	177	1.66846	0	specific|quanjin	MPRAVHDSSSDSSSDEEMDRVPLQVTNSPRKRKAVDAASKTPAKKAKTKPAPKAGISDQQNDTATPNEETNSPKKAGKASISRSLPSARAAVISPEDAPVLLNCAEKLSMLRHIESMDKLAILQEENNSKELELNLTLAKAHLVQLQTDYAQTMERARTADRAFADGLQESLDNAADRFGKMFDSLASVIKAFSAVDNPDTLKLRAEADNARNELFKTFGMWLGHPVEFEAMISALRDEKKVTAVEKHTLMMEADALRYDSRERWVRGVSAQMSKVQPALVSLGGFQWRIMDLFLDIMGDKFPGIVAAVEEESALRKL
Unigene10363	448	55.3571	88	185	0.699605	448	1.37593	1.52235	common|banjin,quanjin,wujin	MQQMRTGRMMAHRCSFWMEERPVNAEEWTWRDEQQITDESILSTESRHTTGADGGRVANEERMDKVQARVGNGNEAVRRAPSSSMNLA
Unigene9978	400	68.25	55	181	0.313423	17	1.12866	0.897846	common|banjin,quanjin,wujin	MRGARRLCRTRGEQAVECGQDTRAARAMESGCEPDRDADGVRDESLHRSAGVVQR
Unigene4890	727	54.4704	158	109	1.03468	582	3.49312	1.34086	common|banjin,quanjin,wujin	MCSFPVVAQNYAVPVMRSQLTCELGDTVPRGMWYTVGPSRRPLVDLAVFGCGLCVFSSFPLVKADEPVAHPLSPHPSSSSLPHIPRFDAHPPLTFFPGYPLISACHRGLDTSRLSTPHGSTSCPLHFPRSFSSILARLYPVTRASLCYDSVTRMHPPC
Unigene11044	1051	58.2303	133	396	0	794	79.0388	0	specific|quanjin	MPLPSLLSLLPPLCYCAAPPTHAHSSSSPLLAVALSCCQDFTQCSACIPLPLTHALCCRFCFCCSSPPIIAWHEFALIYIALHCIDWASSESVRLSSTDGGGLRTIIDYLRTSKTSADPGPGIIDQCASSCVV
Unigene10510	1789	61.1515	465	1680	0.0661058	286	2.52357	0.0357402	common|banjin,quanjin,wujin	MVSHIYRLPTELLLRVVEECYSPSGLHHIALRGRRKRRAWLASTATVSHLWLDIIYPVLYHTIVLHTHRSTRLFLRSLVRNPPIAHHVVRLSFLARPELNAASTRWRLRVARGRLLPLALSLERYPYTDRDSEPRWLATCYAKIARRCPRVRRCNVAFGHMRGVLGDGASASANNGCACPWTADLEYLHVADIPFPAAVDLALPHAPGLRHLTLVWTRPSGPARTLHLLTPAHLAGYTQLEHLDLFGLRIDEAAMRAVLLALKPTLKGLKACSVTVFAAGAGAGHVAPAEWLEAPLGDSLVFRELYMCTRRRLWAHTRPLCALQGVRYLTLDLQHLPRYYQREFYPPNVKSVCFVAGSSYRSSANLFPPCVFARYAWRLIARDRVLKLQTVTIAVPSCC…
Unigene13386	661	55.5219	82	195	0.94833	440	0.939131	1.03179	common|banjin,quanjin,wujin	MLGFVLNRCDATPAPGHHTRRLPNPLLSHLCTAQLAVQPGRLLLLSIHLYEFAVYLCPPIDRNERFYYHTAEWTNKIRRNSE
Unigene12632	501	51.2974	79	272	0.590136	36	1.12641	1.02098	common|banjin,quanjin,wujin	MPCKMRIQWSKVCVKRAGIGRAYCHAYCAQTSSYSQGAYSASRISRNGWELVVAHIVYRWVALINAHLTLQRARETGEK
Unigene10863	588	57.3129	77	231	0.100564	1	1.81075	0.261763	common|banjin,quanjin,wujin	MPIPGIAHKQPCLSRHSVRIVHSSAAVLPAVVRGLVRRRSGGAHDRTRCIGRYSDSLLYIYPCSYVSYRRQYHFFSP
Unigene13828	1462	55.472	205	378	0.404457	992	0.926401	8.91354	common|banjin,quanjin,wujin	MTRTRDVVQVEGRLSSVIYSATKAIIAYKGILIDDGNKAEADRVHNLSQKWLTQFQQYIENARPTLRTESGHPVRSGIERPAEPTPAKEAYAKILHLLGNDDKAGDVVDKSVAQKLLREVLREMEQLKKDMAHEILPKASLAESKHETACKNMDRVRASGKAVPSETHEAISKLGEKREELEHACELLHELISESESEEVKAALK
Unigene13063	1195	60.4184	196	572	0	1159	1.84609	0.0475603	overlap|quanjin,wujin	MPSATVAFTLRILGDARGPRTTQTRYLVSSIACTIECAAGISSRAPNGYAVCVPFARRLTTVTELSAWPCLFIHSTATHRLFSTALYDQEIDTAGCSTTRLQPARTLFTNLFAMSTTHWLGSHDPCAARHMNAHCGPVWILHPTMCSQRHDARGLAQGRRARLRHRVQHLVCSVCFFCFPVDRLSRCTSASRWASS
Unigene13895	1387	62.7974	217	31	0.764647	681	0	1.22068	overlap|banjin,wujin	MLPPAAPSAVISLPAPLPPSPPHTVSPPALMLPPATPLPLPPPRPPRADETPSRKTLRRAHTRPSSATTSFSASPYLAPSTPGTTPASPPVTQADRPIAGRKPVTTAMQARKSAAPRTALYATTETATVSAPRPIAGRRPPSSPLPTQSFPPPAPPAVYTSAPLPPLTPEVAARVEAALVHHHRFARALAPGLFERLQVLKRARPESEVEPSAKRAV
Unigene11011	2238	62.6005	198	1754	0	1161	1.22693	0	specific|quanjin	MHGYSQSRPDGALCLRGRSSLPFLSAYGLVGRGRGRCRLSVLIRIAASLAALQGHHTFAPSVRPAVLPCSHVRVSSPLCSARLFQGLGSASVSSPCRTDAMRAGCDGTRLGVLPRSCNRTAYGLQCFWSPGRAVLACACDFAVDAASSVWRVLVCLYVCCVYVCCVCGSCAHGMRELPPRRSGVSRSQQRVSASPLLL
Unigene3936	1470	57.9592	320	68	2.08949	1027	4.96075	3.1317	common|banjin,quanjin,wujin	MPSNIEKFIPPHAARAAKYLHKARKHADRATNPTLSAAQAGASRNSVLKYIQKLKGELSGTAYFKLNVKEVANQLIQRPAERNTAPRLTIKIPAKQKRASVSPHASPSSTTRNRSTASHIAGSNVDTATYRNTPVQASTILGTVVAPRYRGHYQHSGTQVDLAVQDAAEALEGFKFGGESALELDDLTAAMQATSLGQLTSVARNPGDFTHAAKAAFHPSPMLASQDSSPASSLSSLPDNHAIDATAELFGNMGIPLAPKTTVQDIHDRTASGPQRVDWVLQSFDRCELDGWPPKEVRRADRQTQAAPYNKAARPARFTQ
Unigene6285	808	54.5792	89	408	4.42206	674	1.06178	4.99413	common|banjin,quanjin,wujin	MAPCTRGRLYTQRSSHRGGERGGKQSVRTVCVPLTRKSDVGCSVVTLNGADHECPKPEAQAFPVQLENLLFDGSARAWTQLFGDGSAWW
Unigene7926	1153	55.5074	259	947	10.3296	171	3.57296	10.4994	common|banjin,quanjin,wujin	MHGPDVGASDKTFWTSGCTALASYAPICIQINSVPRSLTVSHLPMSSSAETPGVQGIIEQAFKVVSLYGPLNALVSTATDPPAARAVEILVEFARGCALVYIVIGLCQAVVFGRTGAQSANTFLTRTQALSYDGGAALLVIANCIVYYKSLYAAGILLVILAFVTAIIERKDIGLWLKKKYTAFRNHTRSAHPAAESVQDNVEAGLQQAPQVTLQIPNGEDGIYPPTPQPIQETVENARKEQVCGFHVPAFNSKRHGRQ
Unigene10494	2705	65.1386	371	352	0	1464	1.44987	0	specific|quanjin	MTSLCSLPAPSVRRPPKLSHPALFSSPMPSPCTPSSTSSASAKSLARRARRPRRIPRAPPRPHSRRDRAVSSLRSATRTRSAPHHVVATTLCVAPRNKLLTRPARSTTAKSLAHRGGRRRRPPHQASTRRAPSSARLPTSRTSTSKRITRPHPTATATAAPVHGSESDADSHFISPFACGGSRSPVSTAAGTRWRRSVEGPSKRKWFAPVRCEPRTLLDEVATATWLWLAQLKRALAPSIGISRCVRPGTVRRRAAGRASGRHRGALSHLPPLQIANKTPCQHAARLGLSVVLLLRLQIQRRVSTRVCFFNRLDTARQVRAQYLPNVRYGLYKSFPTHARPSRGAPSSARCVLFVFWFELRAKSRSRHGRL
Unigene11231	2551	61.6229	150	457	0.0923877	906	1.36925	0.155955	common|banjin,quanjin,wujin	MTSSNARKAKKKNASVIDAAVRRGGRADCIISRQLSARPRRHRPPPALPMPREHPALRCACCVVDGREGAAEAETRYGTPTRGHHRRVCSRFRDQISSRSLWVAVTEAQIAPAVRQRMMHIHVVCDGAARHSDSAAWGYLAKRTTRPTGR
Unigene11538	1448	62.0166	125	375	0	1	1.04491	0	specific|quanjin	MHERSGAAAATVAGRAVADGAAVERPEVNRGLVPPEVRAHKVLVKYPVRMSETCKPEARPHGASPARSALHSKAVTVSGDGFSASARARERWAASERRCRRSSLLRAFELRWRPWLPTRSSTSSA
Unigene13831	785	63.0573	165	290	0.828597	784	0.575116	1.01361	common|banjin,quanjin,wujin	MLLSPQCATCGWDGGRRSLSVRVHGPCAGVPFASSPSRSLAVCNSGPLCRQRRGITVTSSPAVACFVSRRVFSTRRPCRVCQKRHTRARRHCVWHRSAEINGSLSLPHPPLVCPHYRRLGLRDFQSFVPIQSSQFCFVLPPQLLPVLLRIRALLTRFAATTGRSC
Unigene10860	1221	58.3129	111	1205	0.770082	873	1.479	0.798365	common|banjin,quanjin,wujin	MGGYGVQGVNRWSSDSNLPTVEVGLLLLHREPRYLLCGLLQYLRCQYYSWSPVRKFSLRARPLDAISSRIRPVSFSATGQQRDPKTWAVQGLAHLLQSAVVLGGMHSSRRK
Unigene918	657	55.5556	160	9	1.62198	488	3.17813	3.59216	common|banjin,quanjin,wujin	MADDVLRLSILSILTMLSMKTSSAMLPEAVFEEPAMLSAAEVQVHAEATYKRAQSVKHNKTDSEETASALHKLALAVCASAAQCGDRSGVAQHALARVSKNLTMLDAILADTKAGFGSARRRTVERRLLSLQTLISLLKIELKISLDERRCGLIERDTRA
Unigene13190	380	47.8947	36	37	0.16496	144	1.12884	0.270029	common|banjin,quanjin,wujin	MTSAYGSCDHIPFTREGRCEWPMIKTTTDRSRLTFT
Unigene13555	1370	62.7737	225	655	0.517942	1329	0.453114	1.07343	common|banjin,quanjin,wujin	MMLHSGARVVTSHFRTTQPSPARIALPARHDDIIQLCAARRRVADAELRRPGLLHRNLRYFERLRLRSQRAAPRLHVFIAPDAVSSPTTVAESATRSLVLRPSHCGVRRAPWQEIAAPSCAVRHCDLHLRQLRPFELRVCTLAPGAIDDGLEMREARISRSARGCVPRTARMSLLTPETCQYPTTCGYALPLRSSTCPIVAPSRPQPQCLVATSTFDPRTARRSV
Unigene13460	499	53.7074	70	299	0.35423	90	0	1.64507	overlap|banjin,wujin	MPLVRLDRSSVSCSWFPVCVHLSRGRALRVGATTSSTRPGQDVLGMPVAGNCTCESSQQFSGGHFRYLTG
Unigene12776	263	49.8099	44	134	0.953379	3	2.3438	0.648303	common|banjin,quanjin,wujin	MLMYPWLSSSRIPVSRAQKSSTRTRRLRRTRWRDTRTLLLLLLL
Unigene13229	600	57.3333	71	357	0	145	0.186793	1.27878	overlap|quanjin,wujin	MLRVQPVTVRPITLSSKSLNATAPNQQPYEAPGRPHHCRLAHSHRSGTSGLDKPPCIRTMSDATLKRNEVR
Unigene5024	1212	58.0858	133	875	28.3906	477	12.0676	23.6811	common|banjin,quanjin,wujin	MHGNGCLRGAVVRGEPGAVCGPGVLWRGRHGLLEVLALRLDGWRERRRVLAPALKLRIASQSDVMSSKRMGSGRGPSNTVTVVCHVVVVLRVRARMGGRRIHHRVAQPLLATSSPFYRGRIAWKRGKRAGQKQ
Unigene12902	918	60.2397	144	432	0	1	1.26832	0	specific|quanjin	MDYRAARVHRGIVQDCLRYRSGRSSRLLLRCGVGTDIRRVPAGREKAAPDEAGSLRTASVDGLLPLRIHRRWRWLMGWDASALGGVASAALNAMCGAVVGTAVDDMLSASMLLRVPGCIRELRERLRGVVTARGSRRRERGTIS
Unigene6784	451	54.7672	70	211	4.32671	2	3.25336	7.05308	common|banjin,quanjin,wujin	MRARIVHRVCIYPHVSLVLVSTVLHLAVQLGGGSASFSHRVVGKYRTTDLSSSRLYIVSCINFIIFICIK
Unigene12704	375	61.8667	118	20	0	373	1.3544	0	specific|quanjin	MALVPAFAIAKPPAVSDPPTDSDVVAAINYAARLRTSESQSNSSVKFARRSIDRYFDKTQKLRAPEWSPRMRTSAPPSSTRLRWSSRSGRTVTVAPAWFVAFSTKIEAHFVDVKNELA
Unigene12480	1197	57.477	234	843	0.0492233	142	2.48122	0	overlap|banjin,quanjin	MDLGPLPQNVVQPPFGEHKLSVVVWRLTDLPTSCARTRDYDVCGEGEPRALHSTIQECDASDQRKRVGWGGFFEPEGLFLSEHAEPAKEKCTHACPIHRVFRIPSSALSRRACARRSNTLLDDRAREPCAIITPISGCSKFSAAAEQHERRANGALYVCKGYKKIGAICRVYQRGRPVEEDLSSRLNLRRGRWARFCSGVRERSRSDADRERLAVFVCRLTNLHHEADGRGTTI
Unigene5404	806	60.5459	71	507	3.52149	719	1.04289	4.64677	common|banjin,quanjin,wujin	MPKAPQRIPCGVDEYILQFPRRTGKGLPQRIGPQTFDSASEPADEWDPERVLTHTEGRSYALCIRARRFGK
Unigene13750	1068	60.2996	184	432	0.827532	983	0	1.19736	overlap|banjin,wujin	MSWKPTARRHTAAFKELAEEWMSWNPKGENETDAEYRDRVGDTVHAYLIGIERSVEQATAVQRQPASSSQVPPTEPVSTAPPPPSPLSQPPAPQPPSTEPRREPNLWFVFMYRWHRTMPRFPGETHFQFRDRAARRLRAMSAGLTRGQLVQWARELNAWMEAHEAARDRDAWNARLERESRGSL
Unigene2496	1134	47.1781	96	288	2.34649	1	0	3.12176	overlap|banjin,wujin	MVRGEIGRAYPPFDVISCHTPYAFRGLHAIRIENGPNEGKRQMQPHGNILALQCVANSDTLQSGNASTQWPVRDGSVLTHPCARHVASTEEQVGVT
Unigene13427	845	54.5562	184	159	0.559826	710	0.200355	18.3364	common|banjin,quanjin,wujin	MAIRQKRIACTTCHRSGSPSSSSTSRMRDRHCGRSPGIQFAVASNDQPNRHQRRRRMRKYCTCSGTTIKLEMWWTRASHRSSSARCSGKWNSSRKTWPTRSSPKLRWQRASTKQRARTWTGYEPAGKRSLAKPTKQLGKCRECMHRMIAESSVSLQQARREARGTRACMRVTPRTDQRERERGG
Unigene13596	442	53.8462	63	240	0.401346	428	0.253566	1.04468	common|banjin,quanjin,wujin	MFTRDLGKITSFGARAALMRNERSLLGLRSLVPYSQKWEILHSMAERVCRVARSGALPDTGQQ
Unigene11536	540	49.8148	74	218	0.328509	439	1.02133	0.420997	common|banjin,quanjin,wujin	MLYRAGHTSPSSRVVQVFERELLPYALPFILPPPPPMMSKFYNLQAYVRLFVTENNLPEAPSFSPCIRLRRIQC
Unigene7939	648	54.9383	129	58	18.67	444	7.00476	26.1278	common|banjin,quanjin,wujin	MQTQHRVPCQSGFTALLAPPRSVESQVVLMRFNVATVLVALTAFAVAEPVPDAIEARQLNCSVAAIGQNCLNAEDCVSELLAVDIPGFMTCAATANLTVSLPLTSTCCDCIITNPVARTALDVLLVCSA
Unigene11021	328	49.3902	56	168	0	1	2.22102	0	specific|quanjin	MYASSACHMCRTDVLQVVAVNEHHVQYCTCRWNSGSLTSLRRRSRVIRITKVGIIS
Unigene13662	765	63.268	174	523	0.84722	2	0.0737689	1.1144	common|banjin,quanjin,wujin	MPCPGGGERVGTVRDDGAGRTGNPPMKAWAFTAATWICSRHGTGMVEGANTADVPHTASRRTRRGGRASDANAAQRRLLALKSNARSAVGDAEPQPDVVPYYVNCPPHLRASSDRDKRRTRWGERNVGLSCPGQSEHVKTLKLRELCKDPHLSALLHLQRRRPRLRCRWFGRAR
Unigene10352	726	64.7383	221	721	0	59	2.86985	0	specific|quanjin	MDMTLDVPRQAMHGYQRALPRALPPQRMQRHPTPSYAPSPRMLPPQSYPAHAHPGYHHQQQQPPQPPHASQAVAGPSSGPRSAMMSPPPPPPPAASMQGPYEDQLASVHDMEGHPHARSYQHPIPPSYPRAPTHHMHGPPARAPTPSGSYAYQSVAYNGGGVQASTEHNTRLLAGAYGGGGVAGWSLADGQDDAEGGWGSGSRYPHDDEESDMNMDADYGG
Unigene1418	316	55.6962	71	45	2607.41	257	13.7511	3010.61	common|banjin,quanjin,wujin	MAFRTRASSQHHTPSRRVHCRARRREREERVYLWPPHWQVLAWPLQVVHEQVELVQPEPLAKLTGFILSGW
Unigene13175	876	54.3379	71	647	0.538085	435	1.03074	0.995654	common|banjin,quanjin,wujin	MEEGSNEYQSFRAQSGGVWSELLNLARNSRRQSSMIKLARHAKAVFILPRLRGWIAHNLSLTYVNRVEASR
Unigene10434	1931	60.435	278	468	0.274615	1301	3.26868	0.353193	common|banjin,quanjin,wujin	MCKVSGRGGFDRAVTNAASHRHCPQTANSLDSLEDLEIGSINAPDCGSQRSMLAAHVLVAVCSPRRAHQRVHWFNQSQRTLPPALASQSAVFEVRCTLRLLTPTSQNPPPPPNSLKLRHLDVHVATRPGVLHGYMVSTAERRTTLHSALGAQGAQVPDTARFPHSLATATLGCEVVYPVSLSGVEHAVQDRTCSLNRRRRRTLAERSLRGPVHLPWQPRSVPSEIRNSDTHAVARLCVPYCYLASILPYRAELFLRLNRRRCCTSAPIAGVLTPSRVL
Unigene794	482	57.8838	38	388	83.1027	275	3.8141	102.717	common|banjin,quanjin,wujin	MQLVRIALALAAASLAAAAPLRSPLQLGVKLPPVPKSN
Unigene13878	480	53.9583	69	107	0.492764	313	0.822985	1.17575	common|banjin,quanjin,wujin	MRSNYDLQTVLDAVAMAQTWLQPLRLCYIAPVLVLASQRRFAVFRWQSCRPQSMSQPMAMFPVTSTLYH
Unigene10816	511	57.5342	91	273	0	1	1.53529	0	specific|quanjin	MHALRVGRTQLRLAPVYEAFPARRLSSRRTSTRYGWWQRNDKHRRTRRDYGDLGGENRSAVAAGRVVCCTYTVVSYSFTVVSNISLSFISK
Unigene2016	771	56.6796	85	549	1.68728	295	3.92484	3.24348	common|banjin,quanjin,wujin	MQLETRKGTIGARCRWTASKRRRVSKQRRSPHADSVPSVWPGADGEECCKNEELTNDAMRGCAVSARRRSAWHPLDIESLHAGVG
Unigene11396	692	53.4682	46	390	0	527	22.9974	0	specific|quanjin	MMIIWTSSCTGAASPYALAFSGPRSIHSISISFVRSLQNFDDDVKT
Unigene2459	1516	64.314	142	1490	1.6126	1065	1.73815	1.87449	common|banjin,quanjin,wujin	MRAVTLLGRGAARAGRAVGAASQSPRPRVCAIASVDAWVRVSTGGPILRVRPRARPRLCQSTRSRHRSRYSRRRWQRRHPSLRSSSPGIHPGNRCRTTGRAAYRARHHHYFPELNPGRVFAGHDEVLPIAQDARCHARESNE
Unigene242	391	64.4501	45	217	1.8083	351	1.14656	0.581428	common|banjin,quanjin,wujin	MIWMGAGVVNDDSGRRSRSRCSACSSSGDGGGKRARRPAGSQPPA
Unigene12401	252	49.6032	34	102	0.233811	1	2.18857	0	overlap|banjin,quanjin	MAIGCFGLVVGYTFIFLPIIRSTRYRNTCTFLSK
Unigene12231	631	56.8938	174	563	0	42	13.2077	0	specific|quanjin	MSSGLWRYSALLEGRCACHFAPSAVGIRRCVRYSMAARVPGGVPTLRGLSTSMPIMIGPRVALMSVCSYVSEHSNALDGYIVVDTSPRGQPIKAMSVLLNPGIFNAGLICPRCASRIFGCSLRAHRQTCFVSRGRPLMAEQCTVSTARYALASAAQRTVLCSAIYSRRALDVIL
Unigene11514	1433	59.1766	430	1409	0.205584	120	1.2602	0.674241	common|banjin,quanjin,wujin	MEEVIIEPMEVGFQPRLYRVFLTSWQCDELEIEDADADVDTQNDTRERASSPSIIVSGDSSPARGNSRAAWTFESWRARCREATPHRESSPDTTAPPEPVTPGISETPQYPPPCPPPGRTMSALNLTAHHAPGGDVFRPALAMNEYAARQSGIGLRRTFSAGDPSPSFIPGRIALPVPARLPTVQESGGGATQGPSPACSPARLRTLPPPPQAQGDFLPSSQEALMNDAFADGPSHMRWYTEDFDDDLDLETSPPSQKRTQADVAYTEDTVSDAMNEDDVDNCEDTVLHVGGFPSDPEPPSGSSTVQSDDDSNTPRPPSFNLPLPNVEPTSEPADVDEDFIDDDNSTAPSSSQPLADDDGTPASRSYRLAMERLRDLYNVQPLDMDGTAPLLPNWDDLD…
Unigene2921	536	57.6493	54	32	1.21352	193	19.4779	1.05291	common|banjin,quanjin,wujin	MCIHACGLYRWIIDSHLARWICIRVSRAQLSYCTVKISGKGSGPRDMPRASWLL
Unigene13622	847	56.5525	130	603	0.740078	214	0.199882	2.12006	common|banjin,quanjin,wujin	MLMTLICSFALALVSMQASRRTGLSTRARVARAGRQSHRQQLRTCYCHLRLRDALQSDEPKLPETDYSGGTDPKSFLQSGATAKISLSKGVGELSAYALEKRRRITVYDCRYVATVTETVDSSIHVKRDM
Unigene13177	656	56.5549	169	124	0.450699	630	1.46245	0.703886	common|banjin,quanjin,wujin	MVHRFSALYSVGRPAGAPFAMVPHRSVGGMGACAGASVSAAGVVVLAIVPKAFWGILERIERRGGDKDELELEAPRAFLLSGIMGRLLALSLVQDLAALSQQTINDQSLPSRACILVPHVQYGLVPDLEPVKIYWGTCSEHCYRLSWKANVLHPGYIVQSAWIVAVDGS
Unigene2726	592	55.7432	84	339	3.38393	590	6.62485	4.4162	common|banjin,quanjin,wujin	MLYNARSAPSRFPHSLVLRAHLHITPLPYGLLIRLPTSVIPGSLHLAVPSSAFVSGILDLRTRMSLLHPEYALVLPYLTRAVNS
Unigene10941	967	52.7404	121	207	0.244598	569	1.07731	0.742789	common|banjin,quanjin,wujin	MSSCCIQLARHDGGSSGPAGALLLWADQWDWIPWCRRPLSTSIVAVSSRLRPSCSKDQRRLSSGQIMLASWPLHDTAGSSRTCLLASWRVKMPLQPSASQIQEKLITAYQGACPSSPRIAP
Unigene10499	376	54.7872	50	219	0	70	1.14085	0	specific|quanjin	MNTVRSRQQVLSREVAGQFCIGKYRLPCPGRPVSSYRLQQTTRWRPPRRF
Unigene11851	525	57.9048	57	155	0	325	15.9088	0	specific|quanjin	MRDVRATRCDLKVPQKGSESGGSASARSYDSDALSERNGRVSNEHEFDTAQTSQVVN
Unigene12592	1540	26.2987	40	1336	0	1217	1.01887	0	specific|quanjin	MEKSIKLIGYILFSLTPLLTRPIYYIYRGIRIFIAKTKNL
Unigene4652	531	53.6723	117	355	1.88634	5	3.16599	1.20413	common|banjin,quanjin,wujin	MGRCSTSSGRRRKALRARRRWLRRLCARTWSTPRRRHLPRGTRKTSACKMISFYVCFSSSGWKDPFALWPHIYPTRFVNRPINPLSNQNFPPQNVRKCNETLDLPEGHLESQGKAGC
Unigene5845	596	57.2148	114	255	1.57763	596	2.72668	3.27116	common|banjin,quanjin,wujin	MRSRVTPHKPLDLLNSGLILGISCIGDTQQLLRELLRYLGLAQGEFESALREQDLVCGLVSLLLRRRHLRNLLFGRGSSCFGRGPSGFAGAGSPFHSGALGVADSTHGRDCGAK
Unigene7109	513	55.5556	69	4	1.49311	210	1.43345	2.70029	common|banjin,quanjin,wujin	MARLSHWAQEASPVDIQRNNEAREVAGARTSKHASHCWTLRPALVQDHRRGTLTPTSSERPASNSRLYE
Unigene8512	1209	55.5831	185	875	1.1209	321	0	1.23065	overlap|banjin,wujin	MQRVNFRITLLRLANSPGWAIHRWGLQQTPRTHDLWSESCASPAARLQGMGSVRGAGCRAQVENNIGLVKSTVMHPATRRAAMLSRPFDFPLLFGVSGVHIKRLLRIKHSPHCRGCAVSHTASILRPTESPPPPTNHLEIAKYKCCISLTHMATSNTCSVQTCSNRLKLVGACERNDIQLPSTRK
Unigene10519	481	58.6279	78	36	0	269	1.86405	0	specific|quanjin	MHGVSARRGPATHADGCWVRLADALGLRQPEPPVRVAVPELRCSDGVGARNACHRPAARGSSRWQLGVQAGGHTCSRR
Unigene11810	346	56.3584	51	203	0	51	1.30481	0	specific|quanjin	MHLCTPGRTAESGPGSVGLRHYADYPLNPMRHDHKACIVQDSPGAGLELVT
Unigene11742	868	67.9724	116	330	0	677	1.03296	0	specific|quanjin	MAPVANSSAGEDGARASVSLPVQRAQVERGPAYDWRSALHTTMSGDVPANRKPCAARQTAQNVCNAIGRVPNGTGHQSRSGRWRVGQPADCDARNNAGAARPGRPGRDGEQDGCAV
Unigene4238	3430	46.5598	1025	3332	5.47976	258	1.07828	1.88896	common|banjin,quanjin,wujin	MASHSGQTKMGCSPCTIPLYHGMRLGRSVRTGPSAKGEPMENNKSVLTSIKNQVALHCGKIGDLELSIDQPYKREYEAFFDKLQLWSDVTGKDWRPVLEGHFKGPPEYAKYLKKGLTASFIRFHKTELADELEGDAIEGVSAYSDLFPFDHLPYITPSKSEDWKYYFLDAEDIRPDVQKEFKDHLVTLLSKVKRDLRPATEFDLLTKQGAVSTYNKEDKFLGVTRLKRPFIKPNRDKLEGKRVLVNVSPANERDSVKWKIDSLETIQVVACEIHQILDQLDHSSMKNDRASAESREINMRNWGANNSSYNRDFKKCGLSFNQQIFELIRDVLVERYPHMNFDLISTFANIWLEFDFSDPEYGIEKGIPTRIKRGYGLGAASELVTLAQCVIFEMAKSRI…
Unigene11800	582	56.8729	132	72	0.406403	467	9.79214	0.195308	common|banjin,quanjin,wujin	MICALALKPASRQGRARRRRNVWEREIDGRERDLIVSTAGLSLGFLYAEYCKWKSPPTIALFLYQCVCCAAFSLSTNASATGTRKPGAAIARQTPHPEYSQETARLVLRTLPGRRLLLAMTSATTMRNTCGS
Unigene13785	694	50.2882	96	402	0.424498	115	0	1.3922	overlap|banjin,wujin	MNEQRCFDEQVRIATRKSKLYISDQCYSLHTTNFSSYGTLSIGDSYWFYACAMQLLSTFTSLRSGPILLLCIARNANIAHRRLWIHGTCKAIHATA
Unigene11784	525	54.8571	84	479	0	228	1.50489	0	specific|quanjin	MPPLLRLGLKRAWPKCTLIAAPTWVAGSPATRTAHPPPSAGSREQEAFNIALKELHAAGPVSRAAVLLPEAFSAENLRLICVLY
Unigene10611	811	56.7201	64	83	0.583296	274	1.3917	1.70807	common|banjin,quanjin,wujin	MTSLARVAQDAAFIPVFTHRPYRAATSPHGDASPTSATRSCAPFSCRRASLCTPRLCELAGPTD
Unigene6296	664	55.7229	121	615	5.38106	253	1.52982	0.59916	common|banjin,quanjin,wujin	MRFASTIVAASLFTITTLAQDAITNADSCLLFCGQVGIANNRNKLKACLPDKFIVADVERCFCIDKTLFAGLQSCVEKTCPQFVGSLSNCDVFNGAVRVTSPAVASLAVGSGVVLAGAILL
Unigene4820	438	50.9132	92	69	2.43297	344	9.33967	8.19951	common|banjin,quanjin,wujin	MKHDTSMLVVCTRFWTVQGGENCVSRCSSNQESEKQEQEERSSLDRAPDRSSRPPGTHTAQNTMGRHLERAVETVCRQEHRARVKRSSRHEG
Unigene8471	683	52.123	158	666	4.84828	193	21.0861	5.32564	common|banjin,quanjin,wujin	MTTIRTTIVVESRYTRKDAYNWITKNPRYSPGDFPDRKGPWSVRISIQVPDSVFQAITSALLGTSSNIVSVRHETEAAGDPMHTIAVGPDNTFHFFGEWGNGKPSTMTNKNGDALITFDANVQIYVPRNCFVKLKQAPRQLSVSPEVFFPGIFTERNV
Unigene10479	299	56.1873	-	-	0	-	1.13244	0	specific|quanjin	-
Unigene13854	550	52.5455	89	205	0.56986	471	0	2.98505	overlap|banjin,wujin	MIILDCLEHERSEGAQDGTKSSLRPVTCGINYVVQNRLNSRYYTGCKNGLGDSDGKRNVDFGADTVVRRVLEYAESKQVGTMAAVSRCR
Unigene11014	877	60.5473	152	820	0	365	4.8261	0	specific|quanjin	MAANGDARSSLRCGFVWPPSRRSSCQAHGRLDVDGQHVKFIALSIARPRKHRFSAARAGQCRRLGVRNQLQRSASTSMSTSARREAQASTGVVSRSVLPATCDAWTSATRFQRLASTSTSTHADVAATRRLSPARRRLDIGHQHAQELTPAV
Unigene9178	398	50.5025	39	285	3.84906	169	4.25376	4.51179	common|banjin,quanjin,wujin	MTFGCPRQGHALASNSCAGYSREERRTVPLAVPVAASSI
Unigene12637	321	51.0903	56	294	0.781117	127	1.33632	0.354109	common|banjin,quanjin,wujin	MNEDSSVQPRDNGPRVLQQDVQPSPSCIHTYQISYEYQLSLSETPSREQNNICFTD
Unigene12057	798	58.5213	84	485	0	736	2.80892	0	specific|quanjin	MRLERGWSSSSPSHLHKGPKGKSGGPLEVPVTSGLSMWTTMATRGRACCPALKGWDAATASLAAWGTAWRRREKMWQPCWRSKQ
Unigene7681	583	56.6038	132	507	6.97341	112	0	6.8642	overlap|banjin,wujin	MICALALEPASRQGRAWRRRNVWEREIDGRERDLIVSTAGLSLGLLYAEYCKWKSPPTIALFLCLLRSVNSLSLSTNASATGTRKPGAAIARQTPHPEYSQETARLVLRTLPGRRLLLAMTSVTTMRNTCGS
Unigene11246	1004	60.259	135	373	0	777	10.5672	0	specific|quanjin	MPVIAAPQPQRVRRPHYRRCRCLRTQATVADVVAGRVVAGRMGAAQRVRHPAAAIRFPPLSIPIPLSPRRSCCPPRRHQFPTRPLLLHASLLTIFDQFGLTLARRSSLSRHTGAASPLLRHSLRSLVPRRRCASP
Unigene5378	1290	59.7674	119	290	1.74934	646	2.23108	1.90904	common|banjin,quanjin,wujin	MFADSALFSTSRWGSTDSLPCFCSSPRPQPNTLVSPFSLDAAMTPRSPYSPRPRQEHPVTCHAAHLHSMCRPTARHRLRPRSSTADGSSCLGVAALVVGYPPTVSLIYTHVFRWSRRVV
Unigene12714	747	63.1861	102	345	0	40	1.31255	0	specific|quanjin	MLDRSPRDVVRGWVEGWREPMCSVILANTVTLICADRLLAVTGDPRRRCFCRNGTRETLELRVRGSERPRPLWARAIATAGGQRSRSWAPECPPQLRVGRLP
Unigene2567	657	56.4688	123	275	1.43489	643	0.170588	2.68169	common|banjin,quanjin,wujin	MRQPPPSSSSRSSFLSFFAARLLPSLCASPSFSVRVVRTPPSFHAPPRHRLFPFVYHAHSWTPSCPPAVYDHLFSHFFAVIAFVCLCSLVCFFCLGCSVRPPPVLFFFLFLIVSCGSLVIKML
Unigene5639	1887	62.9571	252	479	2.35023	1234	0	5.57373	overlap|banjin,wujin	METAAATLEVALDAETQEPRAGAQQGPAVAPFNGAARTPRSARGRCGTTGKALVVSGCATQSAAVISFGRESAVSRRQRMLRRDSPATSHRAVSAAFRGRERRLRERGCAPRDAMAAGSAGMLALLLCAVDPLALQDRGPDLAVWFRIARPRSSALHRGGSSREGRKRRRNAERVTSVALRPALNAQNLNGNSNCWPTTILRAICIGCIEWRHRGTSSSDECLAVATSLPANDVWLQQASQRSSDMNRGVPG
Unigene13658	613	58.2382	151	589	0.204518	137	0	1.08804	overlap|banjin,wujin	MTARGAGLCLLAVSIRHPRSTRTGRTRRRRSRRSTATRQTTVPTSPATTISALLQITLSRATRTATCPRSMLSRPSQAIMASPGLTMSHLPWSSTTFLSQQFASAIARMHRAAPTTLSGVERDVRVVSCSTWQALYCSRREVGANSVCPAY
Unigene4636	1348	54.3027	294	126	1.67407	1007	0	2.39781	overlap|banjin,wujin	MSLTKSDHARRQATLEKIRARQASIREQLDHAHDDQKSTLTLEARLELEEQLQAALDMEARCVNLSRAAEGPSWLNMHRSCEESTMPKIRTKSEAVLEYGRPTPQSTPRSKKRSESTQPVEFMDLTYDSDTEKRAHTAAKHELKLDVDLPQTSPNAQAIAPVARSRTAKRVKKPAEKVVVDLTLDSSEDEKPIVKREPSTSGTLANSTPARPSSRSSTPFNANPDIERPANDIKPSRAKIAGTHAALSPSPDLREPEEEDVKPVIELDVIQPPTRAGAPRMAAVKSACEKSFFA
Unigene12785	689	57.4746	97	159	0.769641	449	1.3341	1.5776	common|banjin,quanjin,wujin	MQDYIEHVKSQLAIKQTKGKGLRPRKSAWNDIVANPKVVGAHAALVAVVNSKAETEHYGPTTNLLNCISYSYYDLLNRRDTRDSALIFASGPRTRAP
Unigene10111	1472	58.6277	302	1049	0.0851693	144	3.50238	0.0772209	common|banjin,quanjin,wujin	MMQLLSIVLLAVSLGSYTLALPTGTHEHETPVPPQGTDGVSMKPGHLVHGHGGGRPPFIGSGMPPMFSSGVHPTFSSGMRPIFGGGPSGAHTPTAFPTGAPTRPPVRPAPPSTVVGPAPSETVIAPAPSDTGVAPGPSETAIELVPSETVVAPPPTDSTVASPAPTETVVASAPAETADPTDTVVTADPTETVVASAYTESDIATASTGTDVVSSPSSSAVDAILPRQQKSGKGIPSAVPTGTVIRGPPREHSLKSASGRGKATRVPSNVAVPTGTLIRRPPGRGQAHPAPSGVVVPTSGGN
Unigene3807	986	61.5619	191	777	4.3779	205	5.60898	3.37205	common|banjin,quanjin,wujin	MEIDSLPPPAPKTRIRAKSTMRTTTTTRKRAHEPEPPGAAADEELSDAGTDTTSSSVVKKRRVAGGRVARRVAMLDSEAVREQPTTTNRKTKTTAAAPPPVAPKPARLKSTITSTSSAKEKEKEKPASKAAKKPESKAAAAAAKKPESKAATNKPASKKMPDSKTAPAAKEDGAEEKEQEKEKVELTAEAV
Unigene2229	1791	55.4997	512	1788	1.25461	253	4.0332	2.2917	common|banjin,quanjin,wujin	MLAQEHEDAVYEFVRLSARNGLEPQRDAEHRDSVLTLLGSIRSSVSRALADVSEEWNSTTVTCQLPVELLVLCLSHLSRRAIVASSHVCRHWRRSVINDPSLWTTIRLLKTKSKLWQTYLRIMLERSRAAPLSVTICAPRIFENQEILAEILLRARELTIKLPVLLGFRILSLSAPLLERFQCTEGIVGIPEDLFAGNTKLHSLDLGHFVLPTCSVSALRTIRTWSCTLSESFDFGLLFRQCPNLESLTISVERFFELNSSFPNPTSLSRVHVRTVPKGTPLAAILPDFSPLLFPADRPPPACIEFSHLKSLVSPMKLFLDSFSQAHKWSMTVRSEASFALSVDSHPGSFTLGMAGYKLEPAILHPIAPLLRDLSVLRITALPLKWFISANITLPSLIH…
Unigene7273	1087	60.8096	184	451	1.52317	1002	0	1.51037	overlap|banjin,wujin	MSWKPTARRHTAAFKELAEEWMSWNPKGENETDAEYRDRVGDTVHAYLIGIERSVEQATAVQRQPASSSQVPPTEPVSTAPPPPSPLSQPPAPQPPSTEPRREPNLWFVFMYRWHRTMPRFPGETHFQFRDRAARRLRAMSAGLTRGQLVQWARELNAWMEAHEAARDRDAWNARLERESRGSL
Unigene13646	2858	59.2372	122	2759	0.806905	2394	0.671354	1.09374	common|banjin,quanjin,wujin	MHTEHTPVTSNAPRAATLLRDRPKDTATNPNAAQLELLNEHPFPTVDDAFVARRSHARFEISARRINRDEPMLEQQGLRSPSTRHRDTVFRSPSRPGPREQDEDQDQETRSRTRREGEYSPR
Unigene6200	1082	60.9982	259	871	5.02783	95	1.24299	9.00928	common|banjin,quanjin,wujin	MPPPPEAPSGYTPHRTAAPARKQTAGPDDSYIVTFIARNIVALVLGLAIGVQGAFGEPLAPSSPPSVFPLFWWGPLCAAVLVRLAHALFHSARVALELIGAHGPEALRDGRVGAAAAAFWPSAVSSVALVLSMPASLLRLALTLGAWPFIRRGHTDPAHGRPLEWQLLERAVGLAVLVHCALMEIDKVLWILGLVDLHSHPRAHFPPQLASVFVLVNESRRYTRPLIKFWWAVLVWEMYKEANVLWAQAKANREARRAQ
Unigene13450	1517	56.8886	197	1421	0.247929	831	0.148802	1.16142	common|banjin,quanjin,wujin	MIASRLRRYCSASSLRSLKGTASFLRQRQIFSAPPFTGWEVLVILLIGREWRDTMAVRRRRSGAAQCSIPAPASRSEASASASRPRTWCLPLEFRCRWQMAHAHIGVQALAYQSVRGGCLAVLRAVLSNGDWAARWRITRRCGRNDQAHQSVSSLDIRLVVLSMSAAFSGVCCIVDIGHASVLYSILGCRGPAVSFA
Unigene10657	1669	61.1744	177	1180	0.6023	650	43.4154	0.430364	common|banjin,quanjin,wujin	MCLWPGGLAPQPEHSPSRYAALDVALSLRAARHRRGMLPALPLEIDRVMCRLTAPRPDVSLPSPGPHTSHCLLLYHPRSPHGAAVWIFVVRLESHGPSSELRNPLRGVYLFLSNTRSTGPSAYVRLISLAVLQHTARAAQLTTDNDNGRAARYGWSSRSALADGAPSDGGRPLLVYS
Unigene12007	635	53.7008	120	155	0	514	1.23548	0	specific|quanjin	MIRRSPALHELRQILECDPHACSSELFAGVLLHSVCCCQRDFVEEKGPLFEWLLALRLRLGLLLCDCMIMGRFKFCVEPVDFLLASAGLCNLLFCLHLQYHSPLARNSTYASLVGRSAVY
Unigene3032	684	54.8246	148	89	18.1757	532	21.2037	13.1285	common|banjin,quanjin,wujin	MYRQQSFNPIQPNPNQKPKTQDKKTRRAKGRVAKGYGERSGSSSGSTNTELARARNEKPRARASEERENRDARRDETREPRHGENEVVESRGHGIVIRSEGEYSIAERIDGRACGWVGCVEKVRAAGVGVGVRVRAGGKRWMKAKKEQ
Unigene7430	380	54.7368	82	45	7.31365	290	1.18807	13.9065	common|banjin,quanjin,wujin	MYCIHIHARRRDAECDDGSGVGKGHTNGAKCYFAYCIMRVGRPYCQQIDRDTWTGCIPVWIVVPMAVPRHVQSSKWCPPAPW
Unigene10222	405	55.8025	39	284	0	400	14.2517	0	specific|quanjin	MVYFLFCCIALALEIHARVSAVRNLCFASRRRDVSVSAG
Unigene766	1828	61.2691	148	815	5.24658	372	2.46973	3.17129	common|banjin,quanjin,wujin	MPSSEARAWIWTFWSLDARLDVCTRPHLRQFRTSTAASPVCSLFSIRARSSREQKRLGLPQSAFGGRFYAYDSGARAAATARWAESESQPSAFRCVPCGFECVCCLRRMCVLSFPSGLRGPRKEAASLIGVLFVAAGPGTVALLLRLT
Unigene189	862	51.8561	67	663	2.33234	463	1.57123	0.857134	common|banjin,quanjin,wujin	MFLPQMKAFPLFYTSLTHVSLIVWMRDPTRSTLFMTLLRFDASPRPSRSSHFFHTDGGQEVAAPRSL
Unigene13242	626	50.9585	57	600	0.472298	430	0.360596	1.31132	common|banjin,quanjin,wujin	MRAPTEGLEKSGRAGTHLFLAPSSRVPFPSNFVFHIPYAIQTHWTQNLNILSSKTSL
Unigene2339	456	69.2982	97	165	2.98252	455	1.47469	6.63821	common|banjin,quanjin,wujin	MYGLLVTRAMPSCTRPASHRTGSRRGRHAAAAATASPCWPPPPHVCWPSACCAHRGRNAAQQSGAAVRFHAVSMRRRQRVAPSKGAYGLPVVVVVVV
Unigene13813	566	50.1767	63	10	0.626837	198	0.697938	2.81002	common|banjin,quanjin,wujin	MVYGYSQTCHNPYRSVQPPKYGSLQVMAYESGRLSRGRRLSRDRYGHCTSGDGQGMMNTPYHY
Unigene4061	792	55.303	135	406	43.6768	2	42.7525	59.6621	common|banjin,quanjin,wujin	MLPRLYRTYDPCTWRLQACITQRLPTGPTAARMRTDRAVSRIWCESLPEAETRPWICGHAVLRHWQDGQVTRRSTQSARLPSPCGSQRPLGVDGRTQRTTRQVQTAVWTNVYHRLVVLRRASSHAQRSRRPSGDK
Unigene7728	519	54.3353	30	91	1.08702	2	0	0.985576	overlap|banjin,wujin	MKGGESLDCGKRCSESLRFGTGDHRRDAAL
Unigene10757	362	61.0497	95	327	0	43	1.39321	0	specific|quanjin	MPIARVRRPQPQATSTGSSTSGSTCCPAGCDLRLPLAFTDISVSVDAVGTPPPIRTRGTRSSESRCDRRRIGAAAACCPEIHHWAAPGYFPARFI
Unigene4538	350	55.1429	78	291	1.85842	58	3.32662	1.64415	common|banjin,quanjin,wujin	MKPSVGASRRLCSRCSGSPSASRCAHAARRDLSQLCTTVRPGAAWFGCTQVSCDCMQELLLLVVCIVLDTRTGPQLGT
Unigene8259	636	55.8176	90	366	2.06978	635	2.02339	0.536175	common|banjin,quanjin,wujin	MQAGWPVSFHKCCRNIVIGPAVAHRQTMPKDLSPSTPRVLAASMRTVLLPHPNAGTHEPSIALRRAGANQEPWTRRTASNATKLLSRAHE
Unigene221	404	55.4455	54	241	1.46366	402	1.06178	0.422039	common|banjin,quanjin,wujin	MCMGQPVCACSAVGQQNLSCRKAPRQRSFHTPPLQRRYCRSQAARALKSGRLSQ
Unigene7298	681	55.2129	181	609	2.51809	67	3.32945	9.56798	common|banjin,quanjin,wujin	MYYKTACTLLLLQCSKPPSQHDVHEYCNLMHSLHTQDGNAGGADATAEDSWSAPAGHKAGLWCFEMCQRRPAASGGGGTAACNWQIHRWPVQAAYAVCAQSWGTWKKRDRLDNGVRNDLCRKFGDAQPGPAGTTVSKSVSTCVSGTWAMCDHRIEPDRAQQQIARAIQTMGSVELEHAQRW
Unigene4453	637	49.1366	44	305	1.01746	174	1.32888	0.805424	common|banjin,quanjin,wujin	MTFISISRPSFILQNFRIYPNLLSSHFIPIHLISTLQTLCRARN
Unigene6370	630	54.127	92	277	1.39299	2	1.45904	1.08256	common|banjin,quanjin,wujin	MPRRLVLFAMKAGMRHRLAACATFEHCVERLVFSSPRMQRQSDSPRSRLQSACASFPLPIYYTRFLALGYVYIPFFFQMTVLYLRIVKSSAQ
Unigene8638	1048	60.4962	107	727	3.64863	1047	1.56161	0	overlap|banjin,quanjin	MQRSNQGAEQAFDFNGGRRALSRSARPRCPYVVWARARSCACRARCALSTVAGRRNERDAGVGSRTMQRVGDGAGLTVLRWAIHGAGSRLSHGSCSRSSTTSMMSAN
Unigene520	709	48.8011	67	248	3.00245	48	0.395191	1.95381	common|banjin,quanjin,wujin	MLLGSMPFSGINHTCNTQASNYELCNSSGRGNSMRYDLFGRVAIERNSLLSIRRHQCLYIRPLVRLN
Unigene4802	396	62.3737	112	59	2.6878	394	11.6857	1.14817	common|banjin,quanjin,wujin	MVHVAAAWSLTSPPQAISPLFLFIARSLSPRCCDHHHAGHSRAMSNAPAAVGRRVSMRSPSIAQLRTPFIPSAPHCFIPPFFRRARVFLAPCRAQYLSAHSRALAVRRDEHC
Unigene11946	477	51.782	96	145	0.394243	432	1.28469	0.268089	common|banjin,quanjin,wujin	MLSATVFSSVRHRRRPIPHGFFCTRPFIVLGIRHRHASDPASNTASSTSLSTFLCIVHPLLHLLRRLRTPVGALDADCSAGASVCGLLVVHSFVHT
Unigene12715	990	59.4949	136	603	0	196	3.79247	0	specific|quanjin	MSPRPSATPSAAQARTTQCPPQTCSRKGSLLLWCMRSHAEACAAIPALGMLSAPWQSVYNTSKHYLRVRLPASSPSRPPRIDGAKCAPILLKCCAAFVGAVRRVQSCRINAHTHPWHTASWQKRWRARLRFAWRLV
Unigene12015	414	54.3478	53	41	0	199	7.22455	0	specific|quanjin	MNSIGIVLLTLFHRNVPTSGHLRFGSFRLELRSVEWTLRSAHIRSLVIALPRT
Unigene13131	749	55.0067	185	52	0.0789475	606	9.71948	1.09598	common|banjin,quanjin,wujin	MTQDAEILHTHARRPTLCAHFCPRALGSFQRCFNLLALALADQFVKQLACMLEFLALLSELANCFVGFARDRFPAGSYPIHVLARYFVLALCQRSFGEDLVGHVFLELFHFPEHLAEELLCDALVHHIFSFVVFPEQVQYLRIRLLRWCRFGWSFDATTNWMPELPAQCRSRILDVLLELGEPLL
Unigene6266	1062	57.2505	125	310	1.16927	684	4.22132	1.87308	common|banjin,quanjin,wujin	MDWHAVFQRPWMPIARKVRSESVLRIPAVYVYILSWRLSVSSVWHKFGQTTNLCRFRSIGPRRAERRQIRPRTSVGRRGHDDWRAQHVDPRHTEHETSGLLRYHRQVASSGTIETMVRVSACQGA
Unigene11225	2018	62.6858	311	503	0.0310628	1435	6.87937	0	overlap|banjin,quanjin	MLSRSILLAGIHALDPLQDPRTPGAHTEDAFKAGPKACPAAAGLPTNPHPYLYEFCSVPLGPRRVRCGLSTRTLYPLAAKSQGLTPSSVTRISAKHGHPAFGPPHLAEDVTARRAQGLFGTARLMRTFHPLTPCSPAHSSPRSRAISPWTRCNIARTVPPRRIVRSGCAGPRWMRSTVAHIYCTDSKPVPPVPDEIARRHRLAAAPTTFRRYLFDPRLVRRRTELVRCPRLGATDSVLVAERIASSPSSYGRNRWPTSDPFGFGPQDFGSWLFRRAQTIVGIAQTSSFNPLPAASPSLPSPQRSLEFTGAI
Unigene13907	432	60.8796	70	211	0.410637	2	0	1.18406	overlap|banjin,wujin	MKKSPAYVGARQRRAEERRRKAMGRRTSCDDRHSEEDSAPECAKNKRGAERGDARKGGTRDAPNVIRDLE
Unigene13116	819	63.8584	195	587	0	3	5.99474	0	specific|quanjin	MRLDDAHPSHAGREVNGAHPVKRAANFRRTMRLCTPALRTRRIPRRSRRARARSHRVSSAHILSARRMIARAAVAKIADRHPEDFTRHRSDHPAAASCPFEARKASFDAGHRAAHLRRCARAATLSPHRDRAPTSPDGRSHAIPSISPRPLARLASRRARSMRAAWSYKPCVSCRTGGELFDILWPKSVADLGPT
Unigene11350	796	56.0302	61	526	0.74286	708	1.0008	0.856803	common|banjin,quanjin,wujin	MMDANDIALFVHAKYWSNLCVRGAFSRCASMLNFMPTGRIDTIARGSSILVRPRVSQQQQV
Unigene13129	1654	57.1947	367	1634	0.750765	534	2.04716	1.17872	common|banjin,quanjin,wujin	MEAPSQCPVSHPPERALPPRFRAHHPPVSVLIEAGPEEVLASLKDLAARPATLRHAVKSLCVAVIPLYGRPVAFDIKNDFLLSYPALRALDLQGFDSLLCADSSESMLTPGVIPFPLRSLHLNPVRPVSYSCGVLLDPLQHTPDLDVLEVNNVVFHPHSADDENIPPIHFSLSEYLYIYYEEFMEVPCTSRGWAAPFRQRGRRRAVPMSLFLGFSSTRNLDEILQADVDLCPVHRISLLIAQPVPEITFLDYGAVLASCSNLRHLHFCAHQHVFLTDSLHPLIPLLVGPLRSVMPIIILRDTTVPTLDAIDRAFAELLEKAHWQLRSLHYFILSFIDSRDAQLSPSNFPLLAKFCHARRIQFVCDTK
Unigene13629	876	57.3059	79	415	0	651	0.209862	1.31382	overlap|quanjin,wujin	MNYSSSSIKIQKADCREESRQLAEWQRSAVSRVKSEQQRASERDKRRECNICKASCLKHVQASRQLAWSGARERVRSCL
Unigene12988	669	51.42	102	47	0	352	1.37399	0	specific|quanjin	MHILQTSQPCPLIDLMQCRHSLPSGSSRRNERDFFCQLARSRGLLLIGGVSQSLYVQLVIAGVLTVWASRDIRGTVANFEVNTSCPICIRPVVLDRPSLDNP
Unigene558	1598	62.4531	130	477	1.0361	88	1.47284	1.24037	common|banjin,quanjin,wujin	MVAGAARMPVERDNLETLRGCRRRRDATGKTYTRAAHGRRARPRDPSDPSAVVISKQHRHRVLSPPSGSPSLRTLALAGRPEIHRARRGTVTCNLHCENLIYYQYLAVRNRNYQGTTVRGRMYVAADWAP
Unigene10059	1584	62.3106	152	718	0	263	1.78135	0	specific|quanjin	MAVGAVAAAADGRAACPCCPLIPSLPPRAGQMTLRTHAWRPAPDAAACAPLPAPGVYACHLGPHRAQCPEDRRFRCRTLRELPIGRDVGYDAMSRILRLICRLCCPPHQAGSPQCSKTLKILTYHAPSPGLAPFARSRRLCSPRPPTARGKI
Unigene11678	1030	57.4757	337	20	0	1030	4.7001	0	specific|quanjin	MRLTPLFILISCAIHLAGAVAGQKANSGSSQSRAAEDVDDDDLEDESDVPNAGSKSKTGEGAAVQSGPLPPDFQTADWYNSLTSNDRGLLHLVLNSNPVQDPFYMTPAPARRHMGKEGPSSVPDHAIHPWFEFDSGVRRNAIWRSVKTILEQLRDVSFVYGGTYIFYYGRPEENPAASGSSSDKKHAVKYMSRNIAIDDKLKATANDLFKTFVEHLAKPTRAKHNENIKHGNTILKRAQQQAKETRVQQINRSFEQMAEQFQRKRAASNSEPESAAARKKSKASDGRHVSRTTNDPDAASDSDSDATPKKRAVNKGKGKAKSAPKKTTGDDEDDEDE
Unigene10423	1365	57.7289	320	86	0.2166	1045	3.14256	0.281051	common|banjin,quanjin,wujin	MAMAMRPVPMAQLLLHIARDPAFFTSWNCAFVGAFDDATKNATVYFTGEEPYRSICVWYRDPLGQSYVFPVPELAWNTWVSRFFRGKPMPHFQLARLPPPSWRPQPLVSATNSTPSKNIRPIAGKAVRGRTAAATMADQALDKENKTPTVSATVSDSRQSAALLTNATDTRAGLDAIFLASLPKTILSSPRAVAPAAHKTSVSPDGASGLHDDDAAASTDSMSPSTTLDDDEDLINMFMCFPPSPPALKRSLEDAEPARVAKRTKISHVAESEALAPLQASSSRLEAAVFESASAGLFSESGTDLPPFDFTIDDIIDRAP
Unigene11346	422	69.9052	71	178	0.980857	390	1.87219	2.55312	common|banjin,quanjin,wujin	MDAVRTTSGRRGVKVRGRLELSRTPRNFDTMAVHSRATATVSEGGRGRRSVRTGCKCKKGRRSPDRAGSLQ
Unigene2603	1517	63.6124	267	938	1.00984	138	0.52514	0.449581	common|banjin,quanjin,wujin	MPAATDSQSNSNARLGGSIGENHTVDSGLVLAAPTHTHETAVLVHEFVVDTAGYASEQEDDETATRPKDPARRVRPATAQAIGLVHVRCLQMLGLGRFVLPAVGALCIFACWSSGIIFACAFYFALKNPALTKQSIAFTTAATGLAYLYSYVFARAFLATDVAGAARRTLTMRSSTLADIGLVHARCLQMLGLEKFATPAFCALSVFAACLSYIVVPCSLYFVRVHPAPCDVWLVFAAKAAGLAYLSSSICAYAFHALDSCGNGKAA
Unigene12201	239	66.5272	59	179	0	3	1.18061	0	specific|quanjin	MTRARSAVPGYAPAGGEEPCARPCQAAISSMMALAPTTQPAPALAHEDDRRDHRQLLSG
Unigene6561	528	54.7348	56	202	2.01826	35	1.80426	1.39934	common|banjin,quanjin,wujin	MWSPVASVPRSRCLDVSSYLELNLGQLKPANLAAALSEFSVSTQYALRQQGPRTVQ
Unigene13111	438	54.7945	68	211	0	8	1.02353	0	specific|quanjin	MLFYTGSATTIHGEYLLELGTHRGLSQAHHGDTYVSQHLTSPLHTSVGVRSPLTHSSAPPPLTSPRAA
Unigene10283	448	54.9107	115	398	0	54	2.18857	0	specific|quanjin	MQPDLNVHRVRVATVPVSAHSQPSCCTAGRRWSCSQQHHLSATSACHDRDAISRDWARYIVCRFPCIRPQIPQRLCVQFTPAKVEIQRLAGHTFLHPLLRHRPASLRCGRRYTRD
Unigene9843	448	60.4911	97	158	1.11937	448	2.37661	1.71782	common|banjin,quanjin,wujin	MKNLLDTLSDERDPSKVATPRRVSSSALSVAMVDACCSVCVLPASISPARKRRQTFLQRCQLAMQALRERVLGHGVRQPRSGSSCAMTAACSPMTVL
Unigene13484	1043	67.4017	250	752	0.510244	3	0.752189	1.57409	common|banjin,quanjin,wujin	MRRCGPCSCCIKLNSLSRSSHHHPCSPPHLCTPPSPQRPLAMSAAAPPPPPPPPHNNNNNHLGNNHPGAPTQQMQLKRHGGVIFVDDGHGNLVNLDPTQPRTHSNVPQHREPYEPAPPTWAEIEREELLERRERAERRQAEADRRAAQQRHAPLFANTQALLQQRQQQQANAGGSSNANRDAPPPIVPFNFPPPQPQPSRNAPSPSPSRKRDAGESPPPLQPKSKRVKKEEPATPANSPTRATHQPQPRR
Unigene1112	961	56.9199	182	185	2.08731	730	0	3.43018	overlap|banjin,wujin	MPPTMISASTTLSASSQQPTTTAEASTWNSDHGLGYVYIDDRVILGVAWAICGCVFLLAVWGIVRWTGSLRRAQERLARAKRKLLWSTPKENSAGTCRRDCLRCELQLARWNAVRNAALAAGVDADSYAGSISSPKLEGQSESVSGHSTTAALPAPTSDVPEPGIPKAQSRCNCDGETKETV
Unigene11100	404	51.7327	45	270	0	404	1.38708	0	specific|quanjin	MWHRYYNCLARIAYKDSVVNIDNKLPVPAAERLSYRLANRYITSF
Unigene12436	384	54.1667	95	287	0	3	2.18899	0	specific|quanjin	MRAHPSARLSHALGRDMSMQAFRAASAVPQGCSATLDDRRFDSYLIAPRLQCMPLLCNEFLICCSDHVASIFRSSEGEFDAFDFLSAGEASKALF
Unigene9307	378	58.7302	81	127	4.05272	369	4.21501	3.38303	common|banjin,quanjin,wujin	MAQRDFKFSSSFDFICTAAAQRKRKEIKQTKQTAANREQVLRPLLRRPPAARHASIRRRGRREGRGGRGRWRRRRRRAPAG
Unigene10082	1432	60.9637	110	663	0	992	1.54055	0.198445	overlap|quanjin,wujin	MNGDGRDLAARSSSRARRARPEGKGPGSSPYVTRRLANPPDTVRPSRAGKPLMPNGRGGASCAGACEDIPHAGCPVSFWVLSGEYYGCLGVPTLSMAPASSYWRVMCSRE
Unigene12517	411	55.4745	96	290	0.143358	3	1.09076	0	overlap|banjin,quanjin	MTSLSQFRMVSSAQGLSWSLVFVADTHLTPRRIQHRQHRYPPFYGPLPLLKPIFVSCSRWGSIAHPLLHLHRRLWTPEGALDADRSAGASVCRPLV
Unigene11662	298	59.396	61	255	0	73	1.32561	0	specific|quanjin	MPNVAKFQWTKRERALAEAFPHVERDLTAAGFIDMIVRDRLWFGSCVHITKAPANAGADAN
Unigene13363	615	56.5854	96	327	0.479027	614	0.734091	1.50162	common|banjin,quanjin,wujin	MCKRYTSACARELMLSSCRRSHSPRRGSPPRESVPAAVCSPRFLVGHARAAEDCSAARTTQAFQGRQNSKSGSSASRASCSTVKLTIQLVCDGRRQ
Unigene10954	486	59.465	128	101	0.36501	484	1.51308	0.526249	common|banjin,quanjin,wujin	MPNGNNHYETAASFARSAASARRPSSRGLLPSTFPREPRLLTQPGAVRPTPREDANAGSCGRSEHLIVCVAVSRQPPGQLRAFDPGKHLPLCHGQAQTRSSWGRRVSFCLSASVLYVNSLRNRSTAEN
Unigene13919	1201	62.0316	163	241	0.588712	729	0	1.0411	overlap|banjin,wujin	MAPTCLVRYFAVAHGRLASRFFESVRYRKRRPRICRTGWPLSRRRELLLKCISTRVPVGPASALQMGDARMRATSEMLALDLDGRAGRLDNPPELHRASASSGLSTARDQRPYYQSCARSQNSSGPRCCAAGPRSRAVGRVRAVNDKLSRSIEHARRRHARCV
Unigene9763	1346	58.6924	109	671	1.61965	345	0	1.80512	overlap|banjin,wujin	MPTEPGWAQWKKDGQTAQGRRRWSVYSSLTCTHVRAANALDHPLGVVNHFHIIAMPHAPSRAQRHHIVRPNTRHHLARATMMSREKGERACKMPCAAFTLPGIGERAGR
Unigene13354	425	54.8235	116	76	0.589973	423	0	1.32791	overlap|banjin,wujin	MNSLLGYRECKLPGCRRVRIAAYRKTIETVLRPCRKTCKDSAVLVESKLEASVGRWPVGTVNHGASTEESTINTLRCGFGTSAVGAAHCRPSLDSCREPMRSEKCARAARLGGQEV
Unigene13742	5312	65.7191	1602	5295	0.790638	490	0.180603	1.16756	common|banjin,quanjin,wujin	MALDSLTSPPEALSPELDPPDDENVKEPADDAFFGMPPEMLMHLRDDPAPAPLPSDDTDNTADPRAQDVADDPPVVRPQDAGRPTQHHHQQKSNDAPAQKEKEKPKLPANAVVVDLTLDSDSDSDSAPPPAVQSRPPTSKGKSAWAAVALQTPPASKSAPRRPPAPAAKVVPAKRQLSPEPAVRTRGMERESGSGGSSGNMSADAKAGASRIPPLPALVKVPLPAQRARREEGVAPAPSRTGAAPLPLPALPSMGKVAPPGQRLRQDEGAAPASSHPPSRTAAPNRPPSRTNAAPSLPPLPSLAKFPPPGQREGALSHNAPSSRPSSRAGAAHPSLPTLPSLVRPKPPGLRPPSDAVTDRLSSQSVATDRPPSRQVVAPPLPPPSALASHKPPGSRASS…
Unigene10457	1370	62.3358	162	475	0	960	1.27696	0	specific|quanjin	MPTSRCSSLLTRRRACHSVCRNLCSTGLTAQTASRRCNSRPLVPHGSFHGKPRHPIASYPRSYAHAVLRSFFSPPCLLRSLPSLHRQIQHAHLYLARTTLPLRFAFTCSKPERRPRARFRNCSVTRPRTDGVCFRYPASRSSFMPAACGPAFASSCLIAYLS
Unigene12236	504	62.5	67	226	0.233811	26	1.67956	0.407186	common|banjin,quanjin,wujin	MRRRMGRRRQPMQRTLHTYSPKRRYPVQCVHAQAAGCESSEARRAAAQAELQSSGAVTDASAWHPSL
Unigene13839	752	57.7128	87	647	0.416786	387	0	1.36451	overlap|banjin,wujin	MASGHFSFLTKLLLAVAYPVLSRPQTEALIRIEHYVAIETSDRSSQYVPFTESRPCSTGQDCSAGPVGHRRWPVRSRERLVGHAGGS
Unigene9471	709	56.9817	194	74	1.23778	655	0.691451	1.15781	common|banjin,quanjin,wujin	MTSPVRRHPYLVILQRNGLRVGLMAPFVSMAGLSFLALRRAFCIPLRVARSILLLRVQFYAAVALHCSFALFLRDLVRPTLRLRWTGVELLDTTHHVWCVRASYLREQQALLRSCRASCVAYPHLRSTLLPTRNGLLRLLTIVQPSLESIPCTPCEPNTNHLPHRSTVLITMRGCHHRRWVQVLYTVARREDGE
Unigene10379	690	55.3623	121	363	0.908473	1	2.39791	1.40027	common|banjin,quanjin,wujin	MGLAGGTVDDVVECAVSCMSRVRPECPISKDTDTTLLCSSGHTSAAVSVCAEFACTPDEHVKMEDILRIFCAPSQAQRVPPQQNLLFKIESTDEVAHPIIDTDKLKLRISGRDDDDDDDDD
Unigene10681	641	56.0062	77	281	0	511	8.2757	0	specific|quanjin	MCHACLSKLSFAFPLTTDISTISLAFAARWPSIVIPAPTATRIMAAANATPTTQFGYALVGGFGFGVGVLVVDGAGG
Unigene8959	446	56.278	73	422	20.948	204	12.9155	12.1937	common|banjin,quanjin,wujin	MFAHKQMACLHRTPDGLLPTTTVRIEAADFTWTARVSGSESLSMYAAFQRLPSSVRAHSVRPARTVTVNRGFV
Unigene13702	302	56.2914	63	189	0.979001	1	0.811653	1.35909	common|banjin,quanjin,wujin	MTGTFPKFGSAVPGPFHFVLHGPEKGSYDQALVTRRPLFTYLEQAKAQFRLEGAYSSFAPQER
Unigene10900	549	54.2805	82	159	0.969372	404	2.36423	0.931714	common|banjin,quanjin,wujin	MLVSFFVPFRTHLQAFTPSSTLQPSLTSMDEHSKGTLQARAPMLLRLARPSTSATPTAAHQPQSRLTESKCDGKRRFERRRF
Unigene5547	937	56.4568	117	441	2.14565	791	0	6.13257	overlap|banjin,wujin	MILLLPAALVRGQRSSLPLSSSPTMSSGRRAQLLPEGLSDGGERIEARNGHDCGELNATSASLSATARRRTAATSSGPFVLNRRQKRCRRRRHWHCHIALIEISPLCLLCSLLNLSR
Unigene3349	489	56.2372	47	142	1.81385	2	0	1.67871	overlap|banjin,wujin	MQETAPGESRSFKAAPLPPWLSTACTSSTGTYAVRIAATKITLRLTI
Unigene5860	555	52.7928	54	349	1.06163	510	1.21456	0.512023	common|banjin,quanjin,wujin	MPAENTSLMTDTDLTVRGSVTRQSNQRSHGDLPAYCKRMVKRDSITDRVHREVA
Unigene8232	504	59.5238	85	437	51.1536	183	73.5648	92.0241	common|banjin,quanjin,wujin	MGACFSSPAAKGKGQRLAEPSSSSSAAKPSDPRQAALAAAEARQKAAQGRGAPRKGELSTKLASGGPTGAGAGSGQDLPERIVYD
Unigene1573	1606	62.5156	109	69	1.75642	395	0	1.02228	overlap|banjin,wujin	MLDELGAVGQFRATWLSFRTCLLTHVPNLRPLRHRSLFRALRTLLTHVPVPQPAAQRALASPTDHASGIPRSALGGLRCKLLRGVRTLPARLALRPFLFPAGQRASLPF
Unigene6108	1485	54.8148	139	417	4.22119	1	7.81136	2.90871	common|banjin,quanjin,wujin	MVDHRGYDYKGLISFLTNARRGRLEYLHPPLSSAEASKFRVLGSMELNRLTAPPRPGVLRPGHYVWAVLLEPLRSRVGVAVPPIFQHRRYSHGARHHDICGDQVAETCQRLLPQHRFECAYLISPSFDKGFRTRVRWYL
Unigene11190	613	54.8124	88	298	0	35	2.48564	0	specific|quanjin	MIIFAGLFLSNHACISALRAPGYEFLHLQCPTSCYQVCSSLWSCPSCIPARITTAVFFPSPPSFLDSLHPCHLSASVCCDVWYCLIAR
Unigene4253	1539	54.7109	153	1080	2.41194	1538	1.23801	0.443155	common|banjin,quanjin,wujin	MLDVFCLALNAADQQGSMNSASERQKRRDIAPQSSGHDLRSASRTFAPHVIHVMGISAVRSGQGGPTCTEVEGDQLTVLPHCDRICIDTWIQCAADFLGISCFTSAEAARWQEHRDRECAVLWRVCRRCLGKTPSPRRDGTFTPYLYGRLSAA
Unigene13735	435	53.5632	-	-	0.864616	-	0	1.56785	overlap|banjin,wujin	-
Unigene10988	351	63.2479	92	310	0	35	1.28623	0	specific|quanjin	MHGLPSSPRSFPALQKVDIAACIPRAVHAHIRSRRRGPDSRCGPRVQGASLALPRPFAASPWHLVYLPRHPFRVPAPSPSYITPATPTKTLT
Unigene13457	583	54.3739	109	327	0.645125	1	0.387192	1.2064	common|banjin,quanjin,wujin	MGRWTRGSCRCRRPTSACGLNVKRIKHAQTNGYRILRLVSLPLDVLTVPHKYVLATGLCPRSFSKCAIESLKSQHSIVTVLQPAQLLLPRLLSCLRLLFYLAFVLPPIA
Unigene8228	1549	59.6514	122	503	59.5134	138	30.0267	65.457	common|banjin,quanjin,wujin	MPRIFATFASIRCALSTLLPQLAWLQDYGGAPGPAHFVQNWGSIPSTLCGNRGSVSILGFGVKVFPHRTRIHRRFVYLCFSSGCPVSFCSRYLVYLRHTDNQYYTLVCSSSLPASAPGFRET
Unigene12873	446	54.9327	43	131	0	3	1.50775	0	specific|quanjin	MPLLCNEFLICCSDHVASIFRSSEGEFDAFDFLSAGEASKALF
Unigene5495	647	50.3864	119	542	5.57501	186	0	23.542	overlap|banjin,wujin	MVKSNRTITPQSDRCPLVESNSIRSPSPTGSEVDVKSTRSCDEDLALADYDNQAALRRDVATRRVSPAENAQKIKESVVHRLTRACATAIEPRLEVNGRTQHETRSALYQLRGAMGAFA
Unigene3459	784	63.9031	108	277	1.58388	600	1.00774	1.38644	common|banjin,quanjin,wujin	MKSAGGRGSGGGLLTRYAGDRDRWCSCGESALRSTTARALRDQVAHRTTGQQSHDPSHAGGAPIHQRARRNDLRGDLRARDGRMRTQRRGWMEGFERERREERIGGRG
Unigene7494	525	49.3333	50	347	1.79567	198	3.85187	3.02947	common|banjin,quanjin,wujin	MKLTTTVSYVLRCRTPCIWTPNRDGQSMQTYSPPQVVAQVTAAKSGALCH
Unigene4002	1019	54.1708	117	615	30.3492	265	34.6131	28.4471	common|banjin,quanjin,wujin	MLPRLYRTYDPCTWRLQACITQRLPTGPTAARMRTDRAVSRIWCESLPEAETRPWICGHAVLRHWQDGQATRRSTQSAPLPSPCGSQRPLGVDGRTQLLRRAASHAQRSRRPFKLRL
Unigene1675	466	52.1459	34	89	4.9311	190	4.60185	4.6241	common|banjin,quanjin,wujin	MKVHSDDYPYGCTVCHKRYKRKRDLTAHQKQHDA
Unigene4392	262	53.4351	-	-	5.41664	-	0.233892	5.42315	common|banjin,quanjin,wujin	-
Unigene11922	923	51.571	240	848	0.475398	129	2.78846	4.06401	common|banjin,quanjin,wujin	MARTPSNIRGRGQRRYLRGNMAIRGGAPPAFVPNGLLLPPPNPSPSFPPAFVPNGLLSHPIPSLPPVTIPSSSPVPPAPIAEVSFSPAPPGGSVSPPSSPMVSSTSSPSSPSSYFPSPPSTPAVSNTPSALAVGIPPQFAVPPAPPVSQAEALATAMQRGRNLAVNLHTRYLSLVHLVCDDPRYNPDTWIVCHTLDCDICYNARQYWQDMRQEVSAARLLYTVNSLTLDIHKDRIAFNFM
Unigene1207	669	49.0284	120	249	1.59288	608	1.50775	0.66902	common|banjin,quanjin,wujin	MVLKIILRTVYEGYLTRTCQNTVDDRRTNTLMLYHQEDEQRDRRRPLRGYAPGRGGRRALCEGVGTRCPLQCTRGRSPGLYTDRRYCDCEYSRVSVDWCDASVSIGPQRRWNNERRAGSA
Unigene10033	459	52.0697	93	179	0	457	1.70922	0	specific|quanjin	MKQSVSKHKPWYRALCQASKPVTKGSSTEHRSPELDPELHEARVSRASQPESKPRENQLFQFVRETSTGARVCGKLQGCVSTRAAATRQIDNL
Unigene7749	712	54.7753	234	702	1.57795	1	2.40988	1.43683	common|banjin,quanjin,wujin	MRAAASAFDAIKRKFEPGRARTSHLQPFAAGSVRLVIALKLAPLDGILCHKNLVSYDFAPFFARLREFSQHSQGGRLLRTQPSRLSSTRVVSKTTSPVSVTLLPTSLDLDRQQLHFLCLLPVPAVELATSAAHCYIWRTGRDNARCQTTSHRSFLLLASTVGGRTGVRWRDVMRPPPASSFLGIRLVVVATCVHSPWNTICFRPNKSFYSTAWESPKHASKAFKKEILLDKQET
Unigene11546	362	58.2873	86	103	0.325526	360	1.54801	0	overlap|banjin,quanjin	MHRKADSDVDDAVFDAGSDACLRRIPRTTKGLVQKKPCGMGLRRRRTDEKTEKESENSGGLFTALEDYSNGGFLGLGRQRRDSATL
Unigene10948	1794	60.0892	184	1699	0	1148	1.12722	0	specific|quanjin	MLCSPLQSWLAGEDDQTPYCTKLTLQPACWLLRRLWCVAVVSYHNTQPHLRTGYRGPLQLPSVLLYCSPGVLDVMHTARIPLSLSVIAQESVPRLISEASRCVAVSSARTLYCSSALGRETVTLRPRPIQAATAGSLLLHTSSLADTQGRAGWPRDDCSRGPVDAGYLTRRALPTAMGSFDAHV
Unigene1438	738	53.3875	50	414	3.03384	265	0.83035	4.93589	common|banjin,quanjin,wujin	MHWHFCSASSLNQNYYGVYFHFLIHRQAFKTSSFYYKKDPRQDVKIHQAE
Unigene11766	323	61.3003	66	51	0	248	1.0483	0	specific|quanjin	MSSFISALVNVVDPSYEPFTAIVVSHRPSATRAVRAGRWIAWCGEAVGLMVTQPINAPPGPGGVWM
Unigene13470	617	64.0194	80	610	0.479187	371	0.914639	1.03629	common|banjin,quanjin,wujin	MGRDEPRNFEFSPHLQPRVSSRSDVSQHELAGNGGMEARVGRRWGWKRTGWGTRKCHGSTARVTAGMSSSQSKDVTGAGP
Unigene13096	1476	58.2656	249	990	0.254816	244	1.64406	0.243319	common|banjin,quanjin,wujin	MSGQPVPNQRRRASFHVEGGFESSESSSGSSASDQGAFSQPTAHGGGHPLAQPPPLPHLLGYAQQPTGGYGTHRGGGTSGAQRGRLHGAQRGGGPPAYAPPPAAHQYWLQQPPAQGSRGQPPARGVYPTYTRGADRPVFVGRGFLPPGGNSPYIGGHAAGGQSATVAPSPSPPGSGSPGSYPDIVNPGRGLSGLASFSGLSDGSSSDGSSNWGEVRVPGSATKSCTMCGRVYYIAHEAEHMSTVHGIRG
Unigene10207	1299	56.659	177	1202	0	672	5.13359	0	specific|quanjin	MVDASESTWSRFELSNYPDGRATFYANVSKCMPNEESICANGPKHRAASTNTVQPAVRDSSTQVTPTVPKRPMFVYRRPCSAMLTTLQVGDHVMFWLKTSAGPPPPGHALPEGEVRSTRCMEGPWGGKVCLCAKPNEACSSRGRRQDWEYEIEIWRRAGESSRRVKLSSRHYERHDA
Unigene3560	472	56.5678	86	215	2.12213	472	0	3.80443	overlap|banjin,wujin	MGIWLSSAVLAAKGRSAAGMQRRRCGRHRRARAGRWARGRERVAETAVARENFLKSEAESVTRALDGTGVLTLPAPGGTSCCVVGA
Unigene12992	306	76.4706	67	202	0	2	1.29096	0.167665	overlap|quanjin,wujin	MRVDSPPPSRDRRADSPPRHRDTPPRSSRRDEYEGRRRQRDPSRHREDRSPRRADDEGHRRREDDDV
Unigene5065	1875	60.1067	188	341	2.36527	904	0	1.39551	overlap|banjin,wujin	MMTADADPAPRLCRHLSADRRASRGPAGGMPRCGIRYASPHVFRTVLGTASRLIMSRVGGSVGAGARPWMGCDDYLSSRLRMTEVGGGRWIRDAGPRERAASEDVKAQLDLHLGSDWRRETMSPNGSFIRASQPRHSHAKWESNFLHTHAKVAKQFWHGRAGVLLPHRDGTYPPTTDKSSRGVQHDGQ
Unigene7132	654	56.2691	97	599	1.1712	309	0.0862894	1.64742	common|banjin,quanjin,wujin	MHPSPARARDVRPIFTCRFGRRAEPPASFCKATMLYSTLIPPLTTPQVAERSAQTLCSPVRPQRYLPLLFVGLMVTAGRALLPCQRCCCSLSAATQQ
Unigene9371	1409	57.4876	306	1404	4.85078	487	3.82727	7.66399	common|banjin,quanjin,wujin	MPKPPNSPPGSIDSLCWIYADGRCSRGDSCPFSHDRESPAKPDIGGICWEFRRTGSCTGHLHPLKDSGECGYLRIGPNDPLPEIGKRASIPKTTIPRMKSPSFSTSNQSNLHGTGPNGPSLGNGERVSALTPWAQSPASSALIHANRFSVLKVEPAALSQNTSDSGSSTPVAPARPIRPSPVAPAMPVGPSPPVAPAVPIRPSPVAPAIPKPSTKPTATHSPLLQPSSQNTRTVPSYSAISGPSAPVPQQTTRTPRLPSWPAPSRTPLPTPVTSAIPRRRPSNYGRLVCLLLVFAVVGVFYVHHVL
Unigene12223	513	57.3099	98	446	0	153	2.20013	0	specific|quanjin	MASGKVISSAAALQCTSSAVTAATRRLHCQQGPSVCKARGSAHFLQGLRAISFRLLFLDDLEVRKIALLSALVYTDTQDRYISQRPAGLRCLALRKPS
Unigene7773	1153	56.6349	157	342	1.0257	812	1.32151	1.37942	common|banjin,quanjin,wujin	MIRNEDTPPPPPYSLHGVSDSGRGQAEPATFAGRIQSSHASESDPGKKAGLKLRTLAAKLGCGGRDSDSRSKAQRADSEEDRALPREQLRQARIDRQRGINLVKHKKIWKPASRSGSKVASDRALRVPENANGLSELTPADAVIAADQRPRAGYSLS
Unigene2923	347	52.4496	73	74	11.0765	292	109.776	7.09701	common|banjin,quanjin,wujin	MVNRTFLHAFLAHPPTTKLRYSTSSSTSCFLVLGPTLASVSLVDLHLALRTLHNRSRVRVVDESGRGGDSHGE
Unigene12273	306	53.9216	60	125	0	304	1.28192	0	specific|quanjin	MWGRGSVVFGWQGHAHALMSAKAEGESTTGQYGWAFHRCSFQLMMHVFYCSGLSVREVIP
Unigene1835	1436	62.883	207	814	1.27196	1434	0.042674	3.07261	common|banjin,quanjin,wujin	MRAPELGGSGRRGWPKPTRARAQPAPAAAQQRNQPVPWYGLLCASSRRAGARAGRLWASRWAKTNVRAGAAGSSDDAQAQTARTPVRAASRVTLACRRWVHARWPLSLSSAGLDAHSLKRHTLLDGSIGLHHVRVEGRSDGSHHSLPAGRSVVQRDRPASPVRCSTILRARSRVDMWNTPIDASPAGQVPALDVRNGQRRREGERAR
Unigene1672	1358	29.6024	60	250	49.1167	429	45.4624	27.1199	common|banjin,quanjin,wujin	MAIILKEKLLLIYIQKQFLLFLIRTPPLISLMKNLLILLIWAPPLILLMLIIEELMLHVF
Unigene10343	432	54.6296	56	122	0	289	1.43696	0	specific|quanjin	MRRTEQAPPYRRNRHLKLRCARSLAQQRGPYGRRGCQTRQCFRLAHDCARGYGSWC
Unigene11901	1549	58.683	195	1234	0.83983	650	1.66414	0.623749	common|banjin,quanjin,wujin	MARLGAHFLRSPGANSQCSTLRRARFVAHCAGRPTRARHVQQRFGHACCAPRPALLSHAQSHPRSCSLQHMQFKVRLGEQPVRTRPQILRSFAQQSRPVNGHRRGPSQFSESSPFLASRKPSPALFSVCCLLRRRTEWSSDPSIVPLPLPAAPNYSGLGRPQIALSRPLSVGPPFCYIPLPRDGFPTDCDCAHCI
Unigene5246	558	55.1971	79	238	2.33136	2	3.81621	2.64821	common|banjin,quanjin,wujin	MRHRLAACATFEHCVERLVFSSPRMQRQSDSPRSRLQSACASFPLPIYYTRFLALGYVYIPFFFQMTVLYLRIVKSSAQ
Unigene10262	1248	54.6474	357	1183	0.301368	113	1.08525	0.256167	common|banjin,quanjin,wujin	MTAAIIYPPISVTICDNAWEVVRLLRDLAGRGFAFRRGVKSLFVSIFVGEFRLGFDIQREFLDIYPNLRELDLTGFDYLMGCTPEFEIDLRRTGGRGMEPSSEKGVFSLRRLTLEACRLEPHSLRMLFERTRRTPHLTDLEFSKITFKPGKTYEHLPPLPYTLDKFSCLVNDDDAAGSGSFRGWTAPFAGSSRTTSPKWLAISFFHRRDLDELQDPDVDLSHVGVLSLFVSRLPSAMGLSDYAMVVARCSGLEDLYMFADEGTLAAELVSLLSNLTGPLRSIAVVTYPPHMTAPVPEGTVEAELLKALDLPQIRGIRQFELHIFAALRTHTFPLLTASCRARRIQFACVIDDLTRFS
Unigene11092	517	57.2534	87	261	0.683794	1	1.85564	0.549657	common|banjin,quanjin,wujin	MVSSAQGLSWSLVFVADTHLTPRRIQQRQLCYPPSYELFIPYHTFTGGCGRRRARWMQIAARARACAARWYYPAVVHTFVSAMSCSN
Unigene7827	385	27.2727	65	186	3.07177	380	0	5.31443	overlap|banjin,wujin	MVYKICHISWYIFVIFHISYLAECDFLVFHLFLEFSQVFLVRSFCFIQNIFYFRQRSHSDRSDLI
Unigene10285	1191	55.2477	301	7	0.939954	909	1.54357	1.33616	common|banjin,quanjin,wujin	MAEQTTAATLGLSSLPLDLLRDIVELVALHWPADGARLCRVNSIVQRWVLPALYDRVTLHTAADMDSFLLAARSGCAAGTRSLSMALPCFPDPELGKTRFDEFDAIVPRLPKLRYIRIPFGNICLAFQPRLQALSGLRFLLEDHPLQLHIKELILELWPRDGALHQLIYSRVNSVTHLFVPVSPDTRACLPPLVNCLPSLTHLGFTATTLNDALSIILTPEIMKKKSMKRVYCRYTHTDNSKSKEAAISDLRDALVLFGRPSTQFAIEEVEASGDDAAWDAMTRGGADMWTSGEVIVTEQK
Unigene2773	580	55	95	296	1.29692	580	2.02896	2.56527	common|banjin,quanjin,wujin	MRALHTHCKTAIARMTALGEANATEQPKSSRRTSASVRSRMPQCRLDFAQRKGEHGNDKGDGMEHDDGESMGTVRRELSTVSCAGLEKKLRQSRL
Unigene131	431	55.2204	83	249	1.74528	1	3.14245	1.42846	common|banjin,quanjin,wujin	MRCRSMCASADKLRAVVLQRCRRQQAECVIKHGKRAIASTTGLNDEENTQKRAQQHTPHPRHGGVGGRSGYCSHVPCDLVLVI
Unigene12884	1891	64.7805	291	1489	0	617	1.19372	0	specific|quanjin	MRRPGIFSTTEARTRPGTLAATPNDARSADCFCGTRILLNDHPQVPITASAANELEDSRAGCRVSARASAHTRQDGSERFSGRAAGAADVGRTGARQTASDCEPAPVTAKRSARHRGARAGPRSRAAVRSVTSVCARDAPVTMADRTRRAEAHHRGARTQRAKHRRGVLRDSRRAAGASSAGIEAKSFRLDAARSSTSLGTKHCQPRRSGAHGSIRQHAFSAGRAPRPRPIFHYDTDTAKEFGRRAAQSSGFAFERVRRAREHGTAFLLSTIRQIAFAGPPRSPDLQDLDI
Unigene13389	752	57.3138	114	38	0.550428	379	0	2.26734	overlap|banjin,wujin	MSLRVRGATVVKLRLFAVELSASGYPGRDWTLLLPRQFRPSVPGLGCPGLKAWKGHALPLTRSGLGAVSGASVVAADRPCGRGWPRSLEEPLHEALFFIPWSFGSNVMDRLSHR
Unigene13374	979	56.0776	120	766	0.320146	407	0.375566	1.10053	common|banjin,quanjin,wujin	MDQDFSAIISFTPRHRRRPPISYPTGDRGLKTLIASHSLAASCSRSPYSPCSGGQRSRPRRCCHRRETSISVLLHRRFVPPPIHRSPATMRHLSVAHHSSTRSACHYSIRQRLPALLTSS
Unigene12186	571	54.8161	90	123	0	392	4.94162	0	specific|quanjin	MSATTTKRFRGHSRFQERSITILSSSKTDRLWSGEVLSASPNAIPDYEKRLVASARSGHCEAGKRTQHAHYDGPLSHPSLRKHSGLQKDA
Unigene6777	352	62.2159	94	71	2.51982	352	2.40483	4.08112	common|banjin,quanjin,wujin	MADLGLAGNLSRAVFLKNGSAVAVCSPASPPGCGLNGIGRFAQLRRRGLRRRRARLCSKYFGRDACTMTAQCTLSQNQACSSRKSVATVCRAVF
Unigene13261	555	56.036	84	58	0.852348	309	0.883313	1.29419	common|banjin,quanjin,wujin	MPSPPSHPMSPHVIAVFPFPLRKARPSSRHPGTREHAGACAPFGLFSHVFFGAGQVSLLRLSSSPCTRYTTQLCPAFKLILHYN
Unigene12955	378	51.3228	76	150	0	377	1.45904	0	specific|quanjin	MKREGISWLFLDLVKEYPQRPQGTRTAVGKIFSSEKKRESRDARIHTLRARRAPEPASRRIGISGRERSGVGWKEA
Unigene6663	1746	54.5819	162	929	19.9614	444	20.3302	71.5196	common|banjin,quanjin,wujin	MSGNSCDSRECRIIGHIILVTIVVALFLWWFCSTNGGSKTGFCKYIGPPTPPPTQIMEQPQTTSILTSIFLAIWAPIATLLGSLFALSCQVTFGLIIGALNGLLLGLLFVPLPRIPFTNVRNNTAAKDESDEGVVIDKPASGAPATTGKGSSMLPSWASVVA
Unigene5391	843	56.3464	87	673	1.11539	413	1.40581	0.674194	common|banjin,quanjin,wujin	MYTRLLLQSCVRASRQKSTIGLSALSRQSRIRRHLSKLGRTQQADSLPTTGIQAKVVSADATKSLLNSVLRVPLTAGPRSARRTSRA
Unigene113	251	50.1992	80	8	1.17792	247	2.47317	0.90573	common|banjin,quanjin,wujin	MIDILGCTELCTTETIHKASIRQATTPQPLPAIYRSRKQGTVVSFIELRERSMFSAKTECGRCHQVDVKNAAHLSAQDCS
Unigene6753	1267	57.9321	185	31	1.68014	585	0	2.69146	overlap|banjin,wujin	MKSRAARRSEHNSAPSEPPPDCFGAPLTITMYARRPARHISIVDLLCSPCRRSAVTTTTTIHVAAPAAFSASATPAMVFDPNNMLGLSMGPGCAALPANVLRWSLITSLYSRPAVSAPATPATNPSPARAWTVNYDDEPLDILPLAWKRDLSVPELQTALDGLPSPSKKAPRPPLLYLSPVPSPG
Unigene13909	655	57.2519	60	427	0.269864	606	0	2.68988	overlap|banjin,wujin	MHRYRCGDPGVRSTVRYLYISPLGKRTTQSHADLENLIVKQRSTCDLSDGQSEFPLQGCE
Unigene2270	499	55.511	38	114	1.41692	1	1.57221	5.86055	common|banjin,quanjin,wujin	MSFQHRLRVTVRSFECHCNLGSILGQSCAEIVMTSMSL
Unigene1584	653	62.3277	179	595	1.71437	59	0	2.34999	overlap|banjin,wujin	MLTRPCFLSFFLAFLSFLLAVLWSRPEHAYVMSSRRSYAFLLCTATAPRCDLRSMFRVRSLIGIVTSSRSRWMHATRSLAARRHRAHCAERRRHCSPTCHRPMLLVILLPALVLPRSHLSCPAFRHARPRPNMHARRPPCLTLAMLCSRCSLPPARAGPPLTARRSSPPSFLPASAPLL
Unigene10592	688	54.0698	92	277	0	2	5.49568	0	specific|quanjin	MPRRLVLFAMKAGMRHRLAACSTFEHRVERLVFSSPSNAASIRLSPFPSAKCVCLVSTSRFLYSLCALGYVYIPFFFQMTVLYLRIVKSSAQ
Unigene442	513	64.7173	90	316	1.09973	47	0.220013	2.90031	common|banjin,quanjin,wujin	MLASGDLGPAPQLRHDYVEPTSAVLSTPALQLRRVRCGGCTTLLAVARRPACWMIPPLFPAPPCSSLHCPLCAPLIFLYSRGRPYVILIY
Unigene10133	685	56.9343	161	485	0	3	15.1187	0	specific|quanjin	MKNAANAKRLASSSPVEITPNQPRKRQRIVRPYSTAPAFSVMPSFVYVDPGEHKSDGLSHPPLNTITPSAVAVTRAAMAPSSNHDYSGMLHTWQLPGPRHVQQPPTVPASTAVGIHPFRRGPFAEASGSADDALAFAGPSGSTGSVVLPAGTDATMLDDTM
Unigene8215	285	52.6316	37	264	1.53962	154	1.17975	2.34025	common|banjin,quanjin,wujin	MSLDFTVGRHISRAQASEQTVRLFGRASWTRWRTAVT
Unigene13857	1045	60.7656	184	409	0.599853	960	0.0536249	1.03336	common|banjin,quanjin,wujin	MSWKPTARRHTAAFKELAEEWMSWNPKGENETDAEYRDRVGDTVHAYLIGIERSVEQATAVQRQPASSSQVPPTEPVSTAPPPPSPLSQPPAPQPPSTEPRREPNLWFVFMYRWHRTMPRFPGETHFQFRDRAARRLRAMSAGLTRGQLVQWARELNAWMEAHEAARDRDAWNARLERESRGSL
Unigene4084	331	50.4532	41	208	1.25052	330	2.20089	1.54536	common|banjin,quanjin,wujin	MTVQDLVAETPSAQRWNRAEKAVRTIPQSRGTILSQKLSQH
Unigene9965	753	52.8552	65	531	0.785281	725	1.72372	0.764214	common|banjin,quanjin,wujin	MRHRLAACATFEHCVERLVFSSPRMQRQSDSPRSRLQSACASFPLPIYYTRFLALGYVYIPFFFK
Unigene1682	690	57.8261	130	262	1.54257	651	0.0817873	0.658952	common|banjin,quanjin,wujin	MPCVGVPAAWRGVSGESSFLPLTLQRRSNSSLLATTEKCNAGAENAALCSNFATSVAWLSSMTGVRRLQRAGSQGCSSVATAHHGQIPYGIQYFAPSQSIAVCLLELDLDHDLQDASWPVLGIGFMFEIR
Unigene13708	1590	56.7296	206	801	0.985608	184	0	1.1081	overlap|banjin,wujin	MNLAALLSPGAVSAVCISCSKERSRKLESSFRFSMRIESSDGRVRMHDVLLYQTLQDYLSQLPDRVTSLTFTNLHLLPVDDCSDTWTTLRLPVSIRTLTFVVNAETLKHELKDGNDGISLRWLLTPVLHLSNPECIAFSLPHKDVSADTGLSIVPSERLSAFLRDTAHRRTIRRLRSVRLQGIRVDDVSALGDWADEILVEAPLRG
Unigene10429	729	54.321	143	429	0	1	1.30679	0	specific|quanjin	MRTVAIGCPQYVQVRLCACREHTDFLMDKFEFRASSIFHPCLKTVRCFANLPTRVTLIGLGQTKAYTLTVSAPMVQADKPPPSTTPAGARRRPRASCAHCLAVSRPINITTIVYFTHARNLRTLLAPSHVTYTPLRLRQRRRR
Unigene4929	811	53.2676	130	706	2.69775	317	0.207292	6.19968	common|banjin,quanjin,wujin	MQSALFYESARGRTRSNFSQEPGRAPRGTRMQISFFFAHLCLIFMLLDLPLQFRFCGFFLRIENCSFLYRVHNIYIIYHLQGSDATRYKASVALTATPPDPTRAGARQPVGQRCVALHRGYPAANGDNTS
Unigene13414	917	63.4678	99	580	0.9638	284	0	1.36353	overlap|banjin,wujin	MATRRDATDSRCDSAVIGCPGSKLKSAGITCLPSYPLHRARRAEGIDSRRGAAVSPRPGGINSWQAAGLEWKWKWKRWTGPQVAAVERACGWDIAVCER
Unigene11372	356	60.6742	88	264	0	1	2.37781	0	specific|quanjin	MSSHGSENVFGEPLQVADGRKATRKAAKRTKDKGPEPHDGPSALLALRQHIANCDARKSAPQWWLKVSPLMTACVDVLDAVLSSQPVP
Unigene11570	631	54.6751	112	37	0	372	1.2625	0	specific|quanjin	MLLAGALTVVGKSSPGNEALGDTDGPITNTLVNQPHARHLQPVLTEPYVGNTSFSMTHSRRRLRKCPGSEKVKDLFSERVKRDTSAPASDMADSRSNGPCRWQWWGLYRQPC
Unigene11006	797	55.207	128	566	0.0741928	183	1.07643	0.285243	common|banjin,quanjin,wujin	MPRSHLKISSPAVRPRIACAMCDRQCRRLDKPSGIMYIASSSALAQVVLRRLRRAMHGTPDANPVCPDSSRALFCLETRGMATLDALIIPGLHLDSRAFRLATLPGDGLAALWDPQLYSHSLRRSDLA
Unigene8973	898	57.6837	84	609	2.36206	860	0	4.17071	overlap|banjin,wujin	MVTDEFERLARKASRRKPTSIEQDKSVEEARVARFVGLIGNQRGIHDHKLAQRSLIAVQANRHDRCSQGPVGGPVSIRRTRQWM
Unigene3476	449	53.8976	94	105	1.0498	386	1.24806	0.685597	common|banjin,quanjin,wujin	MPFIVHTSYAVSFTISLLLCPRTRPHFTCRSPGSHLYTTSPLLSYTLPPCCPYCPLALSSSTMSRHLSLSCSLCSTLSRSPRSPLRPTPMICDM
Unigene13269	829	57.0567	156	92	0.426444	559	0.591361	24.384	common|banjin,quanjin,wujin	MSSNINFANAPTSFAPQEVSAPQQQQSRTRKGAPSQPQSGSESLGGWLTDVGYDLDAGGLGVQRAGLESGILASTRIEPLSNKNAAQFKEQPSHPKRPHYERGLDSGIVDSARIPPLEGASGSPNPTWTETVSGAGSAVGSAVSSAAATVTGLWKK
Unigene7343	937	59.5518	224	92	26.1896	763	4.1557	50.4294	common|banjin,quanjin,wujin	MLSYQVQVERDPIFAFTPSGRYCQGVGGCQSGSLPAGAIICSPLDLKPPPPPTMIRNEDTPPPPPPYSLHGVSDSGRGQAEPATFAGRIQSSHASESDPGKKAGLKLRTLAAKLGCGGRDSDSRSKAQRADSEEDRALPREQLARIDRQRGINLVKHKKIWKPASRSGSKVASDRALREQLRIERQARIDRQARIGVHGDERRENDTATDDLPLIARGGGMILG
Unigene6437	909	58.4158	160	547	2.60205	68	1.14605	3.83803	common|banjin,quanjin,wujin	MIARQAFRRCVTSSADGPNVFAASEPCSMSWPRRSSVQRFLHSGFRYLPDTQDSMRRPGRYDSTRVLSVPVRRRGAPASGLCTHAVTMGRRSLQWQIFRFTSVWHTCRCMAAAFMIHARPSGRPRRSVALPHCCERSETSFLRNTLYFSLWFTLPILSHA
Unigene11775	895	57.095	144	432	0.210116	1	1.23244	0.285762	common|banjin,quanjin,wujin	MHILFLSSTRQAPAICTPALLALHTMSVCLRQHAQTNAPNARPCAVALLVSFLFPIASERALRLRQLIELRKRGLSLSRFTPLALRRYLLETLKVVKSGISVEMHPQIPSLHKASCPLMLITVLFLLLAVSVAPASAAVTSGLY
Unigene7560	309	57.2816	45	174	2.84008	308	0.547896	2.82263	common|banjin,quanjin,wujin	MLSGMRYWVRELSHAGRATRARLRWLCEYVGGTNEKLQFIKSWNP
Unigene615	1025	62.3415	97	293	2.75919	3	6.56055	3.85417	common|banjin,quanjin,wujin	MTMGGLLDMAGPRDLPLQTERPQTAAGLSLCTPRPQCHCVRCRQAATRHRFLPSRISRPHHPHAPSRRRRCADARPSRSSQSSPFLYVAYPPPSPSP
Unigene13677	581	57.315	103	358	0.755237	50	0	1.41289	overlap|banjin,wujin	MPLLGVDHEPRRLEVPNSHIIGPVSAAAHNYDRTLSRNATPPTLAPNGIPAGGTSAGASATLCCLVHLPLPEHPPPSKMSISSQRSQHEGGVRRGYDYRHPVL
Unigene2704	589	56.7063	118	10	1.60629	363	38.4206	3.18428	common|banjin,quanjin,wujin	MRNSMLSWALFALPLPLIALSPASSTSARPVPSFKHFSGPLRSSSPPGLRPLALELALSYSNVARASCPPDSVVNSILGLNLILGYALHLWDGWLCLCSCLLRCLSSILRTNESFSDS
Unigene1506	1380	54.058	174	629	1.81695	108	0.286256	1.30123	common|banjin,quanjin,wujin	MAPHTYQSPFGNFSTPVKAARTLIPRLSSFICLVAAVLLLVAAVCSVLVCCLRLRDIRRGRTRRAAHDARLSLMAVRTPYTDDIGRYSESDSSSATEQEDPYPDHLPAYTRRPQDPRLLPPSFMFSLSLGPPFYTPPMPHSWTTTGPEVPPPSYYYTHNVPPPSYSPTRNSSAS
Unigene11477	2358	60.4326	269	293	0.0501541	1099	6.05522	0.0652742	common|banjin,quanjin,wujin	MAPLSQLPPRASAVEGSVQTTFLMPLAVLVILVTAWVARNPIEARERLADAQQRVRASTAAVSIQVQGSWRVYVRRTLARFIPGRVPTPIIMEPTENGSTGPPLRLRRGDSPVEMVSFGTEHLTSATGASFQPTQHERRASSLLRSRTPCSSPRLRAGNGTAEFQTVGTPPAVAAHMSPAPPLTPTPPEMTPARVSVTNTLHVQGPAPSSSIARAPVTALEPAENARESELPSFPRTPKHPLLSEEEPSMRVNDTQPEPLAAPLALLNA
Unigene9984	1226	58.3197	115	785	0.336413	1129	1.10473	0.251087	common|banjin,quanjin,wujin	MKHALMEAHARRALETGLSTYHSPSRLSCSAIWPVSAVPWCMGGLGHVSPSDPRRECTAYRYPHRPKRLSNFAGGGVLGGDGGREALWRSLEPVLACGAGCEGRYTISGTSGSEM
Unigene6986	383	56.3969	54	74	1.63667	235	0.147345	1.20561	common|banjin,quanjin,wujin	MTGRSSTSPSNIVLSSGCRGWCISCGPTASQSHRVGSTSPALGLEPSGRDVLGL
Unigene13747	447	53.6913	86	189	0.661428	446	0	1.71649	overlap|banjin,wujin	MRPTMSLLLQSCVPAAYFTLACWHYHSYAHCWLFAPGRPSPFLVAPSYWHQRTSDIKKLLLADDFLPRLIYDLRSYSAPLEDERVQ
Unigene10623	723	62.379	101	395	0.520204	93	1.08511	0.709619	common|banjin,quanjin,wujin	MLLPGVTCAPALPPATRARRAIHATFARQAAMMIALWRAQQRTSGSGRVERVLAGLLGCWSGYTAASACTGAGWADVACGLFKAIATGWRSPCALVVAVRG
Unigene13478	272	54.4118	80	241	0.217396	2	0.41495	1.69761	common|banjin,quanjin,wujin	MSHACTSHRSRLPWYGTLHRAGDGGQRSPHQARAVDQVRKVIQCTSTPALRCQKIQKPSASLWLALVHCAEQETEGKRSW
Unigene9228	533	56.848	134	404	39.9865	3	96.773	26.9778	common|banjin,quanjin,wujin	MDEETRAVRVHGLPRASCLQGPLDLSLRSPRLNGPETILRWGAGGTGDPVVRSHAPRHGFVARIGAPYTGLDTRRILVHLLEGVLRPGDALGVMEVVCETHSAVSVRSLGLEDAGRTGPEEGGGRPPESKRAYT
Unigene9638	706	58.6402	176	44	3.37396	571	4.86072	1.59875	common|banjin,quanjin,wujin	MSVALHCPLPRPIAVCDPWPGIALADRMFVYLELRNAHASAVEGGCLQWTVHHADSCAWRFGFPLQSLHAVSALPSTNTQAAFRTIVLLSPACSAAHGEQENTAMLSRGHRLGNRNQRRKGFTLVLRTIILVQGGETKNGRRGPARTDTNSRSLSRVFNGFARSPRVGREIPTPEP
Unigene12782	486	53.0864	62	187	0	2	1.04506	0	specific|quanjin	MRPTTLPDAAQRSTTTKCDTAPRTVQFHAVSVANSVTGMRSQNRTMPSCEPDAICVPSGENA
Unigene1359	453	58.7196	60	223	18.4052	44	6.76378	19.9333	common|banjin,quanjin,wujin	MASTARGIHPWARTGSGSAAISAAPTSVAKGDDESTNTGTGPVRPRLPAALYSTTVSQTQ
Unigene11107	681	52.1292	44	232	0	101	15.8278	0	specific|quanjin	MVNIRVILALGPSNCVKKTRRRRPGSYPFANRRTARSARRPTAF
Unigene10653	870	56.8966	141	247	0	669	8.04336	4.36391	overlap|quanjin,wujin	MPHNNFYDLTLGLPTLTTLSRTSCRPTSTSPTPPPPSPLRRSPLRNSSSPARARTPAASVFNARALSPASSLRRASSLSAIRMRRSSRNSLHIPRGRTTSAAWTPASSTARASRRSRAPAVRLIRRGRRPSVAPGAPSAPP
Unigene13885	392	57.1429	69	254	0.150846	48	0	1.0149	overlap|banjin,wujin	MMRLALEDACSGRRFPARAGEREAKRLRDPESLLTELSLERTRTACASSCKTGNFHPGEGGGWDRRATC
Unigene11631	563	56.8384	45	302	0.525148	168	3.0071	0.605697	common|banjin,quanjin,wujin	MSSLERADVYGKGYSCMARPQEVAKARSGDDWSGAAVSCPVNGVA
Unigene5102	2147	66.5114	200	2004	1.10166	1405	2.75989	0.82062	common|banjin,quanjin,wujin	MHKVPSQARRCPRRCACDGTRSFTPGADWSFAPAPWRHAADTRARPSRRASDPGAQRLARHRKIRLGVRHVGAIDTVEANISAPPHVVHLTLDDMMALAFSSSGSDIARTYHGAARRREPSWCRRRPAAAALRVLDFHTTAVSRRRVAQRPRHGVSMMRTHDPLAAYESARVLIPAILRMAVSLAQRRATAQGIALFIPP
Unigene12634	735	63.5374	98	441	0	734	2.41784	0	specific|quanjin	MVAAQSSCSACVDDQVARQRDSRLRALLQATKPRVNSRPSGGQVGRRARPPARRPSCTYQMLWLRLVLAVALATRTSPETASSASRRQFGHTACSCSS
Unigene10783	434	59.447	119	399	0	43	1.82043	0	specific|quanjin	MPIARVRRPQPQATSTGSSTSGSTCCPAGCDLRLPLAFTDISVSVDAVGTPPPIRTRGTRSSESRCDRRYAAASSWSSAVLVFPEFLLYHIARRIGAAAACCPEIHHWAAPGYFPARFI
Unigene2588	484	55.7851	80	241	1.03611	2	0.759667	1.99626	common|banjin,quanjin,wujin	MLSQTALSPLSYALLGGLILEKKCTIIISTDPAPVSQPSPASRPPIGRLYLSNELFWFYLPIRPFLMLQLLLDDLCWAVK
Unigene13382	485	56.701	99	298	0.646233	2	0.2527	1.26941	common|banjin,quanjin,wujin	MLFVEQCVRLDNTQPKTTAPARLSAARRCIVNKRPRRYEVHRVRNSGEQREGEPRTVCSGPGQCRAGQETRSVRVWSVRRAHRLFALCDDVRDEVVVQG
Unigene10618	1377	57.3711	185	1111	0.644136	557	1.88521	0.278602	common|banjin,quanjin,wujin	MHLMRCDIRGLLQVFIRALDVHRHCHHLLQALHSGFESECMCDPVLVKDLEDGRLRFFAFASDSESHAQSHGLRTPALVLPVDSARPPSVNSSGTIWQHLVGAIGGLILDDLCAEHAALEHALSTQRNPSHARAMWLHTRRSTLLCSLTQSSRISSILAYEIRPLGLSGTGAGYPVVGPGLPVPP
Unigene5263	819	53.4799	46	226	2.01437	363	0	1.06495	overlap|banjin,wujin	MDASLVFAGLFSVMSPEFVLQALASLQPTRTTSPSSSTYATPIFLL
Unigene13255	1288	55.1242	301	17	0.826374	919	0.306702	1.23553	common|banjin,quanjin,wujin	MAERTTAATLGLSSLPLDLLRDIVELVALHWPADGARLCRVNSIVQRWVLPALYDRVTLHTAADMDSFLLAARSGCAAGTRSLSMALPCFPDPELGKTRFDEFDAIVPRLPKLRYIRIPFGNICLAFQPRLQALSGLRFLLEDHPLQLHIKELILELWPRDGALHQLIYSRVNSVTHLFVPVSPDTRACLPPLVNCLPSLTHLGFTATTLNDALSIILTPEIMKKKSMKRVYCRYTHTGNSKSKEAAISDLRDALVLFGRPSTQFAIEEVEASGDDAAWDAMTRGGADMWTSGEVIVTEQK
Unigene12934	302	48.6755	40	122	0	3	2.59779	0	specific|quanjin	MNTMALIFQRVVDPAMRLAVLRSRVPSLEVCGRSRAPFLR
Unigene13798	1549	58.4248	391	1279	0.725308	107	0	2.31154	overlap|banjin,wujin	MVPVDDVPMDNQDIEMAGSAADLPAAAAHDVSTANVPATAAGATTLALSSGSSPVAPPTSFPPASTFPYNAKITVTPRPPNGFPMPSSVSLDDVLRNVAPESRVPWLANRTPCIFAVQAAPNSFRPETAGKTARLIQNVINGFLGTNDVFVSPPIQLEPNVLGPYCYLVQNLTEEQRRVLLEQGCLSTNDISILLFSTSVTTDLVTTIVGWNVPDGPTGKGLVLNCVLGELTTGPSAPSIRNFIVNNHDAFPELSADAAVEKVLSSVHVEHKIVLSHNKPDDEQSVWFVYATSPTIKAFNEWCDLFVGMAFIHPDFGKGIAQARDKIRCSLCQDHTHTRPMCSFPKVPGWLGPKNDVVIPTSKFPSSSRFVRGGSAARGRAHRGSYSSSRW
Unigene12131	1223	52.7392	106	643	0.153764	960	1.35287	0.209123	common|banjin,quanjin,wujin	MTELPPAAVQWLFLSLLPSNWVITGPIVLHAYDGHNVGRAKPMDHPTTADEHYNHFPGTARPLISILFRVFGNPAHGHLFRSWIVGLARLVFGSRQVLGQGVVYPT
Unigene6645	538	54.461	95	493	1.04863	209	1.25873	1.37333	common|banjin,quanjin,wujin	MRRTQRHGENNHIVYLRKTTRVLSGRRSELPSGQLRRPRPCMPRQPAPLSCYKSFRAHDIPTLRIHTRLERNQQRAGSEKTVSDDEQPEPSDQTV
Unigene1694	1138	58.8752	110	140	429.539	469	807.868	198.55	common|banjin,quanjin,wujin	MRSCTDRESAAHPRSETRPSLSHAQTHPASFSWNSSWVIDLAWQRGTSTWPTRIGVAVTRYTSGRRSGISSMANSRLRLRPSTGICSQEATNRQGCSSDPSLRLSGQSQQ
Unigene2387	666	58.7087	104	407	1.7883	96	3.89779	3.32815	common|banjin,quanjin,wujin	MLCNRSSNLTDTSNSSLGRRHSSGSSSHCGRKGQRHQEGDQHVELRAGVLCEGVFGVRGRRACRGHACVVVLREPVVVGVLLARADELEAGGRAAGGREKRERA
Unigene11967	1048	58.2061	108	863	0.538322	540	1.34621	0	overlap|banjin,quanjin	MPVSSPPSQRPDAHICSHGSGSRAVPRRRWSDVYASALRISSLPPSSSLVLINGTLYSSMNILALSHPPSYTQSDLSGSAPRLAIPPFIAFSRRCTGRPHPAPSMNRA
Unigene10189	655	52.3664	70	278	0	69	2.6196	0.156658	overlap|quanjin,wujin	MPFISISYFPVKPSRRLASYTRKIPGKTSRFIKQSDPRACPLRRVPQGSKTRDARRKTQMTKNCGNLASP
Unigene11531	959	51.7205	253	53	0.983029	811	1.64769	1.24455	common|banjin,quanjin,wujin	MADASEKPLSGKVFYVDRTVYGKIGELDRRQKYLDCIKALGGSISNEVIDSDIVLVHPGRAKLDATIVLASPIVSYWFIEDCSEEGKCLPISRYLVNVMTKRDGSIDRDKRDREVDLSSDHDGGSSESAVLSDVDAPVPTFLIAAKKPFSDDRACAWAYKFLQWYTMHSGPATDHQILRVASTLMATIVPQLNKCTFRGACDKNKRLETQALQNIRDAKAQAEQDKVASMNDNEIQRLVDEAATMYQQTLKSL
Unigene410	612	52.7778	64	349	1.1553	540	1.01432	1.35819	common|banjin,quanjin,wujin	MRVDLWGIFMDRIQHTEASETMTEIKSRQQASRTTTAARSVEEQRGWPCRSPAQSAAQSSGVGD
Unigene8907	666	54.3544	174	586	3.80416	65	3.61807	2.47478	common|banjin,quanjin,wujin	MLVGRARRSHIRSRLLPPNLAAFASKSTNRHTPALQPFLSFAPSHLVCLTTRYLCISQRVCGLYLTMFTPLCGPHLAPRRTSACALMLTHLLQCSQTSRPLSRPQSSLYFVGGTHRTPPFCFDFTGRRCLAVVCLLQVVPLPVEHKGSVLAASQALIPGSCSRISSVYRAVSSR
Unigene7712	677	54.8006	107	391	2.40739	71	4.33461	2.45557	common|banjin,quanjin,wujin	MMLFAEKRSRCALQTGHRPLYIKQRLSVTISATGRDLNVTLSTRPPLADSPLVVSSDFQMPCYFIIFNEFGPYLPISYTLPFLTDLSSFYYHLSSMALVSHELIIPF
Unigene13424	528	47.9167	58	450	0.895934	277	0.748168	1.29169	common|banjin,quanjin,wujin	MHAGTRGSIVKVFVQYKVSNQGRLVKTSLVKPQDTSDAMVLLQSSTWYVCTLSDSSQL
Unigene11853	341	53.3724	42	128	0	3	1.48944	0	specific|quanjin	MKWKETLDLRRPSTIHHGTYHMCTIYLLYSSHKGRNTAAAYV
Unigene1140	815	59.1411	102	622	2.02426	317	4.13545	2.9289	common|banjin,quanjin,wujin	MHSEGEARPRSCHGRGMPDSRSKYSTVWAQHNAVVCSVQRAADVASLLLGECGWTMQLGWNLDARGCIQVEADCDCGWESHARHVCVPSGPRFTVQNVLRAL
Unigene2329	3589	56.7289	709	268	2.35788	2394	0	0	specific|banjin	MSSLFSHGTSAQNKRKGGARQRLVNIFKTKNTKVPVTNLSTIPAIPFQSVVPRQFAPETVDFIGRGDYAAMTRAGFRRTPGTIICGPTGCGKTTYALLQYVLSGASLLIVCPTATLCANVLVEWNYVLPRRVEGLPRCTYYEPQTTLSTLVTCTSRMFSHYVRRHGRVDFDFVAFDEWANEEMSHVEALALLRNVQLGTRYVLLSATPPGITMPARQTGQDLTICQAVVPDVMGMKTVKDTVYDPKWYKGIGNGIITVAVQSIVASDHLADLIGHRSRVVQIDERVNPEHFVASIEDASPGDYFIVTPDCLVGVTIPMSVFILSGRTVSLEYSNGLVMQRQRRLTKSEMTQAFGRAARVVPTIVVCDPDACGDTAFSDVSFYEANAAVTLKALGVDIAH…
Unigene12894	752	54.1223	151	298	0.235054	750	1.57593	0.170051	common|banjin,quanjin,wujin	MIELAWKHHPERDGQRESGFPDGAFDGRNMPTLPHLHTLALRTPFWSPQTFFYRAHLQLGSLRTLVMRYDGLALWGEYPFHRLRQDMRIFFQHAAPALEHITVQRSWVSDEFVTDVIGAAPSLRRLHFEATTMKQGFFKAWGDHDGRLSIE
Unigene581	2224	58.8579	337	1012	70.7361	2	154.88	84.1558	common|banjin,quanjin,wujin	MIFEKKAKGGVKGEDGLRGSRSGRGIGRRIGRRLRAVAQEPLLAVLGADPGPKLSECGLGIFHTVQLLNAEPCVRRLTGLTSRFPWPGLGYPGWLGVLLKPLESVLLEWLELVFVTGPVIARYVVAGRELFLILRRVRHGLRAVAQELLFAILGANPVPKLNERGLGIFQTERGLNPVPCVRRLTGLRSRFPWPGLGYPGWLGVLLKPLESVLLEWLELVFVTGPVIARYVVAGRELFLILRRVRHGLRAVAQELLFAILGANPVPKLNERGLGIFQTERGLNPVPCVRRLTGLRSRFPWPGLGYPGWLGVLLKPLESVLLEWLELGFVAGPVVPGP
Unigene10676	507	57.1992	148	492	0.581068	49	1.22439	2.1299	common|banjin,quanjin,wujin	MSPVRFLFFTSTCFHFFPHPWHIFPLSLFRFLITPCGAAPACLCHCHVPVHSDGCTSARHAGPLDWRALHHSRLNFPACLSALPARPSLAQIAVMHGIALFVPSFRRRRPSARVYCCPLLPLSCLSVRPTLDCMALSLSIPRPICATL
Unigene10799	2056	58.9981	192	1243	0.315235	1818	39.3431	0.193503	common|banjin,quanjin,wujin	MPKLSKWFRGLKPGLRKLLNFLICLSPSPKSTDVGDRAEALPPSIPGREGPEIPTPNAPGKHAAAITTPSSAARPDAAPTAPPPKDAPCRAGASEESAGPQVQVRDEQSPLDADALAAVKDGVRGAEAAYKDANHIGDGPSDIVQHVTDGAAGADKWFELVNGLFDKISAFSNFVSAIGEVHEYAKMAATRG
Unigene13247	287	55.7491	58	175	0.410594	2	0	1.78765	overlap|banjin,wujin	MSFLFFAPTSERLISTCHIPSSPVPLFIVACIVCDCNTLLYPLRYLALATRLTILQHQ
Unigene2050	724	58.8398	170	101	13.1603	610	9.97715	7.45757	common|banjin,quanjin,wujin	MLAQPLLRVVILSTALFGPLALAAFPGGPYTIWSAANQVIHMDSVIVPGNEIRAEGYVNGRLNQYWQPEPASSGTTTVYYIHSNVSGSVYANGAAGAGLNARAYASPWLFTPVAGTTDQYTITVPESTMAITSTNTTGVQLHLQPLVPGNVLQRWGLTDHGPPSSVSAPA
Unigene13528	251	64.1434	57	171	0.235584	1	0.976571	1.27369	common|banjin,quanjin,wujin	MSARRDEEAMAVAGGPCIKGDGIMIGYTADMRPRQRRAQSSTFSGRGESREHKKQQL
Unigene2185	401	53.8653	51	216	45.5493	64	30.6794	105.042	common|banjin,quanjin,wujin	MVQCSRQLRAMAGSRMIVYFYVRFKELRRKTWRPVISYLHEQALRNPVRYC
Unigene5482	387	52.1964	74	355	2.10569	134	0	0.928006	overlap|banjin,wujin	MPQYAVGQYVWFRRTANAPRCLGMIDTAKSSSSMRNGPAYNGVTYTISELHYPSRRMTGLSVTVRQYMVEGLAF
Unigene10512	1114	60.5027	127	883	0	503	1.00607	0	specific|quanjin	MRACKHAKHGKKLGDASGHTNRRNEHVGNNVPHAPREDREHVYGERCGGERRQIVPPPLTRSMTWRTKDRRYIAAGRALPVCAYSGGTWRQRGKRTTEGVRKMGSPRITSTCKREKQGGQNGGATTQ
Unigene6721	1791	60.9715	206	1172	6.10796	555	9.70488	3.61761	common|banjin,quanjin,wujin	MPRWQALTGYMRRTARAMDWTLDGVRTTSWNIFAQYPPSIVVDIRASARRGQRHWSTPSPGQRSPRRVWETPPTSVRRRNIAAVPERRRYLLSGAPSVRRQGRSAWTAGCYRRLVVSFAERAGEVDDARGISPGRRLRPGETVETSLASSIIDYTPCACGPMVTNIRRTGPSAVAHPSRYHEPSMWPSVSELLGTVVECYLPCPLR
Unigene8144	481	56.7568	144	447	1.8245	16	1.51454	0.533321	common|banjin,quanjin,wujin	MLPSSPFLPAPQIARLKSSRMPSSSSSRRARKMSPLSCSGCPHRSCLRGWLLFAMFRVVLWLTGSSLAVWLRDSCFGSRLVVLHLDSGLVSVAVHRTNAHFFRSRRRAFFTWEGEGPRAEESRPMFVLRSIILFVVVAWGVSMH
Unigene13029	556	52.8777	96	389	0.450969	102	1.52248	0.817764	common|banjin,quanjin,wujin	MTRATWSCSPSRMSTLLGLIHFCLRRFPALWCSGLTGVSHFALFAVLTCLPASCRHASPIRYHLTYFLRSSSTPETAQAVFLSCEELEDHWERAAP
Unigene11293	244	51.2295	57	45	0	215	1.37798	0	specific|quanjin	MYEEEVTELDGWSDLTGALAEGRKQIQGQRSTVPNTHITHLHPWHPSRRTPPERPTR
Unigene2174	493	46.6531	55	444	7.43644	280	1.4881	16.2346	common|banjin,quanjin,wujin	MTEHNQSFNARRGGRNRHNQQRGAPAAGAHPATTNQPARVLCTMPCFKHGLKNSV
Unigene9030	737	59.7015	73	312	7.2751	94	9.22939	6.40064	common|banjin,quanjin,wujin	MDRYRYSSHFSYIRQFRVRPFLIISCYPSLPQPDPSDPIFLPSSTRVSVVMHRVTCATPEGPSLAGFPGNQWL
Unigene6558	619	65.2666	150	168	4.66413	617	4.16438	6.33536	common|banjin,quanjin,wujin	MRTPAAGAHSIAEPCAWRTTPRRARAGRGTSRAVWFQSSRVVVACTVTVNVRAKTRNVRGVVDICIGRRLHRPRHLRADSRGRISLTRTQSCAARVVCVRDQGRHVAAARTSCASCASRRTVGPPSRTSKTVATARSRVDLCCGCWDRGW
Unigene13935	543	56.5378	100	36	0.577207	335	0.722406	1.17752	common|banjin,quanjin,wujin	MLRTASRATRRARRTRQLPGHPSCMGTKRATMTREALQAALGYPPRRLRRSSSRYTRIVLLCRPRRFYADFDSTYESAGDARHCGWSMMVKETRNMVRTM
Unigene10321	785	55.9236	60	292	0	113	1.79546	0.0724007	overlap|quanjin,wujin	MAARYRDTVVRSYCAIDAPLAAREAYPIANNERRASKTTSVYKSEQPLHWSKIVRHSTDI
Unigene10094	2554	60.2584	220	1140	0.484466	481	1.44813	1.06468	common|banjin,quanjin,wujin	MPAPRVASALSHQESLPLPISTRLGFAPLTVRASGRRGHQRRRRASHSFHPRELQLHSEQDRDASGVGSPDASIRARLTSTSASVLLFYRAARLGRTCRPWEDTSRLDEGAKLPRARGVPKLLRNFLHGCEGSWTPTLHANAWVGMWMWMNAISLRQSDPRCRLDIDHRALLSLLPGSSVSNPPPISHLPPPSSAIEKIDSHHIPSTAARQRQRPRRRDS
Unigene2058	508	53.3465	49	292	1.39182	146	0.441244	1.63624	common|banjin,quanjin,wujin	MSCGRVGWRSTRPMSQSGRQGAKSSDRTRRMSLLMTVTVIPMRTACSGR
Unigene6626	1084	58.4871	231	884	2.93514	192	2.60044	0.766799	common|banjin,quanjin,wujin	MAHLPPPREGFRDANSSPGSSPGGSSGYVSSHESSAPPQPPIRRSNQPSSPSPPNYGIVVPGLDSMSLGSASPRFASPPQPYQAYAQPHPASQPHHGGGLGAYGGAGSPGAHPGVHPPAYALLPATGFQQPAQFGPGQPMPYAGHPSQPMPYGGPPPQPAPAYPPVINQPVAAPRLRGPPPPDGGMAVYGLSDMSEGSAGQSPTKVCRTCGRVINRADEAYHIRTMHIRKR
Unigene8708	553	63.1103	130	390	7.48502	1	0.33244	6.26927	common|banjin,quanjin,wujin	MASNNENSDDKVAKTVMKAVAVGAAVTVAAPVAAAVFLPIVGFGAGGIIGGSIAALWQSCIGNVVAGSAFALLQSAGVAGISASTAIAAGGIAAAGTVVANNNGGGGDGGGSGVVVVVGDDGDDGDDDGD
Unigene6112	461	57.0499	94	283	1.53922	2	1.10173	1.60271	common|banjin,quanjin,wujin	MARCGVSVRQAVRCHCGFPRPRPRPGEVGITDKVQASVAARLLRTCESVSTFTCALGNRASGRAWQRKKNSQRNSMRIRAGTVLCNGDGGWGMG
Unigene12146	394	48.9848	54	372	0.747719	211	2.95512	5.07846	common|banjin,quanjin,wujin	MDALTSFDVEGLYEVESRTPSLARPSTTTTDIALELPMDDDRPGSGFTYSCTIS
Unigene2469	1326	60.5581	114	343	1.4182	2	0.297913	1.85721	common|banjin,quanjin,wujin	MSRPPSPLAPQADLMPAPPATSTEPASPRVSGEQRGVTSSSSHLHETDGPATRAVPSVSTAAPAPPIDTAAPLPGRSGERKTTEAASDPGKCPTCKGGGRKGRNLVICIDGTSN
Unigene13534	884	67.6471	193	645	0.936474	67	0	1.16076	overlap|banjin,wujin	MQKNRRAQPRGPRSAGTGTAWTFPAAAVVAALVGGRVCGRAASPGSAPCAPLPWRAGRSAGKGTGRTLCPSGVGRRCSSMRRIPMRTVRVGVRVGVWCCGRGRAGRILLGRARRWRWWCRWSVRAGGRRGDRESAMTMRMWSRRFVGVAGAEIGSENGAGSEVGAGRGRRRIRRWTRSSVRSLWLRARGRCAG
Unigene7448	965	63.1088	127	8	1.29916	388	1.33355	0.662583	common|banjin,quanjin,wujin	MSRKATAKRARPRRWFVRAGCGTRDVVCALDAERATSCARWMRNARRRVRACWCSSRPSHSASATLQACPLLTHRPAKSCWRPTRTYPLRRASRASTVLTTRGGPKSLIVGACSLALVIPIAWCARA
Unigene12799	2498	63.2106	690	71	0.0707609	2140	4.21744	0.267002	common|banjin,quanjin,wujin	MDDDDDDDEDTAFFRTPRKNPFVKAKRLSRAQQQPTSVPVKPEPPTVVLLSDSEAPPPQAKPNTANVAAPPPPQRPNAAAVQPPTTPPLRPVPALRMPSKGALWSAAATANHPDSPNHPLSPQRTHSSAAAKNRAGEVKASAPLPVTSGSTVVDTDTAAPSSSTVRDSSRNAAPAAPASATQDPPTPPIVTGSQHSNAAVALPSSNGTSQRAPTASGQTIIAPPSRSASTSKSAAAPLPQSQNAAASSSKNAMSSSSKTAGPSSRGQNVALPPPALRPMGFTIPRLVGERRPPSASSASTTAAPPPSAAAQSTLNVEQPRQDVQDSASRGQDMVEVLHPQDRDNGKATPQREDNEKAELRNSGHSVEPKTLPAGGDDPVDGPLLRHTHWKTKSVQQVAE…
Unigene13454	292	51.7123	49	146	0.405011	292	0	1.22993	overlap|banjin,wujin	MVKRGRMTSLLRSEKETKRKTGAVQEKDRKALLQLKLKKTDLLRVEPDD
Unigene9393	1360	59.5588	135	204	1.03977	608	0.58093	1.01856	common|banjin,quanjin,wujin	MSRTRLQRWRMGPGALPKRLVICAGLTHEQAAGNLDLPTTPTSPTFFDVFSPPPTPAPSTPATMPPTSPVPVPAAPRPALPVYCTLCRLVRILARGHRRHAAAVAPRPPGALPPALRECLRANLLQHLPSCVCVC
Unigene13577	259	50.5792	82	256	0.228308	11	0.217889	1.75551	common|banjin,quanjin,wujin	MPLYQDLQGLQRYLYCGRYRALASCMEAIEHAHILLPMMPPTVPRNEMKRNDIARTTENRTPARNLGKHVALSCGRPSTWKK
Unigene10491	661	57.6399	142	646	0.805121	221	1.29791	1.46171	common|banjin,quanjin,wujin	MPRCVNAVLFVHDWSLMFSFLYHIPMNVLLHPTCSLALSIIMLVHSVSAYGRTPSSPARCLFHCPCPLATITVTAVSSPGLRFVRGAPMRWYRGLRPGSARSFCWYCLHLSTPPRPSPPDDALDRAHCGWAPAVHIPIPRAT
Unigene13472	1160	60.6034	150	709	0.7619	1158	0.0483087	1.26776	common|banjin,quanjin,wujin	MSENGDSTRQGNPRNDRPHSTHSASGRSWRHCLRSSCRHCRRRPSRVRGGRASRSSAHTRVRRYCDNRQDGVVERTNFFARDSSRIGRQAHDGAAPTALHDEAARPTAVSIQRPVLLSVGRVLLERRAQRGRGIANARVRVTLPRVGASY
Unigene10190	1033	60.5034	109	43	0	369	4.20654	0	specific|quanjin	MYNCLVASAPVMQRLQRHRSWHMGSDGVLRKSRARSLRAETTPMVQHSAIGSLRPELRRDDRGRDVAADAGQARRRAPMQPTYERPPEQLWRVRRPAMHAVDSTGAVWP
Unigene5071	581	56.2823	161	99	1.52664	581	1.5541	1.85442	common|banjin,quanjin,wujin	MITDAAQRCVAVIRPDAGYLPDRHLPATARRATYLVLRFRHPHRRSSQGSPYPELPIECFVPRSWPSYSGHVACDVESPVDIARARRRRTSLRLSSSESLPPHLRSREQASDRRRTSARWSRPFLSSRSKHSIIPYAIWTTFYPMLSRHPQSSVNSRSRPQ
Unigene13513	684	65.7895	111	484	0.733154	152	0	1.66183	overlap|banjin,wujin	MPNATTRAMASEAEHTLAPEAGYLLFCTAQKTSHPRRIPARRVAQTLIHPTRALDLYHRVHVHRAADGRASSPSSWTLPGMATTRRDRCALLVLVELFGLRPARAAWRAHI
Unigene12096	431	55.9165	125	44	0	418	4.1606	0	specific|quanjin	MPYGKRERPRQRTSYSVQAVPNVTSPSCRGNPCRLTRHCARYTSIVFALLAAVLYDCTANRRQRPSPFSERTFIRTWKLSFCMHSRVLVNWVSHCLCSPGLVTAAAVKARGGRLVSGRVRGQAWT
Unigene3944	552	59.6014	87	261	1.47627	1	11.5525	0.617767	common|banjin,quanjin,wujin	MSEGSRPNVGAAESNLKPDSEKALAPTEGPNLKTLQKAGTDVGSPLQRGGNSKLADPEPIADANPGRTTGHSAIGGAGAASGAGGAS
Unigene5193	1264	59.4937	172	747	17.2155	1262	10.5203	24.3945	common|banjin,quanjin,wujin	MHPHTKHNHSRKPNAMIPAATIIIPNEMSAPGGLMKSGSARTQIASCRGKKSVAQGDLRFKLELVIDDGKEGGEEGGRRKEKGCCYSIGGRVYTVVSLAPSEHHSYGDADRTARDWFRAGGRTRPSATDRRSDVRQRRSPDDPKLGVDAVFLNFAVYSNRAYIGCMLTSAVL
Unigene7746	464	65.7328	111	47	1.08077	379	0	0.552861	overlap|banjin,wujin	MRRMAGADGLYAEDGEGDGLIIERRKDVLLEYFRPISTFDRRRYRSQRTTRTTTFTGPARPAAALAASGRHRRPQSAVDMSPPSPNAGATYCPALRLSVVKVVPLGQPGEL
Unigene10401	1881	60.4466	206	1227	0.971041	610	3.27019	0.785592	common|banjin,quanjin,wujin	MHSLAPLQVRHHHHPLAARLAQQQPHEPVVIVEPDGTVGKSILIMLLRHNRNSQSSTLTFAGIGVRGRPRSGTLRLPRGSVRAPLRPSCFRSSRRARARPPARPSSRALSMPSSPYQVTGSLGVAGFSSAGDMLAGAESRSRFPLPAPIQPAPPILAGAEFRSSRRSSPRRPSSLARNGRAQQPVWAYGLAGHQRALQRRRHARRR
Unigene2219	271	54.6125	52	157	1.30451	2	0	1.89319	overlap|banjin,wujin	MRWSDPYIMHSCTGDIGSRVMRGDIGRRTVRLLHGTVFAVAFAVFVSVVVAV
Unigene11656	554	62.0939	125	376	0.678895	2	2.22534	0.820716	common|banjin,quanjin,wujin	MFNRLTAIVDNARRCLYGSTARSVHDDENVLSHATATPTTGEDEVDGDEIDQDDEEEVFSLNAVINHDSAKGDVEGESDANQDDGCPSIDHRTGQRLASLEDLLGPGELARRLAEQRDGSDGSMT
Unigene12184	431	54.5244	87	141	0	401	1.56399	0	specific|quanjin	MGGRRVGHTALPTPRLQFILPTTAQMKMSGRRAQQNHVRTRPERSSWCAPGAFVVHNGLRTSLNAIGARQLHRSSRSVVLKATAGPV
Unigene10884	591	56.176	118	586	0	233	2.38719	0	specific|quanjin	MTFWSRNHLIWIFCGYFSGARCMYVTKYMAFCEIGSQQQPDPAQHGDPLASRLTSARFTACSGAWFRHMDVLLPVDCSEAGKTEDYSCSAARRDEGCPGVPTAALGTSTLVKLLRHRR
Unigene6342	505	60.396	43	423	2.81022	295	2.44126	1.01289	common|banjin,quanjin,wujin	MPMQSRLVPHLPLRVLWYIEHSRQTNRFFCPQPVCTAPCSTAW
Unigene3901	667	53.973	88	188	12.1021	451	14.1486	12.3841	common|banjin,quanjin,wujin	MLSSSCPECYLDTTTVSSGWPFMTSASSMIASCARVPLSLAQLAPWGRPLPAFATGLLLPFAEASRRSRKAQRNASVLLRPTKTDETH
Unigene481	1318	59.1806	178	526	2.64702	1059	1.28452	0.817462	common|banjin,quanjin,wujin	MAVCSEVVLRKMIFKLFALSAALFGSLALGAFPGGPYTIWSASLQLIHLDNPGLGLPINGAPYLQGRRNQYWSPLLASAGTTDVYYINSNVTGSIFATGASGAGLVDRPFASPWRFTPVAGTTDNFTIGVPDTDLVFTVASGSAFPLAITLQPLVSGNLRQVWSLTDHGPPSSINAPA
Unigene512	548	54.3796	139	516	1.25827	100	7.51757	1.24455	common|banjin,quanjin,wujin	MPLSLPPYVVAADVGPRHTSAPLAAVGSFVSCFLPYPDPAGAAWLVLLVWLAVGLLSALGLLTSCRLASWCFAGLADLLGLLLVLCWLQPCITNCLFSELFFARAASRSPMACIARFGVEQVAALACGCIPYALTLERG
Unigene6551	748	56.8182	48	229	1.02769	372	0.754455	1.09744	common|banjin,quanjin,wujin	MPMLVKDQSEVSQNTASWSSKGRQLGSRPAQLLGAQARTSGSGSESPR
Unigene310	937	59.5518	189	584	1.95633	18	0	2.00164	overlap|banjin,wujin	MSLMRPWTSSWIDTTSSSRGPRVPRPHLRFTASWRRRPTLSSSWRLCRPDTRFGARAPANVSCSARCPSSVAQVRFFIRVPFPIFGPRCRRCDHCIAATIVAGHSLALPVLPSCFTNITCPTRCLLGSTPLPESVFAHSRTTPIVRCRAARQTVQYMSAIALFVAIPMFSTMLACTRLIHCTTAQLNGQ
Unigene13425	438	58.6758	95	307	0.572462	23	0.559633	1.28849	common|banjin,quanjin,wujin	MVPATIILGGLRLDSCRTSCGHPHRRHAAHARGEPRVSIQTPEYLPARRTARCNPPKGVEILLSSPSPGLVLSCSPAVRLPHLWPAASASVFVLQ
Unigene13881	815	56.4417	85	547	0.769137	801	0.07519	1.9526	common|banjin,quanjin,wujin	MPGLVARALASLYAGTGGSERSSRRRRQWLAVIVSARLGVAVQKLAAEDGNRRARPAAAGRGMGARQSDARNLRIVRSDFSLTGP
Unigene6009	396	50.2525	86	258	3.57093	1	2.8302	2.43987	common|banjin,quanjin,wujin	MVIPTHELTACLEVDASYFSGVLASIPGRAPSFHLENRMLEYSDSFALRLRAELVPLPHIFSGRYLLYLYAYTPLEYMKNAYQTEK
Unigene13305	803	59.4022	172	536	0.156126	21	0.983892	1.40563	common|banjin,quanjin,wujin	MGPRPDWTSHGISRGPLRVRLHAALPPVGYLLPALRPREWQHALGAADELLARARRRRTSFAPRPGDGRCALIALRMVLAASETRVSMCGVAVGCMAAGMCCRASSRSPHDPSIKKPRAPYVSRYSFEPSDGRDKRAESPRENPVRSRKKCGKSDRSMHTAVLEVAEGERVG
Unigene3301	1299	57.5828	85	144	1.00146	398	2.41581	1.50085	common|banjin,quanjin,wujin	MHTERQLPGADKRSFAEWAWSLPPVCGTVVQDSSEKSADYRGISRAVPRQPTGVTSTTWTCYIRDCLDGVGGLQVDVPWISRREE
Unigene11686	424	64.3868	88	159	0.139461	422	3.72672	0	overlap|banjin,quanjin	MARSRRRRLRRAWRQRRKEGGARAGLNEGGRAPNGRVLGVGRTIWSRPRVTPTNPSDLRGEGNDGLATSDGLTEDVRTILARACTCRT
Unigene10284	497	56.7404	65	386	0.756756	192	1.23299	1.96138	common|banjin,quanjin,wujin	MTQTVHYSTRTKDTTMSMDRGQERTMPRSRLQRVDGVTKGAGGYPMSTDLRALPPHVVLHTALSP
Unigene5797	314	50	73	221	276.827	3	276.595	290.677	common|banjin,quanjin,wujin	MYRTGLPCFTSKTGNSAALARTLAQVDRRFRLRNRDGNRSENEDDGDAEELHVLRGFSVQRRELPWRSRFLSV
Unigene6751	1383	59.7252	96	392	1.45371	105	1.49921	1.48389	common|banjin,quanjin,wujin	MTPGCILHVEAASMRPVLRSSKVPGACSGHQCMVIPGVMHLLTADLASLTRVELSLGPLDAFLARSAAADCTRRERRCVERYTSGGRERPPWFHLS
Unigene10228	337	68.546	98	326	0	33	3.51661	0	specific|quanjin	MQSSARATGPTAANEPAHVCWAYQHQSHTTRAQQRTYQRADEHARRTRPARATRAAIAQFRGPTRAPEVAPERVGHVCASANASAGCARHRRCAFVRK
Unigene12027	554	52.3466	82	145	0	390	1.82073	0	specific|quanjin	MRTFGQNLPAADRLTSGALRPDVPQTSVSRHGVASLHFLGHTSRPAKCAESHEVGTSGYHLGRLHDPHHAATPFQPVFRCGK
Unigene3075	1523	54.7603	225	675	2.28253	1	0.0367945	6.8048	common|banjin,quanjin,wujin	MQLLLNSHLARYMRYTTKDAACALSLFSMKQRVTRPSLNASRVDVALRTTSGRDKSAGHGQEARQEHLSLISRPRTHTHHDALEQHRVPDVQHSHGGDEHAGIHSTRAALPCQGLLLPLRPVRHPQRATLCCGAVPLLRRVVLRGWKYLCVRRRLHVEEPHEGCARSRCLKPGFSRIIITVITPVLIWRFVLALNTECSSTVSLTCAMYDCVYGSHWHNSRIAAP
Unigene12814	2604	65.8218	367	2453	0	1353	1.2912	0	specific|quanjin	MALPRGAATCAASDLRCLSNGLLAALCRRLIHDSQTLCGPRLSTVQRADRRSPTPTPAAVAPSAASSGSSLSVPLRRLQQPLCAGLSKSKRHALLAQCAYAVHLAQQRRASTALRTTRHAALPCGACAMSCFRIHRQQRRRRREFSRPWQRRHTDNTLQRRRADNTWPHSRTDNIDKGGIPCRGAACDAVCLPRARISRNDEGRRSASSMAARACDFVQRVTRFRRAGRDGVSGAVPNPGRACRLPVCGAERPHPRSTVDKSPASARVPVRPSCSSPSPSHAPVLPSRAAARNHPPGVHRAGSDQGGAPTQAAGCAASRCRLPRSICSRSPCSPTPPGRTKRARRPARATAEPRSNGACACARSARS
Unigene12415	366	54.3716	43	163	0	291	3.39216	0	specific|quanjin	MDVQYLRMPVISLLPQAASAAVLASPNRELSVLPGSKLLYWCG
Unigene11527	616	57.6299	104	595	0.610565	284	1.36456	0.276792	common|banjin,quanjin,wujin	MGRISNAKRARMERGARASKARWASTKAAAPAPEQQVAKVPATKEERDEAAYEVLLAERRFKLALRQAKIAQKLSQQLLGIANARYTEYEAAIEEIERLVRRNS
Unigene11814	974	55.3388	264	50	0	841	10.5069	0	specific|quanjin	MEYVFPGIWHNLDWQTASRRRGTAFLTCILQLGSYSTPPATFSDHDLPNRTSYLRLVSVIVVALCHQWLVLLQVIAAAVVLSPRQDVPSKNRSKQEREPDKANDEHAERKDGVLATPRRPIPVHSERHRRRHPFCARYILRWCRQLHAIELLLAHYRWAAKYPFGGTGTECGQTTTQQAVRDCALYLYLLLARHVQNTLSWPSTRGYSGGINAGSGLACERSKHERSQTEYDSECCSATQSLSFAQMIALGLINTTGVQTRRWN
Unigene12050	732	64.2077	141	425	0.342539	3	1.0883	0.490626	common|banjin,quanjin,wujin	MVCGAPLRPRRPSAARSRAPKSLQLSPLAVTIPGSTRPPVNTCRTFAAVHACFACGDSLPLVARTVSHPPRATSPAALIARAVTISDSLEMASFRSARPRAAVSRSFENFIKKPSHATSRAYTCACENSSQPQQTKIRERT
Unigene7941	729	60.0823	112	615	1.45482	280	0	1.48129	overlap|banjin,wujin	MRWMPHPAAALLAMEIARNDGKAALSARRRLVAIIGAARRALMHSGCIVHKTRAEGPSALPDWYIWRLVAASATRTVFRVFCAPPTALRLALTTSTMASAVFRTRTHAAVRT
Unigene6018	515	53.3981	66	145	2.18156	342	0.219158	1.29509	common|banjin,quanjin,wujin	MGRGRVGHTALPTPRLQFILPTTAQMKMSGAFVVHNGLRTSLNAIGARQLHRSSRSVVLTATAGPV
Unigene6339	455	52.967	76	6	2.59919	233	4.46505	3.3726	common|banjin,quanjin,wujin	MQIKIIKLMHNTIYKRLLLKSVARYLPTTSWLNETRSGLLDGQMSTVATESEDRVKVTVLRVGVTADALHDTRSRS
Unigene11296	1638	62.3321	503	6	0.647476	1514	1.12234	0.751729	common|banjin,quanjin,wujin	MLPLMSGNLHNCQLVYYKSSAMVLETPVHPLRSMVSHIYCLPTELLLRVVEECYSHSGLHHIALRGRRKRRAWLASTATVSHSWLDIIYPVLYHTIVLHTHRSTRLFLRSLVRNPPIAHHVVRLSFLARPELNAATTRWRLRVARGRLLPLALSLERYPYTDRDSEPRWLATCYAKIARRCPRVRRCNVAFGHMRGVLGDGASASANNGCACPWTADLEYLHVADIPAAVDLRLAPLPPAPGLRHLTLVWTRPSGPARALHQLTPAHLAGYAQLEHLDLFGLQIDEAAMRAVLLALKPTLKGLKACSVTVFAAGAGAGHVAPAEWLEAALGDSRTFRELYMCTRRRLWAHTRPLCALQGVRYLTLDLQHLPRYYQRGFYPPNVKSVCFVAGSSYRSTAN…
Unigene5064	442	57.6923	48	266	7.37466	123	26.6845	6.38417	common|banjin,quanjin,wujin	MQEGGAPCTVRVAGREETRQHRERHVSAPRRRVTRVAGAAPATGECSG
Unigene13025	2320	66.0776	187	1869	0	1309	1.71689	0	specific|quanjin	MRAVVPGWPRVATIANRQPVSRAKPSRPVQRNLQPVAGRCRLPRSSCCLALNLESRAIAFNGTLYAQCARASRGGFIALAPARGVPVRQHRGQPASPSRSSPTRAQQPQSCSAIRDALRCRAARVSPALPLLEYGRLVRTPSAPWYRAAPCARNLSRIDDHGLRETARGRARAIRSTDRSTVTHVCG
Unigene12299	1191	60.9572	291	874	0.496488	2	6.87055	2.76776	common|banjin,quanjin,wujin	MLPLSPLSSSVPGVEPTVGYGSPEPRCAFYFNPSDRIRHSEPSLRTSRLEGGLCCDSWRCPASTPLPRHQYRRSVRIRPPPPLPAVTTTSVPYAPVTHLRPFGLRSTLADAPVNFPATSASPPSTMGGRARARTMVRSYRPCSHAQLRSRFCRIAGSDLRALGLAVPRRVHSLVSVSSRYPPDTPIGMDSSLVYSFPPSLRRRSRYSPYSLLLRGSLAPPMLPRSLFYLCVSLRSSLRCSPVLSPISVLPLWWCGCAPLASGHAIVTGYRRSVYSRLDLDRHMPITCLASP
Unigene6459	782	56.9054	170	688	1.68335	179	0	2.16507	overlap|banjin,wujin	MTAPSPSPTTSSDEHRGRETMDTVAIALPATASLICILAVCIGLVVYLYRRKVRPRYRLRQHSERPIVQHLVPSSQNTEQTLRHGDPVIKALDDALLLEQGTEMLAIRRALQRTGLSTQALLASLDRLPAESLPAAPGPSGEEEEQPPRYTTSFPSIRGQGTGRKEVTSA
Unigene10931	573	55.3229	173	6	0	524	14.5446	0	specific|quanjin	MNANSSSESSSSSAATKTANTSSSHATAPRNKQWGTTSSSSQTTPTSENVNAVQGSTQPSPPANSDTAKPTKPVTPSFYTDGTLWPLETPYRRHAEVCADSQIPAFLPSLSSIRRHHLRLERPVTSARASSQEWEFLCCPILLVCIRLAYAAHILLFVCPPHCDTSSAVTLFE
Unigene10293	739	57.9161	143	731	0	303	1.66825	0	specific|quanjin	MMILSPQRDERGPPSWGTRDDLARSAAPLPCYFAKERAACRADGAFRFDDWAFLTRFTSCALYASLLCVARFILLLLRVQYYVALLFFFVTFLRDLRCVLRVVRLRTCSGRVLNCWIRTMLGASAQVICANSKPFRDRGVQVA
Unigene2622	369	60.4336	116	22	1.43708	369	0	1.80751	overlap|banjin,wujin	MGEDVDFYNMMFGDQYYAIHNVQQSPPVDVGMPQPPVHASHKTGPTPNTTTTSATQLPQLPLTDFQHLENTSSMQAWWQPAPGPAFTASPSPPHYVSPLALMLPPAPSLPAPPPPS
Unigene7850	665	59.0977	137	169	38.0577	579	38.2728	30.8604	common|banjin,quanjin,wujin	MDAAAGLGRVGHASHYSTAALATGLMLSARGLVSARAQAAQVPYPAASAVTLVTLTSPIILRFGLLVLGLRKPGTRRHMFSRDSELGEIVEALPGPFSGGIFDWTSAMLIFATARGVGFSSTLSSLVGVAFGIANVM
Unigene13766	492	56.0976	61	429	0.254816	247	0.573509	1.38621	common|banjin,quanjin,wujin	MLRQWGREDQRQQSIGRVKSVRMFAYDVCVQDWACGSLQVARSLQRLRRRAENKIIKVFEI
Unigene12461	326	71.4724	58	303	0	130	1.38486	0	specific|quanjin	MARLDGSAMDGVGRGLQGASDSPGALDATVKTARPRRPSRQRATAVCAARSGPARLAG
Unigene10220	823	54.7995	138	578	0	165	1.6381	0	specific|quanjin	MHISYSSNATPVSPLRVSLSRAPFKFNSTATISYDARRDLIYCTLASTKTTRVGCWAASPCPYVPGGTSRVGGELVHWFPASGIEIRYGIPSFHIQLVILAPGPGGATPLHDQIRAREKLPSKSWAGHIRGECRSRIQ
Unigene1979	436	59.633	107	116	1.58149	436	0	4.10619	overlap|banjin,wujin	MDSTWLCACGSVIVGNPSYHQARCDVYKADVNRANASGQAALRQTVDSRKRKAAEPAAHTHPQPYPWLQHRREATAIQAPVRADDPASEPLPNAPSPPLPSPPPPPS
Unigene10732	541	54.7135	94	249	0	530	5.73721	0	specific|quanjin	MTSQCSTQGAASTRSFVSTAQHVREFAYHWYLDTRAAPIVAPEPHRLVHAHLYVSTLFLEYSSFSPISFSPRDRQEISEPEQEKHQKSSQQLMR
Unigene3342	1038	59.1522	169	208	1.48114	714	0.177109	3.50933	common|banjin,quanjin,wujin	MENGFPRCPNCLPYLPPPLSFTPCYCSPTCRRSLLAARSPSPSPGDEAGSRCGSRPREPDDTDSRALDTPRSSCVLPTFHRRFPRIVAELAVQYGGAVRGPRHAPPFPLGFWPTRLFFSCNLPCVGDRRRRRPRTGRCRLHGRCSARAAPRCIGTSRPLSVSTCRRCPS
Unigene9803	351	48.7179	77	1	1.17926	231	0	1.29537	overlap|banjin,wujin	MKIMILRSTDAVTNTGIDKHQSNVRDVHRLVQRVTTSTYNLRDRASSAPVTTRDKEVKGQKNLVRYRISSRTLQKQN
Unigene12553	1025	57.4634	266	961	0.574832	164	2.33162	0.873316	common|banjin,quanjin,wujin	MPSVNNYSSTRTGSDRSRDAGSFGIGSNPSAPSVSTPPTSPGSMSSIWPRERSILGSTEPESSVWSSHRNATMPPHRDSEHTSQLSNFTALSYHGSSSVPPSFQSAETMQEPRQGDIMPQHAWHRADVALLRSNSSTLAPPWPPFVSTAASCSEVEQQSAHSASPEAAPRPPTLSPQALPFVPSAVPRACATPIRIVNPSTGDPIQLPSKKPQTRPVKADRAREDIKAERRRKKPKTMKTKRDRRNYVDAEAQTEPVVAPEKTSCG
Unigene13313	518	62.7413	77	118	0.342461	348	0.108182	1.09719	common|banjin,quanjin,wujin	MRTGKLSSRTAANIRTPSAGLSSITDAQEDREMRREVRCGERAPVETPVTLGEKAMYRGPNRAPRDARVERCEAAQY
Unigene13013	871	53.0425	112	404	0	739	2.20291	0	specific|quanjin	MITIRIPAATPALPAPWVVTSVARDITFGGQTYRIDTLDERLEHFYGLWRYTRTPSRMYKKEGQLAVIEFKDERAFLLPIKYLVKVTKDPKPPGPSPNSKFPGLFRPAPVAA
Unigene7263	568	55.9859	85	533	350.105	279	185.997	191.673	common|banjin,quanjin,wujin	MGGTGRAATRVRTIRSFPLFHDTELSLRLFNLHGICVSGALISNCDASNGQAKQAQKFPGNCATIDLIQCNMNCFASAMPHLDNA
Unigene10431	1479	57.336	241	8	0.159923	730	3.35776	1.69978	common|banjin,quanjin,wujin	MRRYPELALVLEVAYLATSCLSCYTGTASSRATVKSSRDEHSRPQVHFYRLFVRSWLLYLSCLRPWLSFPAKLSLGQTVTAQVEEQTPRKRQKSSPACPPPNFCRAQPCSSLDCACYLAGGLLMTRARRRLGRVRLCAYPVQSLRNITFTRRLPFRACTFPGFASVTRLAQLSLSSPSRRIRHLSNSAAPFFSSSVFCAPVSWRSPLLLPVIATSPGRLLHSVGTFGPIHAHRLLHNSHSC
Unigene11450	639	51.1737	82	253	0	498	6.52117	0.088943	overlap|quanjin,wujin	MSDGEGQSMIRLCGASKAKVRLRLELWLALWQRRNGFRRRVLTLAQGIGELSTTLRTVDIQTVWKCTGELWNVVTSCIILLS
Unigene1161	1097	62.3519	154	459	1.99441	920	0	2.33845	overlap|banjin,wujin	MRQLPVCRARFRRFDSWLDSRCPASSQIGRPRSLNLQLVSFPPPTSHLSDSPLRQPQRSPRRRRRPRRRKSSHVAGELDHGTFAAHTDTTHRLGRQHLTDPRGRLDQIMPGATGECGQRVGQRVDGTLTMRDGETSHECQCGRVQAGARSIYEY
Unigene10964	1548	64.2119	234	789	0	88	2.22379	0	specific|quanjin	MDTANIVRARRPRLYADSALARCPLLADRVRGAFDVAKAGPEVVNGDCENNLCVDPGLCVVRCSRMASASHSTPRARRPRLCIDLTRAGRSLRSGAAGADRRVFAVDAMGSSVQLASSAFVEHDQAVCHRRGSRPRRWRVEPGHTELRTTCAVQAGSKSVRAAGWASRSTSGTGSSAKAAQREHEVKSVAVVELAVRGEPELYIELGAQSSHFVHTSIGRQRRRPGRVARCGCR
Unigene13311	365	59.1781	48	212	0.162005	355	0.83945	1.24569	common|banjin,quanjin,wujin	MTFNTRSAPRVSLTPSPYTPSRTSPVSHTVLSSACNQPSRLPPSFPVY
Unigene1201	659	51.5933	61	408	2.18778	590	4.59189	9.42028	common|banjin,quanjin,wujin	MSPIAYPLFSFSPCLIVASQIQNSVACTMTTSQERPFANLHPSTLKQIFVFLSIRPNGAVT
Unigene3778	678	56.1947	142	512	8.37263	87	14.2805	1.74045	common|banjin,quanjin,wujin	MPCAPRCVSCYKSPVFVLFNSSIRVFGHARPYLALSYQQTPLFSNRTSAQVTTPRPPDQRVRHSAITLPSSNLGAGFITLHVLPRDRDFWLPQHQQHMSSCFTPSFAASPRLQSPGHPSAGIGEAIAPMAQRTSAMNSARAM
Unigene10387	305	60.6557	96	290	0	3	1.65358	0	specific|quanjin	MNAIFAPPSSPPSPPAHVAPVALAALSAHPPLPVSLPPAAPTLSPSFGAVKTASPASCAIRPRPPCALHFRPLWPCSCSCSTCPPLLATQYKNVTL
Unigene11157	764	55.2356	83	316	0	68	4.21033	0	specific|quanjin	MSFTRPPAVLGHYLSAVLALTARSDFKIVFCKKSGVSKGNGGHSTQKTSRKTDIHDPYHAAPLVKVVKCSRRIWGHGKCVYYA
Unigene8742	1297	56.7463	124	1086	1.1357	715	0.304574	1.42405	common|banjin,quanjin,wujin	MARRSANALDIIGDCRYPLRLETTHSKTKHLRRTRATTKSGVPNRPPRYISARSSLSEGLQISQHLQNYTLLCSFSLWPRHHLRHTESNNPPLATAHVARKIQRVKAQGTDAEIEGQQAAGARL
Unigene13481	359	59.0529	58	179	0.494137	6	0	1.24673	overlap|banjin,wujin	MSSNLYCTLLERSEPLASSLCDASGGACTPEQRDCACRGTQYKALRLPTPARAQPSTP
Unigene7140	979	56.8948	181	288	1.9932	830	2.62896	2.14865	common|banjin,quanjin,wujin	MPQEPQSGSAADASHTTPHRGGCARYHANIKPMASDWERRSPTRHDGHSRRGRSPHKARGWRAGMHAKIASGQPHRRLRRQKLDLDNPERSSHRCAPPGGCPGIPHIALATHVQHVCAARCNALICKRARGIPRRRLHPQPRRSLQHRIEAVRASHVAASVRFLVGRARSTKNCPQNQRYH
Unigene10143	555	57.6577	85	255	0	1	2.64994	0	specific|quanjin	MRTWWEWGRCRRRHAGSGHHNPLSVVREWKSRTRHRLTAMPAASSRHPWPRVGGFGSDVAPPEGRAWGGLDEWCARQRAAIWGGL
Unigene10617	1421	55.1724	119	662	0	306	3.14808	0.0399962	overlap|quanjin,wujin	MSSKSVSPQIPIQSPEPILKLCIRRKPIGSAGGGSPRGVVLLPRLFFSGTWRSAPTHHAPPPRGCSSSSSMATLFFCAGIKRGARAPLRSSPSTVSSYTIPTSNTSSSPPLPLSSHPQR
Unigene6038	698	58.7393	85	365	5.31802	619	7.11479	8.82043	common|banjin,quanjin,wujin	MQPPKPRLLHAAHYRVVLRPYSTVLGPRVWHAATVTRTRPGLAFRMHVAICSMRLPTRIRKRPARMLERCLRVGRTILDSAVYEG
Unigene10131	630	51.5873	101	605	0	303	2.13993	0	specific|quanjin	MRIWSMLLCSLTLFAPRHAQSSAQTLDQTLEALQRQVMSLAVTLERRIGLPNQEILAQLSGVLDQAANDLELFASRDRETGDVDISALVGEVSIGFPWLAC
Unigene11652	2459	62.4644	238	1456	0	743	1.37698	0	specific|quanjin	MRAGHIRAHASRAAPRRRLLSRAHARPSRDRTLRTTRAVPSRPALQFACACATFSLMIRADATASSRLWPVGTRANNSEPCVLCSCAQRFDALLLDASRCAALLVSSSRSRRGVPVRCAAAVRVTRNRHASQSSPPNIASRAIPHHNRRCTQDEGCYRAHMPVLLASDVAQLRSGAMDQHRFGPRCGLGACTVLPFRRQWNARHPSCRLAIAVVGSSIAPRYTICEQQSKRTQGDRVG
Unigene9495	539	49.1651	85	415	2.41354	161	3.7692	1.66076	common|banjin,quanjin,wujin	MCYSYAFNYIRCIQRPQRHSFMMTFQDAECARNNVWCEHPRPEPIPEGLTIANKTQWLLIECQKCNPKPYRTTQFEGADLAASTD
Unigene10436	664	52.8614	198	659	0	66	10.6132	0	specific|quanjin	MPRTHCCSLPMTLTESVRSLTAEHVRLSEDVREFLALNTTTNTQHERLRARVASLIDRMMQCISASNDCTLDLLIVHCTQMRLELNMYVSRMYETILAQYSSFSNLESSSVCHAGSHSRSTSVFPSDPSVAAPDVLTHPPLIIHYIIDQYSRSLLDVCIGSCTHRHPTNPCARLIDCSDAPLICVPSGGPHHPSRVHG
Unigene13349	704	60.0852	163	214	0.502161	702	0.96193	1.13023	common|banjin,quanjin,wujin	MSSAASCFLFSARRVVHCRHSTIPPVFILPVAISNVSSRPLSPSPSPFLRALLAAVSGSAFEPRCHFGRPALRARSSCWRKCTDEPGPRVACSLHWRQDLTQYPRCVRASRRCVLTAPSIVHCRRPSIPVAIPLTLSPSHPTLPDPPLTLHPTPTRRSCAPRS
Unigene10730	1184	54.0541	305	71	0	985	35.3184	0	specific|quanjin	MTERNQSLSARKGGRNRHNQPRGSPSAGTHAATAQPGSAAGASSDTGSVEVSSQHPGSDADATKVPPEKEPKKIVLPHIPSSNLLVIDRRWQNIAGTWLLDPAKTIPPSLLPNFIGPPVERPTLLLRSRSGNVTADIWLAAVSAANNPAAKIDISSIGVLQQNLRFKCVVMLHSVGTRTVHLHIGGVRTFNDNDPSQEPYEAAPPDVDLLLPSDFTGCVLLDNCKTVIASGSLSKRLTQFSDEQKSQTWFLGDWESTGFGHGEWEGSSVRVRGDVVRIGVTESDEQFFDAVAPLGPSAISTNSLM
Unigene9971	1183	57.3119	142	426	0.0529879	1	2.12381	0	overlap|banjin,quanjin	MTSTTHRHQIPAYCARGQRAGAIETVRKARCNRRIRGCTPGSRSGVAQRPARRCCTLGSTASSCGCALRAWWRGKGRMLHPLVPIIHLPALSVLPAFNLWQSGTFVPLERYTYCAYSPGPCIPCHTSANHKNAHFPWPLEKK
Unigene12761	1647	56.5877	249	607	0	1353	1.48828	0.0311509	overlap|quanjin,wujin	MVLAARIVALVALSTFPPSLSAAAQETAPVSTHHLVKRNDAATGFIAALVILVFLLVAVGWYMTLWCPGGSNFSYNYSEEDASRRITGPSHWLYVLSRGRYGSKSKPPEILPEFELKSPVDSESQTSRRPGQAHLLHASSSAEFGDPSIGASLRKDFRERLGLGHGANDNSDRIPLQAPTPEGPQYPTGTRSRSRVLPDASRVQADPRAQLLPEEPRPEEEHRAVGYQTLKEDEASTLMTYQRGRSGPE
Unigene2250	1329	59.4432	161	768	22.9141	286	0.0849259	18.9876	common|banjin,quanjin,wujin	MSDDVATCGNTAIVEHVWSAIPRRLLQRYRSWRCSQGAGHSITRPTAHRPHAARLCMSSAAPWSSRGRGMERGALFSACPLPLEGVVWTHLGAYHLAYLPAHLLARTTRAYRPPPASSHWESSSACDPLRPHTAVVHCLLAGFWGSARACTLCGNRGSVSI
Unigene7548	829	57.2979	143	401	15.5766	829	9.68354	4.38771	common|banjin,quanjin,wujin	MHILDGEPNPALTQRTLYHTSPFRSHLRLAYNRWRRASFLHLARQHFGRRARDAGDCCGYDGEQSERGAHGWGRFERCSITTASYLFSWSVACSCHPYRGRTSMRASRGVVGCRSVYPVSKFGWVPRRAVFCNLQSQLNPCLP
Unigene11503	1005	62.9851	121	713	0.234509	351	4.68378	0.190863	common|banjin,quanjin,wujin	MPQFLVNAGLCLVSMCLWPGGLAPQPEHSPSRYAALDVALSLRAARHRRGMLPALPLEIDRVMCRLTAPRPDVSLPSPGPHTSHCLLLYHPRSPHGAAVWIFVVRLESHGPSSELRNPLRG
Unigene3838	541	53.9741	73	322	9621.34	540	6830.09	9310.57	common|banjin,quanjin,wujin	MGSDDNAVRHRARRFLLVDGDGRSGARRLVFRGAGEGREKAGEDVHCMSYLVNRQDTMGSERERTRNPVNLHC
Unigene1782	669	56.8012	58	496	1.40915	669	0.251292	0.613519	common|banjin,quanjin,wujin	MKVPRASGWANAEEGRQSRPSPRGIVPLRRATMACSSVASRRRARSSEESSSSSLILS
Unigene363	528	56.8182	117	353	3.47175	3	1.50878	3.6598	common|banjin,quanjin,wujin	MHLVSARSLVDYASTCSGQALSFLVAYCPIERCARAASVTQLIVNFVNSTVPRTASRLRRLHKCTPMSGEWEVVSYPEPSRAVFDIAALESAPPCYACVLLVGSTTHNDIRFSSSLK
Unigene8667	418	66.0287	129	387	2.54938	1	2.49224	1.83558	common|banjin,quanjin,wujin	MGSRRQSSVYPVHKSSLSRTRDKSRMPTRCSMLDDRPPRRVRLSPVTTRRTGCSRQLDDRLAPKRRLSRSSNQSRMRTRCSRLDDRPLRRVRPSPATMRRTGFSRQFNDHLARNRRLSRSRGKPHVRMG
Unigene5184	1477	59.0386	164	1444	4.26843	953	33.241	89.0986	common|banjin,quanjin,wujin	MSPGLTRVDTLLPLLTGWGGSLSGWAPSFLCRVGDNPGLALAQHLRPGDYGDPPRIPRRSTSFYWYGPGIRPYHRLFPLADASHALESGLKHETTPCPLTYAYICSFLACRDVLLGSLNRHQLLRAPTAEALLRTGFFVFFTSTGHVGCTHIFHGSWDLLRRPH
Unigene11437	1986	63.5952	189	1339	0.357291	773	1.22187	0.38634	common|banjin,quanjin,wujin	MEVLAGSYGAHTGLRGRGANRRDARGLPDPDRCRHQKSTPDTHLVTETASVRPSYMILRTRVFRGFMAVAFSARGGNEFMHGMGPGGRKRETAVKTSSAVPKWALDRKHAVRAEIRFDVPTSGCKRWFCAVSRQSIYLRMSGSMDARVWGRGGRAESRGAGRKVRGQDENRDCGAALAAPRRSRAAGCS
Unigene10464	1491	54.9966	142	759	0.555227	1184	1.27409	0.550562	common|banjin,quanjin,wujin	MSSKSVSPQIPIQSPEPILKLCIRRKPIGSAGGGSPRGVVLLPRLFFSGTWRSAPTHHAPPPRGCSSSSSMTTLFEHRLILYNTHLQHFVFTSITALILYSTMKYSSPNGSPQGLYPPPLPPQHFVLSGPVKVAEHTAPKSR
Unigene11701	302	60.596	99	6	0.390201	302	1.62331	0.339771	common|banjin,quanjin,wujin	MLYSLPTTQRYVHILPVIFLPIKQTQTDPCIPAHVQRPAFRAVCILAVAACPSRSGRPKAVSPEPRLNTRAACEVSMHDDRASVPRPSERLEIRASGGR
Unigene10198	346	59.8266	50	151	0	2	3.36508	0	specific|quanjin	MSCNGCCTDAGRDLEVISGQLCGGAARRAVHLPLRYFLLNGTSTLCAKEK
Unigene11329	556	56.1151	137	465	0	55	3.65395	0	specific|quanjin	MFRHSLCLRLVLYRSAHHCWLALSFLAAALVASCQLLVTMLILLVSGVLLSLSCLVLIWLTALAVCTPSQATNLFCADGSAPNMLSSHLYCLSLCRTSIPPPLLLLPSACASPPLLHLCSRHPALAFSLMVHRCSMY
Unigene9921	844	59.7156	74	366	0.910796	587	1.06982	1.74242	common|banjin,quanjin,wujin	MHNEKKRLVCIISPREKFSRAFMKTAVHTSRCVARSTAAPSAPPETLRQNWNIGTHSAVRVCIGPKSACCVMRS
Unigene5318	1012	59.1897	96	691	3.5926	404	6.02252	5.62738	common|banjin,quanjin,wujin	MPIMIVGRPRLPLRRTQYRQVRYPPCKSSSSFVTLAPRPWTPVSALDADRSPGASVCCPRVVHRHCTYIVSTMSCSNIPHSPLYLLHMLVPVNWLK
Unigene8106	1917	63.4846	316	1336	1.63483	389	1.50135	1.3045	common|banjin,quanjin,wujin	MPVPAPQSSDALPMPQSSDALHLQMRVDLDALSELTWPTPSPPPPEMRNAPSGGQSGGGGGGVFGAGSGAGAFDAGVGGGAFDAGSPGLGVGRQQSAAPPVAGRADIAPAPSGDRCAGHGHCGGGCERCLREDNVSRPRWRTIVVPLSPPSVPQADDQQLHRHGGVEEGRSGPGAEGQPASSSILAPPFVVPQIQAELDDYPTRILRALLLLLLALVSIVGSIHLISFLSRLYMWSSALAQATAQKLDVLYAVADNVTVVLGLALYVPIFFAQLGIAQIPNILSACAVLGVYVLWKKWGSGVYVLWKKWLTRRVQQ
Unigene3518	660	57.8788	137	411	9.02279	1	9.74906	11.1162	common|banjin,quanjin,wujin	MPMLLVLRLAYDSSPSIFNLQTVHVQVVILTPENQSGTARHFPPLPGLVDKHPGTEWLSVQHAPGQISALERVKSGSDASRARNDTGGESERESQLKEYGGGRAHGVEVCRGGGGGVGKRSTATVQRSCPVPRVGAP
Unigene12583	2946	58.6219	196	1630	0	2217	1.10245	0	specific|quanjin	MSMDRMRASFRLFKCVNPSWSARSYYYFVYAPPYACEGPASGAVEDSASCVSEGPATACASAPPLSDASPPAFLLFLDFFARDAPPAPTVTTTVGCSESSVPRPILPFTSCSKSPDSWLLRCFGCIPVRPFCCSQSHSSPTVLSPRRGYTVHTGTPSMPSRWRFIPNARHPLGTSFRQNWQRTSTSGPAPHRVWCW
Unigene11193	583	55.9177	124	503	0.405706	132	1.47156	1.55978	common|banjin,quanjin,wujin	MDHKGSSYACNYLAAGFSCVLVAASLLFLRRSSLCFAFVASLRCYAQPAFFTLTVPSATWSDLPATVYVHWLSDTSPKTSRSSSSGLLRLTCPNIWASWSPCPATGSSKTNRASCRGRHARAPL
Unigene412	773	58.7322	91	38	1.45343	310	1.58551	1.32344	common|banjin,quanjin,wujin	MLTLRYEQYEAYTGVYYSPSRLNCLLRVPQLLPCRDRTARWQQRHLGGLPSPVAARRSIHLGVPALAKCAHLKHEHLDGDPSTAYAVSIRV
Unigene4733	513	51.6569	89	435	10.1072	169	0.220013	0.747827	common|banjin,quanjin,wujin	MALLCLSTLRRPLESLALTRRSREQWHVKPSVNSAHALPSRGCAHSGSIHVPLEDALLSVLITHIVDIVYRVDCITSSLNLNYSETPHT
Unigene11544	388	67.0103	79	151	0.607426	387	1.10556	0.528923	common|banjin,quanjin,wujin	MAAPSAAHSPSAIECAPCTAANAVGRERHGRRIAASGPCRQSSDGHSYADRAHRQQARAADEGTAAAAGRGGAGGGDDE
Unigene5446	430	50.2326	57	67	1.51267	237	0.570045	2.14767	common|banjin,quanjin,wujin	MSRAPSDSAPSPSHSTNLFSLNSSPSLSSLYIHLSNTHNFLKADVIGRYSGPKALHP
Unigene13603	1865	61.126	206	374	0.789816	991	0.75573	1.61514	common|banjin,quanjin,wujin	MPTCARHADRPTAPDNRFGISTVVLRSSSCCGLIYESLGLYGPPSPRSGFPRGQHINRQLRRPYTKHVDSVARRHELPASNGVRGPVGAPRLLTLRAPRPPFAPRMRVCRRLRECNGPAPPARDGHQAVRRLALRDGAGQRVTGAMPVDLLSGADAHADRVARESAPPPSHVGRVAYAHALRRETCQLRFTGPKATHAHCNRGRHS
Unigene1600	745	62.8188	99	83	4.62773	379	0	4.26972	overlap|banjin,wujin	MSQLVASGRCVHSRLARCQEALKAPAIYCLRRLHTSSSKFPAPALGHVHLNFDARYLLHDDHPNSMTCPPTRTGPRCIRARARTASTAAHSLSNSILRP
Unigene3573	1284	66.2773	158	806	1.65987	1279	0.429531	0.442637	common|banjin,quanjin,wujin	MDGRRGLSLGAVRMTEVELRGKLSAQVGSGVESSRCGTGATVEARAAAKRGACDCGCSAGARVDSTMTSVGCHGQTLCTHRLVRATSRAHVRQTPGRALGGPARAAHGGRRGTSSSRVEQRRSARVQRPGPLSNDVAPRPLSQRVPRATARSPPAAPL
Unigene7014	742	52.0216	103	39	2.11202	347	1.74928	5.25501	common|banjin,quanjin,wujin	MPGHRRQGRRQRSLHVTRWPAIWYDCRVGRSSEINAPLSHELKTAACCIAGIHIISRSGLYRLAIYTPFTSLARKLPAAPTCVSRPVELSLYSPHTLPHCFIS
Unigene12113	1825	63.1781	249	1576	0	830	7.57597	0	specific|quanjin	MGPGALVICTGQTQAAGNLELPTMPTSPTFFDHNIFSPPSTPAPSTPSSPVPGQQAAPALPVFLYVVQAGQNSSTRSSTAREYVLLWHYVRPGHYHPRYVRDAGRRSRVCVLTVGWTQELCRVTPDSGAESPELAREDASDDGEDHASDWAAPARATATTGANLNAEAALASPVPSRTTKRPTSPTTRCSRSVLEARERASSLALSVPLLFPVVIVALPPIICSRFFTARMGPFCADRLCRNFERVTLY
Unigene13912	553	53.7071	56	128	0.641573	295	0	1.11332	overlap|banjin,wujin	MQPEGCIYGKRMKKRGRMHQTYHMPRPPPPRRRNARYRPSAIVTRREQKTVLKKAS
Unigene3914	541	56.9316	80	506	2.31736	267	1.81234	1.26066	common|banjin,quanjin,wujin	MDAEVVVLQPLPAPQMDCTVSPPQELHAQSRALRLRGGNIRREGERRTATTWACGWCCECCKDCCDCCLDVFCCPCEIWR
Unigene12810	1709	55.1785	371	1693	0	581	8.71328	0	specific|quanjin	MGSDIEDETPASQGSVFEHHLQGLVAAARNLDAAKQPKTRIDKWAAALCKIKDSVAAVEPHSTATESDVNAPRKPRSASSAQDITAISNNLIEAHRTDSTLSTHDLHAAAVKSHSALLKAGNALDMRRTAISRALCGMPYDTIENWAVLFAVDDESHASLRNTLATLTQLIQEADTVKRSVSREVAVLESRNRVERDLYIHTVLEKIEALYMVQDAIDIRTMRRVKNYQQEAFRAINPALFNSHTEDSPRDIFKSKSYATWRDQHRADALCRERFYAVFVAFGPVVVVDSYWNISDFTKDGRNGCHELTSHCIAALDPRHDGIADPDAAFESVSNLLRALTPDDGIEYINAFTSRFRKTFAPLVRGENASA
Unigene12641	321	52.3364	50	171	0	320	1.57116	0	specific|quanjin	MGFARIVEYCIPVTHSRSQPTCTSIRLFIFTTEFLNPSIVPTAYEKNLIL
Unigene9470	1990	50.603	350	510	2.14199	1559	1.55971	0.321303	common|banjin,quanjin,wujin	MRKEAPESLKFSGTTPAERGTSAARAEYVKRFLVLNKKTHLVNYVSPAIFTRVGDKDIEWYTVHISSSANTTDATIKKNLSALMRQVISDYAHKNAEKWRPVCAAIVCPLSEVMKGLHRTTTVKEGRKTKVVPVKPNRPSDRMGVLFDWEKALLLRAEAESFDRYKEMMTVLQTRSGVPLLEVEATRSTLKNLITKMWETVQKHTAVLTAREKALTQLIKEDAIGNGKPSTENAKVLLANLKNHRLVGEDITSLGKRLRIFSLLREHVPDAGDKLIADSARLFQYQSSLFVSIQARPENDSTLMIALSEIASKLAANIRIEGIKVQRESTNRFDALEEHDPQWGADEGDP
Unigene12558	398	56.5327	55	202	0	366	1.53969	0	specific|quanjin	MVLGSGGLKYCASTIAHLSNATLNVFVFALPPALIVNSYSYIQFRLNCISQPEGY
Unigene12087	429	55.2448	79	149	0.438354	385	1.44701	0.149042	common|banjin,quanjin,wujin	MLAVVRVASISLGSNQKGLCCNARADKQERGPRATGESRKDNERAADLGDASDMSAKYASSMCQGAREWQQVRLRALPA
Unigene2564	2144	60.681	234	1053	20.7	352	0.0261371	10.9448	common|banjin,quanjin,wujin	MTMGGLLDMAGPRDLPLPTERPQTWPTSPCVLLDRRVRPQCQCVRCRQAATRHRFLPSRISRPHHPHSPSRRGCSSEQILAVVALPLRITAYPPPHLTSLSILISPVSVCGDPEQSVCSIDWQQLSAPLRPSCTCAAVGCWLLVWERPYHITLRPSVSAWRCCVVLSIRCDSWVKSLRDCSCSCSVREGIYLRPLTLTLTRSSGRCFWSLGLHTSSTGAVCARIRQTHGRGLER
Unigene7905	946	54.8626	273	820	2.87532	2	0	3.10909	overlap|banjin,wujin	MNEPDDAHTSATTAPSFSAHSQVLSEAVATDLDATRAANRERQRAHRARKKEKLRLAASYIDVGAPLTASDSDYAVINDSAAAVEEAANVMLVDAGLTSSTALDKDALHKARNRERQRQYRARRKARQLQAAEVEIERRHARDAKRSFREGNREIVTVKETDQKSAYRERLARDGQPHAPGTSERSRCVSPCRRERSRSVDLMNVDERFSTTEQSTIAMDSFSPTDDHVQDEHGREPEESFTVNMHLVVDRSGNGVLWRQVPFHLLDSNSLRI
Unigene5626	378	45.2381	72	329	11536.9	114	11271.1	5586.03	common|banjin,quanjin,wujin	MLHSARADSSHAVQAQEQPSDHLPSKTHAARQYCTMLQVTTALHQAIMHQATSSGGETGPQVTHGDDACTLI
Unigene13853	226	52.6549	43	97	0.832097	225	0	2.01184	overlap|banjin,wujin	MNIGLRASGREALHAYATTEAHDGSIELPLPVAAGAPGLSITT
Unigene13200	582	52.7491	62	523	0	338	1.47409	0	specific|quanjin	MLRGDEAHSGHYRAHLKGGYAVKGLEEGCHIRRFTLVAGAVGQSVSQVFSYEMSQAVATGKK
Unigene13301	1042	54.1267	115	636	0.904726	292	0	1.08323	overlap|banjin,wujin	MPCDSDSNLARVPSAWSMASSRQMSCREGGLHGVFVADRAPGYIFRGSHRWIEKSFARKQTVAIDGRWVADLGLRRQGVCSLSTPSKAPGDKQNGRVLALTQKHLPGYIAEQSYA
Unigene1557	569	52.1968	78	375	2.70197	142	3.47129	3.49598	common|banjin,quanjin,wujin	MRSGRNYDSLGFMYKGFSQLHAVSLVCPIPADPQPRPLEFTYLPTTLTSRRRCRRDFGLFSPLTRDSTPLYASAALPD
Unigene4500	580	56.5517	77	231	2.95658	1	8.95148	4.50757	common|banjin,quanjin,wujin	MTFNARSAAFPSLPRLTRPLAHPPSPIHYSHPPATSGRVFHPRFRYIRFTSPCVRAVSTFPRICTCFALSYLCREYE
Unigene11978	857	60.4434	147	415	0.75627	855	1.25115	0.671474	common|banjin,quanjin,wujin	MVEAERQSAGVGRRSRSRRLPGQRLTVQHCAGTPNATARIFPLRVRPGARAGFVTAQSRSRGRPFMRCNFPTGRVRGAESGRTGLLPVPTATFEVLKSSDGAALSDHPRLHKPQADAVQTESRAPQYQKLKDRAPGLPRRRRLTIQH
Unigene1779	2436	57.1839	565	2170	88.4687	476	101.402	36.7992	common|banjin,quanjin,wujin	MPHRPGHFACHSFVESLPNLQLHPSTTAEGDDQGAEFSNTQWYYADRNLPKSLNNEPGAVAEIGDARTIRGSKRNLVDGDGGRDTKRPRHGIVDPVTRKDARATRSTRRVSYQEGHAAEIRAGWGWPIGPVSSGDAATTICVSHGSVMRASASAETIADSDGGLSNCSGDTDDDDDDMLLVTPAVGSEATFIVRSSSSATLFDAADSEEAVDTAIFIELPCQGPEDEATEPDAVELEVEEVIEDPVVSLPHDFPRAVKGSQGQKWFRAVMRNVFELLLIEDDFERATPDIAQIGSLIMFLFQICVDYGQPVEILEDAIETVASFARSRHFTVLAHLRSSTSPFDLLKSMSVIALLLASKDLPEDSSTERFLDALMACMSLEQEEFLFRRYILAPHQPTE…
Unigene12802	341	59.2375	89	267	0	1	1.48944	0	specific|quanjin	MFTPSATPPPSSVRAGAAQRLRTLLGSPSPAGITLPPLITFAWRFVEPQPARLQRKVSADDLAGLAWYLYSWLSLPPCRHPKYTLSALF
Unigene7761	834	63.3094	260	55	2.48033	834	0	0.477029	overlap|banjin,wujin	MDDKSGECCLSAMIVHFPSKVPRAPRIKYLRRLPASSPRLTPRRKSFVLQSSMAQQPLGGGGLDGIDGYSSASPGSSVGGSSGYARSHESEAPPAAPPPASRLRANQPAPPSPNTYGMVVPGLSGMSLGPAGPAGQNPNAYLPAAPGGGTIFAPPPQSHQAYRQPHAGSQYPHGGGLGAYGGAGSHGAHPGIHPSAYALPPATGFQQPAQFSPGQPVPYAGHPSQPMPYGGHPPQPVPANPPVVTQPGVARRRLRGPPPP
Unigene11586	1563	66.3468	371	1115	0	3	1.08317	0	specific|quanjin	MCPHIWCDVVHLVLCAPVLGHDRPSPCPTLTRACGPRHRRLLCAAAHTRVQTLAIPTSYPCAPARPLALSFPATRRAPPGACCPLRVFPRMPGASCLREARPALRLRARHAHRRVLDAFRRTPPATFLLRLQLPLRVRYTRRSRRCHECPQRVLTIVRRREHPQRHGAPSPHVCSGWRMHRDAKMLTPFPTSGASLCAPLVHRRLRRHDTCRPSTRATVLLLVVDDVMSRPLLAATGFHDVIPSSALRCSRRHSARAPFVSRHSSVMMTSSPTLPCQPWSPATGDVVTLSARDVLVKDGRTRADSSRARRVRRGRAYEGRLGPRRRPVAPSVSSFPAVSRLVRFSHHFISAQNACALLLTPTLSAQRNTYL
Unigene11937	1041	67.243	212	638	0	3	1.23619	0	specific|quanjin	MSAAAPPPPPPPPHNNNNNHLGNNHPGAPTQQMQLKRHGGVIFVDDGHGNLVNLDPTQPRTHSNVPQHREPYEPAPPTWAEIEREELLERRERAERRQAEADRRAAQQRHAPLFANTQALLQQRQQQQANAGGSSNANTNANRDAPPPIVPFNFPPPPPQPPSRNAPSPSPSRKRDAGESPPPLQPKSKRVKKEEPATPANSPTRATHQPPP
Unigene12645	1952	56.5061	527	1915	0.899165	335	6.97605	1.44125	common|banjin,quanjin,wujin	MTSASSPFRESAEARALQKHIADVTWDFISRWRNHRSVAGELAIINDIAHCAISSAASKWNELRAYARQLPMELFLRCWSYLDISDLLRATRVCKPWRDAITNASELWTCLDLLAWNRPPRSSLPDLLVRSGNRKLSLRVNVRSPDDLVFLFSCLQPQASRIWLLYIDCFSRIQFVEELPFRFGMPALQSLTVRMACVLPNDFLAGNAPLLREANFHTLQLPSKCSAALEHLTSLTADEIYDLEYRAVPNLTFLEVRNAGAIRALPHVPRRSRIRHVVFSGYRGTYAELDDAGYTRLPRLEIGLFDFPVLWELLESWAHVSVSPTLEILAGNCVALTIAPYNNSLTFRLANVYETELQRLCRRDYLANLVGIAFPPPGDFLVQLLTYYHYNRSTAVKLP…
Unigene10656	541	54.3438	126	380	0.437203	3	1.92561	0.758676	common|banjin,quanjin,wujin	MCLFRWQWHRNGSPYAPTNGRPTSAHRRFMSTVRYVSVPDRPFRACPKAQVLSPLPALCTDIAMDYYRQHCVFRMLALRHRDAIARVLPVIVSLALTFKYRTREEHSAIETYLLSLLAWVVVVVVV
Unigene7925	450	49.7778	64	203	2.23386	12	1.63413	2.27338	common|banjin,quanjin,wujin	MGRASAGAALDASRARTNAKIKIGFMFGELVGWLMMSLRDECDTFIPPISTLQVTGSFSHGTLC
Unigene9455	1008	57.1429	157	483	1.86561	953	3.03967	2.08683	common|banjin,quanjin,wujin	MDGWMQQPERRRGMDERRLVAMSDAAIGAGWKEMGGSVRCRRVIASNAGARKEKRPLRLAWRRKPECAARSSSTASHDNTGKIGAPRAAYGALADDAGMRRSQGKNGRGGKDKTEGEKNEERNKDGRLSWNLLPMDAAKIGGVARGTRMKERSKRAG
Unigene5774	562	55.8719	85	490	1.0484	236	0.40166	0.202258	common|banjin,quanjin,wujin	MARKSSKSHNRHPCPLNAFSNISKHEFPSSGGHRVIPVIVSETACQMLTPAVEISSNSLLRRGARLLHDGRLTRSAQSAVSLPPI
Unigene12051	1080	60.463	134	415	0	816	1.36177	0	specific|quanjin	MLERNDGAVCERDTRVDCARSHSTARGTRSRSYHAVCAGPRRSQWKTNVDGSAYPLVREHGRVLTARLTRSDEHHCASSPGRVHRSDPTASCVHGIGVALALHYFAQARRPVLYCCKRGALCSIVARAAALMGG
Unigene1599	920	59.5652	151	273	2.37812	725	1.47217	1.1711	common|banjin,quanjin,wujin	MCRSGFVHALGVRSSSSNSCCDEHAVLPDIQAESDAPSATLKRDAGSRRQRSSGPELCAQKGPKRLPWLGAQGGPFVPPTSRSGSAQPKGKVSSPGISDVAGPTAQTPSLCRSPRCASGGAVQPPLVHCARNAGGRREPRADLPKTSQLGV
Unigene8799	535	60.9346	79	461	1.64035	225	1.14542	2.23089	common|banjin,quanjin,wujin	MMLPFISDTNCYTHIHRRLILPRVASSESAFTTPGPAPTASSRGCPRALAHATRSRRTRPPSGTASRLRRRWLGAWSSS
Unigene11114	1185	57.9747	85	705	0.0497218	451	1.19057	0	overlap|banjin,quanjin	MITTGASAPALPALPRFLPQARLLQSTVILSPHGTSGFPSSSFAVLYSMPRHAGSHSVTPAAETVAFGPRCKLFWERRPARGALQ
Unigene12500	729	66.6667	94	461	0	180	1.07618	0	specific|quanjin	MAARADAVGRRLVTCDLVRTADVARRALVRSRRLDPSSALDCTDSPPRTRLPMPPAEAGRRATLTGACSTSGGTCYRQHASSQRQAWKGGVGAG
Unigene13215	647	48.5317	67	248	0.822543	48	0.0947138	1.58119	common|banjin,quanjin,wujin	MLLGSMPFSGINHTCNTQASNYELCNSSGRGNSMRYDLFGRVAIERNSLLSIRRHQCLYIRPLVRLN
Unigene331	613	67.3736	94	323	1.22711	42	0.368243	0.741724	common|banjin,quanjin,wujin	MPVQRMVFLDGGVDEDAPQLDPPISNHLTDRSSTRTACSPCRVTSSSSCRRWVAADALQRLAGTPTRRAERGRAKSSTPDSGNAGIGRMLYVPR
Unigene1587	781	57.4904	103	516	2.80137	208	1.14803	7.48889	common|banjin,quanjin,wujin	MPLLGVDHEPRRLEVPNSHIIGPVSAAAHNYDRTLSRNATPPTLAPNGIPAGGTSAGASATLCCLVHLPLPEHPPPSKMSISSQRSQHEGGVRRGYDYRHPVL
Unigene12982	385	56.1039	59	259	0	83	15.4287	0	specific|quanjin	MYHLPVRPRYLPRVTSRSRTNTTWFSFLVAVVGVVEEVGVDETAHRRGLRLRPAVPLPR
Unigene10197	310	55.4839	31	180	0.572242	272	1.09226	0.827508	common|banjin,quanjin,wujin	MRVRESRNCPAHPCPGNRARRQRGLVSRTRR
Unigene12576	417	52.7578	51	154	0.901937	2	1.21798	2.70676	common|banjin,quanjin,wujin	MNAIQFFLCYAHRCMCLGRYLGFWVVRTRTPERTRTTCEPRKSGNTVLLNS
Unigene7572	612	51.1438	105	124	1.06282	438	1.0013	0.928669	common|banjin,quanjin,wujin	MGPRERFAPWRESRTGHAYKRGQNVRRHVFPAIYLLHQGSRDRPLGDQRCTSRRGKERDITKLESCQTLLHGSAVTSTHSAGNKSCPALVGRHVKPADSFGGTTT
Unigene12537	383	54.5692	62	196	0	381	1.75999	0	specific|quanjin	MHTVSHRIFGWLASTMGSWCGATRPKSVSSITRTARMCTSSYQPVYIDFCVHIFSNTVRFHQ
Unigene2168	564	53.5461	63	375	1.556	563	6.90407	3.00192	common|banjin,quanjin,wujin	MSVVTRERQSQLRISRAVTGMLHSSPPLAWTVGPARHQRGYVHACLPLATVVRSVIYHFTLLK
Unigene13355	455	61.3187	131	394	0.964379	2	0	2.49822	overlap|banjin,wujin	MGELRKEGRAVTLRSFSVPPVPIHHDNPRLSLCHALLAMGYTFLPLRNSRLPFSQQRFQLSYTRLAIRIWRCWIEVNAVHADEYRAHTRAGCEDWRSAGDDRAGDDGYEQFQDRLVHLPESVDVGRCLTKL
Unigene5028	308	46.1039	32	98	1.42465	193	2.38753	0.922639	common|banjin,quanjin,wujin	MNPFDGRTEPVRYVPCVQLMGMGWHMLIFIDS
Unigene13527	424	50.7075	62	205	0.887047	20	0.399292	1.57305	common|banjin,quanjin,wujin	MSIKSGTFHSAIAAYIVQYASGHSFVLVPCICADIQRQRFKFVCAKTGKFAFTSPKRLLHSL
Unigene10848	1116	56.9892	229	887	0.741795	201	1.0982	0.735563	common|banjin,quanjin,wujin	MTTSRTLLHACRGRKTDFILRLHLQQKALTACLLEPLSGSAARISEIGCVVRDVLRPASAHKPGAGTCHPIRRYSAMDTASCPTRRNLGFLPSQLKSETEIASLFTPSMGLLSCSYHLTRSISFPSPEAGTIYATKTCGCQHRDNPLMCSLSYVRTARRSSESHCSPPAWIPVFDAVMFDLAIEQCGNAAFKTLLLMHRPLASEMAYPHRSPNSRPRTASTRTFSSRYA
Unigene10747	522	58.2375	72	307	0.566395	92	1.05655	2.35887	common|banjin,quanjin,wujin	MFGLQRAQAAGSFATPAVRRVSDSRRGLQAETRTCTCARPHVRCTLMLNHKVAPSSARANFMYEQYTARNAL
Unigene11208	537	61.4525	89	267	0	1	1.0509	0	specific|quanjin	MVSGDSARCDAVGRVRTRPNALWRVADRGIYRARGSPPDACSLVSRSSRNAHWSRIWAGFIAAAHRSLTLLSLPQIMFSTARAPGSVQK
Unigene11082	1301	57.1099	123	45	0.0905769	413	1.37834	0.276048	common|banjin,quanjin,wujin	MTMPTTVFTTSVTSPATIIPGIVDLYSSYGVWGRRRYNIGAWMVHRSIQFAQPFRVCTARAYIVKRQARAGGRAMKVAAWSDACWRHEGVVMVQRRDDGRSRVRVIFPYLIPDQRIHFLSQYQ
Unigene3958	1506	57.1049	104	639	1.29108	328	3.18514	1.70337	common|banjin,quanjin,wujin	MGALSPSSRDTLTGLASSPTTRTTSLCRSSSRPPSSTSCTRTACPRGALSIGPDSGQEPRRAFCHRGPRCGDGMDESVCPSSPRGQSQALLEVDRHRRPGAWCS
Unigene13554	2084	62.1401	249	1642	0.631659	896	0.617503	3.42201	common|banjin,quanjin,wujin	MDEHDCFTASDFTACRPRRYPGLCAQPWARTCSPACSVQRRRRRRVLFRPRSTVHTSSCRAGGRWTRPLSLRISSARAASLAADCPHRRLLPVLDTDMARTYETRRSRRAQHARSYAAARACTMQTQRRAVALNGLGFPQLARSTTARAERVNLHCCIARTARASHASTLRPAREICVANARCLAAATALPASSDTLCAIVVRQSRHRHRTDDSCWCRWLYFAMAGALCLPLAQLRHSTHRRAKATCDR
Unigene4176	1458	53.9095	337	214	2.35229	1224	3.15225	1.63721	common|banjin,quanjin,wujin	MPLPTWTVLSRAQVLTNLTKDSAGIAGLSCAVIDRYWQEREVPIVVQRLLVAWKELEKTAKDCLEKPVMRQFERQYLEELVKKYAEIQESALAVIQSKTDGIIMRFVPQLSKNARAAMQVTQKLLDFKDEITSRSLRAEALYSTWPSDMIASLQGLAAQDRDTTRSAETVNPAATTADQDNDDVGSDIQANLMSVIPVPSDVGTIDDVVVVGSNSHFNSSTLSLYAGSTISTASYAVIGARHADAGCDTGELSSNKISVPVVDSTQAGPRDASQAGRSQAASVGEIAKYPSAPACVAQCSVGQQSPTPLIEGEARGGKRLTLGIVVMSGDPLGADRV
Unigene2560	522	53.0651	49	96	3.27335	242	0	2.1623	overlap|banjin,wujin	MLPDGMLRAWNRARFSLQPGMYGIRVVQRGELLRLLLVTPTRCTCGYRS
Unigene1928	1112	61.0612	90	272	1.64256	3	1.10867	1.63553	common|banjin,quanjin,wujin	MKVRGSSMPEIQSDDALAYLSLRLGAELGDGWVTVRDSARCCGRIVGACSFRLARHLSESSRPLSARRRGETRSIQVGLEASWRSSAGEC
Unigene8038	1222	56.5466	221	427	2.51624	1089	2.10618	3.06489	common|banjin,quanjin,wujin	MTISSNTRSARVPVYTEHQIWRRCGYAPRKETGSAVQWQPNLSTPRDPSIPVEHSGVIVDHLGMYDLQRDRTRHRGGNNRQLDELILHGQPRYFPSGEYLDNTYFALFTPKTKPKGNAKDAYVFAGWVRLACAEFHAPSANASSRDAESDEEDSDAHDSETDSDEMSIDEDALDLDCVELRNGRSLRPEWREAIYRRHWALVLVESDVQGESWGNPMERWK
Unigene4620	929	58.7729	244	803	2.09297	72	1.2533	4.2672	common|banjin,quanjin,wujin	MYDLAGVTKMVRLRDECALLKIDGPWLHVRPRQLSLTKRLDAVELELEARVAAVARSMQTPPAGRTCADVTHLELQLCRGALPQGLFLTAQPSARATADASRPHCNGAGAQHVPATQVLWILADDIPADARRSGTRESGCCPRAVRRQVRRCARVCFPRPVEYLLPRTTSLVFGMALEPLLRLGLWPKDVTATLLKWLSYSSTLGLNFVHSCSEIYCILYNKAGRYLYDDASVPVQPYNSLRSE
Unigene1317	548	61.3139	96	444	1.29485	157	1.00642	1.59159	common|banjin,quanjin,wujin	MAVALYGPSRAASRVPLSGWDTLPRALAWSITGGGSARVQCARPLGRRWYAWVYGCDSTARPDPALGCSCCCSRGRSCCCDTLHAHHAFACTKKIL
Unigene123	1471	54.1808	412	162	1.48734	1397	1.58303	3.25999	common|banjin,quanjin,wujin	MTEQATSGTLSAVGNATSSSTPLVSMSSDELVLDPVNEIASTSESRKAANRERQRAWRARQKEKVQVARALLGGPAASTVAGVVDNSSLSERPEILPSIPHETADAADVIARDEARKARKRDHQKRTRDRRKQCQIQDAQAEIERRHARDAKRSFRDSNRETLTVKETDQKSAYRDRLAQSSHFASHSSSERSRCVSSAPDERSCSVDPMDVDERFSPINSANAGEPRPDTTCRNERAPHDESQQSFAVEMNLVVDRSGHGVLWQEVPFHLLNASSLRIALVAHRVRKPAKAKVEDLRRQAIMHRCVPDCRGTTFTLSHTLDELPVDPPDVCKARFIKLIDDILQQKFGKLLTDEHRHALIRRWLDRMSDREFDTVCCAVCSEAVPNYLIDDVVSRCCV…
Unigene12172	1681	57.2873	444	221	0.525761	1552	1.10009	0.54096	common|banjin,quanjin,wujin	MAHNNTHPPLGTRPVDLLDDDPYVVTDFDHRLPRTTGSAKDDDGTQPPPSGTRLVRRRDSRLPSATTRQRPDAGAQRRSGSPPRRNLLQDEDQKHSSRRPSPPEVRPSYSPSNTRQVSDMLKSRSPRTQEGVASLIHSRRFVASETSSTQTHSSRHVSAGSYSSHGTDQSLTGAGFPPAVVASRTVSTPTVSSHPKPTRVTSPASPSAGALLESVSRMHRKASAATQTHSSPPVSTGSSSSHVLDPSRTGAVPLESAVIMSRTASTRAAPSRRQDTARATGSSAAAPQLLAPPVARKVSRANHDQRGLPRLQVPNAQAPHVSATGVSHPHPPPGVGPLTAHGPGVYRGAPLPTLVHVDRFAKDSKGYYRCHYDCQEKFTTQEDYEVRIKLVCWRFESSR…
Unigene11175	791	53.3502	160	38	0.0744883	517	4.28065	0.143703	common|banjin,quanjin,wujin	MTTAWTPFPALHPRQAPLSLVASVSRRLPNGESSMAMCPRSGVRRVTGPVPLCSSAHISRRGQGVPRATRLRFAMTMSMITVGSASLSRPTSRLRRPRPKANDHHYSHAKYQTQRFFRQQYPNANFAQYWDWIRTEAAEQQFWIECCKIVPVDDTASSAT
Unigene13762	726	53.8567	98	81	0.244346	374	0.231562	1.58527	common|banjin,quanjin,wujin	MVKSNITPQPSDRCPLVESNYTRSPSPTGCEVEAKSTGSCDYDFALVDHDDQAAPSLRRDVATPALAEKAQHVEESVIHRLTRACATAIEVCKLPCQW
Unigene13648	456	51.5351	53	327	0.778048	169	0.618786	1.62028	common|banjin,quanjin,wujin	MHCFTMSNAMHMDTEQRRPEHANLLTASNSCAGYSREERRTVPLAVPVAASSI
Unigene1645	625	54.56	105	381	3.87904	67	0	6.00173	overlap|banjin,wujin	MHSAVFVKTGSCCRLHARVAATRSTTTFSSHHARIDVKLVWPWLDASTEEEMDSKSTDVCPGPTKHTKPPLQCFSGMGEQQRLSPTLRVVRSSALPIAPTALHFL
Unigene5170	617	59.1572	148	583	9.64497	140	0.297957	1.01326	common|banjin,quanjin,wujin	MRLDLALFTLTLTLAASAQTVANPLAGLLYARQSDSADSSTDACVGACEQQIVSQKESTVQKCAEKANSDINALQKCFCQTGVYDASAGCIQKCFPDGSGDEAEAAIKQQCAELGVIIGSGSGNGASERVRASSALAMMVSAVAVAVI
Unigene2013	2115	59.6217	130	2075	1.14219	1686	0	1.14012	overlap|banjin,wujin	MLQYNSNIHCTQALMHLHLTSSRSHHLLSNPHTIIFHSDSDWDSNPTADPTSEADSKTHLKLWLDSNVPSSAQQSVRRHTCFPNLSPLPQEVRLDLLSARRVHVCEIMQEPGRAHSWARTASTSAGACHR
Unigene1123	783	56.3218	157	623	1.58591	153	2.59463	3.5567	common|banjin,quanjin,wujin	MRPPASPSRCTCTRRASNLDADPCTSTCATHNPQTVRPCCPVRTPSPGLVLSCGPRRLCLSRITVISLRSCHRCLLANVHARSCLPPSSPICLILLMFRLVCIVLLDAHPFHCIKQGASCEVVKPVPSHFLPPVIHSLVYPPWTPRPISRHACAQLQ
Unigene5148	1871	59.1128	409	429	1.39059	1655	0.479214	1.67071	common|banjin,quanjin,wujin	MANTGQAAQPTGRKRRERFEDNDTDIEDEKGQPRLAKRRQTNTPENKTSPTRGVREAEAFMSSAKVVAVAAASAAVVHGAGARAISAVDNVAPLNLAWEHQVELSRKRDVAAGFALVDDDGHNGDVDPFTTPLNLTPGNQPALEVGDAYQDRDVDELKAGRLYVRSVEMLPDACEWNVGTMSGVSPAPRDVCHTDGWQVTDDVRCPSQCLHDTPPESRFHDLPAPLELPAPWSPQPIEDFARNGWPWPFDVAAADPDLLEEADQSSFDDAEGDSDSVSQHEPPRLRGRSLVPSIDFATFVALLDAGAYPSVPPPPALGDGYNAQDAGYRALAAAHIGCTHTAYYEIKQEEAEVDIAALSPANALSALRAVDPSVPRVVLEILSMLTPALTPEPVQSADE…
Unigene4245	433	57.2748	64	242	1.50219	433	3.25827	3.93773	common|banjin,quanjin,wujin	MTEKGAWKAHSNDAERAADIVRDEMSGSDKRWTAAASTTVTSSGRRGWVGAAGKFDGLGGTVGR
Unigene11708	328	57.622	81	243	0	1	1.49463	0	specific|quanjin	MATPIDHSPLPTKVTTLDVTASFAQTDGASATPGCAFGHRLEGTYVCPGTTASLAFYGSSVEIFLNGTTRCQDHLYLTLKP
Unigene6331	310	55.1613	57	140	5.72242	310	8.89546	4.79955	common|banjin,quanjin,wujin	MTAEIGGRGPFHTGTARIGRRCPPRRLSASTRDLLWYDARADRVACCSRWAGRRQRA
Unigene8022	1739	59.632	261	437	214.629	1219	205.775	367.37	common|banjin,quanjin,wujin	MIQVPALCTDKYTQTRTLTASSMRTVAETAVPQSLLPLLPLTRPPPVLQHFVVVDHGGCALDGLRMATLAVLGRRPMYLAAVPPLEGAVASQAYRALPPPAGLDPPARCARDIQGCGHHLRPGDSWSTVLALSARLSWRWYAGRCLEAGRRRRQKRAERRQAGVDGAYARLCRLRLGRRRGFLSESLAAPEHRSEGGESELWPPCDEHSRVGSLMQQRSRLTVTVLHLAGEKVAQRPNPRRESFLTLLRYATILDFCRWRI
Unigene10110	465	60	73	421	0	203	3.13331	0	specific|quanjin	MPSPPSRPIPPRSSLPHSPSHCAEPDRHGGILELANALGMHRCYDRLLTRMLSGLGEHSSGRHWYTRHFQQCG
Unigene12726	546	51.2821	45	42	0	176	3.36702	0	specific|quanjin	MTYRRYLTAHRHETRQTCAKAASVPGQDIDVAGPRLSEASGTGKS
Unigene11644	382	55.4974	125	376	0.154242	2	1.77277	0.297563	common|banjin,quanjin,wujin	MKVWPSPWIVTSDTVAVSLPRFYASTFHCRLRFRARRDCQRECSVTYRSGSRSGMPGAVILWPVSARYTAFRPIWGGLRRLLSLLRYWIRPLCACFMMNLSPQHLRLYPSRHQPSRTSIRPVCAS
Unigene12371	1919	63.8353	257	1831	0.214925	1061	1.89811	0.681186	common|banjin,quanjin,wujin	MKIHRHYRLKDGRMPSQDAKNVLSESTGAEISCSPTSCDTYPRRAAPIAASRRAQDNVQRIYVHPIINVDEQRVGQAARARRGRRDGERTPACRCWRARRCKRRVRGQMTRAGARAVRRAARARYPRAAGRPNGALTDVEAEGHTAGKFNLLARAGIHNGAPTCPRPALNTGSAAPSAGDDARWIEQCRARVCSHQTPRRSGTIPLPLTQAARALAQFQSRSGRGAELPLCAAVEVHRSEKAAAPSARRTHAPAPAA
Unigene1021	545	55.7798	150	31	1.08111	480	0.89952	0.834269	common|banjin,quanjin,wujin	MSDMATFTHHSTGNAVHSMAVQVAACHRGSDILLVLATRAEGTPRLADRPQLRSALWRYSARPLSQRRLQLRMDRKRDNRVEELIGCRLRLLRVSIRGQIGPCCIVCLHVRDANVTTVSDPEPRGEIRHWLCESQPYFQSYTLAGVGSRS
Unigene10153	937	52.9349	138	529	0.441752	116	5.8206	0.383285	common|banjin,quanjin,wujin	MLLNALFIAASVAPAIAVITSGLYRIASNNFLLNTISQNNGYIHLDSIEQGRLDQLWSVIVTNGTATIQNVGTKSFFSVSADEYHTIVPSDTPYYNWTFTPDEPSSAGIVSGGLVVVGDLLGPPVCRQRCVSCTCRVA
Unigene10793	641	62.7145	127	259	0	639	11.0896	0	specific|quanjin	MRCRSNDDDAKIPRHDATRRARDPRRVVLRIRKAIRATPIGRRCLCCITSRPSRCRSTWTVSTTVRRGWYVGVDGAQQRRVHRPSTSAGTAQTACAPSSSSSLLAFGQPRESRTDECRAYSARWRRA
Unigene12672	518	57.529	117	353	0.228308	3	1.19	1.38663	common|banjin,quanjin,wujin	MFTVLRCIRTRPALARPRFPSIPPSYPHPTTRPFYSYTSRRCAHPRLPGLSRACRRLAVMTYPVWPLSKFSVMLPKHDNALLQNIESVTLACPSPRRAFYCTIIYRLWPLISFQSML
Unigene473	1286	58.3204	135	567	2.56574	971	0.0435755	1.64074	common|banjin,quanjin,wujin	MMYSPAAHPRADSEDDHYMTHDRDSVRGTSPAPHSLTGHHVALARYSELQSRSKDAVRLQSESESESAREFMSRADLLSCSLLSRQPSRRSASTSRRPWRPRHSTPGPHTAPGSPRTTAPRRHPLPCIRTTPACA
Unigene12429	584	54.6233	175	526	0.908018	2	1.35285	1.66919	common|banjin,quanjin,wujin	MATAPDPLDSMPTPHSATCTTGAGCLTLEPLGVIASAFAPVHLKTLVQQCEAISLPVRANATKIYIAGVVLDRARTVVQAIANPRCEAAVADFRTALGYFARFLLVEGSKSVTFSVPWLDKPIRSTVLLAGLDELNRSELRKILRSLDIVCSRNSLKGRLTYLLLDHFESVLDSY
Unigene2966	626	54.7923	102	141	1.20162	446	1.70084	0.612836	common|banjin,quanjin,wujin	MRLFWFTTLAGVVTLVSARSTGPSCWMSTVAKMGESCADVVGRFGNRWADVAALQAANPGINCNSGKFPQDTTLCVDNISFGVEGVKLAIPKGTTRGSVTSW
Unigene11027	3171	60.3595	204	328	0	939	1.07799	0	specific|quanjin	MLPNSFFRPARRRDSALCTLPFRALAAALINFMIKLNLEREGRRLRRRVQPSRSLDVPPFLCGCFGRGLLPGLAANPMLAASSILKLVPYPVTHACQVQLRTPARSSSELQSLAMCSSDLHASSELPVQQRAPSPSSTLSGARFLPHCASSERTLTRPQSAGWRVLRAHSGALGRLPRRMGSSDCQCTWGSGARPSLWLLCTCY
Unigene11555	602	57.9734	150	96	0.587245	545	1.40614	1.27838	common|banjin,quanjin,wujin	MDPSSVVVVLPSRQAPATGSARAPLSSLRSLRHPTPACKDSTSSGCHADLRRAETARPRIASLAKRTERCRHAVSVSALRHVVFCSPSICIALRSFPCAFQAAYRDAPLTLYVRYSGLRRIQDSFARPSSRSNSLLQSHRGTWNAHGCLY
Unigene6709	751	48.735	67	248	1.08509	48	2.52953	0.956427	common|banjin,quanjin,wujin	MLLGSMPFSGINHTCNTQASNYELCNSSGRGNSMRYDLFGRVAIERNSLLSIRRHQCLYIRPLVHLN
Unigene2134	525	58.0952	63	343	1.55219	155	1.86758	1.0961	common|banjin,quanjin,wujin	MINVANGGARRGRARERRYTSHEREPAPSRWPNTILECKPGIPSSLLLRANANVARAWEDQRL
Unigene495	364	58.2418	116	348	1.03326	1	0	0.156139	overlap|banjin,wujin	MEWIGSVSVVSRIAQTRAPPQSMCIILIINDSESDDCLRSLRGARRRALCCVAHWQEKCALRTDLRRSPGLACGMDSLSRVQSPDTTRMTPPGRGRGVWSVENAMCTRSWVRATLR
Unigene8371	878	54.1002	162	866	913.466	381	2104.74	888.963	common|banjin,quanjin,wujin	MSGNSCDSRECRIIGHIILVTIVVALFLWWFCSTNGGSKTGFCKYIGPPTPPPTQIMEQPQTTSILTSIFLAIWAPIATLLGSLFALSCQVTFGLIIGALNGLLLGLLFVPLPRIPFTNVRNNTAAKDESDEGVVIDKPASGAPATTGKGSSMLPSWASVVA
Unigene12393	993	70.6949	198	868	0.126253	275	2.5574	0.171706	common|banjin,quanjin,wujin	MHASFALRPPGSRRPPASCPPPGTPPAKRAPPVPDVLPPAPNNDARPCQLAPQRRALASPPRDRAGRDRSLGRPPAPSTTRAAAIPSWIYACFVSPFPPDRPIAIGTPARAGTRSCARAPPHPKRPPSSGVNHLPAGSGPVRCSSRHRTGQLNSDSEPMRIPCVSATALATPTPRDRRASSPDRESTACPGWRAPPAG
Unigene13553	586	58.7031	173	553	0.706351	35	0	1.30934	overlap|banjin,wujin	MPALQPFHHRSPAVWGTGQKDDTLLTYQQVTRELLAPEPPCAQKKRACASPSAVARGLGQPCGALDDIHPFWHAMPAAHVCASPKDPPQLPLHDHLSSKQPSTCLPPLAIIHRYLSTILKASTSGRVRSSMRVVVQSVCRVGLPGEPSAPSDRRLNTLSCSPERPNMNCIYIT
Unigene7881	337	54.0059	77	79	2.79012	309	8.64682	0.761209	common|banjin,quanjin,wujin	MRYKDMVDRTFLHAFCPHPPPTKLRYSTSSSTSCFLVLGSTVLASAPLLDHHVAERTVHGVVTVVDESGCGGDSHGE
Unigene2786	545	52.1101	76	266	615	493	538.026	199.286	common|banjin,quanjin,wujin	MPTCITVGDNPSRTSMRHAAHTTRVRSIGTAITISLYAIQCMCRPHGCRQRPLQGQHWQAQRGRWQRQKLRGRGER
Unigene13720	464	54.3103	57	253	0	83	0.132069	1.83732	overlap|quanjin,wujin	MPLQFIRAFLSLSNYRSSATHSARRPCSELGAVWTVEWVRGHGAAHCEPGTESRCGP
Unigene9432	932	57.9399	242	845	1.14339	120	2.52532	2.13435	common|banjin,quanjin,wujin	MSYPYHTHSAHGQSWPGTPAYASPAAGSPYSASEGMFDMSPYPSPGRSQQASHAGSSVSSSLHSAGNAPAPPPAPYPTGARPPLQSALQGASSLGPHSSPSVSPYRVPPPTPSSYMDHHGHTQRLSGLASAPPVDGSYVTSRLVGRPRNITMAPSVDTPQDVDPNVKCDYCGTAVANSRLYQHWRSRCPNPQAAAAAAAQQSTAMPTVTSRRQPHLLLGHAQAAPVRVTLETAKRSAPFPRK
Unigene12829	855	56.4912	108	283	0	606	2.62166	0	specific|quanjin	MQAVLWNEHLQSCHATALNDLMENLPASQFGCRRIYCLGFTALPSLCTYRFRMIISILFNQVPYKAASKAWVVDTTGKCMQGALALLVGAQREYVRRPKPGTSVGSKS
Unigene12594	1301	56.8025	207	253	0.863568	873	1.8652	1.42524	common|banjin,quanjin,wujin	MLVALLSQPGTSAQNRLHRRSSCTVLPRRYVLDILTSASNSERRNLRYCRDRRLQPSTRPRTATTLPAIFVTSGLAPLPVGGRTWRQRAIAVHALWSLSYPRLNGTGSRVQALYVTSSVGGQASCLPYSLLESLTIRLDSPAGRHISISYSQSCRRPRDEQASLSLAQRHTFHPPGPSMHRVLRTSPFGRVCLSGGGAALVFNQNIT
Unigene12832	331	56.4955	44	83	0.357291	214	1.19345	0	overlap|banjin,quanjin	MRRYRRSCTCASPIQGLARASLTCADCSDLHSGFDLTAWTFNNE
Unigene6321	564	54.6099	161	535	1.14915	53	0.543261	1.41079	common|banjin,quanjin,wujin	MNNDEQPDMSVIAGWTITIEEARKLLTTVGWPIQATAAPSHGIRKWLLEKKELDVTMMTCTMQKLNDEQYYVMFIMAYDHNAPPHTQLGVNCPTYSVPVPEDKREISSEIQSIIADALGIETSAVPWRVTQHPGQMYAWAREPRMSNQPNKEFVVLSERTE
Unigene10870	1656	55.1932	117	750	0.340677	1100	1.43128	0.343204	common|banjin,quanjin,wujin	MPSAVIMCRRARRICCYSAEFHGARCLARDVRQHGDMQVGTAAGLPSTRSITSQLGSGYKLNSRGAFPRPDGGDARKPNGEGIRAGRRTPTNRCEAKMCIRGRLDGMVSLAIPVMGA
Unigene10005	2098	65.7293	203	783	0	175	4.84175	0	specific|quanjin	MGCGGELESAAGGRDARVVEAEVARDAGCELNIVPSQRRGQRPAPRRTGSAQWCLQSREAMASWAPRARGRATASSSAYRGRGLVTGGAGCAETWLQGAQRGRQPARCRPRHARVLVVGRVGELAASRRWRVSRAADTRRAIEVAGVVEVAGSASRVKRWGRTVSAVESAARCRRRRCGRRQCAKAHGRGPLRGGRGQGAVQV
Unigene10135	594	55.2189	52	35	0.298645	190	2.16646	0.690983	common|banjin,quanjin,wujin	MRYRPTNPVVSEPLCRAGPVIATSARIRTFRALVVAKCRGPRLKSVSSRSTR
Unigene10994	308	55.5195	47	273	0	133	1.63748	0	specific|quanjin	MRHIWDDIPLRLQLLPSVSRRLHRALCERSDSAALPGLFRSVSGIGA
Unigene13121	1030	65.1456	184	478	0	1029	3.15323	0	specific|quanjin	MLSPLVALVVIVIVIVIIARHRIASHRIALHSHRRQRSHPQRSRPLSALSSPALSSALHPPLSRFSLCSPFIHAHRALPRHEARELSYTHFLLRTPAVSHFLSHFARAVCPVPLLFSFSLPFLFFSFLFTPTVDQPESEPRPASSRDSRYAPRPAMADGTRPRPRKHAKVFWCEMGRQWACDWR
Unigene9651	749	64.219	132	727	1.08798	332	2.6181	2.21952	common|banjin,quanjin,wujin	MRSSASRPRGGRHFGILAAVCPGPRIEAKAERGRRREDRAGEEENRHEGGEEERTGSGRYVCAGRTSAIWQQQREGTDGRTARRNGRKPAQPSPAGKEGKRTPRPAGRWSGGRDEQDRHTGARRQDSAPGGR
Unigene1469	502	54.7809	80	256	5.16433	17	11.0168	2.55505	common|banjin,quanjin,wujin	MTSALPPPRPVSLYRYAHDVTSVSLLNAAPLYASRSRSRSDDVTSPALTHPLLHPPRMYFVPISLIWVCVDQIEMGRRKN
Unigene5813	806	50.6203	164	43	1.78877	534	3.1982	0.4936	common|banjin,quanjin,wujin	MADPTGLASLGLDGLGHLLRLRKHRARWKECLVQLSTQVEAADMLLRSKEFFPEDADIYDEVLVSLVRQAIEVLERARNRKIVSTAVHVVLHAKDDVERVERLLIKLQGSAAEIESRRLARDAQRIRLKLQVLEAHGIKVAQDTALLHQSMRFIFISIYSAAFL
Unigene9108	1256	58.3599	233	359	10.1314	1057	0.359447	9.6402	common|banjin,quanjin,wujin	MAQRQLPRSAIGDQYADSSPGSSPGGSSGYVSSHESSAPPQPPIRRSNQPSSPSPPNYGMVVPGLDSMSLGSASPRFASPPQPYQAYAQPHPASQPPHGGGLGAYGGAGSPGAHPGVHPSAYALPPATGFQQPAQLGYDQPMPYAGHPSLPMPYGGRPPQPAPAYPPVVNQPVTAPRIRGPPPPDGGMAVYGLSDMSEGSGGQSQTKKCSTCGQVINRADEAFHIREKHSRRR
Unigene11639	1363	55.5393	243	469	0.780902	1197	4.85142	1.08415	common|banjin,quanjin,wujin	MKRSNTSSVYFVPTADAPAHLSSSSPMSADRISPQTSFRPYHNARSLLAPTSPIGFDTHTSRQPPPHPAPPAPYRDPPPHLRPQSNTPSGLDRLEPPTTWYIYPLSYGSGYNHLPVRHFPETTGSPQVSLTPFMANLNLNHGVCPDIHSRYQYVAPTPISTAHALQCVQLPSAIYPPARTTDSSATEFAVESDVEEEGDGGADCGYCDAGSDPRACFSDQEIQAALVLCSIRYSSMSRDCQDR
Unigene3303	572	53.1469	94	39	1.4421	320	0.107133	1.19233	common|banjin,quanjin,wujin	MRPPAAVLLKSALPLALAACVVASTTCVTPGFDPCALFKLLHLQTEMLIVEWQISARARAARSAILFRGACRRVRELGACVWLCPCRPHSLVLG
Unigene13300	602	57.309	67	336	0.489371	536	0.744692	1.0227	common|banjin,quanjin,wujin	MVGLFFSNHVCISELRAQASSPSVPTLSGVFFPLVLPFMLSSAQHDGGVSPHTPVVPRSPAHVIYRH
Unigene9418	372	65.0538	50	222	1.34806	371	1.31785	1.06947	common|banjin,quanjin,wujin	MCTEHSGQRGGQQARGSFRTLQAVQRRPQLRGLGASRAAGEGTAAAAGRA
Unigene10903	697	51.9369	110	116	0	445	1.94318	0	specific|quanjin	MPAGTPPRPDKRLALTDLPFERKCQVHEHNPVLQESWLHVGACLCGDDVQGTVPSGELLCDLRSGKHKARFDCSLAPLHHTSNTIENAHLRSIAATLSSLDHNRMRYRPS
Unigene3191	846	55.792	135	268	1.88718	672	0	2.97159	overlap|banjin,wujin	MNMASARLRSTSHSPCRTSFRAAAALAWTTRRKLVRRYASSTIEPHFDILVVFDGTDRKSAVFQRRVHSMQDCRRPDTSFFAWFQFISLPLQFPSRLSALRPLILAGALGPFIPFFMHPHCPRPLYFFPSLPVFP
Unigene10203	436	57.5688	114	91	0	432	1.26495	0	specific|quanjin	MQVFQGNTLYKVAERRYKTSRSVAPSENPQTGRGSSETACDDNRTQTTETRQQQCLRKSRNVWVCAVALDVARWVQPETQCKFSTSVQPLLAAVVPSPAGYLCTSTMQTGCAAV
Unigene5124	845	57.5148	94	540	1.63203	259	2.38742	2.42135	common|banjin,quanjin,wujin	MLAACCARLWHYVAVPRLARGTQFTLISTSRCLPPAGERQRPTTSYSSCARETPEVVHTEIGRRMCLPGARSTPSSSQATTSFRAEINHLFERK
Unigene10957	1034	56.2863	136	992	0.514686	585	2.81816	1.3397	common|banjin,quanjin,wujin	MVTQVPYCFAAQPTCNDSWLLFRSHSGCTTRAIFGPDRPHHRTSVRAMHDLPPSPTHVVLDFLLQHPVFLCHTTPDACTQRAAPHVTAKPNGQKQKKHAGIHCYPPDYEKPMVRPITSNLVKTFEIPVVVSITESS
Unigene11621	517	58.0271	69	291	0	85	2.94719	0	specific|quanjin	MNEEHGGEGSLSNRAAWKGERYPDRGEHADINGQPGKKLGEGAHRSRGYGGGRRRTGVETTDGRRARQP
Unigene13224	547	52.8336	66	229	0.216204	426	0.103169	1.16891	common|banjin,quanjin,wujin	MVPQGGVQVFCELEPYTGYWALRASIAYRFPPVTFSSHVSRMTGRNVGLIPWLALAMDGCATYPSL
Unigene12254	1302	65.8986	175	868	0	344	20.9174	0	specific|quanjin	MEKKIAAAFGIRVRPERRPGPRPPVPCTHAVGGALLPTPNPLHCRAVDARRCMRTCATRPPALVHDPQPPDVEPALLVLAPLRACDADSCWHGRACWMPRRCFLPSHPMHPPAAVRPSVELPRAASQAVRATANNFLVNAVCAELVAALDSTARAQPRTPSTRSPCPTPARGRRC
Unigene2643	462	53.8961	139	45	27.0005	461	9.03909	46.1971	common|banjin,quanjin,wujin	MYCIHIHARRRDAECDDGSGVGKGHTNGATIPMTCKFTRIFRPSMASRLSRTKERTEVLLCVLHHESRSSLLPTDRQGHMDGVHTGVDSSAYGGTASRPVVKMVPASAMVKSSREPRRRLCTARRWWGLKGKRRLNSDS
Unigene12372	324	55.2469	94	284	0.967356	3	2.26962	1.40332	common|banjin,quanjin,wujin	MSFRKKRHITLAMPKATPTRLDSVEENPTPRAVANMSIALVQSNMPPLNGPGKASTISPSSESRENISESRQAEQNRSRRVHSDRTYGGGCQVS
Unigene7227	929	56.9429	137	485	1.14162	75	0.121492	1.37652	common|banjin,quanjin,wujin	MNGPVSSQSRAELSPSQSMPVLFLSSARHAPAIHTPALLALHTMSVCLRQHAQTNAPNARPCAVTLLVSFLFPIASERALRLRQLIELRKRGLSLSRFTPLALRRDLLEVPESREVQDQRRNADRLRVSIKPLALSC
Unigene12825	564	54.7872	77	315	0	545	2.68267	0	specific|quanjin	MLVNLRTYHWYLDTVSIAIPAPLPSSHPSPGVSSTRIYMYLRYSLNTVHFHRYHFRRGIGKKFQNLSRKSTKRAANS
Unigene9664	711	46.8354	83	558	2.81757	310	0	1.43886	overlap|banjin,wujin	MFLHFPIEGCSPLFLFRISEGNTLYKTRRLMPDLNSILSLYQSRLPMNSCLGRKETKFSRQKRSRQPSSLLSPPPRGDGHKFP
Unigene10018	462	55.8442	54	412	0.271362	251	1.21294	0.615093	common|banjin,quanjin,wujin	MSSAQRWLDHPCTFGIVYPISYWYTSYIVYIQHVAAESEPITRKNTDMDTHIVS
Unigene7836	969	58.9267	130	448	2.50196	837	1.61926	5.02995	common|banjin,quanjin,wujin	MKKQRVNYYNSAIICAYMFVVLEARAPDETVARKSQESGRELRTAMRSARRIVVRAPAERVRRRATRHASEQRSRPARQSSIGRQCHAEPRHAGFQWLLKDQQPRCAALALSAPPAMYGRLGPSARARLT
Unigene6386	1626	59.8401	357	428	1.09099	1498	0	1.37631	overlap|banjin,wujin	MAIPLARVVLIPAVSCTAPQNDRSGRIHRRMRLRRPRPTAHGNTHGHTGDISPVIAWFSRALLLRNQGEGSADCRGAARSSSPRVGHAQAPCCAGLGAAARELARHGVAVSNPRANPEPIKRCLRSGTLRTVQRAQAVACRQRGPRQTSAPMFGEQTASRLAAAESRDRKWSGEAQCNPYDAPVTEDREAQGQEHGKAQHRRAPERSNPELGAWLGVMRHTASLAGMGALQGKLPEYSYSVGSKALPCNVHEMRGPASHVDIQLREKGSRQVPTGTGDAVRWLGRCRWEQQAGERWQAASLEASEPPAAAAELRAMRPVVHDASAKYLSPHAGCIELRAQGRREKTPGEGHSACILI
Unigene12897	374	60.9626	81	245	0.632424	3	1.6598	1.02576	common|banjin,quanjin,wujin	MENGERIRSTVPCDQCTPSDACRAPGVTSSTQIAKDPWPNADDSDSDSEPSDVWCVGPGAFQVPIPQRNNAEILTQIARRR
Unigene1597	799	57.3217	103	516	1.25812	208	0	1.56491	overlap|banjin,wujin	MPLLGVDHEPRRLEVPNSHIIGPVSAAAHNYDRTLSRNATPPTLAPNGIPAGGTSAGASATLCCLVHLPLPEHPPPSKMSISSQRSQHEGGVRRGYDYRHPVL
Unigene609	356	55.3371	35	71	1.4949	175	1.37707	2.15525	common|banjin,quanjin,wujin	MRRRSSRRLRRRLCPSWLRWESSLLTRRRWDWPLD
Unigene10883	407	54.0541	54	32	0.308033	193	1.05395	1.11714	common|banjin,quanjin,wujin	MCILHKKQYRGHLVYPRHTYMQIESVWEVSIGWSVEDGMRERNGRDSEVGIFRC
Unigene13602	4561	55.0318	612	2674	0.0137436	4509	0.0737181	5.17442	common|banjin,quanjin,wujin	MPSSNGIVYTAGPLAVNRKTSQQFSSYGAEGAPTTVGEVRVGLFRTKPNTIVVTALSSLWAYILAIMTGTSVTEVTATHTMPPLATAPDLVPRPNMVITVKNANEQKTNRLIALGFTKQTSGRYNYFRGPPTQSALNGAIKEGVVTNAYAPSNSTSVDGILAFSIINRVLHYAFVVLAHAGSITTLPDHRGVPALALSTVAYAITSAEDPSLPSKGFFFPYFDGLLLPDHGSTPRSFIALFSPLLGAKNTQVAETTKVIFSGWSTLNDTVAGKAFSHMVFVIDQCVRAGVSMRPVFLSNEYAGCVIATNDVACMFGSVVVLPGSREDLVQAIGRMQSHDAAIEQMAALLNSLTIRDGEDATPASPAILTNPRSIHNMFRRRTVTPEAQSEAVAIVRRLR…
Unigene3477	594	50.8418	34	168	3.086	269	0	17.1882	overlap|banjin,wujin	MDHSTLVSFSVPEDVQPVLDEDTPGPPYITCVVA
Unigene2410	645	53.4884	146	573	3.19722	136	0.950075	4.37489	common|banjin,quanjin,wujin	MRIWSMLLCSLTLFAPRNAQSSAQTLDQTLEALQRQVMSLVVMLERRIGLPNQEILAQLSGVLDQAANDLELFASRDRETGDMDISALVGEVVKTVVMHAPIDDIDIQRACERLLIVAGYHQSRNANAYQLVVQLENGDNAGSVQL
Unigene10630	423	61.2293	105	327	0	13	2.78203	0	specific|quanjin	MATGIVGRRQCTMDGATRFQGMASGATAVKGRTKDRKSLTALLLANVVSKPSEALAHPCIYTKTNTQRARASSAEPRRDDSEARTNSTGGLGSEPNENDERTSFR
Unigene5952	632	56.1709	137	600	67.1244	190	73.0418	18.6152	common|banjin,quanjin,wujin	MHEKAADRAAAFPALLGYIMLHACAVALTPRLRLFTVPWSSRSPPRPSVRTHITRAHHRHWQYLQLPTLLITMSASVLGFVALSMLRWTEHIRARWYARHISPQQVSQCYWEPRCAAAAVISRPCDGCAVGGSLSRQ
Unigene7966	1407	64.108	159	895	12.7723	1371	13.9579	12.9084	common|banjin,quanjin,wujin	MRACGVARGTAAKSRTVMNGAHAERVMRDEAGREQQQSMSAAAMGERGGGEARGAPSGLGRRRRCSASCCDACCAVQIFDVDIVGHDPALTAEARWLAVTGGGGRWHVDEATRVTSRPVEHVGSAHVSSGWLQKFSTFAAGRGCAEVQRRVRPCPDSAG
Unigene12003	503	61.4314	35	399	0	503	1.00267	0	specific|quanjin	MRSYSRLLLRSSPQAACSSSLWGVWCTSRLVCAIR
Unigene3123	1026	56.8226	91	838	2.19006	566	0.220013	2.38196	common|banjin,quanjin,wujin	MFLAKRFMRFNRCHLHAVTSDCGSGLGARFMLLPTVGAGRASPTRVVLLRDVSCELIHGGQRAATACCRGQPRERCRRAISSSRSAKGAGD
Unigene10421	1060	56.0377	134	404	0	3	1.61871	0	specific|quanjin	MKHTQDSLARHGRGSQTVRHLGYWWIMGWAWAGACGESDDADLRPCVHARGTQLNKTRAERRSQPSKKSEGTEQCHAHSRRPAMRQAKAACCWPSRGTQPARKGRDSHGCASVDTGSVATAAAATAAATRAVLD
Unigene12573	722	63.8504	149	550	0	104	1.71957	0	specific|quanjin	MLIIAKGAYGTPAMFAETGGDDTAPFAFPYAPASLAGAHTFLADGTGIASGSNTRAAGVAMPVPAGVRYAGGMLPFPGAYELAGVRNASAFHGAAYVAPGFGNMHAPGSRHLPLRVPTQYELADGHQMHVANSIAPSASGYAARPVQLQ
Unigene10535	418	51.4354	33	100	0.84878	2	1.35008	0.917788	common|banjin,quanjin,wujin	MHLHVVVGVCPCLGQARLKRGEVRGERSRRERL
Unigene5461	465	56.5591	60	180	1.78031	1	0	1.43435	overlap|banjin,wujin	MSTREDPLQFVSCRRRRHVAGRAAPDSSFSLAAPTRTSRPTRTCTMYILTLSPQYSPFSS
Unigene7021	395	70.8861	116	350	1.94611	3	0	0.431655	overlap|banjin,wujin	MHPLSSSSPMTLWASVRAPTAEFGGRAPARCAWGHGRPARCAWARFAGSAGAVEVTLPAMTRYPCCAMQTACQAGQHDEELAMHGLGSRCWIPLPAPLQPAPPGLVCAERTRPAAR
Unigene7184	1532	66.906	173	1012	1.65377	1530	1.84182	1.40973	common|banjin,quanjin,wujin	MARRTSAIQRARAAVPTAANERRTPGDVCGAYQQRSTGRPRKRRLTSGADERVRRPRAARASRAAIAPVERGADLHTIGRQHRHTTTAGDVPAKTPRRVVRARRTARVSQSVRPRAPVTSQRARTEHGGTRADGGRGGDGIGRDSDELYVPVDSANKCRFCMRSLRGMSARDD
Unigene11871	1470	61.7007	133	1439	0	1041	1.33398	0	specific|quanjin	MELPTSSVLHAAFHDPVEYPPGLGRLPACPPACCGIDKGIPAHAHPPIASYPIASHPALFILARVRLFELLLRRQLAGACATWSCRERGSRAEPRRVTISFLCYLSPIARPARAVRAGHCAPTRQGCQAQAFI
Unigene2736	2369	57.6192	147	1965	4.57633	1525	2.95387	2.33896	common|banjin,quanjin,wujin	MILACCMRFSWVSRAMICNLPCSSPEHRSNTLSQHNAEKKVMRTILATGSGYEPSARIGRVCGRENVSAMPCLLHLQTRTTACECYCYAGPESQRRCRRGFIALGACPANPATRHLDVLGSAGITARSRCEEDNPAGKLRLDAAEDG
Unigene7398	1123	55.7435	70	913	401.232	1122	73.0665	54.9147	common|banjin,quanjin,wujin	MGVGWTKCGRWDSPSTGYKYKDGSPVRRACGPVVDGARCPGTVLSRQVVCVRSRRRWSAGGARHSRRLMP
Unigene11797	591	59.8985	164	98	0.697871	589	1.14585	1.47579	common|banjin,quanjin,wujin	MVLGTTELILGCLPGHCGFFDTKKTVEAESDWQSPYGAQSGRGWSFRRSRVRGESRGRRLRGVGGGLELLRRPSNVTCLEARLCSQNVLLTEPCYASPASPRSASETVANDEERAGEGQGCPNKQPRDAPPYKNGKLCRSRGPRRVSLHSSAPPSRHLIVDRKT
Unigene3312	413	50.8475	89	146	1.14131	412	1.78053	1.08372	common|banjin,quanjin,wujin	MFTRSYRLNPRSPGDGEDISMAVLFTILSDSSLPPSNLFLRPPQHLADTFKSFYSLLLRLLGHCLPMQVYTSYCMILNTISAQYYPFTF
Unigene3315	650	55.3846	109	541	14.3735	215	64.1081	15.0393	common|banjin,quanjin,wujin	MLCQMTRLPAVILQHHASVSGSAQAQAQGGYKDLRICFPGYPQISLSLISMGASQSVLNAQNNGAALAAVPVSYAQATTPVNVEQGAEISVLSPPEIVGTKERDTVEEK
Unigene1135	534	54.3071	110	362	1.10338	33	0	1.59648	overlap|banjin,wujin	MVKVMRTYTVCSGQRGKLITINDGTCSRRSNSYHTAFYAVYSRSCGCIIVYEHTMQNPAGLNRAVCEILYVTARPKMTSGETGHSIAPRSGWRLEASWDISRDEFVQCAM
Unigene11488	2498	60.2482	243	1002	0	1730	8.42658	0	specific|quanjin	MRSAVSLRRAEGCAGPVKVVVRVVRWLRYRRRSKADNAGEYSRRSSLRHRVSSPSPSPSCAYSPSAPAIVASLQSHRRRSADRQRYRDPRGALAPFLNAVVQHFRGGRQRGEERAESRITDSRVAFLSLAGGGQGAAAPSSLMLVTLSIPLTRLPGSPLTTARVLVHNCPGTQNRSSALMSAVSARAVIGHPARLLLLPQQACNLILSGTARAVWIGCLHFSRMAGHCLRSVRSAFEHRCSVM
Unigene11970	643	52.8771	118	639	0.367849	286	1.93084	0.0883897	common|banjin,quanjin,wujin	MLGFIPIPCGRDLSHLVCTILICIYPDLSQSNLHLAFAQSATPLSQLIPFACACPTDIRYALSHSDLSQFAICYKGSLRCATVVHQGVACIEKKPVMIYCTSGDLSFGKDAFKALNSE
Unigene8241	557	47.5763	69	213	1.79829	7	0.101316	0.921104	common|banjin,quanjin,wujin	MFRNTHGNAVNVSKQARLYESRVLVAVESVIICCNFEAPLFIYDQTVFIICNFCWQSSSPLDACSNRRG
Unigene5363	472	59.9576	128	434	3.38253	51	2.98905	2.64907	common|banjin,quanjin,wujin	MHLADGKYDVARVLEMSKCSYEHQASQAYSTILDDILRACGLKIAIVPARTPMSARERNISDDVGADNRLARPLAALVAGTGTLRLTGSPRMQYAKLTRSDNGTARRPRTCCASPAPSCCLVLSRHAR
Unigene8795	489	55.6237	71	163	1.02552	375	1.38486	1.27849	common|banjin,quanjin,wujin	MTRRRTRAPSGLARSALPARPKRFTAASAAAAAATLLAIFLYLGWRLYSNVFGLASTFSQCLGLPDSCRNC
Unigene11588	911	55.8727	136	869	0.0688086	462	4.10326	0	overlap|banjin,quanjin	MVTQVPYCFAAQPTCNDSWLLFRSHSGCTTRAIFGPDRPHHRTSVRAMHDLPPSPTHVVLDFLLQHPVFLCHTTPDACTQRAAPHVTAKPNGQKQKKHAGIHCYPPDYEKPMVRPITSNLVKTFEIPVVVSITESS
Unigene7736	2381	63.2927	167	2207	1.0679	1707	0.0237015	0.02387	common|banjin,quanjin,wujin	MRGAVHGARHARCLSNSTSGRSLSVCAKLLPGNSTSRTCRPVNELVPLHAQPAPVGARRGSHRSLRLGRPRRLPQHEPGASKGHALLAQTPFDSRGDVDIRYFDQRRLCPSRGARAAARFRRRRRKSARLPIYPSKREELDPTPWRCACAGYSPSERLQRNNWRAVS
Unigene10122	1993	59.709	190	1285	0	716	2.21382	0	specific|quanjin	MRPSRRYPQQREEVQSMLEVVRARPGCRLEIVKTGVLVVDSVLPARALDAPKPRDSVYTSALLHSRCISCRWRISSVSICMIMACSNWRAYLLLAVGGRSPLAYRTSHRRSQSARATDVTSCMALTKIVKPGQRKVHGVLDAVFFDPQRRDSDHKSTPRSRSDGLPNGDREGPLKQDLHRTRRSAHGART
Unigene10917	1789	60.3689	228	1008	0	325	2.74029	0	specific|quanjin	MGTQRRQWNDDAFESCLCRRWAYSRLILDVFFDVFSVFNIRAVAARQCCFQKVGEPCIRATNSVVVRMGCFWHPEFTRGGVGSRGCGSKGRSRGAALKGATTLNRGIWPTGAVGKTLSALKLRRMRVCLLATALSPASSSTATCCPSSPTPSELALPLVGVPVHGRADVAVSLYVRLAATRPVFCMPGPSSSISCSSCSSSRSATLVTCYYASSCSTASPASSSSAAS
Unigene12288	416	51.6827	56	188	0	21	3.38807	0	specific|quanjin	MSGLFVSTGAFSAEELGEEPDEESLSKVKSGCDSKLLSTGSDQLLDGSRIAPSSLP
Unigene1146	1662	63.5379	320	1611	1.45872	652	0	0.854912	overlap|banjin,wujin	MLSSCPRERRRRVDPPPRASQAAIRARCVYAPAGPSRLPAIRDRFVAPWTRALMPLCLFCLPRRQTSPLPFLCLCLAQSLLSAFLFFCLPSPFIRAFLSSLRERVGRTRRRVDAGRRCGLVAYTHTTANHRSVPWARVREDIEARVSEARADPGAEEGGSRPRAPSAAVLSPLSSSCLHIPVLSPTAPYLLVLAHPTSFRLFLPFLPCSFAAGRPVSAIRALVLVLSPALHPCLLIIVAAVSARARRWRVGPPLQGSLTSLRIHDGEASSRHCEHAYYPVLALAFALPVSLPTRALIDVLALSGMRERICLSLDGPRSPG
Unigene4566	844	50.5924	73	461	2.86224	243	13.287	3.28258	common|banjin,quanjin,wujin	MTMHFHALSSFADHVYPPCRADLTIYFHLFYLLYRFVTCASAKTIYPEPDYMSVVRVRSLVPNAVRINWWACH
Unigene8483	527	53.5104	42	73	4.60038	198	0	20.8337	overlap|banjin,wujin	MDVINDLSSIWTSDSEPELNDPTLLPTDLERHGSVTVLCLIT
Unigene5838	561	50.6239	130	391	4.21616	2	8.29083	4.15369	common|banjin,quanjin,wujin	MLKYHIPAKAFCEKYHEHCKSLDYWNFIAPHNSRTQRALTALTSVSSICFQHAGDDIAAGVFLDAAQQKSTIIVAGNPTITTETREFLLRLFDRLQDWARGERLAHAEIYDSALTDIASMLLTFQAKRWM
Unigene12542	460	59.7826	77	418	0	188	1.82733	0	specific|quanjin	MKFSRFAILSVARNFALLSRARVLAFALYRNLAIMKHPPGIQLHQGLSATAHTSGFYFRRQGLETSIGQLEYDSPLR
Unigene11279	1023	49.6579	140	507	0	88	1.04078	0	specific|quanjin	MRNAKGYCMVYNLREAELHHFSSVSRDLCRVRCAMKGATRSDKMRVTRSSPNSYPFRAPIVSMNWRRLGLLEYTHSSLHQAASILARFSRFAARSMRAFEGYQTIPSTCRCDVRMCLSKHFSELHNHTTYKITHKCYTIE
Unigene11821	1484	55.7951	425	18	0.0422403	1292	1.05732	0.0691449	common|banjin,quanjin,wujin	MRHGCATLHRWKDAFCCYETLSASALRQVTHRMLYLQYYHDAAPRRIVVVLTCIPLIQWLLRDICCSCGLASTLGLVASLGMSRKGNRAAIGDPVTFTHAYAATSPEIVIDVHNMLKLTYATRDMKCVLTRNLQDAATASIDGFALEPRGWPKLQELEIMRMECALFPKPQLAPSFSAFPALQVLRLSNVPGLIDGQIFFAGLSQMPRLRELHLIRILFRKFPDSQALPLLSLRLQRFFFVQKNIFDPEGTAVGWHRPILAPARPWFLQLLLTDVHDLAPLFEDSSCLSEMIELSFLEEHRETSRCLPLVAYAGIPALCPKLREVNLSAPCDSLYTTRAMMLATLKVPLRAVHLEFWNTPVPTREALDEVDRMVAELLRTAQPLAHLRRFSITTFFTVH…
Unigene4093	794	56.1713	111	71	1.40993	403	0.0705769	0.930541	common|banjin,quanjin,wujin	MRQRNRRKGGVKKGPLGGEHRRVQSLPSTPRAASHHDYARPRLHALSSPAAVVVGAECCAPWTQYTCGPLRLLPQAFDGLAGVMPTVTCKAARAKRCSPPTTRNAGCASLR
Unigene12875	920	62.0652	193	691	0.0640438	113	3.80311	0.138998	common|banjin,quanjin,wujin	MTRCIPHPAWPMYRAHIRPPPSCSRRALRIGRWRCPWTRAHPFPHDFRPAHLPCRLLSLHDPRLFAASTTTAAGQIVAAPRRSAHAPPKRICTSKSPSVSTTTTLCRPGWADPRSSRHLSPITTPALDCSPLLPSSPRPLPTSCTFLAVCTHPSALSLPITSYSGSFPTMTSSAVFTCSSHPKWRSSVPCSFH
Unigene13373	716	54.8883	99	420	0.165172	716	0.513518	1.71974	common|banjin,quanjin,wujin	MEDPMTVARGLSLQSKTGSFTARSSIPTASSPPSKKMEQTPGYYAQPEQEPTRHNGHHGRVEHQHMAPPGRAATAGSAFDDTFVPAPERNSGYYAQPEQ
Unigene4116	545	58.7156	79	308	2.16997	544	2.38159	3.29485	common|banjin,quanjin,wujin	MIGMGAGVVNDDSGRRSRSRCSSCSSSGDGGGKRARRPAGSQPPAIVAVAASEMHPVARLSFTSAWSCRLICLISSDSA
Unigene2648	1793	54.6012	424	1635	7.49237	364	26.795	9.82639	common|banjin,quanjin,wujin	MQTAISQRSSVSNADDVDDELPRLLSFNLTIPFILPSGTATLPKSIKCDCSPRPNQSVPPHPEGQLRAGDLLCQCSPTSGPGILPHDHKGISASDVETAIGTAWNIAGAGGILLCGAHLLNQATGKYFDVLGQLDETIVLLSDTMDQLKAASRLPEMILYFPAFIRTCSSTLTTVTFELQSQHMKARKRGKFTIIASSLSSEIAEVRRYVRDTREHLYRWFDNIENSSNYAKQLHQCGRPPGTLTEKEQLDFATALQPRQEVNEGSLFQVRGWFFSAGTGNPHRDLEANAGVGTSDEEAGGINSLSRAPGRTSNDGGDPDPGHIAAARRDRGSSILTSSGSTETFDYWHGAPGDARAGASSTACELVANLGQTFSIQILPQNSTGFDYAAMNPPETLND…
Unigene197	653	55.8959	133	489	1.34393	91	2.14541	1.80708	common|banjin,quanjin,wujin	MLQSTTMLAPTTDPLLNIIWVCVTFVQFQAPYHVFGGQSSVRTLSSSTIRVFSHRATPHCVSPRSRASCFRLAVQCARPARVVAACACRALPLVFASATARVAWRMEYLDSCILALRMPFFAPHFIPRPPIKT
Unigene9756	536	51.6791	119	471	1.1032	115	0	9.4762	overlap|banjin,wujin	MVKSNRTITPQSDRCPLVESNSIRSPSPTGSEVDVKSTRSCDEDLALADYDNQAALRRDVATRRVSPAENAQKIKESVVHRLTRACATAIEPRLEVNGRTQHETRSALYQLRGAMGAFA
Unigene665	3072	57.5195	165	1712	1.00093	2206	4.02307	2.73896	common|banjin,quanjin,wujin	MTCTDWCLQSVPGHHMPASARNPGDFLFYRTASFFVLDPAAAMPGRVTTSRSLPMTCASTPYRHPRLLTLCRCRSTNSTIVVQHYIVSRPASPDNVVFSPRHWWSLLWGLFTSRTSGFWSTLGCIPGLFAIAGVDCGASSAPVPLPHQDVCGHTWEYTRWQSLYR
Unigene13868	1864	56.8133	527	1853	0.729629	273	0.090826	1.26918	common|banjin,quanjin,wujin	MTSASSPFRESAEARALQKHIADVTWDFISRWRNHRSVAGELAIINDIAHCAISSAASKWNELRAYARQLPMELFLRCWSYLDISDLLRATRVCKPWRDAITNASELWTCLDLLAWNRPPRSSLPDLLVRSGNRKLSLRVNVRSPDDLVFLFSCLQPQASRIWLLYIDCFSRIQFVEELPFRFGMPALQSLTVRMACVLPNDFLAGNAPLLREANFHTLQLPSKCSAALEHLTSLTADEIYDLEYRAVPNLTFLEVRNAGAIRALPHVPRRSRIRHVVFSGYRGTYAELDDAGYTRLPRLEIGLFDFPVLWELLESWAHVSVSPTLEILAGNCVALTIAPYNNSLTFRLANVYETELQRLCRRDYLANLVGIAFPPPGDFLVQLLTYYHYNRSTAVKLP…
Unigene1127	754	57.2944	138	143	2.18802	556	0	3.062	overlap|banjin,wujin	MLAQQPITARPLCKLPRQNPPYSRSAALRPSHRARCRRGQKRRPHVVSAVLQPFSNPTDYPTSASMRALTHTRDTERGFGLDARRAAVALGAAATLRVSPVGDDQVPGLNAARDSELGIIVPGWRLDIETQLYVHTVQ
Unigene7879	528	58.3333	50	499	1.45589	350	1.97302	1.72226	common|banjin,quanjin,wujin	MTMISSPKCHGLLTSSSIPSPKTKVHFHEAYSCIALGLNLHLAHDKFRSS
Unigene10223	643	56.6096	67	360	0.0916334	160	1.22872	0	overlap|banjin,quanjin	MATTADSRKSARASPMVSPTRSAGDQPILLDGNGPSASGRRSVSRPTMPPGPYKSGRRTTRFLHPQR
Unigene11167	1353	64.3016	186	178	0.958053	735	1.49103	1.03966	common|banjin,quanjin,wujin	MAPPERLRGGHASTIKTLTDSGCIVSSTVAQCTRDRGHQLDREMAWPAAPTASVLLRASSAECARDDWRLLPTDEHGRLTRQRADLANRRESTWLTVSRAQLGPGVRVALSLSHRIGRGAFPHAVHERKHHERRPSLHPPASVPPVARGARAPAALQAANTGHLRGAGRVQVMRHLSGRPSRADID
Unigene12214	638	52.5078	72	423	0.278049	638	1.22968	0.241248	common|banjin,quanjin,wujin	MRRDHRTERLDDVLLRCVDDCDHNVLRLQVEMICQLHKVRRCHGVEEGTALSNADSNMGVGTQEAFRLRPNT
Unigene8329	646	55.418	61	339	1.1857	521	0.607223	2.47443	common|banjin,quanjin,wujin	MRSSGSEQSRAQLPVYQSKRTEQQWPVHQRQSSKNWGNRVQGQLRARRKGGTERYRAIRGA
Unigene6549	423	52.9551	60	244	2.37645	423	1.72221	6.18577	common|banjin,quanjin,wujin	MCTRDLGKITSFGARAALMRNERNLLMLRSLVPYLRKWDIVQSTAERVCRVARSGALPDT
Unigene12211	671	60.6557	207	621	0.793122	1	1.00217	0.762315	common|banjin,quanjin,wujin	MSSSPPRVYQVEPSDSMQRALVSVLGLGVSSGLDQQDCIALTVLLRALTTDGIVRHRLNEISSSLLAELDVQLPGCASSNASSSSSDRGKRTFDSMQAGDYPREGQLDGGTQKRVRFFVNHSSDSRPRDYLDYGRCSTRPKVPAVCSDAGAQASTERSVTDLCAPPSPPPPHCPPPVIVEQSMPAAVGVSVDVPAEDVVAAAAAAAA
Unigene7467	547	60.1463	127	452	2.37824	72	0	0.187589	overlap|banjin,wujin	MISCPRISDNSNSHGAHHHRQRAGRTDPLRGAVARPRADNHSELSTLLLDCRLRLVAAAVREALLNAPRARIVHSRLAEAFLKRIYIGSAARTRRRTHPSTSPLSRTGAHKEAPQAGLPPSVRTRRA
Unigene11363	816	59.3137	172	299	0	814	71.7173	0	specific|quanjin	MHPHTKHNHSRKPNAMIPAATSIIPNEMSAPGGEMNSGSARAQIESCRGKKSIAPGDLRLELELVIDDGKEGGEKGGRGKEKGCCYSIGGRVYTVVSLAPSEHHSYGDADRTARDWFRAGGRTRPSATDRRSDVRQRRSPDDPKLGVDAVFLNFAVYSNRAYIGCMLTSAVL
Unigene12535	421	53.9192	72	409	0	194	4.25942	0	specific|quanjin	MNSPRAQAYSWLGLFIVGSAVYYYAKHDMNEKRKDYARVTRTNRGALTPEERSALGSGSQEPPPKQPEATER
Unigene12458	383	53.7859	61	199	0	381	2.65222	0	specific|quanjin	MMSRGGHLGKYVIDAGSIEIKILTPRFHKGCRRDLAVAGGRGSSRAQIPTASLKIVAIFRS
Unigene13290	1023	58.4555	53	570	0.345573	412	0.219113	2.31256	common|banjin,quanjin,wujin	MNTRRFLALFKPAGKAEHWATTDSVKRGHKACWGVRWLHSCDPAAKPQRPPLV
Unigene7155	695	65.036	107	346	7.29085	666	0	4.25237	overlap|banjin,wujin	MHAGRVDAAGDEFEGAQIQTARAGIAAGTKRRSESEFEAEGMDPDDEDGANDSLRKRRRIESEAKARTTMRRVSLSYSQAARASTSHQEKFTFIYCTTWCYIGTIAP
Unigene13144	1356	68.2891	316	1075	0.56487	128	1.61171	0.754441	common|banjin,quanjin,wujin	MTRARRNSSGGKAGVYERAERQKQTGEQDTKPKEDRADGNQRPESRHQTTEQLDDTVQRRIERGKRGSEYPKIPSQRQAGLAAGAVERVGGGARRPGAHGPGARVHGQVRLVLAGAVLRPRGRGRSRVLRGGACAERRRAEQRAEVVDGRGLNHGLGRGQDLGLAGCADGALIRMSGGRRGAARGAGDAAVRRRRRRRGVVVIVHGQPLARVARRLALQLLLAAPGLVRDVVEVAQDLVAERNAQPEPRLGVKVGDDGERGRLEHVVDPRVVRRRLARAVAAGRVGLDEELARGEQVLGVLDHLRDALVDRRCRCR
Unigene2925	763	57.536	93	46	1.85332	324	0.587555	0.806901	common|banjin,quanjin,wujin	MSLRVRGATVVKLRLFAVELSASGYPGRDWTLLLPRQFRPSVPGLGCPGLKAWKGHALPLTRSGLGAVSGGKCCRSGPTMWTRMATVLGRAFA
Unigene13722	784	63.7755	122	98	0.375767	463	0.468978	1.04705	common|banjin,quanjin,wujin	MDHSAHVHSANSAPNSRNEPASLESVLGTDRLAQYVRRSHTDSTRILTSRMAPSLASRVRNGIGGGDATRNSVRARPKHRSFSRPLQARGADSAAATHCVEVIYPGHGALRERLEAVRAIYP
Unigene5044	534	54.6816	135	407	1.10338	3	0	1.38361	overlap|banjin,wujin	MQPHAKAATCSTPKRAIQAIGDRDAARAKNSSEESQLVIQGCSQHRTSSKPSKSASPAKHHEARRQDVSSPSAESSPTASQTSSASRAGVGQETRHKGTDGSEGRAGMPGTYVGSDDVWWKGKGHFRLRPTVVRL
Unigene7209	898	59.5768	93	388	1.25112	110	0.251373	1.82826	common|banjin,quanjin,wujin	MRSTEQPLCLLGYALISVDFLTWHHGMSRQSIKHRRAYLTSSPTVGAAQLAGKHVMSTLRRLVERGILCGVNWRPTVALGSVNWLGGQRCERR
Unigene4915	628	62.5796	139	556	1.59498	140	0.898619	2.4509	common|banjin,quanjin,wujin	MCTLTAHKPLQNRAEKWITSPVPRAMRTRPKRGPQSSIQREAHKLRGTNRPTHPAAVQGRAGAQNVARWGRGRVKCAPAEPAQSNTQAGEVQEHGAGCVQRGRATPQPSSGRYDARQTSSAGDDVTSDGTSGMGRGTYT
Unigene13863	529	48.5822	59	18	0.670681	194	0	1.39669	overlap|banjin,wujin	MILRSTDAVTNTGIDKHQSNVRDLTMGSALDTTKTDTRKGRASERLFSVTNNRTYACKL
Unigene9874	642	53.8941	94	424	1.07404	143	1.90903	1.15086	common|banjin,quanjin,wujin	MEGYKSSGLLSICPPPEHHDEVCQCRNCRPLCRPRCRDARGELGEGLRANHRSLPSAPYLLNAVSKLSLHVSPSHVNRSHQTRCRESMIVVTVS
Unigene4364	1545	53.1392	191	1202	372.7	630	155.164	1002.33	common|banjin,quanjin,wujin	MSMVDSYPHEIRRHATITKAQLLSPSFFRAEFRGFVREHGWFHMIERFAGAAEQTHDCQSLRPLLPEPFLPHLTMAMCTAHMSNAHNYAACFRLLINRPPLVPPVARACAVNRLPEICGIRSANVWSFRSCGGHVTKGPHVFRALLIGGLRLCFASSPQSDRHQSDRHNARAIPAFLTPPDLRACGSDGQR
Unigene10056	764	57.9843	173	34	0	552	1.92502	0	specific|quanjin	MPWHRRDSLRHDGGSSSASVPSFTFLSVPSSFHRPSSIVLSVPSFLLSVSSIDRPVLHSLIVHRHGPAHSSLHRASTHPFILCKASIAPSASRPSTALPTHPECQPSIALPMHLPSFHPCQAWQSRSRKLHRRQSSPDSNNTCVGARPCPPLTLARQNPGAQQQPTSNREVRN
Unigene11289	546	63.5531	88	362	0.755388	99	1.13693	0.939661	common|banjin,quanjin,wujin	MAAQRRAVRATLQRRRQWVPSCTTQHCACTHTRRQRRSILVCSKGQRISTAHRRRVRGGGVCTYRGRCCGPGGWGNEDDGTGWDSRQS
Unigene11389	1478	57.9161	127	233	0	613	56.5118	0	specific|quanjin	MLPCILRCRRLFPPRPLVLYYMPTGSDQYYFLTPVLPRSTPSDAPHRRLPRKKNQHSSLSFVTLEARFHASGLRVSAEHSFAYPDLSPRAEDRHDPYHVSYLHARADDAGNLRIFTRFYLPTSLPVS
Unigene5565	798	48.7469	67	248	1.2597	48	3.23026	1.56687	common|banjin,quanjin,wujin	MLLGSMPFSGINHTCNTQASNYELCNSSGRGNSMRYDLFGRVAIERNSLLSIRRHQCLYIRPLVHLN
Unigene6121	1099	56.5969	115	596	1.08372	252	1.88663	2.14745	common|banjin,quanjin,wujin	MFKYSHAQRSGKSALAGRSFRHAARFAKIFPVPPATKFGSDGDLPKSSQCLPPPSSAQTEICQNLPSASRHQVRLRRRFVQVLSAATPPSSTQTATVKTAASALSLAHLYGMLEQ
Unigene11923	1269	62.4113	239	1035	0	319	1.64541	0.0404299	overlap|quanjin,wujin	MSPVSQLTLRASTRTRPTSPCLCAAMNRAVTRARPRQTGHSSASASESEKPAKLIQIAASSSSLRDCIYPRASPRRLSFYSIISSWRQRCHAHIFPALLAYRPLSLPTQLRHRATIPLHARFESAAATLRPSQRAPLFGTDDTVRHIGITSCPAAAQGFPACLSDAEYCPRGRYTYMPQAVNVHAQLAVTRRSASACLLELPGANCVASHWHASAARLIARRKRVPSPSPQSLSLPPVA
Unigene7581	597	62.4791	105	229	4.09498	543	3.18203	0.856807	common|banjin,quanjin,wujin	MRKRGLDCPSRPMWLVGSAAAKLAANTTAGTVPAPRSSAVRNEQRASGAEEANGEFALARVLPFAHATRSPTAPSGPPAAALSALAGTIAAGNERAHGVPRTDAL
Unigene11121	1642	64.2509	214	1415	0.036012	774	2.88696	0.0389398	common|banjin,quanjin,wujin	MRLVGAHLFLADRNVNGLHPIERDANLRQARQSYTRTHTPRRIPGRSPRARARWNRTAHAHIILACRVFARAVLAEIAGPLHVDLVQPCSDGSTTATSPFGTRRTSFDAQNLSARLRSWPLVASSCHRRDRAPISSSSRSHAIPAVSPRPLARSASRRARSVRAIWRYNPRAYGLAYIALPDILCPKLVADLGPPWIWTKGPRLQALPARAGPL
Unigene13826	1263	58.9865	133	614	0.248158	216	0.824827	1.21866	common|banjin,quanjin,wujin	MPLAMAARRVSGGFLTRECTASDSACFPRLAVDSQPATRHHQLPPTRSARLRSGTFPFNAHTDAQRSGKTQNEKAKAVDIASFAVRSIYRIVTAAAFRWSSSCLLPARTSRYTAFRLVEKCHSVMQRGRQVCR
Unigene10824	585	60	122	367	0	2	1.15227	0	specific|quanjin	MPVAAAAPFLSAVQDERHSGRACRPLGGAAVRLLAEADKDALVAFSSPQSCPLRASMHSPPSLSPSGSSCARRPADMVGDELSGSEERWPRTRAGSSRIGGLGGTADRPGGTSKYCLPPSSN
Unigene12362	830	62.1687	107	426	0	106	1.1813	0	specific|quanjin	MTMHAAAVHGVCTEFAWTSWQGPACDGRGGGGAPALDPRLRNAPATEAPAYEQGNVADGRWDSEMRVRVDGARRMRMRMAESDWAVLDSLRPTTPRPPCPMRQTHYD
Unigene13715	526	58.5551	94	284	0.899341	3	0.699009	3.28205	common|banjin,quanjin,wujin	MHLRYHGHVITALSPARCVLEGTHWTPPAAVPTMFVFPLRSRGFFLRAPFRNPTGMSAFNSILQGTPAPVHRGRTSVNVLRNGGYNPEMYRAGE
Unigene10025	419	51.79	98	116	0.897632	409	2.15497	1.62772	common|banjin,quanjin,wujin	MEPSATVITIPDSAVHLSIIHVVHSPASHIDPRLTPSVHYARSSFSSSLHHCPRYSMICCPYRHARLVSAARGAVLLLFSQQRCVRAGRRILRPGVPN
Unigene13095	778	53.599	221	706	0.161143	44	1.08043	0.949678	common|banjin,quanjin,wujin	MQTTFNGKQRLLPDHLQILGGWCLTMDEARAVAEVYKPNADFDVQPESSLLFSFLEEKVEPNFISTTWRTPPPQDDESDKGCFMLLPIVWDEIPTATIQFTAEGLKFNPPEFEITDEDIKAAREILQVDETVDVESFAELYARSKRMKRLVDRDVPELVISKLVQALKIKRVDIKRQDIPFRFFQDPDQAIDWEQLFRLADGDPENEVGGESVPDSDDESE
Unigene13803	284	47.1831	89	18	0.41642	284	0	1.20073	overlap|banjin,wujin	MILRSTDAVTNTGIDKHQSNVRDVHRLVQRVTTSTYNLRDRASSAPVTTRDKEVKGQKNLVRYRISSRTLQKQNGTSSSEHEEGRGRRK
Unigene9961	615	54.4715	62	395	0	580	6.05625	0	specific|quanjin	MMQYAVEPPDEFSSSEVEPPPLPSPEVLLPFVQSATVPTSTGSARPEFEERKTVMASIVVVD
Unigene11066	892	58.4081	119	358	0.0702743	2	1.16789	0.127432	common|banjin,quanjin,wujin	MALRCVRGSTSHTCPALMPQLSKWSQNLKPGLRKLLNYLNCLSPPPDAAGVGGGAQVLPPATTGREGIDMPASDAPGTHAETVPTPSSATRPDPAPSAAPPQDVAGGAGASAESAGPQV
Unigene12613	1185	50.9705	90	325	0.548902	594	1.04037	0.335732	common|banjin,quanjin,wujin	MVNLSVYSVSGSPWAAGLPTGCMLGDAAQPLGTIRNKLSPLLPQIALFLQDLCCFQCASTGPIYTYSYTATASFVISHPFHELFGALGAH
Unigene10174	694	61.2392	97	51	0	341	3.79688	0	specific|quanjin	MSRPCQWAHSGDGQALTLTLPGAMVLSRHTGVSWPEGWASGRQRCMSDNVVRSPNWNIPECLHRHRRVLRVHSGGSARRSVLIGYPPRPLRHAIHAL
Unigene11734	1210	52.8099	205	922	0.389556	308	1.01289	0.381611	common|banjin,quanjin,wujin	MEASRAISPDDDDGLYGDLNGDGSGVHADNEEVSAHESDTGMPKQAQDAPATGLFDGGSVPSGSDTGTSNTLLNGQSSSMVPSSQRSFQSLRLQEVSHGHSINVSRSSNGVYHGNWRRCQRRCRLAWRCRSACAVRWRRHGESQRLIHALPMHAMARRPEAQYISKTRGALPLVGPHSPGHTVDDSIFSTSDTVDVEPSQLLAEH
Unigene12513	677	48.7445	87	105	0.786093	365	2.31767	0.472225	common|banjin,quanjin,wujin	MRRTRCQRVDGINWDKNVARQEEQIGINRDKFGSKLCKPSKRRDRISRDISNRDISGFGISARREEHPSVNRYRDKSQHIPRHQQMR
Unigene11264	506	59.4862	106	469	0	152	1.21822	0	specific|quanjin	MRLPIRDRSHTATRKLPSRSLCTFRPSFVTSRAANAALGSLTRTLAAVREWRRRSRSSTSSISRLLSAPRQPLWSRLHRYPPPRSSLTPRYTYHSPRRSISPIFRL
Unigene13378	850	58.4706	99	382	0.147493	86	0.197781	1.06983	common|banjin,quanjin,wujin	MHWLEGPARLHGRGETTYKGMPGARVTQDCGTGRSRTAAWTASRAMAREALHLGWLSDCEREARRSRAACTAGRQRGNDQSQGTWADFGFSEGVRVVRA
Unigene11291	1260	55.873	326	139	0.0497497	1116	1.42319	0.0451068	common|banjin,quanjin,wujin	MHRIMTGLSPRISPKIASIQTKLNEPEFNRFLGRHKSTVHDLELSFANGSDLVLRITTVKTRAGAPIPRERDGHRMSLLNDTVAETTQFRVALATICADARPIDGAIACLDHVLVTYRSYVGKNKSLSKLRIPAEWVDEIFHCVNTLSAWPTIQRLDLVFGVAFPRLAPIPTDRGLDIVFQTVQVVAINYLRPFTAQEVEYTVAWLKGFLWWSIKPLHQAPFHICVSNVVHHAAQPLARALSAGPSDYSWRLEQNMGGLQFVLCDIAFPRSLPLPLQMSIYPGPGAVGPGPSNVNPSPFRGPAAEPLPLYTPRATPPYSATRGLGA
Unigene2476	1287	59.5183	184	649	5.99084	1200	0.566041	22.566	common|banjin,quanjin,wujin	MSWKPTARRHTAAFKELAEEWMSWNPKGENETDAEYRDRIGDTVHAYLIGIERSVEQATAVQRQPASSSQVPPTEPVSTAPPPPSPLSQPPAPQPPSTEPRREPNLWFVFMYRWHRTIPRFTGETHFQFRERAARRMRAMSVGLTPGQLVQWARELNAWMEEHEAARDRDAWNARLERESRGSL
Unigene12980	1330	61.7293	378	1134	0.0886019	1	40.8686	0.231453	common|banjin,quanjin,wujin	MQRTLDLQRGAPTLSGNIRRSKSTLCPTRGCASGPVFTPRRLYAARTSAVDAALGSVFLLLTAICFCRPEMALVRSLRWRSVENRQLGLDGTPVEEALDPPEGSINTPELLEPLLGTALPNPIGNAVATVTALISYLSSGYGIPISGSAEDSTPGGTPTRSSLQVPTGSAPDATPSPAGGGEQYMPPQGRPSTTVSTSEPALHPESSVDLSLGGSEPTPSYRVLAGSVDDDSNSTPNGSLLVGSHATSLSEAQTYSHAAVSETAVPSPSSSNMHPIGSSGHASHGLSPAATAAIGAVLSLLVVAALICVILYRRRRRSRTAYAPPRSVSMSESTITMLSSSTVPHFITADEAGVKERATSGKRSPFVHPQDTDEEDPF
Unigene10179	448	54.2411	89	143	0	409	2.5017	0	specific|quanjin	MLSLAVVGGGPGIKVSETALARGISRTMFYAIAKRTAGGRQDNSRSTLACASRTQDGAAMFFTRGREERPCRTQHQVGQRKVAGAARAF
Unigene1498	663	55.5053	88	383	2.75495	120	0	2.40025	overlap|banjin,wujin	MANSTRTPEFHAIPATSHAHDCILLPPCRISYCPPSAWLCRGHADCLFPTGQCASCSFLHACVEPASSCISSTSTLPEPSFPPTSSPK
Unigene10922	350	52.5714	52	73	0.506843	228	1.92594	0.365367	common|banjin,quanjin,wujin	MSVKYNGEPSGCRTARSIRRERSQQNATQSQSRQGTDNRTGRGTGSKPEHAA
Unigene7525	2691	58.4913	176	427	1.16471	954	0.774253	1.06767	common|banjin,quanjin,wujin	MVGERAEGSEGCSGDAQAKRGMGQTAGSRRCRSFRARRPACLCCRGVQGRIDDRTILLAQRKNDCIKVRRRLRRRGDSSGRHGYIQVILWVDSPQRARPRLGSWIRRPPTNMALGGVERSADTSNANVQRGRSQGVPVVGAASMGSVASLRRRARTATRECWAGGGENCRNRTRSP
Unigene11874	383	50.6527	74	53	0	274	1.75999	0	specific|quanjin	MSVSALRGAGTDISDSAETGHDPSSADLGLRAAWEVPVMLCAVWSVLVGASQSNHASVAIWLGGCDKIAHRKLQ
Unigene10104	784	55.4847	96	477	0	764	1.32877	0.652438	overlap|quanjin,wujin	MDAIVIDRCMYSALSFIVYQPGQNLELQQRGIFWSSALHILRCIDKLDPRTCACKSTFQVVCSAKRTTWRHLLAFRSCIGTIQSWSLHLPRTYAAI
Unigene10310	991	56.4077	64	196	0	387	1.02502	0	specific|quanjin	MIARSESALHNQAGPTRGPEFAVVGLHRRRVTRFSGAFLPVRCPHTVTQLSAKASQRHKRARKS
Unigene12822	910	62.8571	176	164	0	691	15.6897	0	specific|quanjin	MGLRNGSRGSEAGNLGGERVHNILGLGTTTRERPSVRNDQTERDNLRLQRAGTSQLATAGMRNDGAGCISGHALQRKVSVPGTVGTMGHWVPKVRREQCRSWRGQLQQARGEQRKGSVLRGASIEGPRVSTHPGTVTIWLQMSRVSETSQTSGDLDGDSSGQLATSDGKMRNRATV
Unigene8965	673	60.4755	107	94	1.31794	414	0	0.928945	overlap|banjin,wujin	MPLVPSSTQTAPEILPQAVEGRAHPIILIFVLRYAISGRRCAALPEPVKFCAGHLLTRSIPASKTAETPQLFPATKMRVAVGQRSSLRSPRSAAPIRPAIPYSQRLH
Unigene9956	432	55.787	55	360	0.580413	196	1.43696	1.18406	common|banjin,quanjin,wujin	MGNEQVGHVWILSSRPRSSPDDGDTQTTRRTLALCPDINSRRYARVRGVGLKLAE
Unigene2945	1499	58.3055	256	1011	1.12908	244	1.38319	1.26638	common|banjin,quanjin,wujin	MSGQPVPNQRRRASFHVEGGFESSESSSGSSASDQGAFSQPTAHGGGHPLAQPPPLPHLLGYAQQPTGGYGTHRGGASGAQRGGAISAQRGGLHGTQRGGGPPAYAPPPAAHQYWLQQPPAQGSRGQPPARGVYPTYTRGADRPVFVGRGFLPPGGYSPYIGGHAASGQPATVAPSPSPPGSGSPGSYPDIVNPGRGLSGLASFSGLSDGSSSDGSSNWGEVRVPGSATKSCTMCGRVYYIAHEAEHMSTVHGIRG
Unigene1308	1055	65.9716	278	185	1.11697	1018	0.802368	0.969694	common|banjin,quanjin,wujin	MMSSSPRRPPLVPGHHASFLLDATRILVLLRALAASAIMAHRRVGTGRSAIPIGHRASSVRLVPVPASFLLLSASAQRPRTLGCMPMLPDLRRPSSLHERPAVLSPLCPRGRFQWPVAVFTRFVRGLSGVHIVQPRAQLDELCGGAGSTVRAPLPSHARCTALSGRTRHRGSPQADTRHRASPIGLRAVCSSCACACALPCAGVQTPHLARAQMAERVNCHAGPGPCRCGRAVLLFACPHHRERYRPAAPVVCSPPLSSLHHYSAASSHPHRAPSNKY
Unigene1089	513	49.9025	45	56	6.80072	190	4.2602	13.3014	common|banjin,quanjin,wujin	MTYSRYLTAHRHETRQTCAKAASVPSQYIDVAGPRLSEASGTGKS
Unigene7255	754	57.9576	130	83	1.74586	472	1.94597	1.696	common|banjin,quanjin,wujin	MEKFMQVCAAADDAIDAGAGVHDLLEQAVEVIYAEKTSTLKQTRKAREEEAANSRHLVQEGEGEDSWHLYLRGADIPDSMPSGGVVQTPSIVGRMRAKLAERRSVVEHSLRITSRVAKREATSDSTRSAR
Unigene4782	690	54.6377	94	559	1.02838	278	0	1.18969	overlap|banjin,wujin	MSWSFSFRPFTVERVVRHRLGHLDLAIVCVPDGDLTICIVLNAIRCLYHAAAVRDEATAFVSPHFFFFLRNRNSVRQYFAAEPRHIGERAPTSH
Unigene13420	663	61.086	116	349	0	2	0	9.51821	specific|wujin	MAGARKIFVQLYIISPPGTPRTISSLPMSRSPAFPSQYNYTSAPDSATSWTSAPSSRLLLATDADHQSHILPAVPRTHHCTSSRTFKACLGGSQSLFLSNATFSCCLFAPLLTAEH
Unigene9547	726	58.6777	105	399	2.6878	713	7.42786	11.519	common|banjin,quanjin,wujin	MGGGGSGESAVIGAWKVRSRLRLRLLSIHMTATRPASRHNAHTPRAMPTQTPAGSAEAVATFSQTSVITVGSAALRVENWLRCVLSWLASDAVVSGLVLVSGMSQ
Unigene5477	940	62.766	263	940	1.62971	152	1.62978	0.846472	common|banjin,quanjin,wujin	MTNVARTPWLPRLEFRLSPSANLPPLATRTSSYSRAARCSSVGLVDLLDACARRKSVHRRPPTCSRPLAMRTGSCSPSTHCSSTAAFRVCDAHCSPNVSPTHVPLRADRRQRPSRDERRNLENALATSIENSSIAVRRPPSTRDAHRFVLSPDALLVRWPPVSGCSSVTSLTRAHVENRSIAVRRLSSTRGAYWMVLAAEALLVDRNLTRMSPRTDGNVATRRRPWLSPYKSAYRRPPTGVPCSSRRAASLRHSPRAVVPQTC
Unigene11675	832	56.9712	93	588	0	310	1.32577	0	specific|quanjin	MLMTLICSFALALVSMQASRRTGLSTRARVARAGRQSHRQQLRTCYCHLRLRDALQSDEIARDRSTTRAAPILNRSCNLGPPLRSPCRKELAN
Unigene12285	585	57.265	155	52	0	516	14.1807	0	specific|quanjin	MPAKRRGRTRTNVRRDTKFGEDYFTHNGLMIDWETEPESDHDEEAVKREDENDENSDKRKGHALQSASDIARIAENSDEAERTCACSAVRNAEDDDRRLQRRLAELRSENAKYKHENAKYKRALDKAAKDRDELLSNICGMSRVTRSGARQRVLK
Unigene11587	2926	65.3452	629	2629	0.685546	743	1.26402	0.0971199	common|banjin,quanjin,wujin	MRTPPRALARSVHPPHAPSVGSNVVTRIRFPSSPWALVFTERGPVQTSWTSTRRAHPNPSTSRPGLKRRARWKSYTAGRRAYSLSAAGSCAETTHAVQLRARLRGSYLSSAVTPSSPFHSRVRHASRVYAHSSSRTGSLRASPARAVGWIKCCDSDPLSLIAMGSGIHRKGARTDFLDLYPPRAPQSIHVPSWSETSRALLGPGAARRRRGTRARVLPGAIRAPVGCWPLRSAFRCAVCSSCRAAAGRGSFPLATPDLPSDALPESLPHQRASSEPSRVCRVSAVPPRAVPKNRTNSALVRLPVGLPASTAFWRETSSVARRPRKTAASSFVDFLYRPRALESRRCVPSCSEIPRARARGEGQRVWDRLAARRRLLRTNASSVHRPVLRASSCCWRSTS…
Unigene4185	1348	58.8279	272	1205	20.8365	390	14.2289	20.3486	common|banjin,quanjin,wujin	MPLSNIGSNTSSSSAVHSTRTTSPPGMSFMDKMYAMAAEGAKAAAPLAESVRDTTAQMVNEARAHAPGAMAALDNIAEKAARGVKAAAPIGRSVLESTTAMAAEGAKAAAPLGKSMLDKAATKAAEAGDQVPNIISALRKATPAIVEDVDPVGRAYGPAVTAVVVVYLSRPVILRLVLACLGFRREGVRRNSYAARTQSKMGRVQRGSSFAGAQSTGATGAGEFSWSAACAVCGVARAVGFSWTTAVAAAAVIAAPAIAGLTAAILIGLRRA
Unigene10735	467	55.4604	88	266	0.253241	3	1.20842	0.109862	common|banjin,quanjin,wujin	MVSSAQGLSWSLVFVADTHLTPRRIQHRQHRYPPFYGPLPLLKPIFVSCSRWGSIAHPLLHLHRRLWTPEGALDADRSAGASVCRPLV
Unigene5260	343	65.3061	70	210	1.27928	1	0.714634	0.598315	common|banjin,quanjin,wujin	MTSSVRGAQRSNRRRTATTTMRACTESGASMTHLRAARAIPGAHARIAAHRAGSRGKESGDSRRRWTWWS
Unigene10990	2558	55.6294	448	53	0.231164	1396	1.01483	0.240682	common|banjin,quanjin,wujin	MMPRDHTSMLPPELLQHITEDFDFSELLPLLATSRRWREIALDSPAYWKLITLMVASDAAVNLFLARLHRTYGRPFVLAVLIKSDWSNLERAFPAIRAHLHHISKMDLRVHMSQSSSLLDHLRSPTPLLRYCYFAAILTQFDHALPPFPPDLFGGHAPSLGVVSFCNVILPEESPVCAFRTVWGVGLAYYSNPQTIVPNVFPHFPTLGEIRIKGEFSLLRPVFLQHTSWSAVGIVRFDLVSTARRVQMDLSPLSRIPFVEIKFPSYLQIQPLLSHIRGCAHAVFNDRDAKTFSFDLADMDGTVGRSMLLSKDWLEDRDSFQYELFAVPDIGHRIVYIALDCSLWDTVVNVLPELSCLATVHVVFSEEISPLHAVFECPALRKIIFQSSVGRYRKLPEHM…
Unigene4506	890	57.3034	156	122	1.06304	589	0.190224	10.0305	common|banjin,quanjin,wujin	MSSNINFANAPASFAPQEVSTPQQKQSRTRKGAPSQPQSGSESLGGWLTDVGYDLDAGGLGVQRAGLESGILASTCIEPLGNKNAAQFKEQPSHPKRPHYERGLDSGIVDSARIPPLEGASGSPNPTWTETVSGAGSAVGSAVSSAAATVTGLWKK
Unigene10940	427	52.9274	70	28	0	237	2.77541	0	specific|quanjin	MHYVSGWSCTMMQLSAMAQVIWVRRYKIREGLEAAQRGGSFYYANEREHEWPLNPRRDAAQLRSTLLISH
Unigene13792	292	53.7671	53	258	0.214673	100	0.419725	1.05422	common|banjin,quanjin,wujin	MSVHHNPSQVLLCIPTWENCYGRGRLTRSAVPASRCRYGRAGVLGTSCVRLSE
Unigene11556	1624	62.0074	214	643	0	2	1.38998	0	specific|quanjin	MLPEHRQSGRKRVMHAPRPGVQRNAAQRESEHVREQCHGYYGIAGRSARVERRDAPRSLARRAPRVRSECRMIARERSPESPCCAEQISRTIQLRSSARSASREKSRRGAGSRLSRLRHELVNRATCCGRRKPFSGKRIAQLQSVARWVHAWPCAHRIGNIVSYSVTPSKRRASRRPWRDQRNIVREFQDRTRRLGAMREGSQQTAQLARIVVE
Unigene13576	1931	56.8099	170	559	0.39809	50	0.0292249	1.22514	common|banjin,quanjin,wujin	MPGNMRTLALTLDCEPTPDFGDPVPRRGRGGVPEVHGIALCRLVHSCHHNYGILSVSRHGSSDNLTRGALTIGVLRAGDVLAIDLACCGLLVDGLGKLGRSVRMVSHAIARRGLQSFAHKHLCWRAVMRQTGHAPAGAVPVLQFTVYQCTLFNCSRFLSGPRLYLPLVAR
Unigene11872	514	60.5058	70	99	0	308	1.53709	0	specific|quanjin	MRPYAFESLAHLGALQRSDTRIRLHLPAPPRVYYKTWPVNLHRAARRLEANTYPYCAIPTAVTLLLSIPG
Unigene5575	1035	56.1353	199	112	3.69446	708	0.649717	10.0628	common|banjin,quanjin,wujin	MDVAGSDGCPYANSKQKLDTRARGCTRWEAALRKRALTSGLNDGHTEVCPPKMWWRGRELNNRDTGTHGIEQWGRPLAPASSYYEACCRKRGGVSRRKSCRRTGAGRRRMLRVWVGREQVAETTDSCKSFHQVRSGATEALACAGSGLGLPAPGGDWCCVAVAAGVADGIMAGLRQPDPNLAKILAPNPCSVITDYDVA
Unigene3850	639	51.6432	53	518	36.5906	360	12.7546	21.839	common|banjin,quanjin,wujin	MTADVVWKCGVYSVTRGEANARRTSVTNGHSTWVTGTQQRYDTRLDYSLQILH
Unigene3041	579	48.532	67	211	1.22553	11	0.211675	1.06333	common|banjin,quanjin,wujin	MLLGSMPFSGINHTCNTQASNYELCNSSGRGNSMRYDLFGRVAIERNSLLSIRRHQCLYIRPLVHLN
Unigene12571	2496	56.9712	152	1499	0.568574	1954	1.08025	0.387094	common|banjin,quanjin,wujin	MGSEAYCADAAALGTSPMRYPWPHNGIKSHFGISRKPETRGLPEDAFKLSVRTFKKSRHVKPTTRLGYRLSYRVVNVVETRRHILRHASHIPGNPAQLRRLRTTRSDDAFLLRNTVPRAFLSVLPLEHTVQRIHSIQKVIFAPPPPSRERIW
Unigene13759	442	52.2624	73	220	0.535128	2	0	1.85721	overlap|banjin,wujin	MLPLIWAPGRLKQAGLLYQTRCCVEFALPALDSDSQGHRHSICLSYHCACAAFSPSHCCLSSHYKPFSLQSNV
Unigene13744	397	49.1184	65	371	0.148414	177	0	4.13545	overlap|banjin,wujin	MVANRLSQAVTPSSPCPLVLTVLTHDGGAAFLVSRWCSVFCGARNVVSFHFISGHASECPVSSAI
Unigene12114	1053	58.0247	238	330	0.842331	1043	1.92045	1.40332	common|banjin,quanjin,wujin	MRSLSARGGRTLPLSNHHQQSLDPDRFRLLRRLASLVPCQRRAERSPLTKHLCCRQNPLPRLQRRRRRRRAWSRIHVRRQRHQRSLPRLNRRVARSLAAPSHRQKMRRRRRRSVASETKIAKAFSQQRKTPQVLGAVLFPILQEDLALPERLSSLRQPWPAAMVAKDLSTCTVHHRHKYKGQAFFPARRPQGRRRSCQQVEAAAARRNRRSANENHLSRRPCTRFSSHNCELSLAHFC
Unigene13366	781	56.5941	162	486	0.529989	1	0.717517	1.30989	common|banjin,quanjin,wujin	MRPQRRSSSDIFSSILSREIRACSDSSLRSTVRRLADPKPALVSARMASSMVRFFETRASACCATPDLSPHCAALAHTARASLWRADAVSSLSVLLCLTLWACLYVASACACTAAALSIAGSSKTAAESMADDVFMLSIVGIERVLSLRVSDKGAQVSDAAP
Unigene9029	794	57.1788	98	120	1.1131	413	2.91406	2.39081	common|banjin,quanjin,wujin	MKIFQTAQAALALVHACSNACFSTRLQPPLLLLQFAVAVAATAGMTQLPTTTPGPGPDPCSRALLPVFTAACHHPAPRRTDNIFSTRLKTSASQQDTT
Unigene11634	573	55.1483	140	532	0.719794	113	1.1764	2.18213	common|banjin,quanjin,wujin	MCTAGTANCANGNSPTSAIMMASWAPRSNTYIISSTANRRIAAPISSARQIRGSWRSGSRTGGECRLSSRSTVTPESELHGRSIPTSRAARAAVRASCFFLVPLTIWSIYSICSHNTPRPCLVFSLSRSRARCTLCTRIL
Unigene13533	626	53.6741	75	377	0.564731	153	0.540894	1.27106	common|banjin,quanjin,wujin	MVRQGVHDLPGERGWQIEEARVHKHPNPRRCRRQPAFDAVISQSKYRSRDTKGMLGIDTGYALSNETDALSRAEH
Unigene6854	1591	58.5167	398	148	2.08132	1341	0.924397	0.241128	common|banjin,quanjin,wujin	MESNGPGDSGGPPLPAGPSGSPFVKVEFIDQSGQGNPAAFTLIDADTAGSESRSGDSMQTLEGLLPNSEPPMRVQISRDEFGSRHFRSTGNSERFGRQDSSHHRHRDSLPPSRSGAHAREPSGSQRRAHGGGGVGPIRHQTRTRGQGPTTSANQSNQRQLNQPTAISQGPAQHNSSPVGASEAQTYDSRFSAQPSFLRSWDSASTYGRTNASAYPSQSQGPTDGSAMAHHGIPAPQAPVQHRVPHIESASHARPQHVPAPVPGPAPNLPIGHAARFFPQPSRAIGPSVPIVPSQGLPTAAAAPEPVLLPTYMPPSYPPPGHTYHGPGASGHATSNPSASAGASHPGGREFECTICRFRCDTREACQRHVLVEHVIPAFLNTCSRIPQNVRELPRPPTQ
Unigene12310	1285	52.9183	287	1273	0	413	1.01009	0	specific|quanjin	MTILDEPCSGQVHGAYCPGYSIPPPEPCIHGLVTWLVPITICASAPRPPGAIPKPASCPPEYSADASEIPPEWRYTRPPSFNTSQAQSQASTPLSSYQTMLSLSSVSRHSTPSTGASPRLARQRSLPPIPSPSMDLRSTISSSLRDSRHSVRRPSCADAREGSMEERSIFEIHPTSYQRKLLRLKRLITFRRACSKPHIIPYPRNSSVRGSARISAGRISMHVTHPIGMKYLALKNGSGKPSPSVEIKTSEPSIRTDLTIEPVLHRPEPVVHKPEPVVFVQHRGWLS
Unigene13298	852	63.0282	77	500	0.220721	270	0	2.0474	overlap|banjin,wujin	MGEWAAAERGSGHAEPLARPLLDRGPKQGRCPSTDLTGEDGEVRRRVLETGRMEEVRDVNGAGMQCEQYERGRVEKG
Unigene13537	531	54.4256	118	466	0.354151	113	0.318832	6.18371	common|banjin,quanjin,wujin	MVKSNITPQPSDRCPLVESNYTRSPSPTGCEVEAKSTGSCDYDFALVDHDDQAAPSLRRDVATPALAEKAQHVEESVIHRLTRACATAIEPRPEVNGGTQDETRSALYQLRGAMGAFA
Unigene10170	649	67.0262	207	27	0	647	2.0869	0	specific|quanjin	MARGKQLTAAASCTCTIIRPRPLSGADSLFPEIRAEAARRRPPSELVADERRARCAQRPLALLSPRAWQRQRALLVGLDVHSPHFVTLPSAGATSRASAASLLVAPRVYDLALLTSRAQRAPSAKALASCSVLVAHAFPVHPVVNVLGERKEPCSSRSTLSALICHCFPSNSRIVLAAAVLVAHAIPEQTRRPRPRRAQRALLVALD
Unigene1349	1892	54.0169	423	379	259.561	1647	407.083	221.36	common|banjin,quanjin,wujin	MQHASPSISPSLYSDDNPDRQAALQSNSPGFPSPTTPVIAYVLPALYSPTPSLLPPAHHGVSASDVQTAVGTAYNVLNPKGGMIAVGVSLVAGLTGLYLDPWSALQNAMKQLDEVKSLLDDASRQPGMRRYFPIFIRQCNDHISIFSYELTNNTLRARKRGPLIMRATFMLPQSLATRNFAKKMTGYLDQLHDDIETSTTTAAKWLAEGRAKGCISKDEQLAYATAISEYNKTKSLPREAIPEDSTGLLSRFIRWYKDEASATRDSLDLEANLQPHTSVREDDGGILRHTSHGANSRRPQRPAPDPGDVELDTYRPAVLSTDIATGEVTLVIPSESVSLEGNAIVAPSLSSDRSTFHYLATPAEARAATELSGASSENVCQAYVSMDSGTFDGTEEFLD…
Unigene12318	2185	64.2105	201	261	0	863	1.85959	0	specific|quanjin	MRPRVPLDSILSHTLVDTRARPALKWRSTRERMQPSPVFAPALNDNGWYIPLNMQLNLRKPKAVALEASATRSGGQGQRPAPYDHHHRHEAARTPNATIRETASVTVRSYTFPQRTLAPQGERSTCSPSAQNDSSKAPIRSARRNPARRVAQARATPSYGALWTRTTACASSSGRWLRVQPPSSWTLPTMRRDRFALLGSE
Unigene9522	356	51.4045	68	206	1.1627	3	0	3.17056	overlap|banjin,wujin	MQYASRTARTRERGRCNRMVTYWRCNVWQTQIRCRAAMHLHSGLCGTDLCSHILARDTSLRPKSKLES
Unigene568	289	56.0554	69	19	1.63101	225	1.95271	0.887638	common|banjin,quanjin,wujin	MFCQVGSFISLRNAKWLVKAQKMPRRGLPDLGWNDCANAVSNERLDAAVCQKPVIFSCNPIRVLWSTAI
Unigene3632	641	57.7223	90	372	3.87446	641	1.9233	4.52194	common|banjin,quanjin,wujin	MSEGSRPNVGAAESNLKPDSEKALAPTEGPNPKMLQKLRAGTDVGSPLQRGGNSKLADPEPVADANPGRTTGHSAIGGAGAASGAGGASG
Unigene986	1126	61.4565	257	273	1.73299	1043	5.38784	1.98745	common|banjin,quanjin,wujin	MHVAPLPTLTMAQAAPARKQTAGPDDDSYIVTFIARNIVALVLGLAIGVQGAFGEPLAPSSPPSVFPLFWWGPLCAAVLVRLAHALFHSARVALELIGAHGPDALRDGRVGAAAAAFWPSAVSSVALVLSMPASLLRLALTLGAWPFIRRGHTDPAHGRPLEWQLLERAVGLAVLVHCALMEIDKVLWILGLVDLHSHPRAHFPPQLASVFVLVNESRRYTRPLIKFWWAVLVWEMYKEANVLWAQAKANREARRAQ
Unigene9912	669	53.3632	113	330	0.187398	668	1.18096	0.339818	common|banjin,quanjin,wujin	MELRGNICDSFKVLMRHHSIIKGSIARTRFANASQLRLQQLGPPAFKATCTAQACGVGEAVVVTVRAASSNATMVCDVKCMGASEENAEDGDEAGVGCCSHIPCWLPYLYKIQ
Unigene10055	1249	65.0921	170	384	0	893	2.8917	0	specific|quanjin	MATASSKSVAARVASSPAQEIIGGGTDGLAWELDAGALSGERAHGMGREEAAAGHPARSTVPARVCVTRAQRGEHQSASSTSGGWASRAGTHTTARVDGSAMKGVGRGQQSASDSVRAGDGRTRAGSTLRPDPDSESSCDFLFHSSPESRVTVRVGSIHSSAQGPRAVLA
Unigene13286	344	49.7093	69	12	0.171894	218	0	1.19315	overlap|banjin,wujin	MASSFSLLSGVSQKHHIRTGSPRSFPHPPTVHNRHKTRFTRAYASKHKTWYLIILAEDHGAGFLGPKYE
Unigene10008	1892	66.9133	310	847	0.125014	1776	1.62901	0.168973	common|banjin,quanjin,wujin	MTRARRNSSGGKAGVYERAERQKQTGEQDTKPKEDRADGNQRPESRHQTTEQLDDTVQRRIERGKRGSEYPKIPSQRQAGLAAGAVERVGGGARRPGAHGPGARVHGQVRLVLAGAVLRPRGRGRSRVLRGGACAERRRAEQRAEVVDGRGLNHGLGRGQDLGLAGCADRALIRVSGGRRGTARGARDAAVRRRRCRGIEQPLARVARRLTLQLLLAAPGLVRDVVEVAQDLVAERNAQPEPRLGVKVGDDGERGRLEHVVDPRVVRRRLARAVAAGRVGLDEELARGEQVLGVLDHVRDALVDRRCRCR
Unigene4710	695	61.295	148	12	18.5799	455	18.7807	15.5478	common|banjin,quanjin,wujin	MQKLGARTHKPLPSTHWQAPRLSDATWLPKVPQPAPQSLHKAQRSTHCALVLFTVPLPLILASWLAARCTSALRSRGPTRRKGWEDARGWLRLDCMRGRWRAPCLSSSPVSSKRLAFAGREDGRRREYIVFGEYMRVNYNTRVKQQNW
Unigene7145	1045	59.7129	140	630	1.55962	211	3.61821	3.14215	common|banjin,quanjin,wujin	MAPRWATATPGRQGTGESGWTMAENGWRLLGAARAEQRPYGRQRLILRRRWRQSPGSADIGSGGGGGGEHVGVVDGHRRGTGRKPSGKGRGRVCGQRRRNWTSSDAGSSATMPNAGRASGRMWAGHTSRAGNGVRLRARP
Unigene2160	362	53.8674	75	245	1.14343	21	0	0.850367	overlap|banjin,wujin	MHHRTIQYNAVSPASGQSLAENHPAAAGDERQVVRCGVVLSALIPVHANARLPINARLSLNPLDDDYNDIIAITL
Unigene45	1340	59.2537	184	702	3.57438	1253	47.0839	7.04493	common|banjin,quanjin,wujin	MSWKPTARRHTAAFKELAEEWMSWNPKGENETDAEYRDRIGDTVHAYLIGIERSVAQATAVQRQPASSSQVPPSEPVSTAPPPPSPLSQPPAPQPPSTEPRREPNLWFVFMYRWHRTIPRFTGETHFQFRERAARRMRAMSVGLTPGQLVQWARELNAWMEEHEAARDRDAWNARLERESRGSL
Unigene5538	2584	70.7043	738	2507	1.73917	294	0.650597	1.58363	common|banjin,quanjin,wujin	MPEPGEVLPGELVPPPAEGGVPEPGEVRPGEDEQQQTREKQAHEDAVTSIIEEALGWRQPSGGPSRLQELQPQPQRRPSGEQRCASGEQPPMQRFPQPPEHLRPSSRERPPPPPPGLQHYPPAEQRRPYDPPRSPPPGHGHRGPPPFDQRSPWPRDDPRQHPPSPSLGHHRPPSPRPPYDPRQLQRPPSPRPPYDQRPPPHDQRPPSPRAHHDPQHGPPYDQRPPPREQLPHPHNSYQQQRPPYDAGRPPYNQERPPHDQTGPYDPQRRPFEQAHQRPGPYDHARRPSFGQEQRPPLDEQHHHPFEHQQRGPGPFDHPQRAPYEQQHEQRPPSHSRHPSASAAPRHPSAAMTPRHSSAAAQHPSAATPQHNSAATPRHPPAAMTPRHPSAAATPQHPSA…
Unigene11071	418	65.311	43	83	0.707317	211	1.08006	0.951775	common|banjin,quanjin,wujin	MLGPGEAPRIGHGPPPPSAECRSLVFATTTVTASSRRGRRSTT
Unigene13634	534	58.6142	81	292	0.553667	534	0	1.24901	overlap|banjin,wujin	MHAGASRGHGHLTASLMPGWTMGKGRRSEKAPRAGRRRRARVGGREGTWSEKNGWLGPRNLRPDRRNDVIPADPGLELPFN
Unigene7637	892	63.0045	121	479	19.2907	841	0	10.2381	overlap|banjin,wujin	MAGADGLYAEDGEGDGLIIERRKDVLLEYFRPISTFDRRRYRSQRTTRTTTFTGPARPAAALAASGRHRRPQSAVDMSPPSPNAGATYCPALRLSVVKVVPLGQPGAIVGWSCPSLNGPAR
Unigene12585	387	51.4212	68	26	0.809879	229	1.01361	1.06058	common|banjin,quanjin,wujin	MHNTIYKRLLLKTVAQYLPTTSWLNETRSGLLDGQMSTVATESEDRVKVTVLRVGVTADALHDTRSRS
Unigene11835	2106	58.9744	69	532	0.363705	326	1.04752	0.194893	common|banjin,quanjin,wujin	MWQGGNPPASEPAAAAVGSTHSFYPREASSAYLYEKPGPSLHILLHSNENASGTCQPIVAFVALVRHLA
Unigene13566	972	56.9959	202	101	0.193471	706	0.870883	1.2668	common|banjin,quanjin,wujin	MCFLDGRDVQCTRGRPGLPTVTYNAARRAPLTYLGTGLRRPRIRAPAAPIANARQPERVVYLPVFMFTSADPTNLTAYLFELDVFLQCALESEPANDSYRSTTSTCNVLRIRSTTSLLFPASSFAMETSVLPRLFQRVPRMRYTTKCPETDNSSLECLCVLLLLIIRLRHTCFPLHWHGPHSTWQHFVNEELAYAQGCTATD
Unigene2649	462	63.2035	77	254	1.27533	24	0.530561	0.369056	common|banjin,quanjin,wujin	MPHAPEPAQRYDPSQPAVRRASSRTQRHAASRAEGRADEDTLTSWTKSETHASRETLSSLSVSRRAMRSPCAANAPR
Unigene10240	705	59.4326	118	355	0	2	2.08123	0	specific|quanjin	MWREQPSSLAYSILRRSFPSTVSHWSRVRPVRSCHDCHSCSSRNFPCWFSAILPLVCHVLLGRMACPRRSRCSRRRDCYHTLSLYRLPYLHAPPPSNLPSRLTNTPAPARAVRILQHE
Unigene13259	1385	54.0794	171	743	0.426943	1255	0	1.10797	overlap|banjin,wujin	MQLADYSYTSADILDPSRLLVVDDIQDLECNDGHLLPDFSLNRYFANITAVVRYALHLLTFAANDYGSFASGGVNLDFCDSMYTLDDSGTVSDGSHAVMRILAAMLERSHEKDVTFISAVGSSAPLCPTCYRCYTTIYSVRGLPPSFPVKRPIACSAAHKFWYEHSLRDRA
Unigene13040	839	54.5888	107	326	0	646	1.21073	0	specific|quanjin	MIDNRSLFSFSLLRCLTSYAWISSTSACIRLHWLPTTSHLILICPTLTVRLCFYRAGALTVDAAVILHCHGKFPVLSTLVRHYRGKAFIRRQVQRLVLNSAANIADS
Unigene11226	557	63.7343	140	44	0	463	20.7699	0	specific|quanjin	MQHVQSPPPLFFLPHRTVRAAPRTAHLSPPLSISPRTCAAVLRGALAGRAWVPCVALRACPQLATCDQRLSHDEHGEPRSAVVSTRPRRERHPRRSTRCGGSTTRLAVARRPACWATTLPFPPSLPRTRELSVYTILQYV
Unigene13474	511	54.4031	71	503	0.122671	291	0.109664	1.10442	common|banjin,quanjin,wujin	MSVFQDGKIAETAPTAQEDDAAPVKFVACMPFITSSLPMFSLDTKQRRATEIVRECKNHPRFPSPTAVARA
Unigene10620	417	52.7578	96	331	0	44	1.34384	0	specific|quanjin	MCYSYAFNYIRCIQRPQRHYFTMTFQDAECARNNVWCEHPRPEPIPEGLTIANKTQWLLIECQKCNPKPYRTTQFQGADVAASTDCQWDGVRRTSH
Unigene4380	1427	58.5144	314	87	1.80103	1028	2.12057	9.95909	common|banjin,quanjin,wujin	MPSSRKRAQAHPVGVLCRAYASGQGCDWGASCKFEHDLHAPAAPDIGGICWDFSAHGSCLRETQNGHCGYVHERTQGLFSVDADGDPIWAPLPSNTTSSGPRTTSRANSSSEVTRTRGRAAALSVEHRLGQAQLKEERILAPETLQDHLERPRLKAERILAAARESTRAWNCRAVLAEQAELAERLGGAVLEPAGYAFRSSSRTYAASSVTAVAISSTLPARAAGAHPVAVVTQASSLNWQPPTPSARASSTNASRARSCRHGRWADGQTDCFDCDCERLREADGIEDESSGGGWAWLGAVATMAFVAYRWCKR
Unigene11881	652	59.816	117	51	0	401	1.20327	0	specific|quanjin	MNSWFYSETRHRAYNTDRRCLWFSDQAASPRPTAEPPRAAARVATPRTNAAQAGARGGAHRPARGLTRRRASGHSAFKPVHRLDLQRQVVERCGTRWIWSVCYAVPSAQRRVCAAAA
Unigene6621	781	52.1127	131	250	1.04341	642	1.50678	0.818684	common|banjin,quanjin,wujin	MTVLHCVPIMSACALSALPFILCNRELHRTPPVLSRPAARASTSGVWFQMTLWLTAGLGSTIASSCHAGAVVVLAATICRETMVPSVVCEQPKFAAILLRFESSDEVISVVEKLSHLSLCPFDYEGAAYMY
Unigene6260	599	52.9215	61	63	10.9576	245	11.2263	7.79226	common|banjin,quanjin,wujin	MAREICSIWITGLAKTFVSLVQSQWPIFSGYERLLDLPSARLGESYRELFTLSHMRFRGLW
Unigene10000	357	48.4594	45	210	0.496905	76	1.09879	0.179101	common|banjin,quanjin,wujin	MVLHPVPSQCSARSGCSGLVWAVARASERSERLIPAPEQIGFYRS
Unigene11535	649	62.7119	179	90	0	626	9.84336	0	specific|quanjin	MNARSQGHAAQHVRLTRPLTTVGSRGARDGSAIRRLTRHANEPEAVEHETEESPRKRCDAQNEPRQQVVYPRRERDGAWQKIIEPGARAAKVGAEHKTPGCCRAHFPRTEAVAAWTARADLGANTALTARREECEPNKVRGGRHVRAALWTLAINYRGVQPTTLRRCALHVAPVGPVPY
Unigene1751	622	59.164	144	119	1.426	550	2.7028	1.46198	common|banjin,quanjin,wujin	MHARRGGRSRSRQTALSPQLTAVPVRIGTPRFTRPQEEYLAVGRPAWVCWRSLAPPRVAAFEHAVQSVLPPSSSVHNPSRVKRVLNLRLALWLPPSLTSESGLRWPLGLSVSVSEWRDRMPKTTTARPVRAAMSRARAVLVGKG
Unigene1967	2658	61.9639	219	1537	1.37929	881	0.0461097	1.13327	common|banjin,quanjin,wujin	MTSARPPCAAGECKSRPAWCYRHERAQCQRPAVELTTTTGTAHVVVIIATRERLGVQLPRLGPTSQQKRHLFLTIAYAFLLSGSPSAKRLIPARVGVCNRQHVHAQMRRPRERSAATRNDIRGRGYVRAGAFRLRKEGRWLALAGWRLRVRPQYRELACAQLCTGLGRVWERRGQVNRTARCAREGSGESASSRVVGTRGRGRFQDSGENTSAIVGVLD
Unigene5652	1057	62.3463	125	426	9.30907	800	0	10.6785	overlap|banjin,wujin	MRQLPVCRARFRRFDSWLDSRCPASSQIGRPRSLNLQLVSFPPPTSHLSDSPLRQPQRSPRRRRRPRRRKSSHVADLVGTRLCIWARATYTVVSTSPTHAEDSTRSCRVRLENAVSELGNALTGH
Unigene12204	563	51.3321	121	119	0.210059	481	5.5511	0.605697	common|banjin,quanjin,wujin	MIGRTTTVHESAWSWLKELNVEGASICIGRGRDEASHSKIKIPITGVSASERSKTRNREAIHQRKGIPISKSQSKPNTSEQSNSNEADLAAEKQSDAKSNEEGSRMSGLCGDERREISGWA
Unigene12976	1780	63.7079	307	494	0	1414	2.25099	0	specific|quanjin	MLHELTPSWRAIRQRDPDRPCDEGRRRIMPWARATPPPAPALPVELGQQHAQAPAAAQQQSGNNDRLARGNGKSTGGSRLSRSRPTRACARSAKMGWAQGGLFARWEKHASARLWPVAHPSIETVQALAPSSAGVEDQAAALSDGVSFGLGRRVCSMLPELMSTEVEERQHIKEQLQMQLRQQELTSGPLFSPKRKCVWHLCPRRRARRCRPGKSRSSAHTAATVQLTRKRWRARAHRRCPRRRSDLLPFVEPFEETVATVTERALVSHILSHTVHPSCRSRSFIFSHVLASQDAVANARLCATWRS
Unigene13233	772	57.772	228	89	0.306382	772	0.580705	1.06333	common|banjin,quanjin,wujin	MPPTMISASTTLSASSQQPTTTAEASTWNSDHGLGYVYIDDRVILGVAWAIFGCVFLLAVWGIVRWTGSLRRAQERLARAKRKLLWSTPKENSAGTCRRDCMRCELQLAKWNAVRNAALAAGVDADSYAGSISSPKLEGQPESVSGHSTTAATSDVPEPGIPKAQSRCSCDGETKATVRKTMERIVLASISPHSTNTTSFAGIESFIAVKECRRSRTMTVAITAGRKR
Unigene6306	2151	56.3924	406	23	1.29204	1240	1.05409	1.55892	common|banjin,quanjin,wujin	MFYRCLLALDLLCSRPDPDLTFDPLMAHTMLVNTREVFPVIHTDTYSAPVPSLAVMLTGNNVLSSTPYYENLLGCCVTAVYHYHSDKHEFVVAKYALTVDDKTDERYARFERFRVEEWRPTESSTLGSVDQIIGSLVDGERLDSVKISDVLSNKKKDGNILGKSPHKYFLVQSLTDIRPGTLCILDVAVLADSLGLFARQYSTMTHMCIWYACALFVLIRRRLGADARWEKASEKRLSRAGTTNIEFAPWLPRARRRLVDPETAMLVHQDDQKLEKGLRNLCNSLYERGKLSEAEYAKGLEQISIDLELWRSRPDAIDAVGRSAEIMIAQAHSEARVKSDLVHSHVTAKADLEASEAMRTAAERRAVAAEHALEEKEREFERALEEKEREVAELRAALL…
Unigene10546	543	58.1952	72	276	0	61	2.27042	0	specific|quanjin	MEPRRQRASVNDDRFRLARACCQDLPTRRQHAPRHSHVGVYAQPWQPARPRYACWSTERDRRRGVGRSKNAL
Unigene10573	685	57.2263	93	527	0.946165	249	1.071	0.674087	common|banjin,quanjin,wujin	MLLSIGRPFYACAARLTSPEVRASPSRLPRRTLGAGSPSASAQPDTPYACIAALPLRRIAQSLRNQFFLHHALLLKIAQTLTVTYAQPVTRAS
Unigene13027	381	55.3806	48	207	0	350	2.25175	0	specific|quanjin	MRTREATDECMLWIDERAGSVSSRPLPRVLEQILYVCELAAQNCSELL
Unigene11990	3009	58.7903	255	835	0	1599	5.42014	0.0377764	overlap|quanjin,wujin	MQIVARMGSMWMCRCGSGNAVAASPSMGEGHRVYQIQPRGMCCTPAVETLDSGEAWRQTSQSMDIRRTAQRRDISVLMDDGGRAARGASHGRSEVKALVRENRCQERDISESGPFPVLPRAGQHSEQPRAKRLPEAVDLSHQVRPLAECTASSHFLRAELRVQSSRHRHRAFSWSEAPNPSGSEPGAGSPGGGISDTGRESTCITSSFLWKYRPTSSFDSNRAGRQATPRYACQDDGVRAETGGSHGRQRSTLSY
Unigene10333	792	60.101	106	475	0.297577	792	2.16646	0.215282	common|banjin,quanjin,wujin	MQRANTTLFGEVLPARLSLPCRVQLRLCRKTPPKLISCQPRLHPRPLSLHPHVFPANGGARRPALVICMKPTAQLRALFHPSQPLLRRRPSILQHRNRVVLASQRP
Unigene12887	399	56.6416	92	380	0	105	2.38759	0.142443	overlap|quanjin,wujin	MQVGMYSRAARGRPALVSRSTTQSPRKYTKHVDFPPLSCNTTPYEFRRPLENVGSEKFTHIDQRYDLASSARGVRKPSSYRPWLGQRWKSVQ
Unigene8074	246	59.3496	75	226	1.68261	2	1.60582	1.81941	common|banjin,quanjin,wujin	MSALWCPSTSSGAREPPCICIHCYTHMAELLCTLAFGGPHASAALELLDGRCSALRCATASLNDPRSSRQRRELA
Unigene695	1024	61.9141	77	186	1.5916	416	2.15437	3.50721	common|banjin,quanjin,wujin	MSRQRRTCPESGHIGQEQVMSGLTQQTSTTRMTRQLGPCCNSLVTVQSLEWVSHPLPLLYLSGIAAMKTQSTNCGGH
Unigene1302	1427	62.2285	269	1019	4.00509	213	1.20241	1.70266	common|banjin,quanjin,wujin	MPLSLLPPTIAEIVREGWGTRARFQETHELSMGPEDFERGTLILLGMQKRMIRAWARAAVAFIEEKEAVMYGLPVWDPAEDDVDVLSPEDEAGNADTAFDDDADDGDGDYLDDAADTRSAYASSQWPTDGTHWQDRGDDGADSVYNKDVEPTDGCTRYESDSDSNSHSKAGVETEEDRHERLVREAREGVPKPVYECEVCGDASATYCVHDDADEYAAHERPASSKKGRFVDVLPRGPKQRFSRRQRRQQRRKQKKRGTAYGAVEDEDE
Unigene5400	622	57.074	107	323	1.31013	3	2.7028	1.55336	common|banjin,quanjin,wujin	METRLWFQSSRRLRPFSANTKPLLTNPPPTKSVGSSSRTHDHDGDVTYASLLSAPSFGETAIRIHAGIRICGAAQLRSTSSEERKTLSRATSSNTASGPVPRRTPRA
Unigene11458	714	61.6246	237	712	0	2	2.14565	0	specific|quanjin	MACVLFSFLDSCAAADACLLSFFLDISCARCCPEHAYVIFSRRSYSLLLCTATAPRCDLRSMFRVCSLIGIVTSSRSRWMHATRPSSSCTMRLDVPMSTAGSTWSHPSAAGHTSVRDVSHLTIDVSYLVVHPSASLPGAGALVSLPVTQPLSLSLFVSLGPIVALIPHARPTPSLRATPSSIRAPSRSPRPRSVLCSHPPPFPPLKHFLPSALYPLPRIHHGTTIPPLSSCGTWRRT
Unigene13223	307	51.4658	63	282	0.767691	94	0.730137	1.00271	common|banjin,quanjin,wujin	MLVLSTAAIHGSQEDGYPRGMMRLPWLPRASKKPLPLYIAESFKSRGPDLSQHDRACGMLPPA
Unigene13518	559	52.2361	82	314	0	559	0	790.295	specific|wujin	MFLYLAAFVGLWAITGPQPTLRPIDPEAIPGSFPDLPESVPIVLSNVFVQGMRACADWTRRGAVLATLFYCAVMLAGLLASL
Unigene1100	1054	58.7287	231	785	1.62696	93	0.428336	2.67723	common|banjin,quanjin,wujin	MIMRFFSAIILALALASTELGVDASPVRSPSPGKYKQFNDEPASASPSATHSVSKTTTHHAPSPTHHSTTHRGDSSTKSSSATMTTESSTFKHRFVRPGSTSTTKSQTSESSLPTGTETSSSSSSTATPSDDSEDMGNNDEFDNSYDEYDDGEPGSDDAEFEGYNGDADSGDDAPSDEGFEFNDDDQNSDGADASGNGSYDYNAPQNDDEAAPEKEPGMYYANVRRGRFVV
Unigene9643	590	64.9153	81	346	6.81518	588	0	7.04363	overlap|banjin,wujin	MARRAASVSVGGCRRGRGLYTNISYIVMFAGRTGARDSGAAGARTRWAHARTSKERGDGVAVAVANGGRREVAIRGAGARG
Unigene11695	323	50.4644	40	204	0.915351	323	1.89721	0.527875	common|banjin,quanjin,wujin	MSVIGRDQTNAKAIGEPGESTGQQRTTEPQMSSMRAKGED
Unigene4048	412	62.6214	112	337	1.06503	2	1.36974	1.79332	common|banjin,quanjin,wujin	MRQVRGSALMRPGMRRCRRGANLTSRGARTESQPSMVMLTTYGGDRVRDDQHCSQALSRANTAGRTLCRLSIEIDCHCAAAAQLILNPALIHWPVKDAGVPIRAGPSPTPSS
Unigene6894	631	55.4675	118	6	1.49013	359	0.874039	0.630494	common|banjin,quanjin,wujin	MTFWSRNHLIWIFCGYFSGARCMYVTKYMAFCEIGSQQQPDPAQHGDPLASRPTGARFTACSGAWFRHMDVLLPVDCSEAGKTEDYSCSAARRDEGCPGVPTAALGTSTLVKLLRYRR
Unigene10646	1524	57.7428	180	378	0.426803	917	1.18495	0.447516	common|banjin,quanjin,wujin	MLRPAARHWAASLGKNLDFDLLREDILLGACNVLQQPPGRFISQMETVSLNELSRMQENSTAPPMQLQSPVQLNKPPPLGPVAPRACVWGLTVPGNPVPQEDALHTPLHWPGNRGRPQRWRSILGASRQVTRRCLDLPRRLACAQKDHADRSPDGLDVQVRIRQRRRCVAIEEGHRVYQI
Unigene11064	329	58.0547	65	135	0	329	1.49009	0	specific|quanjin	MYQSMPPQRRTSSPAGLLTSSEMFASSMAMAPTASCRTCKPLSCFAFFFMRVLQMVSASPLGTGK
Unigene5070	594	64.4781	186	36	5.55477	593	5.28305	5.44149	common|banjin,quanjin,wujin	MEGLAARLRRTPPASDSAGQLPAPVHDIAGSDVYPLACPRVDRAGQEDESCPGVRSRGSRAPTPTSKLAHRRVSPMGAEPSPYYPSHPHEPTEVRTKHPRSYAASLHFATPGKRVSARIDDILRDIPPPPSGPYQSRQTYRCLGGCGGTWKQRSRRESHWATYPDCEAGHVEAIKGTKTKNGDEDE
Unigene7473	967	60.2896	172	342	1.40644	857	14.024	3.71394	common|banjin,quanjin,wujin	MIRNEDTPPPPPYSLHGVSDSGRGQAEPATFAGRIQSSHASDPGKKAGLKLRALAAKLGCGGRDSDSRSKAQRADSEEDRALPREQLRQARIDRQRGINLVKHKKIWKPASRSGSKVASDRALREQLRIERQARIDRQARMDVHGDRRTGRANDTVTDDLPLIARGGGMILG
Unigene13038	551	53.539	104	312	0.341296	1	2.66291	0.838021	common|banjin,quanjin,wujin	MSRVAPNKVNPMRASRATAVSKETQQRQSGVMECRRATTTSRVMNDETGAHGCVGQCVGLTECLEPLVCRRLTSRRLTRRHLTRRRLTSHGGRGSGRTCSERCD
Unigene11184	867	51.9031	83	790	0	542	4.6865	0	specific|quanjin	MSTETTFPAGTRIAYNYNNMRYVGIVIKHFNKTRITLPNSTIKSTFVRTQFAGEGTTNNIYDCYAAWCQVAANTEPLTMRPPA
Unigene13693	1647	64.7237	183	1495	0.418659	947	0	1.09028	overlap|banjin,wujin	MHTLLQRGRAPQCSFSRVCLTPVPSHSVLSWSRTWASSLQVSAPPRVIVAASSRPRSSDARRCIRPSLLRPLEPQHAVAGAQCSAIHPPRLRLIRTLYVRALCPCPRRSSLRFARRPLLPPPTPNSSLSPSLRVHVKRRDFHPMCSPAACALRAPSYPLLHCTCPRYHTIPSTPPVQLLPSTI
Unigene1709	375	53.6	80	240	1.00295	1	0.326826	1.09452	common|banjin,quanjin,wujin	MTSEKTQKTLWAWADDGRAYRIILHCAEQIAHNYSVHTPTTTSAHTNRATHHPPKSKSLKTQAPQSTPSPRSNPAPPSQF
Unigene12137	1656	56.1594	80	777	0.284639	1016	1.02234	0.308884	common|banjin,quanjin,wujin	MTPLILSVASWMRSSRASTLDSSSSAECSSVFVESEKASPMSNCLLTVATVIPHALVCGSYRVSRRRRPQLRRSAVTGKN
Unigene9525	753	60.6906	61	7	8.84195	189	0	7.47227	overlap|banjin,wujin	MGLRSPHMQHLLATRFRGDGIHLHKYTFSQPLISGETRERRTLGSGTCYTMHDNRNPGGRR
Unigene8627	553	50.8137	75	459	1.70031	235	0.886507	1.6444	common|banjin,quanjin,wujin	MIGERRQRMKVHGHGLRKLNVEGVSICIARGRKEASHSKKIKIPITAVPASERGKTRTGEAICQCKRHPEKQEPK
Unigene5888	348	56.3218	48	248	2.54878	105	0	7.67593	overlap|banjin,wujin	MCKISRQNGASQKSYKAQKSPQALETMSIDRAKGAVALPAARARPRSH
Unigene9042	444	59.9099	118	89	1.06163	442	0	0.384017	overlap|banjin,wujin	MHTCPRNMYVSTGEVEVRIGVQQNFCLRHQFCSVLACIMHALWPSHMRALIGVAVSWRWRALHDSEEGAPVARRTPHAGTTLQTRSWDTAAAAFPHRTAAAGTDVRDARYVEVAHRRP
Unigene4891	703	53.7696	51	431	1.59815	279	4.27128	2.58706	common|banjin,quanjin,wujin	MLIMDLRMDVVISIGGHTATVRFCAPVRSQGMHLPHNLALKLNTEPCLPSS
Unigene8690	795	54.0881	111	335	2.05006	3	0	2.21619	overlap|banjin,wujin	MSTHLFPKRPTTSAQLSPVFATVDIQHDGPVERAEASVTTPARVVYQNSRCMMGDWMASATGRAPLYRYSRHVEAVFSSRSSVLLNVCQLNRRWAAVSVKLVRAAERRAQL
Unigene5703	355	52.1127	-	-	2.99823	-	0	4.04663	overlap|banjin,wujin	-
Unigene13405	1336	61.6766	166	762	0.486863	265	0	1.38248	overlap|banjin,wujin	MGWLPSELSAICLRASRCWPVSDHRAHIGGLGKIEVLVAQNQLTVLATVLRPRDVVSRHGRRLRQWLVEIVGAVLLRVRPCAVLCPTARAPDDESSTAGSEQLDIVVARARTYGRRVDPHRRMVAHLWACECGEKQATSQGRSGCADADDSAFPRVPRGSNAAGIG
Unigene5632	1787	30.4421	47	940	9.79257	800	21.5121	6.01104	common|banjin,quanjin,wujin	MRAMQRTLHKALYAPLSKAYQGIKRSNILQQNTDTANLCVRLKRVIR
Unigene10654	662	51.6616	112	520	0	185	1.86229	0	specific|quanjin	MMVHYETYMASKLPQAETAYFWNLDTLLDHVLPFLRHVRHTKLSRATLTFRSRAQTLQDDELIPRTHHFFLAARELATDHGRHAGMELVGAFGRDVETAAVRAVGRLNEDYW
Unigene13332	568	52.2887	121	161	0.83284	523	0.970983	1.30079	common|banjin,quanjin,wujin	MDSFEWVHYQTHTSLFPSEVTASNPEVPEQPTAPTHEQALCWIHSSAMLVRAIENDETDVSAVLEMHQLLRLMEWHRHSCKKMTLKAKLLDAVAKLSNVQHDGWPLTALRRRAKRLVEFWK
Unigene1408	1482	60.054	408	9	1.94811	1232	1.40588	1.14243	common|banjin,quanjin,wujin	MQSNGPGDSDSPGPPWRVMVKVEPADDSQQVNALTLFTSSGEAGSAQAAEGSGAENTSQVLSESATAPPHIVQPVTSDHNAHNDSTADVLHDNRQVVPSSSYGVLVPVQGEPSVPSRRRAADDAGRVGPVRRQTRTHGQGPAARAIRSHQRHTADHTAISHGASQQISPTDGYQFQNGSFEDGHYALPNDPRYSVLPSVNRAGHVYRRDGHFDSVAPQVRPATQAQPQVQPNTHVPPQGTSQTLPIGHAAHFFAQQTQATGPPPRIQPSNARHTVAPAPQPGPVPMNYPSSAQPTGPPLRTVPSNAPAPAAASVPQLGPTPTFMPPNYPPPGHPQAHHAPRVDEHVNPLPAPLSGGPRFECALCRKRFVSRDSCHLHILMEHILPAFWTSIRNIPRVIR…
Unigene12969	1590	62.8302	187	655	0	1215	10.1362	0	specific|quanjin	MRTCQRAVVHSRSMRGLDGLESLWLDVCARPTWVTRSSSLGPLAHIICPVALDFSCRARSSHRRRSRPIAHADFLYIPSRRNGRTTSRPDLVRNCARARGVGQRVWDCLAARRRRLQTNTSAVHRPVLRASSCCWRSTSSVERGTGMYRRAVVYSRQCACGFGLAGRASTLRRRPRAPCSTSTSGAR
Unigene8760	2411	60.1825	269	2066	4.32555	1260	0.991254	2.68733	common|banjin,quanjin,wujin	MAPLSQLPPRASAVEGSVQTTFLMPLAVLVILVTAWVARNPIEARERLADAQQRVRASTAAVSIQVQGSWRVYVRRTLARFIPGRVPTPIIMEPTENGSTGPPLRLRRGDSPVEMVSFGTEHLTSATGASFQPTQHERRASSLLRSRTPCSSPRLRAGNGTAEFQTVGTPPAVAARLSPAPPLPPTPPEMTPARVSVTNTLHVQGPAPSSSIARAPVTALEPAENARESELPSFPRTPQHPLLSEEEPSMRVNDTQPEPLAAPLALLNA
Unigene10950	1283	57.5994	337	1107	0	97	3.8688	0	specific|quanjin	MPDAAMGLGLELAQPPSAPTLVAGTRRPRSSSGFEDHTQLVGRIARRRRLNPDATQELQSFSQEPIVPQLLSVYGLLLELLEHTAAQNAPSKYEMPEELKKTVKTYATAMLLSPKSTAYLKGNVDCIITALRLRGNALLPDASDTARLDVVKSYVTTVLTDKRCKLKAAIAQTIPPAADQQGNNEAPADANEGGKPKKTIVYKTMDIGTLCSAIIRKMATSKSATTVCITLAMYHRVAFLRRCVKRLGTTDNFWNDVDGRLAEAQKKPSAAYDQYFKDCYAADVRLYGDPKHGGYVLETALEPWQVTVQTESVHAASRSTSGTQASTPAATSGSAAS
Unigene13237	1113	56.1545	200	512	0.635259	1111	0	1.94044	overlap|banjin,wujin	MATFNFHFEIVMPGNTPSYFHPSADSLHRPAVSHHQPSVYQPIWRLRHSSESQHRDAFSRFPRSSMSITRPSPVVDGEREYRRTYLRSRAEEIFTRSVFPPPDPPENSRRPSTQAHRGQAAAPQHLRGSEASAGNDISPGRPTHNRTTRALRSKNSLIPSIPVPVEPRSALRKSPLNTPGGRSLARHSETLTDGGHAEEP
Unigene1442	2065	58.9346	376	1583	1.21423	456	3.52782	1.15596	common|banjin,quanjin,wujin	MPPVIPGSSVTLPPMRDKRRYDLQEAEPQLDREKQLRKRSVAVDTSSSERPRQRVRAGASPPYRHSDSQMAGGSNVHDRRATDVSHSIETRGAVPFYPRPPAPAARRERLPQPQILPQPQILPRPQVLPDLPPIDRLLRESHDRDTGELRDHEARRPTHTNLDSASGGPQASAGVPGRGITTPSQLPVPTAGRALAETGPAPRPQAISPASAHVPSQRNTATTLPPGYSPVATHDGPPPVGTARPSAAAPVAGAQPHVSPTPAPSRAPQAGASSAAAHALSVLPVYPQNPHVANGRSPLQTGHAAGPPPHAPPPHTSGRYILCRCGASFPLDQYDRALQHATRSHMPYALYGLLLQAKGLLGIYEQPDGNVNDQRQ
Unigene12006	399	66.9173	79	162	0.886019	398	1.5558	1.41444	common|banjin,quanjin,wujin	MAAPSAAHSPSAIECALGTAANAVGSERHGRRAATSGPCRQSSDGHSYADWAHRRQARAADEGTAAAAGRGGAGGGDDE
Unigene12895	1058	55.6711	215	229	0	873	1.22681	0	specific|quanjin	MRMWIAVALVSSMGSIESGAATRYPVRAMMRQDFRWYYSAVPGRKRRSSTFLGCVLLRRRGLQPCAENIVSAARSGMMTRSCEDGVAARASKGQGQAQGWSSVAASSRPSQQRRRQKEAWLEPGTEASVGASMNEGKSGLRSLKNFHVSMEYLITRATGRVGCWTVAGNVDPHRLPDSRSSSRPHRLDGIDLCVQADSHQSGYLVKSCRFCCYDA
Unigene1294	757	54.4254	85	388	1.71849	134	1.19278	2.23657	common|banjin,quanjin,wujin	MSQRKPLRHGQRVLRSTSDAYLTGKCICIHSSKSWGTSTAAKFSRTLFRSTQPVDRTPSGIAYGRTPELLVHHLYHLCVGVVTKL
Unigene12477	605	56.5289	146	168	0	605	4.72387	0	specific|quanjin	MTGANALGFTRPADAICMRVIHAFDVCTSNMSARVTLKCLSVLSAVVPAHPDFAGRIFPSVEFASPWLVCFYCYLGQLRVEISQSAPLVEAILLRVPAHAFSPLTITTLHAGFGRFEQMSVPLCSSRRCVIQLPDPAIRAFSRSFS
Unigene8841	782	56.3939	109	328	4.96988	2	0	3.0525	overlap|banjin,wujin	MSSAAASPQGERLPEDVAKLQDAVRRFGAVAEKMKRHRKEYDQLFQAADGLQRAVCSSCTRKTIVELPLFTQPIVDIATKVLTQCAADMEDMEKKGPWLTKRYQLSKMR
Unigene7906	1869	61.2092	419	1481	1.40864	225	2.96831	1.23528	common|banjin,quanjin,wujin	MGAPRARSELWRHREAGPARARLERHYRGADATSLSLGHASASVSLDLDAQTAAEELHLPLRQCPCICLCIGPEPFDRLPLDCDLTARSASGVKDAELPTGMPPPLPRRLFCCTQCTSACDATLCGYYDANSERHHRQHECWRYCKCVAQCCSGMTSPTAAYHAPCSATETRSCSSATLPAPSPPPPPFPVLATPTLSFPPPITIIVPPFPLPTTILPPFPCPSICISCCLCVPRPVPTDFPSSAPPLPSSSLPTSPPPTIAPFPPFPPSPFPTLTPPPSPTLPTTAPSSSVSTFSTAPFPRPSLPPNSPPTPPTPSQTPALFPARIIGIFAGALALAGILWRIVLSRRAMREHALITPQLDGRTDRRSDASWVLSLRGVSGTGTFAGSLYRRIERGMS…
Unigene1984	1302	60.6759	98	1111	2.81579	818	0.941318	2.60074	common|banjin,quanjin,wujin	MTSTSTTARRASRRRWPSRRTRANWTARGRGRTDDLARTTRCMCRSRSSSRPCRRLLRLPALDDGGSGKALVLAAGTGRLRLRLLELRLRIDHVLYSL
Unigene12294	2165	64.157	348	1808	0.136563	765	3.93599	0.367521	common|banjin,quanjin,wujin	MTPTNSLSIPGPPTTCPSPLTTFTTTAGLGRSPSATINPHQDALLRLPSLPDHWNRTLCRTHGPLVHFWRIPRRSARRSHCYCSTPDESEPRPQRVLLRSARARARSMRIVNAHLFRAGGDVKGVHPVERVANLRPAPQSYTPAFTARRIPRRSARARALSNRATRAHIPLACGVFVRAGVAEIAGPLPEDRVGRLLDNSSTASCPFEARRGAFDAQRLAAHLCHWPPAAGLRRCRDRAPLPSSSRSHTIPAVSPRPLARSAPHRALSTRAAQRYQTIAECGTNLGLLDGLWAKSVAGLGPTWIWTAEPWLLARSARTCTLYDRTDVLHHSLAGGKLTGAVLVELADV
Unigene12987	657	53.5769	185	31	0	585	9.6382	0	specific|quanjin	MDSFSPSPSSCVRGLAVLHTPSSLSTQNFWRVTKDRYRRYENICAGLQLVATYRENGGAHAFIHFATSTRPEHIPSPSRSNPACPHFSENCSNLKANSLRHSVWIRRTDSVVDARRLDGAGPGAPTQVSPVVVNTAFGLDLEVITGFGEVKIVIPNVSGLDIGNTVQETRYSTERLCFARKLEEL
Unigene10485	1336	63.2485	178	646	0.796684	113	1.5939	1.00503	common|banjin,quanjin,wujin	MSQCTTHLMNDSRVQRSSPPGAIVHCNCAYMRQHRHRDCAARYPAHATCTQRCSDGARAHACPARAIINNPNHLARPPSRHGHTHSDPSRHPPHPNPNAARAIISLQESQDSTRHVVLGSLDLFTVLGEMLLELQLEQSVVVVAWSLVRPGCQLNVIISKLFVVAVAAGMQLARRIHG
Unigene6588	569	52.7241	103	246	1.44971	554	0.861579	1.49828	common|banjin,quanjin,wujin	MSWVAPNKVNPMRASRATAVSKETQQRQSGVMECRRATTTSRVMNDETGAHGCVGQCLGLTECLEPLVCRRLTSRHLTRRRLTSHGGRGSGRTCSERCDEEKS
Unigene1061	529	57.0888	67	10	1.00602	210	10.3479	1.32955	common|banjin,quanjin,wujin	MRNSMLSWALFALPLPLIALSPASSTSARPVPSFKHFSGPLRSSSPPGLRPLALELALSYSNVARAL
Unigene5201	1079	54.2169	115	182	1.09213	526	0	0.855884	overlap|banjin,wujin	MYIVYMILIRTVIRGLYSAAYVPLVYTRSYRRIFESNASVTYLELFQECCSDATSEPREQISDALDAIARAAGVPALSSHSVQSSARCWPASGYCVHTSQRAVPLPCVRIAPSAK
Unigene11240	498	65.261	110	330	0	1	1.01274	0	specific|quanjin	MTTLSRRVAACTTSHVLAGPATARSAARRLSAQNRGLEITASSTTCRLVKELAPLQAQPAPVCAVAARASCRGLCKGHRRAAQARRGDTRGSRLAARARIPSTRAATSTY
Unigene10016	266	58.2707	-	-	0	-	1.06078	0	specific|quanjin	-
Unigene12901	680	56.4706	116	419	0	72	4.89641	0	specific|quanjin	MFPLACGTAMEAPHARSHLLCSQKRTTTTYLPSLLRSLRRMKLQGHQATVNRKTRIGLQMTTTRFLHTAASSRSLETVFAHSCQHRPGNPHRGTAGSVGRAFLFILCLEGATFHGM
Unigene13294	416	58.4135	72	360	0	145	0	1.35664	specific|wujin	MRSGIPSNRSSTKAASSGCHTTRLSSDNDVLLELRIRAGTVHTRAFNGSIKTHCLASAEVAYRKELSRRGGG
Unigene7552	544	49.0809	89	495	5.76146	229	4.84381	7.10432	common|banjin,quanjin,wujin	MSTDKDDVGMFDCAKAKNNEEEEEARARSQVYVKSQQSENQQSHLTTSTVNSEKQPAAQNHKVDNVEWELRNLPLNLQRYYYESFQDFS
Unigene6045	686	50.4373	132	106	1.63776	501	0	5.68399	overlap|banjin,wujin	MVKSNRTITPQSDRCPLVESNSIRSPSPTGSEVDVKSTRSCDEDLALADYDNQAALRRDVATRRVSPAENAQKIKESVVHRLTRACATAIEYIAAAFKFFLGLQPRLEVNGRTQHETRSALYQLRGAMGAFA
Unigene8789	699	58.226	101	538	1.01151	236	0	1.46797	overlap|banjin,wujin	MLCPLSEPFGACPTIVLAAGVRSSAHALIVLSICPCCSQSSRRMSSSPTAGLTAACGLVSVPCSRTRSSLCSRLLFLALRLNRTVLYPSVDGRSSRVHRGA
Unigene10694	1163	55.0301	123	1033	0.101325	665	2.2321	0.0441148	common|banjin,quanjin,wujin	MECMRAHGMPKANAQRNTRTPRSLIYTVQAHRMILTNSVLQIACAPVICTGPNPDTRRLRRPEATRSLAPLQTHHANDEPSAYSGQRHYYGPSARRATSWFCPRRAARAMHYRQSGLSREFEA
Unigene8301	585	55.5556	134	557	3.23455	156	0.209504	4.82359	common|banjin,quanjin,wujin	MALAAYLGKDPSMCRAENVGRSKAIKPQQKSAMEDENSHFRGARAGIAESIQGKGDLGCRVQTETCSACVICRYAVRGQQSPALSMAAFDSGRQHSGRYHSKQSSTSATRLRTQASLNWREAGQSIPSTAYRRN
Unigene4416	464	53.0172	64	9	4.46036	200	5.22981	2.98545	common|banjin,quanjin,wujin	MARKKNRLRDSSTRYSNKKIKLARGSKTERTVCSHMPRPPPPRRRNARYRPSAIVTRRQQIEYS
Unigene11597	1486	58.5464	207	303	0	923	2.14438	0	specific|quanjin	MRICCASSPGQHIYPGSVVGAARWITIIPRSNCWATTCKESALRNLSIIACTMPVVHLCLERAASVTPAQCVQFDFGYFLHCDNHCAIKFYIHISVHLRLLTYCGQNLADLGVATLFHARVLQPECHRALRQHPRTRAHRPPRRPDVVGASARDACRGTACMGTTSSSHGRPGRVCPVRVGAASGVRTSRPSPGARSSPFEPAAPRA
Unigene5301	349	46.9914	44	88	1.4369	219	1.75587	0.977099	common|banjin,quanjin,wujin	MNSVYYRGPPRGSILRLVVKANAYDDRDVVDTAPIDSKIDRSSR
Unigene4050	943	55.8855	293	63	1.3746	941	0	0	specific|banjin	MLSAGQRAQNAPRPQNSAAPRDLDISAMVALRKAHQLAHVSSGIRKSSGQPTLDPTLSMRRQFLESIRATIKAERQNLASNPFDSFSGLARQHRWFEGDNTGASEQNGNSGNATAVAKSQATKWASARRRAYSSIPPPLQEQLGNGRISMFERLKPDDYVLYMFKDMLFVGQVKVMYSKLLGKGARHAHCESVENVCSISYAVVQGFEPVAQSGRIHRKLFGARARLGAITFHQLQHYQILLRLGDSAQETGTGIVLGPDAAAIVSLVLARKMAVVKIANSLNPRKKTAKILL
Unigene5153	808	54.703	163	60	22.2476	548	0	53.6549	overlap|banjin,wujin	MNAGAGAVPAPPAGAAAAPQVVPALPAAPNITTITGVQLRPPLADVANRPVVEDDLEQARLWRASLTIQSDNGQLVNAPRSLALADAYITKLNCLHGTPIISLADVMTAITDLANVVTANHEEARRNHEETRRNHAEVTNRLDNLSQEVRKYGRLAAIAYNRS
Unigene6343	2592	56.6358	561	399	6.84394	2081	3.97184	2.25649	common|banjin,quanjin,wujin	MSLLDYARATERLAKQLPNHYVYLQVSAAGIVFFTERWEDSEEVADEYAAFKKSLKAFACLLREAVSRELAASRKVDPADAHDDPMPEEADEALNDVGAALGDIHAFFEELEELAEDSDSEEKPSLFARLFKKRNDDDEDEHPFDDQEKQPGLFTRLFTRHSDDDRQSWESEKRNIFSRWFTRRDRDDFASYASFQAASTGGGSRINLNLKNPFSGLFTRGGSNDWDAPQRKNPFSRLFNRGETNDWGAEKKNPLARLFTRKDKDDAWQAGARDEEWDSDLKPSLIKRILFPRSDENKEAFEELKVEFDRAVNEFRVYMDLRHGHVLRKMSKRAKKMSEDVTEVLRRLDEMVKTHSPEEQQKYMQEIDLRLMHRAAQSPNMNDSSLFSTRIGAFVDLLE…
Unigene12383	744	55.1075	63	735	0	547	1.13777	0	specific|quanjin	MQSTVRRWPTVCVAWSSRNPSPGDGNPLATARQVGGCWQGHRHLPPSWCSNGTDLAKLSCPGL
Unigene4311	736	56.1141	81	425	1.44615	667	1.30349	1.4672	common|banjin,quanjin,wujin	MPYDIAGNGSHRQTNLRPRAIYVAYLNPMRLRRCFSMMWAALSFPTVSGADDTRYPPAAHRPLTHLDYLITDGGTKTRVGA
Unigene12225	742	55.1213	96	454	0	741	1.97745	0	specific|quanjin	MGTHRPKPCASDLAVAAAHDTHTVGWCSNTLLAGWTTLTMCAFAPELFPPHPIAHRIFYMALSKISDAYELLAANGAKPCPCLTIDISGNYCSEIK
Unigene12176	1466	61.1869	268	438	0	1241	3.42766	0	specific|quanjin	MPLSLLPPTIAEIVREGWGTRARFQETHELSMGPEDFERGTLILLGMQKRMIRAWARAAVAFIEEKEAVMYGLPVWDPAEDDVDVLSPQDEAGNADTAFDDDADDGDGDYLDDAAEYDDTRYASASSQWPHWQDRGDDGADSVYYKDVEPTDGCTRYDSDSDSESNSKAGVETEEDRYERLYWEAREGVPKPVYECEVCGDASATYCVHDDADEYAAHERPASSKKGRFVDVLPRGPKQRFSRRQQRQQRRKQKKRGKAYGTVEDEDE
Unigene10855	444	57.4324	92	277	0	2	1.38833	0	specific|quanjin	MSSSKAGDRVQSEDAGRLSEQEAHCGLSICKTATITASFTIPSNSAASVCERSRARAGSPRRHRRSACADVVRLCLLQPAARRTLVCINSAS
Unigene11497	285	53.3333	41	124	0	2	1.2901	0	specific|quanjin	MNPKNRANSSSYHDIYTLARSTHTPSSGRRDLLTALRQPGV
Unigene12557	1853	63.8964	170	512	0.101486	3	2.58868	0	overlap|banjin,quanjin	MTGAAGTARRLRVALACSAWLASALAKLAQHGVRRRISQRPKALAAWSPSPNLSKALAPGAGSSASVSAYRGRGLVLQAQFNRLSEHQSGVIGAQFGESGRPGQQQIGDARDLAPNYGRPQIKPGSSRSASASAAATVQRRGNACAEGKVIERGLHRGGPGFVVAINGGR
Unigene13335	404	55.9406	72	167	0.46548	382	0.838118	1.14294	common|banjin,quanjin,wujin	MGIAQIEHRGVALKIQGRFEVRALLASVKVSSCSEGRGACLRRQSGEYLALEPRAEYYSKGISSMCREVRYI
Unigene1929	1467	57.4642	319	68	3.02309	1024	0	6.08531	overlap|banjin,wujin	MTSNFEKLIPPHATRAAKYLHKARKHADRATNPTLSAAQAGASRNSVLKYIQKLKGELSGTAYFKLNVKEVANQLIQRPAERNTAPKLTIKIPAKNKRASVTPDTSPSSATRNRSTASQVAGARVNTATYRNTPVQASTILGTVVAPRYRGHYQHGGMQVDLAVQDAAEALEGFKFGGESALELDDLTAAMQATSLGQLTSAACNHGDFSHAAKAAFHPSPMLASQDSSPASSLSSLPDDHAAELFGNMGVRLASLAPKTTVQDIHDWTASGSQRVDWFLQSFDRCKPDGWPPKEVRRADRQTQAAPYNKAARPARFTQ
Unigene13166	900	58.5556	148	473	0	30	1.06596	0	specific|quanjin	MGWAACTLEQKERKPMRKSGRGGGRRGPRTYAEGERANARVRPHCASLRSCSQMDLTSEARSVTLRHDIHPGRRSQDIAVRLQRIPTTEIQLHRQGNLVGFRVSLNLPLAVNPPSQAAPGGLLPRRIQRRSRYRLSIMRAKRLQTRCD
Unigene8415	1284	64.3302	271	137	27.3493	949	18.112	20.0072	common|banjin,quanjin,wujin	MLGTECHRCRRHSLIYGSPWPKRIPPPGTRLRSPTPSSSESESEVEEEPAPPPPPPPPKGKKRPAPSATPTSTPQPPAKKRRDERMLARNKAREDAERAEQEQVAMQRAMKRYREAMREEEERYRAAKRARWEDERRPPPRLAAVPTPTFYARKREEEVEEAEGMMLPPPRRVCWRMPKRLGGLGGALNPSFFARRRVLAAAQDSEEDDSTKVDEQEEPASSPSPMPMESPARALPAMPVIRIPVPPWMEDAGVDGDDEMPATLLVEVVRA
Unigene3536	539	52.5046	48	59	2.62354	202	0.68215	1.33261	common|banjin,quanjin,wujin	MDIMLSSHERTYGASTIWILDDPIINEHTDSSANLLLTGRSLGVLWGL
Unigene11380	422	58.7678	73	204	0.445625	422	1.32792	0	overlap|banjin,quanjin	METLTATVKRRDQALRSSYPSCSLHQCSGAFRRRTATSHAHPPLKKCLPWPLQRRPSRSFTIPTSGAARASPL
Unigene11989	828	55.5556	158	775	0	302	6.14278	0	specific|quanjin	MNAGAGAVPAPPAAAAPQVVPALPAAPTTITGVQLRPPLADVANRPVVDDDLEQARLWRAGLTIQSDNGQLVNAPRSLALADAYITKLNCLHGTPIISLVDVMTAITDLGNVVTANHAEARRNHTEVTNRLDNLSQEVRQYGRLAGIVYNRSRGDGTT
Unigene12914	2962	63.0317	322	1914	0.596762	949	3.75333	3.18711	common|banjin,quanjin,wujin	MAMTFYSPLPRSASPTVFSPRSRRPVSAGSPRQPSTPHRDTRPSAPSRPESLDPNVGRTQGPQVPFGGLPRCWNGDYHCCSAAVVTPTNPGIDLAEFHSVPRAQGRVRCVSSMRSISQLDATSAELVPLSATPIFAGRRNLTVGRPYPAEYQAVRCAPGLVGTAQPVRTFHKLTLCWPAPSSPRSRDISMRIGCNIVRTIPPRRLVSCGRAGPRWMRITSAHTFRTGRESRPPVPDEIVVPTSSSGRSHDIPAISPHPLALSPSCRPRSMRADWRYIPRAYGRTDCELPVILWPKSVADHGPPRIWTTGPPVPALSARAGPR
Unigene5501	674	60.2374	123	297	2.01785	665	0	2.13139	overlap|banjin,wujin	MPMPTSRCRIRPRLRIAPAHPLRSPTRTILASRSQTPFTLSAHAHVSSPLPLAAGTSFNSSPHSRSLAHSSLLALALANSPFPPSSPLLSLPSLLLPSPPSDDSLLPSPLHDDSLLRTRTQSR
Unigene7304	1606	61.7684	249	100	1.79769	846	0.662966	0.191677	common|banjin,quanjin,wujin	MAFISYLPSYPRSHERRPLLLTSFVILDKSFRATTPVRRLLAHVPMLRRQTDARHSILPPPLPRPRSCSAAFGLFLRASPFARSCFPQANAHHCPSDPRSCAPSSLSHHSSFIHPSAPSTRRPRARRRRCRTSARQRLAAGHIASGLLSDATFLRAGAQRTGTLRCARTSVFRDLCSTSLTAPLSAQATVQVRAPLSLPARIISFQASAPHSFLPTFPCACALRYMPLHTLQRQALLILGHMARMNAPF
Unigene7268	671	60.6557	121	287	1.31714	649	0.168206	0.381158	common|banjin,quanjin,wujin	MGALKPFQKVIGPDLHPSASTTTTTSCRRAPVRLLDTVNAVLSLCELSKKVSHRRRSVLIPNNPSTRLTAVYAVSETGWTGSTRPVTRLRLGCPMAWTGRVPARPVRPVYTVWTGTAYIPS
Unigene9026	699	56.2232	150	168	2.28406	617	1.61469	3.9028	common|banjin,quanjin,wujin	MDPSSVVVVLPSRQAPATGSARAPLSSLRSLRHPTPACKDSISSGCHADLRRAETARPRIASLAKRTERCRHAVSVSALRHVVFCSPSICIALRSFPCAFQAAYRDAPLTLYVRYSGLRRIQDSFARPSSRSNSLLQSHRGTWNAHGCLY
Unigene5368	1665	28.4685	102	580	28.5182	885	9.422	8.65876	common|banjin,quanjin,wujin	MSARTRLSKDSHGILGSRQAFNNSNPADYIISSVKIKNLHTSICHSSLDFEVVSEKLEKFEEFLKEREMYVYRLVNKINMSSNYKEVIELSEKLEELKNLKK
Unigene10471	1291	55.3834	114	446	0.274818	787	1.09282	0.132071	common|banjin,quanjin,wujin	MPRRTAQIASGTLGIINRDAGQSKPLDLGQTHKRLCNIRCCPDPKRLAKACEAVVKYVQEWQAASQTPSRGRNNWACGRKTSPARVSRRRSKEQRRRRPLTHGGPTSGRQRIFV
Unigene11275	602	54.8173	90	526	0	257	3.16494	0	specific|quanjin	MRLSYPPAALALPQGCRKAGHALPAQVPKGSNVSAQRMLCAICMNAAQGLNDLTQPAALFTGLIISTYPIQTLDYFPCAQRVLAPLQHAE
Unigene2741	835	66.2275	197	592	24.6985	2	19.8023	18.7606	common|banjin,quanjin,wujin	MQKSGAAHPQGLNSRPPRHLSSLVTPGGHSVARLRHRLCPSLRRPLPLSVVVVVDLDDGLSRVQLRSGKPAQHSFFLPSLTIVVAVRRPSSVVVIVDTSLPPPEYCIQKSGAYTRKDAARVPRNTPPPSSRPAATLYPRCSTMRAYRTPRARRAFMLPHSGSTADGGRTTRLRSRMLQLLPSSSSVASAPNFCMQKL
Unigene10024	391	53.4527	72	216	0	1	2.74228	0	specific|quanjin	MSAHDSAVVFVFALLEAGSELALRRKSQRQVAIVYVRPPRLLRCSASLLPKSWPSLSRFVTSIIPFYCNNVL
Unigene12827	466	67.382	67	266	0	466	1.57802	0	specific|quanjin	MYGLALRVHGLYSPRWLVRAGSDWRRAGRRARRGRPAGGRCAALRARTLTGAPRAATRTPARTRARR
Unigene8981	580	65.8621	149	547	1.83512	101	1.64249	0.99216	common|banjin,quanjin,wujin	MYWLRARRRWSWRRARSRRNRPTQAPEVESSGARRRIPRAQQLVPLCTGWPRRRADAAAGQCARPGSRRVRADSTRANSPYLCTGCLGLRVGAGAHDQSARLDGNANRSRVRAHPGTARFDGRRIFAPQAPYGTGQLQRRQSDWFTGTV
Unigene2776	1244	57.1543	107	467	1.32618	147	3.62915	1.87317	common|banjin,quanjin,wujin	MGRCLEAQQTFRAPTLTRQHPKRPLYNAVHEHPAHTDSTGLLTALPAPLLVSGFARTVAGMSGADATPIAHGHPLTLPCHARPPDSIAIPRSSTMSPTGKKRGAGRC
Unigene13037	2701	60.9404	302	1355	0.0232079	450	1.03736	0.021042	common|banjin,quanjin,wujin	MICGPESSCPAWLSRKSCDVVRRLIPGQLHHKRTSSSRPWTRWDFMHRNCNQEQRAGGLLCSPASPDDSTLRRDIPTRPSFVAADFPARLWVPSSSHIPDARPWPWHVPPDLAGAARLDSRRRTTLSIALQSLETAAGHGLPARVVACLLGGQPDLSQAPARQAIAQMAPPGIPSLVVPVQFHLHIEGGCHDLRPPRLRALLRGLQSTSTAPRIPLPPRRIRFRVIVLHGAPGPCITPRYLDNDAGHFPVIISLHTSGCAELILRGPAHDFGSFGPQAASLGREAHVSGSSTTSSCIPLGLP
Unigene10819	271	53.5055	47	121	0	261	1.45769	0	specific|quanjin	MTFNDRSAPRVPLTPSAYTPTRTSPVPVQYSSASNQLSRLPSSFPVY
Unigene10265	421	60.5701	94	32	0	313	1.59728	0	specific|quanjin	MKASARARATSTPTRFARPNRNPHPSYRRSPHPSRRYPRLATVAPSSASAPRPESCPTATYLGRTPTSPWMGVPSGPLVRPILRHIARIRVAGL
Unigene11447	468	56.1966	67	203	0	3	2.03557	0	specific|quanjin	MCRARFHRAYQQCGRGGNGGAQCRQPAAGTHGRAWGDLDQTSRRQRAARGGVWMSGAHARGPRYGGV
Unigene6531	917	61.0687	141	573	5.35216	151	5.01198	6.88176	common|banjin,quanjin,wujin	MHHNAGRIAFGRRTGMRAPELEGSGRHGGPALLHARSPPAPASVRRHKQPVHRYGLFRASNPRVDVRAGGLRAPRLAGCRARARRQPQHRRAGAASPYIGTATGRAVRACGCASSRAQRTDAVRSLCELRRHLCRATSVSN
Unigene13018	315	59.0476	89	307	0.397998	41	1.25407	0.902136	common|banjin,quanjin,wujin	MGKGASASPSSTWLKLIVPVFCCAISCIYPWSPSPLTTRALTTLALCRGPMLLRSPNAFSAPFAGITLSYALQRLYATCLAPTTNAAWS
Unigene12349	486	65.2263	122	8	0	373	1.13481	0	specific|quanjin	MSMKSESIRKRARHEGGAAATRRSSVSSRHHATNPARRRRSPTRPAQLPARIVGLGPRPSTSSDPASNFPPTIHPLDWGPPTTLPPPARSGKLSDACYTSSWPRPTDVEHGLPVPRVYSILA
Unigene13419	354	49.1525	46	349	0.501116	212	0	2.56879	overlap|banjin,wujin	MKVWPLSPIFSPGLRIAHFTLLIPDVSVVSGWCQLLAYCLTYWSAK
Unigene572	342	55.2632	32	247	4.6516	342	7.34641	3.45037	common|banjin,quanjin,wujin	MMGELGERQGVGREPQRLLGKLDLSWTWPGRE
Unigene13760	722	65.2355	104	92	0.491399	403	0.853765	1.33821	common|banjin,quanjin,wujin	MHRRDAHGRADSPRTRGTREKWQRCSCISNDLASPTSRAQSQDAALARTRRASRTSEGSSRAGRGRYGSRVYWAGVRSKKLEAYWPWGGQPVRGRHSAAAYLVI
Unigene5788	585	58.9744	156	118	1.30934	585	0	1.6516	overlap|banjin,wujin	MAGCSLCALRFPAPIILSIGCDCRSTPPFFYSVVFDLACAHGRRSASSNSPNPWPAHNQLMHCASLCYLYRNTSIRPFNFAVTDELVNLGRDLSYWLAELQLPQRARVSTCSSTPSDTSNRVASLMQAGHGLASLQLFVLQSICGMTSSVRRCQSK
Unigene12032	856	59.229	188	226	0.0690791	789	1.71409	0.0746953	common|banjin,quanjin,wujin	MPALNILGLVYTGILVDGEARARQMSEPALDSLATSTEIRPSAGSSPSAGKARTVAYNLLKSAIAGAAVAYTAPAVAACACMGAIFVVVNGLHFDPATLNADREARIAELEALLKEREARIAEREERVAHREERVAEREARIVVADGNRGDCERAQSHSPPFFPQVPHDVPGNLAATAIRCPQCLPIS
Unigene10798	935	58.7166	72	774	0.316212	559	17.3826	0	overlap|banjin,quanjin	MIQVPRDMTSYAHGDQGRSAASCHSGYGRYPIRPDSRCQHRHTAALARGTPRQPLLLALRHHVFSLALSTSR
Unigene5955	1657	61.3156	231	857	5.53133	165	0	7.27153	overlap|banjin,wujin	MWARACRRGEASWALHICTEVAFAQRRTLHSKRGERRKEGDRRLADTGSNCRLGGLVPGSERTVDGNSGHAFGAAFCGRCLPWDPEAGFFTSGRNRASLVRYNSLRGRQPTKFPLVNQVSNPHRTFHYSMRFLNPPTRSNDKPEFVVVVLQSRALRCAKPGAVFACVIMAATRDVLPDSGMTVGTGHYPKAVTRDIEQVVSSCQPNERKKHGVCTVALLRQDVRRPQRKLC
Unigene4621	274	54.7445	75	48	2961.98	272	1863.53	2144.99	common|banjin,quanjin,wujin	MAFRTRASSTSYTKQARTLQSETEGEGGESLFVAAALAGASLAVAGGARAGGVGAAGAVGEVDGVHTVWLVGCTR
Unigene10834	1169	63.6441	262	383	0.107245	1168	1.8216	0.175553	common|banjin,quanjin,wujin	MEPVKVVRKELRRLFGAYAYQLEESGILDDDRLRNFYALRWNRAELRAEVNMLPDPAPLVALGKVEFDEEDGGYYVQHHWLQEAVPISLATAIGLGKLQQIHDCARKELGAGGWKADEADARMPQPGFPPEEIAAFNEVEDESGIEAALALAIEDYSANLNADTFAWNDATNKLDVWLLTRRGRPVRLPVTELTAIHRIPGTLFGRAWHTAQQRHFVVPDLQTLMALRYLDELRREAAEVRFWIAWGYTEPYHPPLPTESAV
Unigene6935	2421	65.0558	626	544	1.46547	2421	1.46852	0.821648	common|banjin,quanjin,wujin	MISRTTTFVKTKLSSREKRLLRQRLSEKDALVEQLQSNTIPSLEQRAKELEEQVAAGARNASTAQQLSALLADQSALIGQLRDTIPLLQRRIAEQEREIRRREDALDAGRAHAQSLAHELERARPLAAQHELLAVRVAALQGENARLQERLDAAVCKELEQAATVAELLPLRALPERVADLERTLRLMEDEQYAANEEARKMNDTIDAQKDTIDTQKTELESLRPLVLKLEAANKDFVHRFAALEDEHTTLEAQHSALREQHAAATQARADALAELEPLRALPDVVAKKDALIDDMERRIAALDSQLAADLDLRNQLDALTKERDATLAALESLRTVVAEKDARLENLENKLAGANALASERAATIAERDGQLQTLEKQLASANSLADERAKALSEKDA…
Unigene3760	545	55.9633	66	201	19.5297	4	0	5.9833	overlap|banjin,wujin	MISLPFPDLDPLPVPTGYEPRLAAACDLVSLVTRLPMTGPTRKPTHTVLAPIASIRRSDPLSLSPS
Unigene9203	577	56.3258	48	270	6.14887	127	15.3553	15.366	common|banjin,quanjin,wujin	MTFNTRSAPRVSLTRSPYTPARTSPVSRTVPSSASNQLSRLPSSFPIY
Unigene2628	1524	61.0892	190	496	1.15985	1065	0	1.04887	overlap|banjin,wujin	MRSVGAPVSVHFNTYRPARPSRDCGYLRVPQSHAGCSPSIRAAVTLVPRHSAAPSRCAVRHRVSPFVHARLRPGIALDGASHHRRQRDICCASSGRPKISDAERPCASPVTPLPPRGQVASANTCASLSHTRAVCRRVSYQGAQIRRQAAPVAFVFCVQACPQRVRIRLRPRSRSMRPRAPPIPFTPWMA
Unigene11131	542	56.8266	145	435	0.327297	1	1.0412	1.23057	common|banjin,quanjin,wujin	MLQSTTMLAPTTDPLLSTCSLCGMCCSPNLTDHTLRHYLGVCNVCTVPGPIPRLWWAELSGTDIIKLNHSSFLAQSYSPLRIPALSCVLFPFGCAVCTSRSRRRCMRVSSLTACICVCYRKSRMAHGVPRFVYISSANAIFCASK
Unigene13551	570	62.807	141	425	0.723582	3	0	1.12174	overlap|banjin,wujin	MSVRNAAGCRHIDTRRRRAAVPYRRWRTEHRTSEPKSALPLRAACGMRNVGCVRTLDHSSPLTASYPSRGRECPRSHGRIPSASRAVVAIARLPRIRITHPVHRERPSPRHFARPPALVPYAGRAYEFRVDSSKSSGPAAA
Unigene1070	1329	56.8096	216	254	6.03735	901	10.4669	13.0097	common|banjin,quanjin,wujin	MLVALLSQPGTSAQNRLHRRSSCTVLPRRYVLDILTSASNSERRNLRYCRDRRLQPSTRPRTATTLPAIFVTSGLAPLPVGGRTWRQRAIAVHALWSLSYPRISRVIHQSGHTRTGSRVQALYVTSSVGGQASCLPYSLLESLTIRLDSPAGRHISISYSQSCRRPRDEQASLSLAQRHTFHPPGPSMHRVLRTSPFGRVCLSGGGAALVFNQNIT
Unigene22	1288	56.1335	160	720	3.3055	241	0	1.23484	overlap|banjin,wujin	MGTLYFRPFLCFSAAFYAARLMCVKHRALDDSAQPVATRLASTCRRQHLLQSGSDASQERHGPCHCGTTVALNYCEWFLYRWSQPRARQRSSYPGEISPLNFLHEQRLQGPPARVKWHSDCAVVWTIDREVIADLWRLAVSKSEMLATSVGIASWFAFSV
Unigene10495	1331	55.447	50	383	0.354141	532	2.67035	1.1564	common|banjin,quanjin,wujin	MIDASTTHRLVSGGGVAPPHVYASTDEFLRPPHTASSSSTNVHFTYPVPL
Unigene1217	299	50.1672	40	126	1.38435	245	0	1.06922	overlap|banjin,wujin	MLSAVTPRINQHRLKLRTLCSLTKYANNIASWTSSVSTGG
Unigene11165	1228	55.0489	344	1208	0	177	1.32337	0	specific|quanjin	MPRAVHGVIYSGYFSPDSTADVENLSPPWSPSDSSSDSSSDEEMDRVPLQVTNSPRKRKAVDAASKTPAKKAKTKPAPKAGISDQQNDTATPNEETNSPKKAGKASISRSLPSARAAVISPEDAPVLLNCAEKLSMLRHIESMDKLAILQEENNSKELELNLTLAKAHLVQLQTDYAQTMERARTADRAFADGLQESLDNAADRFGKMFDSLASVIKAFSAVDNPDTLKLRAEADNARNELFKTFGMWLGHPVEFEAMISALRDEKKVTAVEKHTLMMEADALRYDSRERWVRGVSAQMSKVQPALVSLGGFQWRIMDLFLDIMGDKFPGIVAAVEEESALRKL
Unigene13000	461	50.7592	107	449	0	129	2.3927	0	specific|quanjin	MSAQPTFVIHTQTKYLPQDFVNFFIYNAPGSNNTTALQGTIISINHKTTYQWNGPNQGAWVVETTCSIGYTHPLTGVSSTADVPINQVTSIIHCPYAGPPSGWIVQG
