# Supplementary material for: Comparative transcriptome analysis reveals relationship of three major domesticated varieties of Auricularia auricula-judae
Source: Sci Rep. 2019 Jan 11;9:78. doi: 10.1038/s41598-018-36984-y (PMC6329756; doi:10.1038/s41598-018-36984-y)
Supplement: Supplementary file 6 — Dataset 5 [file 41598_2018_36984_MOESM6_ESM.xls]

## Sheet: TableS9
Dataset S5：Differentially expressed unigenes detected by pairwise comparisons
GO	Funtion	bq_b	bq_q	bq_unDEG	bw_b	bw_w	bw_unDEG	qw_q	qw_w	qw_unDEG
GO:0044085	cellular component biogenesis	11	7	13	4	2	24	5	10	17
GO:0050794	regulation of cellular process	119	130	240	63	45	374	134	111	244
GO:0016043	cellular component organization	44	46	89	15	15	147	50	49	81
GO:0019835	cytolysis	0	1	1	0	0	1	1	0	1
GO:0065008	regulation of biological quality	9	15	24	6	3	37	12	8	28
GO:1903046	meiotic cell cycle process	0	0	1	0	0	1	0	0	1
GO:0002252	immune effector process	0	1	1	0	0	2	1	0	1
GO:0009628	response to abiotic stimulus	4	6	5	2	2	12	4	2	8
GO:0023051	regulation of signaling	9	8	25	3	1	38	11	8	23
GO:0044087	regulation of cellular component biogenesis	4	4	2	0	1	9	2	4	4
GO:0009058	biosynthetic process	223	254	472	98	95	730	262	254	440
GO:0044764	multi-organism cellular process	0	1	2	0	0	2	1	1	2
GO:0048519	negative regulation of biological process	7	6	17	2	2	26	8	6	16
GO:0035821	modification of morphology or physiology of other organism	0	1	2	0	0	2	1	0	2
GO:0051707	response to other organism	2	1	2	0	0	5	1	1	4
GO:0044237	cellular metabolic process	481	559	984	194	234	1545	569	561	898
GO:0032259	methylation	6	6	12	1	1	21	7	7	10
GO:0009607	response to biotic stimulus	2	1	2	0	0	5	1	1	4
GO:0071704	organic substance metabolic process	615	711	1262	307	298	1928	752	697	1148
GO:0051234	establishment of localization	207	182	321	80	86	536	207	228	273
GO:0071554	cell wall organization or biogenesis	0	1	0	0	0	1	0	0	1
GO:0006457	protein folding	12	15	32	6	2	52	18	12	30
GO:0009605	response to external stimulus	3	2	2	0	1	6	2	2	4
GO:0007165	signal transduction	54	55	98	21	22	159	57	55	93
GO:1990748	cellular detoxification	1	0	1	1	0	1	1	1	0
GO:0007154	cell communication	14	12	35	7	1	53	18	13	30
GO:1902578	single-organism localization	31	28	50	18	12	80	33	39	36
GO:0031640	killing of cells of other organism	0	1	1	0	0	1	1	0	1
GO:0032879	regulation of localization	0	0	1	0	1	0	0	0	1
GO:0044702	single organism reproductive process	0	0	2	0	1	1	0	0	2
GO:0051606	detection of stimulus	1	1	0	0	1	1	1	1	0
GO:0000075	cell cycle checkpoint	1	2	2	0	1	4	2	1	2
GO:0007155	cell adhesion	5	1	7	4	2	8	4	6	3
GO:0051235	maintenance of location	0	0	2	0	0	2	0	1	1
GO:0044419	interspecies interaction between organisms	1	2	2	0	0	4	2	2	2
GO:0033036	macromolecule localization	44	33	65	11	15	116	41	46	56
GO:0022403	cell cycle phase	1	0	0	0	0	1	0	1	0
GO:0051716	cellular response to stimulus	32	29	59	12	11	95	28	34	58
GO:0006950	response to stress	49	47	86	20	21	139	41	52	87
GO:0044763	single-organism cellular process	147	182	342	72	89	507	189	185	300
GO:0006807	nitrogen compound metabolic process	292	338	604	121	125	945	338	336	561
GO:0008283	cell proliferation	0	0	1	1	0	0	1	0	0
GO:0044238	primary metabolic process	564	664	1179	274	277	1802	699	643	1070
GO:0048518	positive regulation of biological process	6	4	5	1	0	14	3	7	5
GO:0007017	microtubule-based process	6	10	17	7	2	26	14	8	12
GO:0051641	cellular localization	37	27	57	8	11	102	34	38	50
GO:0042221	response to chemical	3	4	5	1	0	12	3	2	6
GO:0050789	regulation of biological process	120	133	246	63	47	382	138	112	249
GO:0044767	single-organism developmental process	0	2	1	0	1	2	1	0	2
GO:0044710	single-organism metabolic process	293	326	633	154	171	920	360	347	551
GO:0048583	regulation of response to stimulus	9	8	25	3	1	38	11	8	23
GO:0015976	carbon utilization	0	0	0	0	1	0	0	1	0
GO:0019222	regulation of metabolic process	70	87	157	42	29	241	87	64	164
GO:0065009	regulation of molecular function	5	6	15	2	1	23	5	7	14
GO:0022402	cell cycle process	6	8	18	4	1	28	11	4	17
GO:0006955	immune response	0	1	1	0	0	2	1	0	1
GO:0009056	catabolic process	50	56	92	25	25	148	59	55	84
GO:0030904	retromer complex	0	0	2	0	0	2	0	0	2
GO:0005615	extracellular space	2	4	6	4	2	7	5	2	5
GO:0019867	outer membrane	2	2	8	0	2	10	2	3	7
GO:0019028	viral capsid	0	1	1	1	1	0	0	0	2
GO:0030312	external encapsulating structure	5	7	10	4	8	9	5	8	9
GO:0031090	organelle membrane	7	11	20	0	5	35	10	13	15
GO:0098796	membrane protein complex	18	17	33	6	8	55	17	20	30
GO:0008287	protein serine/threonine phosphatase complex	1	2	0	0	0	3	1	1	1
GO:0031224	intrinsic component of membrane	130	115	220	54	64	343	129	145	193
GO:0045281	succinate dehydrogenase complex	1	1	0	0	0	2	0	1	1
GO:0044424	intracellular part	254	270	504	81	97	829	272	293	465
GO:0034518	RNA cap binding complex	1	1	0	0	0	2	1	1	0
GO:0044455	mitochondrial membrane part	7	8	9	2	3	20	7	7	10
GO:0000313	organellar ribosome	1	0	0	0	0	1	0	1	0
GO:0009349	riboflavin synthase complex	0	0	1	0	0	1	0	0	1
GO:0043228	non-membrane-bounded organelle	42	40	81	5	13	128	40	61	63
GO:1902494	catalytic complex	20	21	36	8	7	62	23	22	32
GO:0044462	external encapsulating structure part	0	0	2	0	1	1	0	0	2
GO:0005622	intracellular	66	57	111	20	23	177	56	81	97
GO:0098805	whole membrane	1	1	7	0	2	7	1	3	5
GO:0019008	molybdopterin synthase complex	0	2	0	0	0	2	2	0	0
GO:0042765	GPI-anchor transamidase complex	2	1	3	0	0	6	1	2	3
GO:1990351	transporter complex	2	0	2	2	0	2	1	2	1
GO:0043227	membrane-bounded organelle	82	100	172	38	44	268	95	82	177
GO:0005789	endoplasmic reticulum membrane	2	4	6	3	1	9	6	3	3
GO:0032993	protein-DNA complex	4	6	13	5	1	17	9	4	10
GO:0044815	DNA packaging complex	4	7	15	6	1	19	10	4	12
GO:0043233	organelle lumen	1	1	1	0	0	3	1	1	1
GO:0099023	tethering complex	2	1	5	0	0	9	2	3	3
GO:0043229	intracellular organelle	124	140	253	43	57	396	135	143	240
GO:0044446	intracellular organelle part	84	84	183	36	29	286	93	99	159
GO:1990391	DNA repair complex	0	1	2	0	0	3	1	0	2
GO:0008250	oligosaccharyltransferase complex	0	0	1	0	0	1	0	0	1
GO:0044463	cell projection part	0	0	1	0	1	0	0	0	1
GO:0030427	site of polarized growth	0	0	1	0	1	0	0	0	1
GO:1902495	transmembrane transporter complex	1	0	1	0	0	2	0	1	1
GO:0099081	supramolecular polymer	2	3	6	4	2	6	4	3	5
GO:0005886	plasma membrane	2	0	3	0	1	4	0	2	3
GO:0042597	periplasmic space	6	4	6	6	4	5	5	5	6
GO:0031012	extracellular matrix	0	0	1	0	0	1	0	1	0
GO:0044459	plasma membrane part	1	3	9	1	0	12	3	1	9
GO:0030964	NADH dehydrogenase complex	0	2	0	0	1	2	2	0	0
GO:0031975	envelope	1	1	4	1	0	5	2	1	3
GO:1990204	oxidoreductase complex	5	5	2	0	1	12	5	5	2
GO:0044453	nuclear membrane part	0	1	1	0	0	2	1	1	0
GO:0030905	retromer, tubulation complex	0	0	1	0	0	1	0	0	1
GO:1990904	ribonucleoprotein complex	51	42	83	3	13	145	44	68	65
GO:0043234	protein complex	70	76	148	29	23	243	79	76	139
GO:0019013	viral nucleocapsid	0	1	0	0	0	1	1	0	0
GO:0031300	intrinsic component of organelle membrane	3	3	4	1	1	8	3	5	2
GO:0009975	cyclase activity	1	0	0	0	0	1	0	1	0
GO:0005085	guanyl-nucleotide exchange factor activity	8	9	17	1	1	32	11	8	15
GO:1901476	carbohydrate transporter activity	1	2	4	0	1	6	2	3	2
GO:0016874	ligase activity	24	45	62	7	9	117	41	29	60
GO:0022892	substrate-specific transporter activity	76	53	92	37	27	157	65	84	71
GO:0005515	protein binding	376	442	768	169	170	1228	458	379	741
GO:0016787	hydrolase activity	342	399	718	197	174	1070	427	379	660
GO:0003682	chromatin binding	2	6	10	0	0	19	4	2	12
GO:0003735	structural constituent of ribosome	37	36	66	3	11	109	35	54	51
GO:0003700	transcription factor activity, sequence-specific DNA binding	42	50	86	31	17	131	49	30	100
GO:0097159	organic cyclic compound binding	497	620	1080	240	252	1654	642	558	994
GO:1901363	heterocyclic compound binding	497	620	1080	240	252	1654	642	558	994
GO:0004129	cytochrome-c oxidase activity	1	3	8	3	0	7	7	2	4
GO:0016247	channel regulator activity	1	1	0	0	0	2	1	1	0
GO:0000989	transcription factor activity, transcription factor binding	8	9	6	3	4	16	8	8	8
GO:0008289	lipid binding	8	7	12	3	3	21	7	8	11
GO:0019239	deaminase activity	4	3	4	1	0	10	3	5	3
GO:0001871	pattern binding	3	12	21	2	6	29	10	2	24
GO:0017056	structural constituent of nuclear pore	0	0	1	0	0	1	0	0	1
GO:0016531	copper chaperone activity	1	1	1	0	0	3	1	1	1
GO:0016740	transferase activity	232	282	473	106	118	736	304	269	418
GO:0090484	drug transporter activity	0	0	2	0	0	2	0	0	2
GO:0051540	metal cluster binding	13	15	34	5	8	49	18	16	29
GO:0005199	structural constituent of cell wall	1	3	1	0	2	2	1	2	2
GO:0004784	superoxide dismutase activity	1	1	3	1	4	0	2	3	0
GO:0038023	signaling receptor activity	2	3	10	1	6	7	3	4	8
GO:1901505	carbohydrate derivative transporter activity	1	3	1	0	0	5	2	0	3
GO:0019825	oxygen binding	0	1	1	0	1	1	0	0	2
GO:0004791	thioredoxin-disulfide reductase activity	1	0	1	1	0	1	1	1	0
GO:0043167	ion binding	486	586	994	254	259	1516	617	538	914
GO:0044877	macromolecular complex binding	12	9	10	4	3	21	6	11	12
GO:0016829	lyase activity	33	25	60	17	25	80	27	47	47
GO:0008144	drug binding	1	1	3	0	2	3	0	1	4
GO:0033218	amide binding	5	2	3	1	1	7	3	5	2
GO:0048037	cofactor binding	74	80	153	49	48	211	85	80	141
GO:1901681	sulfur compound binding	5	1	5	5	0	5	1	3	6
GO:0000156	phosphorelay response regulator activity	3	8	11	3	4	16	8	4	10
GO:0016491	oxidoreductase activity	205	222	417	101	115	613	253	237	354
GO:0005201	extracellular matrix structural constituent	0	1	0	1	0	0	1	0	0
GO:0097367	carbohydrate derivative binding	220	281	453	88	108	732	280	251	422
GO:0005057	signal transducer activity, downstream of receptor	4	6	1	1	1	10	5	3	3
GO:0004872	receptor activity	3	4	16	3	6	12	5	5	13
GO:0016853	isomerase activity	11	18	47	9	6	59	19	16	41
GO:0072341	modified amino acid binding	5	1	1	1	1	5	1	4	2
GO:0030234	enzyme regulator activity	5	4	15	2	1	20	5	6	13
GO:0005200	structural constituent of cytoskeleton	0	1	3	0	1	3	1	1	3
GO:0051920	peroxiredoxin activity	2	1	1	1	0	3	1	1	2
GO:0030246	carbohydrate binding	16	27	41	7	15	63	25	16	43
GO:0060090	binding, bridging	1	2	0	0	1	2	1	1	1
GO:0004601	peroxidase activity	8	11	21	4	6	28	10	13	19
GO:0000990	transcription factor activity, core RNA polymerase binding	0	0	1	0	0	1	0	0	1
GO:0061783	peptidoglycan muralytic activity	2	0	1	1	2	0	0	1	1
GO:0004133	glycogen debranching enzyme activity	0	0	1	0	0	1	0	0	1
GO:0022857	transmembrane transporter activity	78	65	113	38	32	183	77	90	87
GO:0036094	small molecule binding	319	384	659	146	164	1027	389	359	611
Total		8285	9437	16890	3803	3941	26216	9870	9305	15480
