# Supplementary material for: Comparative transcriptome analysis reveals relationship of three major domesticated varieties of Auricularia auricula-judae
Source: Sci Rep. 2019 Jan 11;9:78. doi: 10.1038/s41598-018-36984-y (PMC6329756; doi:10.1038/s41598-018-36984-y)
Supplement: Supplementary file 7 — Dataset 6 [file 41598_2018_36984_MOESM7_ESM.xlsx]

## Sheet: Sheet1
Dataset S6: KEGG pathways associated with fruiting body wrinkle
KEGG Term	Database	ID	Input number	Background number	Rich_Factor	P-Value	Corrected P-Value	Input	Hyperlink
Metabolic pathways	KEGG PATHWAY	adl01100	114	869	0.131185	2.0296e-08	2.0093e-06	UNIGENE12024|UNIGENE368|UNIGENE478|UNIGENE6540|UNIGENE4409|UNIGENE9063|UNIGENE3813|UNIGENE837|UNIGENE4059|UNIGENE8824|UNIGENE3784|UNIGENE7314|UNIGENE8306|UNIGENE9096|UNIGENE12035|UNIGENE3947|UNIGENE6559|UNIGENE13407|UNIGENE5433|UNIGENE5636|UNIGENE6093|UNIGENE2895|UNIGENE8764|UNIGENE1760|UNIGENE9465|UNIGENE1510|UNIGENE1844|UNIGENE10722|UNIGENE6155|UNIGENE1900|UNIGENE1827|UNIGENE13236|UNIGENE7989|U…	http://www.genome.jp/kegg-bin/show_pathway?adl01100/adl:AURDEDRAFT_113883%09red/adl:AURDEDRAFT_116358%09red/adl:AURDEDRAFT_110157%09red/adl:AURDEDRAFT_112756%09red/adl:AURDEDRAFT_162418%09red/adl:AURDEDRAFT_142632%09red/adl:AURDEDRAFT_89883%09red/adl:AURDEDRAFT_117124%09red/adl:AURDEDRAFT_110091%09red/adl:AURDEDRAFT_43143%09red/adl:AURDEDRAFT_89462%09red/adl:AURDEDRAFT_109676%09red/adl:AURDEDRAFT…
Biosynthesis of secondary metabolites	KEGG PATHWAY	adl01110	46	329	0.139818	9.20244e-05	0.00455521	UNIGENE10722|UNIGENE12024|UNIGENE532|UNIGENE8681|UNIGENE9441|UNIGENE1827|UNIGENE9120|UNIGENE7989|UNIGENE13779|UNIGENE996|UNIGENE5407|UNIGENE4409|UNIGENE5724|UNIGENE10572|UNIGENE4059|UNIGENE13536|UNIGENE4931|UNIGENE3784|UNIGENE2590|UNIGENE11705|UNIGENE2762|UNIGENE10714|UNIGENE6418|UNIGENE9096|UNIGENE5433|UNIGENE6809|UNIGENE8455|UNIGENE6572|UNIGENE6559|UNIGENE13407|UNIGENE2685|UNIGENE4301|UNIGENE25…	http://www.genome.jp/kegg-bin/show_pathway?adl01110/adl:AURDEDRAFT_80845%09red/adl:AURDEDRAFT_110204%09red/adl:AURDEDRAFT_110150%09red/adl:AURDEDRAFT_114106%09red/adl:AURDEDRAFT_113883%09red/adl:AURDEDRAFT_140808%09red/adl:AURDEDRAFT_113049%09red/adl:AURDEDRAFT_112773%09red/adl:AURDEDRAFT_147363%09red/adl:AURDEDRAFT_112497%09red/adl:AURDEDRAFT_112300%09red/adl:AURDEDRAFT_116065%09red/adl:AURDEDRA…
Starch and sucrose metabolism	KEGG PATHWAY	adl00500	15	74	0.202703	0.000998659	0.029948	UNIGENE5155|UNIGENE330|UNIGENE1786|UNIGENE4020|UNIGENE8455|UNIGENE9127|UNIGENE7853|UNIGENE2612|UNIGENE13236|UNIGENE7989|UNIGENE13779|UNIGENE9063|UNIGENE11322|UNIGENE8306|UNIGENE3601	http://www.genome.jp/kegg-bin/show_pathway?adl00500/adl:AURDEDRAFT_50894%09red/adl:AURDEDRAFT_49582%09red/adl:AURDEDRAFT_86126%09red/adl:AURDEDRAFT_199577%09red/adl:AURDEDRAFT_111791%09red/adl:AURDEDRAFT_110088%09red/adl:AURDEDRAFT_79423%09red/adl:AURDEDRAFT_140808%09red/adl:AURDEDRAFT_102560%09red/adl:AURDEDRAFT_166092%09red/adl:AURDEDRAFT_87185%09red/adl:AURDEDRAFT_60328%09red/adl:AURDEDRAFT_19…
Biosynthesis of antibiotics	KEGG PATHWAY	adl01130	31	226	0.137168	0.00156468	0.029948	UNIGENE10722|UNIGENE12024|UNIGENE1900|UNIGENE8681|UNIGENE1827|UNIGENE9120|UNIGENE996|UNIGENE5407|UNIGENE4409|UNIGENE5724|UNIGENE4059|UNIGENE4931|UNIGENE4156|UNIGENE10572|UNIGENE2590|UNIGENE7375|UNIGENE6418|UNIGENE9096|UNIGENE8023|UNIGENE6809|UNIGENE478|UNIGENE13407|UNIGENE13345|UNIGENE2004|UNIGENE6155|UNIGENE9441|UNIGENE2600|UNIGENE9831|UNIGENE12394|UNIGENE1844|UNIGENE2762	http://www.genome.jp/kegg-bin/show_pathway?adl01130/adl:AURDEDRAFT_80845%09red/adl:AURDEDRAFT_110204%09red/adl:AURDEDRAFT_80749%09red/adl:AURDEDRAFT_114106%09red/adl:AURDEDRAFT_112756%09red/adl:AURDEDRAFT_112773%09red/adl:AURDEDRAFT_147363%09red/adl:AURDEDRAFT_112497%09red/adl:AURDEDRAFT_92770%09red/adl:AURDEDRAFT_152103%09red/adl:AURDEDRAFT_111856%09red/adl:AURDEDRAFT_89462%09red/adl:AURDEDRAFT_…
MAPK signaling pathway - yeast	KEGG PATHWAY	adl04011	15	78	0.192308	0.00158142	0.029948	UNIGENE5333|UNIGENE6470|UNIGENE5155|UNIGENE3601|UNIGENE1649|UNIGENE13582|UNIGENE6448|UNIGENE3514|UNIGENE1461|UNIGENE9076|UNIGENE4468|UNIGENE7187|UNIGENE6992|UNIGENE9176|UNIGENE7968	http://www.genome.jp/kegg-bin/show_pathway?adl04011/adl:AURDEDRAFT_114658%09red/adl:AURDEDRAFT_115756%09red/adl:AURDEDRAFT_181122%09red/adl:AURDEDRAFT_114560%09red/adl:AURDEDRAFT_133715%09red/adl:AURDEDRAFT_115199%09red/adl:AURDEDRAFT_55353%09red/adl:AURDEDRAFT_117552%09red/adl:AURDEDRAFT_114051%09red/adl:AURDEDRAFT_102560%09red/adl:AURDEDRAFT_188636%09red/adl:AURDEDRAFT_112927%09red/adl:AURDEDRA…
Biosynthesis of amino acids	KEGG PATHWAY	adl01230	19	114	0.166667	0.00181503	0.029948	UNIGENE5724|UNIGENE10722|UNIGENE12024|UNIGENE8023|UNIGENE4059|UNIGENE8681|UNIGENE4931|UNIGENE9441|UNIGENE478|UNIGENE5407|UNIGENE10572|UNIGENE9831|UNIGENE2590|UNIGENE2569|UNIGENE7375|UNIGENE996|UNIGENE6418|UNIGENE9096|UNIGENE1844	http://www.genome.jp/kegg-bin/show_pathway?adl01230/adl:AURDEDRAFT_181379%09red/adl:AURDEDRAFT_114713%09red/adl:AURDEDRAFT_110518%09red/adl:AURDEDRAFT_111095%09red/adl:AURDEDRAFT_112769%09red/adl:AURDEDRAFT_152103%09red/adl:AURDEDRAFT_114520%09red/adl:AURDEDRAFT_111724%09red/adl:AURDEDRAFT_109769%09red/adl:AURDEDRAFT_182114%09red/adl:AURDEDRAFT_114106%09red/adl:AURDEDRAFT_112756%09red/adl:AURDEDR…
