# Supplementary material for: Comparative transcriptome analysis reveals relationship of three major domesticated varieties of Auricularia auricula-judae
Source: Sci Rep. 2019 Jan 11;9:78. doi: 10.1038/s41598-018-36984-y (PMC6329756; doi:10.1038/s41598-018-36984-y)
Supplement: Supplementary file 8 — Dataset 7 [file 41598_2018_36984_MOESM8_ESM.xls]

## Sheet: TableS10
Dataset S7：Peroxidase-related unigenes
GeneNO	Wujin1(FPKM)	Wujin2(FPKM)	Wujin3(FPKM)	Wujin(median FPKM)	Banjin1(FPKM)	Banjin2(FPKM)	Banjin3(FPKM)	Banjin(median FPKM)	Quanjin1(FPKM)	Quanjin2(FPKM)	Quanjin3(FPKM)	Quanjin(median FPKM)	Subject ids	Subject definition	Identity	Alignment length	Mismatches	Gap opens	Q. start	Q. end	S. start	S. end	Evalue	Bit score
Unigene11673	0.551792	0.38742	0.775961	0.551792	0.490252	0.413141	0.621935	0.490252	1.94954	1.82632	3.2557	1.94954	gi|598049344|ref|XM_007353983.1|	Auricularia subglabra TFB-10046 SS5 generic peroxidase (GP10), partial mRNA	82.507	1069	187	0	1577	2645	1093	25	0	1085
Unigene7991	10.7264	15.9613	18.5272	15.9613	8.21443	10.2948	8.20233	8.21443	11.6224	11.0082	11.2384	11.2384	gi|598017180|ref|XM_007339117.1|	Auricularia subglabra TFB-10046 SS5 hypothetical protein partial mRNA	80.23	1568	300	4	1118	2677	1566	1	0	1422
Unigene4371	1.3532	2.35586	0.815551	1.3532	1.17267	3.50716	0.75423	1.17267	0.857725	1.29566	1.66748	1.29566	gi|598012434|ref|XM_007337332.1|	Auricularia subglabra TFB-10046 SS5 hypothetical protein partial mRNA	74.522	785	182	8	92	867	776	1	1.01e-135	495
Unigene12339	0.426259	0.70545	0.319696	0.426259	0.470135	0.441902	0.369573	0.441902	1.05071	1.19921	1.149	1.149	gi|598049718|ref|XM_007354170.1|	Auricularia subglabra TFB-10046 SS5 generic peroxidase (GP11), partial mRNA	79.599	299	61	0	1	299	796	1094	2.08e-66	264
Unigene2620	0.918894	1.21778	0.835807	0.918894	1.20755	2.50315	1.63746	1.63746	2.10119	1.63068	1.21211	1.63068	gi|598041374|ref|XM_007349998.1|	Auricularia subglabra TFB-10046 SS5 DyP-type peroxidase (DyP8), partial mRNA	77.504	1378	299	6	856	2229	1	1371	0	1070
Unigene2545	2.71064	2.1862	0.749873	2.1862	2.32801	3.63933	3.02824	3.02824	4.60047	4.50054	4.76727	4.60047	gi|598018656|ref|XM_007339634.1|	Auricularia subglabra TFB-10046 SS5 heme-thiolate peroxidase (HTP10), mRNA	68.353	1937	517	28	135	2021	308	2198	0	690
Unigene10053	1.02878	2.41462	1.51746	1.51746	0.882527	1.27985	0.856291	0.882527	0.9242	1.33932	1.20785	1.20785	gi|598024598|ref|XM_007341621.1|	Auricularia subglabra TFB-10046 SS5 hypothetical protein partial mRNA	88.522	1089	123	2	175	1262	1088	1	0	1393
Unigene11367	0.208567	0.219657	0.156426	0.208567	0.172527	0.180184	0.180831	0.180184	1.09677	0.862894	1.1244	1.09677	gi|598053270|ref|XM_007355946.1|	Auricularia subglabra TFB-10046 SS5 heme-thiolate peroxidase (HTP4), partial mRNA	82.493	1091	185	2	1145	2232	1160	73	0	1103
Unigene10269	0	0	0	0	0.018751	0.017625	0.0176882	0.0176882	5.26352	7.42765	5.57256	5.57256	gi|598040198|ref|XM_007349410.1|	Auricularia subglabra TFB-10046 SS5 MnP-atypical, short manganese peroxidase (MnP3), mRNA	81.756	1162	191	10	66	1218	1155	6	0	1113
Unigene7170	420.126	368.719	527.489	420.126	385.858	440.418	403.577	403.577	422.582	822.172	970.701	822.172	gi|598032600|ref|XM_007345611.1|	Auricularia subglabra TFB-10046 SS5 catalase partial mRNA	83.68	2261	349	9	1337	3586	10	2261	0	2392
Unigene7271	2.9112	5.91297	1.22817	2.9112	12.2596	10.0487	6.3675	10.0487	0.750218	0.197089	0.428031	0.428031	gi|598039690|ref|XM_007349156.1|	Auricularia subglabra TFB-10046 SS5 heme-thiolate peroxidase (HTP1), partial mRNA	78.125	1120	215	5	120	1212	11	1127	0	921
Unigene4828	13.5173	13.5321	12.91	13.5173	10.8323	7.71671	11.7779	10.8323	0.127417	0.179642	0.19507	0.179642	gi|598018158|ref|XM_007339467.1|	Auricularia subglabra TFB-10046 SS5 cytochrome c peroxidase (CCP1), mRNA	83.553	1368	190	10	658	2019	1	1339	0	1440
Unigene10200	0.133484	0.0803322	0.0667424	0.0803322	0.0490746	0.292141	0.169741	0.169741	1.08215	1.04561	0.89553	1.04561	gi|598036306|ref|XM_007347464.1|	Auricularia subglabra TFB-10046 SS5 catalase related protein partial mRNA	77.814	622	115	6	3213	3830	915	313	1.17e-134	493
Unigene11083	0.101672	0.0917808	0	0.0917808	0	0	0	0	1.80445	1.61526	1.53474	1.61526	gi|598044146|ref|XM_007351384.1|	Auricularia subglabra TFB-10046 SS5 MnP-atypical, short manganese peroxidase (MnP4), partial mRNA	83.453	278	46	0	43	320	836	1113	8.4e-76	295
Unigene7660	126.303	237.137	127.162	127.162	67.97	121.002	94.52	94.52	671.928	68.412	124.8	124.8	gi|598036734|ref|XM_007347678.1|	Auricularia subglabra TFB-10046 SS5 heme-thiolate peroxidase (HTP8), partial mRNA	83.874	1141	179	3	291	1430	1	1137	0	1220
Unigene13933	0.732292	1.16424	1.74603	1.16424	0.626846	1.14441	0.534459	0.626846	0.668146	0.607743	0.801352	0.668146	gi|598055240|ref|XM_007356931.1|	Auricularia subglabra TFB-10046 SS5 heme-thiolate peroxidase (HTP3), partial mRNA	76.319	1440	321	5	1897	3332	11	1434	0	1056
Unigene10632	0.502961	0.726449	0.3395	0.502961	0.18491	0.973314	0.662833	0.662833	1.05795	1.6647	0.650759	1.05795	gi|449326973|gb|KC573037.1|	Cantharellus cibarius mitochondrion, complete genome	89.189	74	7	1	856	928	35064	34991	4.83e-15	95.1
Unigene7097	21.8646	19.5717	21.9951	21.8646	17.3906	17.4347	19.7717	17.4347	34.9013	38.0069	35.259	35.259	gi|598016538|ref|XM_007338854.1|	Auricularia subglabra TFB-10046 SS5 hypothetical protein mRNA	80.247	4379	782	20	3695	8043	4327	2	0	3983
Unigene12851	3.32402	0	8.03827	3.32402	0	0	0	0	0	5.12048	4.84008	4.84008	gi|598055240|ref|XM_007356931.1|	Auricularia subglabra TFB-10046 SS5 heme-thiolate peroxidase (HTP3), partial mRNA	76.319	1440	321	5	410	1845	11	1434	0	1056
Unigene6015	10.6942	7.61667	11.74	10.6942	10.384	10.878	82.5361	10.878	13.804	14.2439	66.9057	14.2439	gi|598035266|ref|XM_007346944.1|	Auricularia subglabra TFB-10046 SS5 hypothetical protein mRNA	68.707	1029	271	22	2537	3545	1121	124	9.33e-92	351
Unigene2846	1.80427	1.72455	1.52236	1.72455	1.22911	1.40286	1.49071	1.40286	0.811008	1.3173	1.05852	1.05852	gi|598040214|ref|XM_007349418.1|	Auricularia subglabra TFB-10046 SS5 cytochrome P450 mRNA	71.138	1081	298	9	1067	2140	1551	478	1.99e-141	515
Unigene13636	0.739747	1.03719	2.31959	1.03719	0.312468	0.342655	0.589515	0.342655	0.263818	0.562613	0.475169	0.475169	gi|598055240|ref|XM_007356931.1|	Auricularia subglabra TFB-10046 SS5 heme-thiolate peroxidase (HTP3), partial mRNA	76.319	1440	321	5	239	1674	11	1434	0	1056
Unigene12850	0	0	0	0	0	0	0	0	2.22102	2.06463	1.49463	2.06463	gi|598040190|ref|XM_007349406.1|	Auricularia subglabra TFB-10046 SS5 heme-thiolate peroxidase (HTP7), mRNA	80.412	97	15	4	234	328	1097	1003	7.98e-10	75.2
Unigene3662	4.29914	5.12279	5.41694	5.12279	5.78482	5.79398	9.48254	5.79398	9.91899	7.08617	5.9333	7.08617	gi|598040190|ref|XM_007349406.1|	Auricularia subglabra TFB-10046 SS5 heme-thiolate peroxidase (HTP7), mRNA	78.342	374	67	10	275	639	525	893	2.69e-70	277
Unigene4425	76.259	69.4897	58.4761	69.4897	47.1127	46.3345	48.6059	47.1127	73.3283	88.8913	87.6534	87.6534	gi|598045466|ref|XM_007352044.1|	Auricularia subglabra TFB-10046 SS5 heme-thiolate peroxidase (HTP15), mRNA	70.968	837	224	7	142	964	3	834	6.44e-107	399
Unigene13643	1.53416	2.23716	0.982455	1.53416	0.833018	1.17449	0.761247	0.833018	0.162901	0.0937429	0.0508969	0.0937429	gi|598027444|ref|XM_007343033.1|	Auricularia subglabra TFB-10046 SS5 DyP-type peroxidase (DyP11), mRNA	79.511	1513	310	0	204	1716	1513	1	0	1332
Unigene12734	0.719425	0.83499	0.231245	0.719425	0.566769	0.852373	0.534644	0.566769	4.35739	5.10246	4.54335	4.54335	gi|598040194|ref|XM_007349408.1|	Auricularia subglabra TFB-10046 SS5 heme-thiolate peroxidase (HTP14), partial mRNA	75.138	181	42	1	1	178	219	39	1.08e-23	122
Unigene6898	0.37105	0.669905	0.978808	0.669905	1.00194	1.35296	0.905212	1.00194	1.57694	1.52454	1.36576	1.52454	gi|598040198|ref|XM_007349410.1|	Auricularia subglabra TFB-10046 SS5 MnP-atypical, short manganese peroxidase (MnP3), mRNA	81.756	1162	191	10	1088	2240	1155	6	0	1113
Unigene10955	0.220479	0.265373	0.38584	0.265373	0.0540385	0.0507933	0.0509756	0.0509756	1.15941	0.972987	1.21503	1.15941	gi|598027444|ref|XM_007343033.1|	Auricularia subglabra TFB-10046 SS5 DyP-type peroxidase (DyP11), mRNA	79.934	1515	304	0	611	2125	1	1515	0	1362
Unigene949	464.984	546.451	1016.04	546.451	442.219	460.603	447.785	447.785	151.616	331.729	318.198	318.198	gi|598029004|ref|XM_007343813.1|	Auricularia subglabra TFB-10046 SS5 60S ribosomal protein L37 mRNA	92.619	420	31	0	339	758	1	420	8.28e-173	618
Unigene440	70.1536	72.4763	26.4602	70.1536	72.4779	62.4161	50.2461	62.4161	58.1934	68.0261	76.6637	68.0261	gi|598018158|ref|XM_007339467.1|	Auricularia subglabra TFB-10046 SS5 cytochrome c peroxidase (CCP1), mRNA	83.774	1362	186	10	157	1512	1339	7	0	1447
Unigene8988	4.12109	4.94454	2.28878	4.12109	3.1069	3.10961	3.39213	3.10961	5.7864	3.44453	3.65598	3.65598	gi|598023751|ref|XM_007341317.1|	Auricularia subglabra TFB-10046 SS5 DyP-type peroxidase (DyP7), partial mRNA	82.934	1377	235	0	198	1574	1377	1	0	1424
Unigene12290	0.0835802	0.226348	0	0.0835803	0	0	0.0869583	0	1.07132	0.912891	1.26164	1.07132	gi|598040194|ref|XM_007349408.1|	Auricularia subglabra TFB-10046 SS5 heme-thiolate peroxidase (HTP14), partial mRNA	66.105	475	105	11	30	504	234	652	7.46e-27	132
Unigene11260	0.797424	2.48675	2.85443	2.48675	0.639639	0.450921	0.377115	0.450921	1.00068	1.79953	1.56326	1.56326	gi|598055240|ref|XM_007356931.1|	Auricularia subglabra TFB-10046 SS5 heme-thiolate peroxidase (HTP3), partial mRNA	75.443	790	173	5	1	784	372	1146	1.2e-151	547
Unigene9027	10.1332	12.7498	7.15978	10.1332	5.43708	8.80154	5.71235	5.71235	19.5066	52.1082	40.1314	40.1314	gi|598035608|ref|XM_007347115.1|	Auricularia subglabra TFB-10046 SS5 putative linoleate diol synthase mRNA	83.082	3381	531	7	982	4358	64	3407	0	3525
Unigene10377	0.934633	1.38609	1.02643	1.02643	0.809943	0.853583	0.879798	0.853583	1.47007	1.90026	1.99147	1.90026	gi|598024598|ref|XM_007341621.1|	Auricularia subglabra TFB-10046 SS5 hypothetical protein partial mRNA	88.613	1089	122	2	1293	2380	1	1088	0	1398
Unigene6298	13.6901	12.0115	5.72151	12.0115	14.7433	12.9341	10.199	12.9341	9.93808	6.13305	2.91572	6.13305	gi|598028500|ref|XM_007343561.1|	Auricularia subglabra TFB-10046 SS5 heme peroxidase mRNA	82.318	3512	565	15	24	3483	2	3509	0	3517
Unigene4761	48.6899	61.3908	24.8437	48.6899	28.4156	46.5503	30.4614	30.4614	13.2984	38.4552	34.1795	34.1795	gi|598035608|ref|XM_007347115.1|	Auricularia subglabra TFB-10046 SS5 putative linoleate diol synthase mRNA	83.015	3662	581	7	1015	4672	64	3688	0	3806
Unigene13552	0.961816	1.00638	2.04114	1.00638	0.506299	0.249278	0.61406	0.506299	0.129319	0.0217051	0.0942767	0.0942767	gi|598052190|ref|XM_007355406.1|	Auricularia subglabra TFB-10046 SS5 hypothetical protein partial mRNA	77.333	900	201	1	2	901	1026	130	0	702
Unigene5472	45.4819	65.3887	14.9406	45.4819	36.087	77.5734	30.6987	36.087	92.7866	41.102	48.7313	48.7313	gi|598049848|ref|XM_007354235.1|	Auricularia subglabra TFB-10046 SS5 catalase mRNA	88.166	1538	182	0	1450	2987	19	1556	0	1954
Unigene2337	5.76717	7.4733	13.7087	7.4733	6.4121	8.14855	5.17765	6.4121	0.0229288	0.0230905	0	0.0229288	gi|598010614|ref|XM_007336859.1|	Auricularia subglabra TFB-10046 SS5 heme-thiolate peroxidase (HTP2), mRNA	82.743	904	154	2	704	1606	979	77	0	921
Unigene13686	2.52678	1.53151	1.80711	1.80711	0.398124	0.392927	0.300447	0.392927	0.800798	0.627235	1.05084	0.800798	gi|598052190|ref|XM_007355406.1|	Auricularia subglabra TFB-10046 SS5 hypothetical protein partial mRNA	73.533	2165	510	13	871	3035	130	2231	0	1319
Unigene850	188.969	208.861	327.835	208.861	97.011	62.4403	123.956	97.011	72.7418	128.973	101.848	101.848	gi|598044142|ref|XM_007351382.1|	Auricularia subglabra TFB-10046 SS5 delta12-fatty acid desaturase mRNA	83.997	1481	226	6	2972	4451	2	1472	0	1586
