# Supplementary material for: Comparative transcriptome analysis reveals relationship of three major domesticated varieties of Auricularia auricula-judae
Source: Sci Rep. 2019 Jan 11;9:78. doi: 10.1038/s41598-018-36984-y (PMC6329756; doi:10.1038/s41598-018-36984-y)
Supplement: Supplementary file 10 — Dataset 9 [file 41598_2018_36984_MOESM10_ESM.xls]

## Sheet: Blastn output
Dataset S9: Local Blastn results of RT-qPCR products
Query ids （Sanger)	Subject ids (NGS)	Identity	Alignment length	Mismatches	Gap opens	Q. start	Q. end	S. start	S. end	Evalue	Bit score
JQ650250_Banjin	JQ650250.1	99.63	272	1	0	21	292	480	751	9e-154	531
JQ650250_Quanjin	JQ650250.1	99.63	273	1	0	22	294	479	751	2e-154	533
JQ650250_Wujin	JQ650250.1	99.63	273	1	0	22	294	479	751	2e-154	533
Unigene10269_Banjin	Unigene10269	99.68	312	0	1	11	321	1022	1333	3e-175	603
Unigene10269_Quanjin	Unigene10269	99.38	321	1	1	6	325	1013	1333	9e-179	615
Unigene10269_Wujin	Unigene10269	99.68	312	0	1	11	321	1022	1333	3e-175	603
Unigene10955_Banjin	Unigene10955	99.07	321	2	1	34	354	863	1182	1e-175	605
Unigene10955_Quanjin	Unigene10955	100	320	0	0	33	352	863	1182	0	634
Unigene10955_Wujin	Unigene10955	99.38	320	2	0	26	345	863	1182	6e-180	618
Unigene11083_Quanjin	Unigene11083	99.64	276	1	0	11	286	197	472	1e-156	541
Unigene11260_Banjin	Unigene11260	99.65	283	1	0	15	297	248	530	3e-160	553
Unigene11260_Quanjin	Unigene11260	99.29	282	2	0	17	298	248	529	3e-157	543
Unigene11260_wujin	Unigene11260	99.65	283	1	0	17	299	248	530	3e-160	553
Unigene11367_Banjin	Unigene11367	98.5	266	2	2	19	283	1634	1898	3e-138	480
Unigene11367_Quanjin	Unigene11367	99.63	271	1	0	15	285	1628	1898	4e-153	529
Unigene11367_Wujin	Unigene11367	99.26	271	1	1	14	284	1629	1898	2e-148	513
Unigene12290_Quanjin	Unigene12290	97.92	192	4	0	124	315	181	372	5.4e-102	368
Unigene13643_Banjin	Unigene13643	99.66	295	0	1	13	306	1040	1334	5e-165	569
Unigene13643_Quanjin	Unigene13643	98.97	292	3	0	15	306	1043	1334	8e-161	555
Unigene13643_Wujin	Unigene13643	100	295	0	0	16	310	1040	1334	8e-170	585
Unigene13933_Banjin	Unigene13933	96.75	277	7	2	11	285	3414	3690	7e-133	462
Unigene13933_Quanjin	Unigene13933	99.27	275	1	1	12	285	3416	3690	9e-151	521
Unigene13933_Wujin	Unigene13933	98.56	278	3	1	12	288	3413	3690	9e-148	511
Unigene2337_Banjin	Unigene2337	98.83	256	3	0	11	266	624	879	2e-139	484
Unigene2337_Quanjin	Unigene2337	99.21	254	2	0	11	264	626	879	1e-140	488
Unigene2337_Wujin	Unigene2337	98.81	252	3	0	14	265	628	879	4e-137	476
Unigene2620_Banjin	Unigene2620	99.63	270	0	1	17	285	3662	3931	4e-150	519
Unigene2620_Quanjin	Unigene2620	99.26	270	0	2	15	282	3662	3931	2e-145	504
Unigene2620_Wujin	Unigene2620	99.26	270	0	2	17	284	3662	3931	2e-145	504
Unigene3662_Banjin	Unigene3662	100	154	0	0	30	183	357	510	8e-86	305
Unigene3662_Quanjin	Unigene3662	97.9	143	3	0	39	181	368	510	5e-72	260
Unigene3662_Wujin	Unigene3662	98.24	170	2	1	11	179	341	510	6e-86	305
Unigene4425_Banjin	Unigene4425	99.31	290	1	1	10	299	350	638	3e-160	553
Unigene4425_Quanjin	Unigene4425	100	286	0	0	16	301	353	638	2e-164	567
Unigene4425_Wujin	Unigene4425	100	287	0	0	14	300	352	638	4e-165	569
Unigene6898_Banjin	Unigene6898	99.68	315	1	0	25	339	2730	3044	2e-179	617
Unigene6898_Quanjin	Unigene6898	99.1	335	1	1	11	343	2710	3044	0	634
Unigene6898_Wujin	Unigene6898	99.3	286	1	1	66	351	2760	3044	3e-157	543
Unigene7271_Banjin	Unigene7271	99.64	277	0	1	12	288	675	950	2e-154	533
Unigene7271_Quanjin	Unigene7271	99.61	254	1	0	32	285	697	950	6e-143	496
Unigene7271_Wujin	Unigene7271	100	276	0	0	11	286	675	950	2e-158	547
Unigene7660_Banjin	Unigene7660	98.36	304	5	0	21	324	508	811	3e-163	563
Unigene7660_Quanjin	Unigene7660	99.02	305	2	1	20	324	508	811	3e-166	573
Unigene7660_Wujin	Unigene7660	99.01	304	2	1	18	320	508	811	1e-165	571
Unigene8988_Banjin	Unigene8988	99.67	303	0	1	9	310	764	1066	8e-170	585
Unigene8988_Quanjin	Unigene8988	99.66	290	0	1	24	313	778	1066	5e-162	559
Unigene8988_Wujin	Unigene8988	100	285	0	0	31	315	782	1066	7e-164	565
